# Supplementary material for: Revealing the association between East Asian oral microbiome and colorectal cancer through Mendelian randomization and multi-omics analysis
Source: Front Cell Infect Microbiol. 2024 Sep 17;14:1452392. doi: 10.3389/fcimb.2024.1452392 (PMC11443854; doi:10.3389/fcimb.2024.1452392)
Supplement: Supplementary file 3 [file Supplementaryfile3.zip]

Archive with 20 entries (19 files):
- Supplementary files 3 funnel plot/
- Supplementary files 3 funnel plot/saliva-pheno.1269.bbj-a-76.pdf
- Supplementary files 3 funnel plot/saliva-pheno.1542.bbj-a-76.pdf
- Supplementary files 3 funnel plot/saliva-pheno.160.bbj-a-76.pdf
- Supplementary files 3 funnel plot/saliva-pheno.2303.bbj-a-76.pdf
- Supplementary files 3 funnel plot/saliva-pheno.2610.bbj-a-76.pdf
- Supplementary files 3 funnel plot/saliva-pheno.3072.bbj-a-76.pdf
- Supplementary files 3 funnel plot/saliva-pheno.654.bbj-a-76.pdf
- Supplementary files 3 funnel plot/saliva-pheno.673.bbj-a-76.pdf
- Supplementary files 3 funnel plot/saliva-pheno.725.bbj-a-76.pdf
- Supplementary files 3 funnel plot/saliva-pheno.846.bbj-a-76.pdf
- Supplementary files 3 funnel plot/saliva-pheno.87.bbj-a-76.pdf
- Supplementary files 3 funnel plot/tongue-pheno.1229.bbj-a-76.pdf
- Supplementary files 3 funnel plot/tongue-pheno.145.bbj-a-76.pdf
- Supplementary files 3 funnel plot/tongue-pheno.1637.bbj-a-76.pdf
- Supplementary files 3 funnel plot/tongue-pheno.1653.bbj-a-76.pdf
- Supplementary files 3 funnel plot/tongue-pheno.1781.bbj-a-76.pdf
- Supplementary files 3 funnel plot/tongue-pheno.3410.bbj-a-76.pdf
- Supplementary files 3 funnel plot/tongue-pheno.368.bbj-a-76.pdf
- Supplementary files 3 funnel plot/tongue-pheno.768.bbj-a-76.pdf
