# Supplementary material for: Revealing the association between East Asian oral microbiome and colorectal cancer through Mendelian randomization and multi-omics analysis
Source: Front Cell Infect Microbiol. 2024 Sep 17;14:1452392. doi: 10.3389/fcimb.2024.1452392 (PMC11443854; doi:10.3389/fcimb.2024.1452392)
Supplement: Supplementary file 4 [file Supplementaryfile4.zip]

Archive with 7 entries (6 files):
- Supplementary files 4 Molecular docking files/
- Supplementary files 4 Molecular docking files/1.pdb
- Supplementary files 4 Molecular docking files/2.pdb
- Supplementary files 4 Molecular docking files/3.pdb
- Supplementary files 4 Molecular docking files/4.pdb
- Supplementary files 4 Molecular docking files/5.pdb
- Supplementary files 4 Molecular docking files/6.pdb
