# Supplementary material for: Revealing the association between East Asian oral microbiome and colorectal cancer through Mendelian randomization and multi-omics analysis
Source: Front Cell Infect Microbiol. 2024 Sep 17;14:1452392. doi: 10.3389/fcimb.2024.1452392 (PMC11443854; doi:10.3389/fcimb.2024.1452392)
Supplement: Supplementary file 4 [file Supplementaryfile4.zip › Supplementary files 4 Molecular docking files/3.pdb]

REMARK   4 XXXX COMPLIES WITH FORMAT V. 2.0
ATOM      1  N   MET A   1     -51.288   7.233  11.613  1.00 36.25      3    N  
ATOM      2  HN1 MET A   1     -50.947   6.761  12.450  1.00  0.00      3    H  
ATOM      3  HN2 MET A   1     -50.664   7.962  11.268  1.00  0.00      3    H  
ATOM      4  HN3 MET A   1     -51.266   6.652  10.775  1.00  0.00      3    H  
ATOM      5  CA  MET A   1     -52.639   7.722  11.966  1.00 36.25      3    C  
ATOM      6  C   MET A   1     -53.146   8.423  10.723  1.00 36.25      3    C  
ATOM      7  CB  MET A   1     -52.588   8.695  13.160  1.00 36.25      3    C  
ATOM      8  O   MET A   1     -52.544   9.417  10.358  1.00 36.25      3    O  
ATOM      9  CG  MET A   1     -52.440   7.965  14.500  1.00 36.25      3    C  
ATOM     10  SD  MET A   1     -52.478   9.055  15.948  1.00 36.25      3    S  
ATOM     11  CE  MET A   1     -50.764   9.645  16.009  1.00 36.25      3    C  
ATOM     12  N   TRP A   2     -54.063   7.875   9.934  1.00 25.98      3    N  
ATOM     13  HN  TRP A   2     -53.820   7.815   8.945  1.00  0.00      3    H  
ATOM     14  CA  TRP A   2     -55.379   7.345  10.301  1.00 25.98      3    C  
ATOM     15  C   TRP A   2     -55.625   5.899   9.827  1.00 25.98      3    C  
ATOM     16  CB  TRP A   2     -56.406   8.305   9.684  1.00 25.98      3    C  
ATOM     17  O   TRP A   2     -54.998   5.441   8.878  1.00 25.98      3    O  
ATOM     18  CG  TRP A   2     -56.611   9.583  10.443  1.00 25.98      3    C  
ATOM     19  CD1 TRP A   2     -55.699  10.551  10.703  1.00 25.98      3    C  
ATOM     20  CD2 TRP A   2     -57.863  10.067  11.009  1.00 25.98      3    C  
ATOM     21  CE2 TRP A   2     -57.614  11.300  11.680  1.00 25.98      3    C  
ATOM     22  CE3 TRP A   2     -59.192   9.594  10.994  1.00 25.98      3    C  
ATOM     23  NE1 TRP A   2     -56.275  11.542  11.473  1.00 25.98      3    N  
ATOM     24  HE1 TRP A   2     -55.773  12.350  11.841  1.00  0.00      3    H  
ATOM     25  CH2 TRP A   2     -59.937  11.515  12.306  1.00 25.98      3    C  
ATOM     26  CZ2 TRP A   2     -58.625  12.017  12.333  1.00 25.98      3    C  
ATOM     27  CZ3 TRP A   2     -60.218  10.314  11.632  1.00 25.98      3    C  
ATOM     28  N   CYS A   3     -56.496   5.201  10.562  1.00 27.48      3    N  
ATOM     29  HN  CYS A   3     -56.862   5.671  11.390  1.00  0.00      3    H  
ATOM     30  CA  CYS A   3     -56.988   3.842  10.322  1.00 27.48      3    C  
ATOM     31  C   CYS A   3     -58.023   3.797   9.192  1.00 27.48      3    C  
ATOM     32  CB  CYS A   3     -57.743   3.363  11.581  1.00 27.48      3    C  
ATOM     33  O   CYS A   3     -58.879   4.674   9.136  1.00 27.48      3    O  
ATOM     34  SG  CYS A   3     -56.664   2.894  12.955  1.00 27.48      3    S  
ATOM     35  N   GLU A   4     -58.069   2.684   8.462  1.00 30.12      3    N  
ATOM     36  HN  GLU A   4     -57.199   2.192   8.257  1.00  0.00      3    H  
ATOM     37  CA  GLU A   4     -59.328   2.144   7.944  1.00 30.12      3    C  
ATOM     38  C   GLU A   4     -59.534   0.743   8.526  1.00 30.12      3    C  
ATOM     39  CB  GLU A   4     -59.393   2.163   6.409  1.00 30.12      3    C  
ATOM     40  O   GLU A   4     -58.713  -0.159   8.362  1.00 30.12      3    O  
ATOM     41  CG  GLU A   4     -59.949   3.508   5.912  1.00 30.12      3    C  
ATOM     42  CD  GLU A   4     -60.144   3.557   4.390  1.00 30.12      3    C  
ATOM     43  OE1 GLU A   4     -61.031   4.327   3.955  1.00 30.12      3    O  
ATOM     44  OE2 GLU A   4     -59.389   2.859   3.678  1.00 30.12      3    O  
ATOM     45  N   GLN A   5     -60.624   0.598   9.280  1.00 32.19      3    N  
ATOM     46  HN  GLN A   5     -61.066   1.441   9.645  1.00  0.00      3    H  
ATOM     47  CA  GLN A   5     -61.224  -0.684   9.616  1.00 32.19      3    C  
ATOM     48  C   GLN A   5     -62.109  -1.107   8.444  1.00 32.19      3    C  
ATOM     49  CB  GLN A   5     -62.092  -0.554  10.880  1.00 32.19      3    C  
ATOM     50  O   GLN A   5     -62.979  -0.352   8.022  1.00 32.19      3    O  
ATOM     51  CG  GLN A   5     -61.299  -0.643  12.189  1.00 32.19      3    C  
ATOM     52  CD  GLN A   5     -62.190  -0.457  13.417  1.00 32.19      3    C  
ATOM     53  NE2 GLN A   5     -61.830  -1.018  14.550  1.00 32.19      3    N  
ATOM     54 1HE2 GLN A   5     -60.976  -1.576  14.560  1.00  0.00      3    H  
ATOM     55 2HE2 GLN A   5     -62.425  -0.894  15.369  1.00  0.00      3    H  
ATOM     56  OE1 GLN A   5     -63.208   0.209  13.405  1.00 32.19      3    O  
ATOM     57  N   GLY A   6     -61.919  -2.336   7.979  1.00 29.02      3    N  
ATOM     58  HN  GLY A   6     -61.115  -2.858   8.329  1.00  0.00      3    H  
ATOM     59  CA  GLY A   6     -62.781  -2.989   7.003  1.00 29.02      3    C  
ATOM     60  C   GLY A   6     -62.510  -4.486   7.009  1.00 29.02      3    C  
ATOM     61  O   GLY A   6     -61.734  -4.990   6.209  1.00 29.02      3    O  
ATOM     62  N   GLN A   7     -63.103  -5.177   7.977  1.00 27.36      3    N  
ATOM     63  HN  GLN A   7     -63.481  -4.651   8.765  1.00  0.00      3    H  
ATOM     64  CA  GLN A   7     -63.257  -6.633   8.004  1.00 27.36      3    C  
ATOM     65  C   GLN A   7     -64.364  -6.963   6.971  1.00 27.36      3    C  
ATOM     66  CB  GLN A   7     -63.574  -6.971   9.481  1.00 27.36      3    C  
ATOM     67  O   GLN A   7     -65.319  -6.198   6.860  1.00 27.36      3    O  
ATOM     68  CG  GLN A   7     -63.130  -8.347   9.990  1.00 27.36      3    C  
ATOM     69  CD  GLN A   7     -63.392  -8.520  11.491  1.00 27.36      3    C  
ATOM     70  NE2 GLN A   7     -63.141  -9.688  12.039  1.00 27.36      3    N  
ATOM     71 1HE2 GLN A   7     -62.793 -10.435  11.438  1.00  0.00      3    H  
ATOM     72 2HE2 GLN A   7     -63.315  -9.803  13.037  1.00  0.00      3    H  
ATOM     73  OE1 GLN A   7     -63.809  -7.626  12.211  1.00 27.36      3    O  
ATOM     74  N   VAL A   8     -64.272  -7.995   6.129  1.00 32.38      3    N  
ATOM     75  HN  VAL A   8     -63.803  -7.842   5.236  1.00  0.00      3    H  
ATOM     76  CA  VAL A   8     -64.804  -9.342   6.406  1.00 32.38      3    C  
ATOM     77  C   VAL A   8     -64.678 -10.205   5.124  1.00 32.38      3    C  
ATOM     78  CB  VAL A   8     -66.294  -9.246   6.861  1.00 32.38      3    C  
ATOM     79  O   VAL A   8     -64.958  -9.737   4.025  1.00 32.38      3    O  
ATOM     80  CG1 VAL A   8     -67.108 -10.525   6.776  1.00 32.38      3    C  
ATOM     81  CG2 VAL A   8     -66.444  -8.878   8.351  1.00 32.38      3    C  
ATOM     82  N   ASP A   9     -64.278 -11.459   5.356  1.00 29.03      3    N  
ATOM     83  HN  ASP A   9     -63.683 -11.546   6.180  1.00  0.00      3    H  
ATOM     84  CA  ASP A   9     -64.516 -12.744   4.671  1.00 29.03      3    C  
ATOM     85  C   ASP A   9     -64.088 -13.056   3.223  1.00 29.03      3    C  
ATOM     86  CB  ASP A   9     -65.927 -13.271   4.976  1.00 29.03      3    C  
ATOM     87  O   ASP A   9     -64.653 -12.609   2.234  1.00 29.03      3    O  
ATOM     88  CG  ASP A   9     -66.182 -13.438   6.483  1.00 29.03      3    C  
ATOM     89  OD1 ASP A   9     -65.194 -13.398   7.260  1.00 29.03      3    O  
ATOM     90  OD2 ASP A   9     -67.365 -13.570   6.862  1.00 29.03      3    O  
ATOM     91  N   GLY A  10     -63.183 -14.042   3.140  1.00 37.53      3    N  
ATOM     92  HN  GLY A  10     -62.205 -13.844   3.352  1.00  0.00      3    H  
ATOM     93  CA  GLY A  10     -63.576 -15.403   2.749  1.00 37.53      3    C  
ATOM     94  C   GLY A  10     -63.957 -15.631   1.286  1.00 37.53      3    C  
ATOM     95  O   GLY A  10     -65.131 -15.747   0.959  1.00 37.53      3    O  
ATOM     96  N   GLY A  11     -62.960 -15.846   0.426  1.00 29.73      3    N  
ATOM     97  HN  GLY A  11     -62.007 -15.644   0.728  1.00  0.00      3    H  
ATOM     98  CA  GLY A  11     -63.168 -16.357  -0.929  1.00 29.73      3    C  
ATOM     99  C   GLY A  11     -61.864 -16.847  -1.553  1.00 29.73      3    C  
ATOM    100  O   GLY A  11     -60.856 -16.151  -1.538  1.00 29.73      3    O  
ATOM    101  N   SER A  12     -61.876 -18.080  -2.041  1.00 30.20      3    N  
ATOM    102  HN  SER A  12     -62.787 -18.538  -2.072  1.00  0.00      3    H  
ATOM    103  CA  SER A  12     -60.748 -18.865  -2.540  1.00 30.20      3    C  
ATOM    104  C   SER A  12     -60.014 -18.283  -3.755  1.00 30.20      3    C  
ATOM    105  CB  SER A  12     -61.285 -20.252  -2.911  1.00 30.20      3    C  
ATOM    106  O   SER A  12     -60.611 -17.771  -4.697  1.00 30.20      3    O  
ATOM    107  OG  SER A  12     -62.499 -20.130  -3.632  1.00 30.20      3    O  
ATOM    108  HG  SER A  12     -62.832 -20.990  -3.862  1.00  0.00      3    H  
ATOM    109  N   VAL A  13     -58.699 -18.514  -3.760  1.00 41.28      3    N  
ATOM    110  HN  VAL A  13     -58.291 -18.772  -2.861  1.00  0.00      3    H  
ATOM    111  CA  VAL A  13     -57.761 -18.446  -4.891  1.00 41.28      3    C  
ATOM    112  C   VAL A  13     -58.321 -19.195  -6.111  1.00 41.28      3    C  
ATOM    113  CB  VAL A  13     -56.445 -19.138  -4.435  1.00 41.28      3    C  
ATOM    114  O   VAL A  13     -58.303 -20.420  -6.092  1.00 41.28      3    O  
ATOM    115  CG1 VAL A  13     -55.362 -19.166  -5.521  1.00 41.28      3    C  
ATOM    116  CG2 VAL A  13     -55.841 -18.463  -3.193  1.00 41.28      3    C  
ATOM    117  N   SER A  14     -58.805 -18.507  -7.159  1.00 39.84      3    N  
ATOM    118  HN  SER A  14     -59.054 -17.526  -7.036  1.00  0.00      3    H  
ATOM    119  CA  SER A  14     -58.987 -19.138  -8.492  1.00 39.84      3    C  
ATOM    120  C   SER A  14     -59.307 -18.230  -9.700  1.00 39.84      3    C  
ATOM    121  CB  SER A  14     -60.002 -20.306  -8.454  1.00 39.84      3    C  
ATOM    122  O   SER A  14     -59.628 -18.784 -10.739  1.00 39.84      3    O  
ATOM    123  OG  SER A  14     -61.202 -19.938  -7.814  1.00 39.84      3    O  
ATOM    124  HG  SER A  14     -61.825 -20.655  -7.791  1.00  0.00      3    H  
ATOM    125  N   GLU A  15     -59.186 -16.893  -9.674  1.00 35.75      3    N  
ATOM    126  HN  GLU A  15     -58.845 -16.432  -8.830  1.00  0.00      3    H  
ATOM    127  CA  GLU A  15     -59.545 -16.077 -10.867  1.00 35.75      3    C  
ATOM    128  C   GLU A  15     -58.637 -14.852 -11.117  1.00 35.75      3    C  
ATOM    129  CB  GLU A  15     -61.044 -15.700 -10.845  1.00 35.75      3    C  
ATOM    130  O   GLU A  15     -59.108 -13.736 -11.296  1.00 35.75      3    O  
ATOM    131  CG  GLU A  15     -61.974 -16.878 -11.183  1.00 35.75      3    C  
ATOM    132  CD  GLU A  15     -63.444 -16.462 -11.321  1.00 35.75      3    C  
ATOM    133  OE1 GLU A  15     -64.183 -17.186 -12.028  1.00 35.75      3    O  
ATOM    134  OE2 GLU A  15     -63.831 -15.449 -10.696  1.00 35.75      3    O  
ATOM    135  N   TRP A  16     -57.312 -15.033 -11.171  1.00 36.97      3    N  
ATOM    136  HN  TRP A  16     -56.929 -15.933 -10.883  1.00  0.00      3    H  
ATOM    137  CA  TRP A  16     -56.379 -13.978 -11.633  1.00 36.97      3    C  
ATOM    138  C   TRP A  16     -55.681 -14.343 -12.952  1.00 36.97      3    C  
ATOM    139  CB  TRP A  16     -55.418 -13.540 -10.520  1.00 36.97      3    C  
ATOM    140  O   TRP A  16     -54.485 -14.121 -13.125  1.00 36.97      3    O  
ATOM    141  CG  TRP A  16     -56.053 -12.750  -9.418  1.00 36.97      3    C  
ATOM    142  CD1 TRP A  16     -56.451 -13.245  -8.226  1.00 36.97      3    C  
ATOM    143  CD2 TRP A  16     -56.383 -11.323  -9.391  1.00 36.97      3    C  
ATOM    144  CE2 TRP A  16     -56.970 -11.025  -8.125  1.00 36.97      3    C  
ATOM    145  CE3 TRP A  16     -56.251 -10.251 -10.302  1.00 36.97      3    C  
ATOM    146  NE1 TRP A  16     -56.995 -12.232  -7.461  1.00 36.97      3    N  
ATOM    147  HE1 TRP A  16     -57.369 -12.361  -6.521  1.00  0.00      3    H  
ATOM    148  CH2 TRP A  16     -57.245  -8.693  -8.700  1.00 36.97      3    C  
ATOM    149  CZ2 TRP A  16     -57.394  -9.737  -7.772  1.00 36.97      3    C  
ATOM    150  CZ3 TRP A  16     -56.678  -8.951  -9.961  1.00 36.97      3    C  
ATOM    151  N   GLN A  17     -56.426 -14.927 -13.891  1.00 41.00      3    N  
ATOM    152  HN  GLN A  17     -57.371 -15.221 -13.643  1.00  0.00      3    H  
ATOM    153  CA  GLN A  17     -55.963 -15.170 -15.261  1.00 41.00      3    C  
ATOM    154  C   GLN A  17     -57.025 -14.763 -16.282  1.00 41.00      3    C  
ATOM    155  CB  GLN A  17     -55.497 -16.624 -15.457  1.00 41.00      3    C  
ATOM    156  O   GLN A  17     -57.551 -15.593 -17.015  1.00 41.00      3    O  
ATOM    157  CG  GLN A  17     -54.056 -16.846 -14.988  1.00 41.00      3    C  
ATOM    158  CD  GLN A  17     -53.548 -18.239 -15.343  1.00 41.00      3    C  
ATOM    159  NE2 GLN A  17     -52.250 -18.429 -15.427  1.00 41.00      3    N  
ATOM    160 1HE2 GLN A  17     -51.910 -19.361 -15.664  1.00  0.00      3    H  
ATOM    161 2HE2 GLN A  17     -51.634 -17.632 -15.263  1.00  0.00      3    H  
ATOM    162  OE1 GLN A  17     -54.283 -19.190 -15.539  1.00 41.00      3    O  
ATOM    163  N   GLN A  18     -57.302 -13.464 -16.359  1.00 38.84      3    N  
ATOM    164  HN  GLN A  18     -57.216 -12.889 -15.521  1.00  0.00      3    H  
ATOM    165  CA  GLN A  18     -57.725 -12.837 -17.607  1.00 38.84      3    C  
ATOM    166  C   GLN A  18     -56.986 -11.508 -17.747  1.00 38.84      3    C  
ATOM    167  CB  GLN A  18     -59.254 -12.690 -17.704  1.00 38.84      3    C  
ATOM    168  O   GLN A  18     -56.914 -10.723 -16.802  1.00 38.84      3    O  
ATOM    169  CG  GLN A  18     -59.916 -14.055 -17.967  1.00 38.84      3    C  
ATOM    170  CD  GLN A  18     -61.390 -13.987 -18.324  1.00 38.84      3    C  
ATOM    171  NE2 GLN A  18     -61.931 -15.031 -18.913  1.00 38.84      3    N  
ATOM    172 1HE2 GLN A  18     -61.341 -15.837 -19.121  1.00  0.00      3    H  
ATOM    173 2HE2 GLN A  18     -62.921 -14.985 -19.153  1.00  0.00      3    H  
ATOM    174  OE1 GLN A  18     -62.093 -13.026 -18.076  1.00 38.84      3    O  
ATOM    175  N   GLU A  19     -56.374 -11.308 -18.913  1.00 41.38      3    N  
ATOM    176  HN  GLU A  19     -56.344 -12.088 -19.570  1.00  0.00      3    H  
ATOM    177  CA  GLU A  19     -55.743 -10.058 -19.321  1.00 41.38      3    C  
ATOM    178  C   GLU A  19     -56.767  -8.925 -19.204  1.00 41.38      3    C  
ATOM    179  CB  GLU A  19     -55.251 -10.188 -20.777  1.00 41.38      3    C  
ATOM    180  O   GLU A  19     -57.676  -8.797 -20.022  1.00 41.38      3    O  
ATOM    181  CG  GLU A  19     -54.039 -11.121 -20.932  1.00 41.38      3    C  
ATOM    182  CD  GLU A  19     -53.629 -11.337 -22.401  1.00 41.38      3    C  
ATOM    183  OE1 GLU A  19     -52.409 -11.484 -22.640  1.00 41.38      3    O  
ATOM    184  OE2 GLU A  19     -54.530 -11.407 -23.265  1.00 41.38      3    O  
ATOM    185  N   ILE A  20     -56.641  -8.098 -18.166  1.00 41.34      3    N  
ATOM    186  HN  ILE A  20     -55.999  -8.348 -17.414  1.00  0.00      3    H  
ATOM    187  CA  ILE A  20     -57.389  -6.846 -18.066  1.00 41.34      3    C  
ATOM    188  C   ILE A  20     -56.699  -5.863 -19.016  1.00 41.34      3    C  
ATOM    189  CB  ILE A  20     -57.499  -6.362 -16.600  1.00 41.34      3    C  
ATOM    190  O   ILE A  20     -55.815  -5.102 -18.625  1.00 41.34      3    O  
ATOM    191  CG1 ILE A  20     -58.219  -7.421 -15.730  1.00 41.34      3    C  
ATOM    192  CG2 ILE A  20     -58.263  -5.027 -16.531  1.00 41.34      3    C  
ATOM    193  CD1 ILE A  20     -58.296  -7.072 -14.237  1.00 41.34      3    C  
ATOM    194  N   THR A  21     -57.054  -5.935 -20.297  1.00 43.25      3    N  
ATOM    195  HN  THR A  21     -57.691  -6.683 -20.572  1.00  0.00      3    H  
ATOM    196  CA  THR A  21     -56.592  -5.010 -21.345  1.00 43.25      3    C  
ATOM    197  C   THR A  21     -57.302  -3.655 -21.308  1.00 43.25      3    C  
ATOM    198  CB  THR A  21     -56.698  -5.645 -22.744  1.00 43.25      3    C  
ATOM    199  O   THR A  21     -56.855  -2.725 -21.972  1.00 43.25      3    O  
ATOM    200  CG2 THR A  21     -55.443  -6.449 -23.074  1.00 43.25      3    C  
ATOM    201  OG1 THR A  21     -57.795  -6.530 -22.830  1.00 43.25      3    O  
ATOM    202  HG1 THR A  21     -57.860  -6.922 -23.693  1.00  0.00      3    H  
ATOM    203  N   GLU A  22     -58.353  -3.499 -20.498  1.00 41.62      3    N  
ATOM    204  HN  GLU A  22     -58.704  -4.325 -20.014  1.00  0.00      3    H  
ATOM    205  CA  GLU A  22     -59.038  -2.226 -20.254  1.00 41.62      3    C  
ATOM    206  C   GLU A  22     -59.345  -2.071 -18.758  1.00 41.62      3    C  
ATOM    207  CB  GLU A  22     -60.314  -2.115 -21.107  1.00 41.62      3    C  
ATOM    208  O   GLU A  22     -59.925  -2.959 -18.134  1.00 41.62      3    O  
ATOM    209  CG  GLU A  22     -59.988  -1.996 -22.608  1.00 41.62      3    C  
ATOM    210  CD  GLU A  22     -61.214  -1.739 -23.498  1.00 41.62      3    C  
ATOM    211  OE1 GLU A  22     -60.994  -1.358 -24.672  1.00 41.62      3    O  
ATOM    212  OE2 GLU A  22     -62.356  -1.922 -23.021  1.00 41.62      3    O  
ATOM    213  N   LEU A  23     -58.926  -0.945 -18.167  1.00 45.03      3    N  
ATOM    214  HN  LEU A  23     -58.366  -0.292 -18.715  1.00  0.00      3    H  
ATOM    215  CA  LEU A  23     -59.229  -0.601 -16.774  1.00 45.03      3    C  
ATOM    216  C   LEU A  23     -60.757  -0.566 -16.569  1.00 45.03      3    C  
ATOM    217  CB  LEU A  23     -58.624   0.776 -16.433  1.00 45.03      3    C  
ATOM    218  O   LEU A  23     -61.450   0.048 -17.383  1.00 45.03      3    O  
ATOM    219  CG  LEU A  23     -57.097   0.776 -16.240  1.00 45.03      3    C  
ATOM    220  CD1 LEU A  23     -56.554   2.201 -16.362  1.00 45.03      3    C  
ATOM    221  CD2 LEU A  23     -56.711   0.237 -14.860  1.00 45.03      3    C  
ATOM    222  N   PRO A  24     -61.299  -1.158 -15.490  1.00 48.47      3    N  
ATOM    223  CA  PRO A  24     -62.739  -1.211 -15.283  1.00 48.47      3    C  
ATOM    224  C   PRO A  24     -63.322   0.195 -15.058  1.00 48.47      3    C  
ATOM    225  CB  PRO A  24     -62.950  -2.166 -14.101  1.00 48.47      3    C  
ATOM    226  O   PRO A  24     -63.015   0.860 -14.072  1.00 48.47      3    O  
ATOM    227  CG  PRO A  24     -61.630  -2.100 -13.331  1.00 48.47      3    C  
ATOM    228  CD  PRO A  24     -60.591  -1.835 -14.417  1.00 48.47      3    C  
ATOM    229  N   ASP A  25     -64.171   0.628 -15.995  1.00 53.81      3    N  
ATOM    230  HN  ASP A  25     -64.038   0.242 -16.930  1.00  0.00      3    H  
ATOM    231  CA  ASP A  25     -65.273   1.591 -15.847  1.00 53.81      3    C  
ATOM    232  C   ASP A  25     -65.050   2.806 -14.909  1.00 53.81      3    C  
ATOM    233  CB  ASP A  25     -66.571   0.818 -15.504  1.00 53.81      3    C  
ATOM    234  O   ASP A  25     -65.815   3.035 -13.969  1.00 53.81      3    O  
ATOM    235  CG  ASP A  25     -67.301   0.175 -16.686  1.00 53.81      3    C  
ATOM    236  OD1 ASP A  25     -67.020   0.558 -17.840  1.00 53.81      3    O  
ATOM    237  OD2 ASP A  25     -68.252  -0.597 -16.389  1.00 53.81      3    O  
ATOM    238  N   TYR A  26     -64.104   3.701 -15.229  1.00 48.53      3    N  
ATOM    239  HN  TYR A  26     -63.384   3.442 -15.903  1.00  0.00      3    H  
ATOM    240  CA  TYR A  26     -64.075   5.057 -14.630  1.00 48.53      3    C  
ATOM    241  C   TYR A  26     -65.338   5.886 -14.955  1.00 48.53      3    C  
ATOM    242  CB  TYR A  26     -62.806   5.817 -15.056  1.00 48.53      3    C  
ATOM    243  O   TYR A  26     -65.652   6.851 -14.259  1.00 48.53      3    O  
ATOM    244  CG  TYR A  26     -61.729   5.844 -13.988  1.00 48.53      3    C  
ATOM    245  CD1 TYR A  26     -61.740   6.854 -13.004  1.00 48.53      3    C  
ATOM    246  CD2 TYR A  26     -60.731   4.852 -13.966  1.00 48.53      3    C  
ATOM    247  CE1 TYR A  26     -60.749   6.878 -12.002  1.00 48.53      3    C  
ATOM    248  CE2 TYR A  26     -59.735   4.876 -12.970  1.00 48.53      3    C  
ATOM    249  OH  TYR A  26     -58.785   5.900 -11.024  1.00 48.53      3    O  
ATOM    250  HH  TYR A  26     -58.109   5.233 -11.014  1.00  0.00      3    H  
ATOM    251  CZ  TYR A  26     -59.743   5.886 -11.987  1.00 48.53      3    C  
ATOM    252  N   ASN A  27     -66.107   5.488 -15.974  1.00 49.38      3    N  
ATOM    253  HN  ASN A  27     -65.841   4.636 -16.468  1.00  0.00      3    H  
ATOM    254  CA  ASN A  27     -67.307   6.197 -16.427  1.00 49.38      3    C  
ATOM    255  C   ASN A  27     -68.557   5.966 -15.552  1.00 49.38      3    C  
ATOM    256  CB  ASN A  27     -67.553   5.850 -17.908  1.00 49.38      3    C  
ATOM    257  O   ASN A  27     -69.609   6.528 -15.850  1.00 49.38      3    O  
ATOM    258  CG  ASN A  27     -66.521   6.461 -18.840  1.00 49.38      3    C  
ATOM    259  ND2 ASN A  27     -66.319   5.877 -19.997  1.00 49.38      3    N  
ATOM    260 1HD2 ASN A  27     -65.626   6.287 -20.623  1.00  0.00      3    H  
ATOM    261 2HD2 ASN A  27     -66.848   5.038 -20.233  1.00  0.00      3    H  
ATOM    262  OD1 ASN A  27     -65.889   7.463 -18.558  1.00 49.38      3    O  
ATOM    263  N   LYS A  28     -68.478   5.168 -14.474  1.00 51.69      3    N  
ATOM    264  HN  LYS A  28     -67.601   4.678 -14.297  1.00  0.00      3    H  
ATOM    265  CA  LYS A  28     -69.599   4.964 -13.531  1.00 51.69      3    C  
ATOM    266  C   LYS A  28     -69.608   5.921 -12.339  1.00 51.69      3    C  
ATOM    267  CB  LYS A  28     -69.648   3.498 -13.076  1.00 51.69      3    C  
ATOM    268  O   LYS A  28     -70.630   6.019 -11.665  1.00 51.69      3    O  
ATOM    269  CG  LYS A  28     -70.405   2.639 -14.098  1.00 51.69      3    C  
ATOM    270  CD  LYS A  28     -70.362   1.162 -13.699  1.00 51.69      3    C  
ATOM    271  CE  LYS A  28     -71.147   0.321 -14.712  1.00 51.69      3    C  
ATOM    272  NZ  LYS A  28     -70.524  -1.010 -14.902  1.00 51.69      3    N  
ATOM    273  HZ1 LYS A  28     -71.046  -1.570 -15.576  1.00  0.00      3    H  
ATOM    274  HZ2 LYS A  28     -70.411  -1.501 -14.015  1.00  0.00      3    H  
ATOM    275  HZ3 LYS A  28     -69.541  -0.930 -15.163  1.00  0.00      3    H  
ATOM    276  N   ILE A  29     -68.518   6.649 -12.086  1.00 52.66      3    N  
ATOM    277  HN  ILE A  29     -67.695   6.516 -12.673  1.00  0.00      3    H  
ATOM    278  CA  ILE A  29     -68.454   7.633 -10.999  1.00 52.66      3    C  
ATOM    279  C   ILE A  29     -68.409   9.030 -11.616  1.00 52.66      3    C  
ATOM    280  CB  ILE A  29     -67.306   7.346 -10.001  1.00 52.66      3    C  
ATOM    281  O   ILE A  29     -67.355   9.639 -11.775  1.00 52.66      3    O  
ATOM    282  CG1 ILE A  29     -67.288   5.863  -9.552  1.00 52.66      3    C  
ATOM    283  CG2 ILE A  29     -67.492   8.266  -8.775  1.00 52.66      3    C  
ATOM    284  CD1 ILE A  29     -66.070   5.484  -8.700  1.00 52.66      3    C  
ATOM    285  N   SER A  30     -69.580   9.553 -11.977  1.00 54.12      3    N  
ATOM    286  HN  SER A  30     -70.392   8.943 -12.075  1.00  0.00      3    H  
ATOM    287  CA  SER A  30     -69.722  10.982 -12.234  1.00 54.12      3    C  
ATOM    288  C   SER A  30     -69.767  11.703 -10.888  1.00 54.12      3    C  
ATOM    289  CB  SER A  30     -70.964  11.278 -13.082  1.00 54.12      3    C  
ATOM    290  O   SER A  30     -70.775  11.647 -10.177  1.00 54.12      3    O  
ATOM    291  OG  SER A  30     -72.142  10.882 -12.405  1.00 54.12      3    O  
ATOM    292  HG  SER A  30     -72.912  11.065 -12.931  1.00  0.00      3    H  
ATOM    293  N   PHE A  31     -68.686  12.378 -10.515  1.00 56.66      3    N  
ATOM    294  HN  PHE A  31     -67.805  12.230 -11.008  1.00  0.00      3    H  
ATOM    295  CA  PHE A  31     -68.741  13.327  -9.411  1.00 56.66      3    C  
ATOM    296  C   PHE A  31     -69.624  14.494  -9.847  1.00 56.66      3    C  
ATOM    297  CB  PHE A  31     -67.330  13.772  -9.013  1.00 56.66      3    C  
ATOM    298  O   PHE A  31     -69.423  15.057 -10.923  1.00 56.66      3    O  
ATOM    299  CG  PHE A  31     -66.472  12.621  -8.524  1.00 56.66      3    C  
ATOM    300  CD1 PHE A  31     -66.544  12.207  -7.180  1.00 56.66      3    C  
ATOM    301  CD2 PHE A  31     -65.642  11.927  -9.424  1.00 56.66      3    C  
ATOM    302  CE1 PHE A  31     -65.784  11.108  -6.739  1.00 56.66      3    C  
ATOM    303  CE2 PHE A  31     -64.886  10.827  -8.983  1.00 56.66      3    C  
ATOM    304  CZ  PHE A  31     -64.954  10.420  -7.640  1.00 56.66      3    C  
ATOM    305  N   LYS A  32     -70.624  14.854  -9.035  1.00 57.53      3    N  
ATOM    306  HN  LYS A  32     -70.909  14.235  -8.276  1.00  0.00      3    H  
ATOM    307  CA  LYS A  32     -71.312  16.132  -9.231  1.00 57.53      3    C  
ATOM    308  C   LYS A  32     -70.246  17.217  -9.175  1.00 57.53      3    C  
ATOM    309  CB  LYS A  32     -72.391  16.366  -8.159  1.00 57.53      3    C  
ATOM    310  O   LYS A  32     -69.521  17.282  -8.184  1.00 57.53      3    O  
ATOM    311  CG  LYS A  32     -73.800  16.210  -8.741  1.00 57.53      3    C  
ATOM    312  CD  LYS A  32     -74.852  16.503  -7.664  1.00 57.53      3    C  
ATOM    313  CE  LYS A  32     -76.256  16.451  -8.272  1.00 57.53      3    C  
ATOM    314  NZ  LYS A  32     -77.295  16.747  -7.254  1.00 57.53      3    N  
ATOM    315  HZ1 LYS A  32     -78.230  16.712  -7.659  1.00  0.00      3    H  
ATOM    316  HZ2 LYS A  32     -77.121  17.638  -6.789  1.00  0.00      3    H  
ATOM    317  HZ3 LYS A  32     -77.214  16.130  -6.446  1.00  0.00      3    H  
ATOM    318  N   GLU A  33     -70.153  18.025 -10.225  1.00 53.75      3    N  
ATOM    319  HN  GLU A  33     -70.724  17.826 -11.046  1.00  0.00      3    H  
ATOM    320  CA  GLU A  33     -69.270  19.183 -10.254  1.00 53.75      3    C  
ATOM    321  C   GLU A  33     -69.700  20.113  -9.112  1.00 53.75      3    C  
ATOM    322  CB  GLU A  33     -69.319  19.818 -11.654  1.00 53.75      3    C  
ATOM    323  O   GLU A  33     -70.735  20.776  -9.161  1.00 53.75      3    O  
ATOM    324  CG  GLU A  33     -68.114  20.725 -11.942  1.00 53.75      3    C  
ATOM    325  CD  GLU A  33     -68.063  21.191 -13.410  1.00 53.75      3    C  
ATOM    326  OE1 GLU A  33     -66.951  21.551 -13.860  1.00 53.75      3    O  
ATOM    327  OE2 GLU A  33     -69.125  21.177 -14.075  1.00 53.75      3    O  
ATOM    328  N   GLN A  34     -68.971  20.032  -8.001  1.00 57.34      3    N  
ATOM    329  HN  GLN A  34     -68.247  19.315  -7.951  1.00  0.00      3    H  
ATOM    330  CA  GLN A  34     -69.149  20.908  -6.857  1.00 57.34      3    C  
ATOM    331  C   GLN A  34     -68.478  22.217  -7.239  1.00 57.34      3    C  
ATOM    332  CB  GLN A  34     -68.525  20.272  -5.604  1.00 57.34      3    C  
ATOM    333  O   GLN A  34     -67.265  22.251  -7.456  1.00 57.34      3    O  
ATOM    334  CG  GLN A  34     -69.433  19.213  -4.947  1.00 57.34      3    C  
ATOM    335  CD  GLN A  34     -70.382  19.764  -3.881  1.00 57.34      3    C  
ATOM    336  NE2 GLN A  34     -71.334  18.983  -3.419  1.00 57.34      3    N  
ATOM    337 1HE2 GLN A  34     -71.967  19.350  -2.708  1.00  0.00      3    H  
ATOM    338 2HE2 GLN A  34     -71.410  18.048  -3.820  1.00  0.00      3    H  
ATOM    339  OE1 GLN A  34     -70.291  20.877  -3.404  1.00 57.34      3    O  
ATOM    340  N   ALA A  35     -69.273  23.279  -7.364  1.00 64.19      3    N  
ATOM    341  HN  ALA A  35     -70.285  23.157  -7.329  1.00  0.00      3    H  
ATOM    342  CA  ALA A  35     -68.718  24.607  -7.549  1.00 64.19      3    C  
ATOM    343  C   ALA A  35     -67.758  24.892  -6.378  1.00 64.19      3    C  
ATOM    344  CB  ALA A  35     -69.854  25.630  -7.644  1.00 64.19      3    C  
ATOM    345  O   ALA A  35     -68.123  24.625  -5.228  1.00 64.19      3    O  
ATOM    346  N   PRO A  36     -66.529  25.365  -6.643  1.00 66.06      3    N  
ATOM    347  CA  PRO A  36     -65.579  25.654  -5.581  1.00 66.06      3    C  
ATOM    348  C   PRO A  36     -66.185  26.689  -4.632  1.00 66.06      3    C  
ATOM    349  CB  PRO A  36     -64.310  26.152  -6.281  1.00 66.06      3    C  
ATOM    350  O   PRO A  36     -66.692  27.718  -5.080  1.00 66.06      3    O  
ATOM    351  CG  PRO A  36     -64.813  26.666  -7.631  1.00 66.06      3    C  
ATOM    352  CD  PRO A  36     -65.998  25.756  -7.938  1.00 66.06      3    C  
ATOM    353  N   VAL A  37     -66.139  26.406  -3.329  1.00 76.38      3    N  
ATOM    354  HN  VAL A  37     -65.791  25.493  -3.036  1.00  0.00      3    H  
ATOM    355  CA  VAL A  37     -66.571  27.361  -2.303  1.00 76.38      3    C  
ATOM    356  C   VAL A  37     -65.614  28.560  -2.350  1.00 76.38      3    C  
ATOM    357  CB  VAL A  37     -66.609  26.727  -0.900  1.00 76.38      3    C  
ATOM    358  O   VAL A  37     -64.398  28.342  -2.268  1.00 76.38      3    O  
ATOM    359  CG1 VAL A  37     -67.128  27.718   0.147  1.00 76.38      3    C  
ATOM    360  CG2 VAL A  37     -67.531  25.499  -0.872  1.00 76.38      3    C  
ATOM    361  N   PRO A  38     -66.110  29.800  -2.517  1.00 77.62      3    N  
ATOM    362  CA  PRO A  38     -65.266  30.990  -2.538  1.00 77.62      3    C  
ATOM    363  C   PRO A  38     -64.417  31.092  -1.264  1.00 77.62      3    C  
ATOM    364  CB  PRO A  38     -66.222  32.176  -2.707  1.00 77.62      3    C  
ATOM    365  O   PRO A  38     -64.882  30.778  -0.167  1.00 77.62      3    O  
ATOM    366  CG  PRO A  38     -67.468  31.564  -3.341  1.00 77.62      3    C  
ATOM    367  CD  PRO A  38     -67.502  30.161  -2.750  1.00 77.62      3    C  
ATOM    368  N   LEU A  39     -63.160  31.525  -1.391  1.00 73.88      3    N  
ATOM    369  HN  LEU A  39     -62.830  31.791  -2.319  1.00  0.00      3    H  
ATOM    370  CA  LEU A  39     -62.228  31.637  -0.257  1.00 73.88      3    C  
ATOM    371  C   LEU A  39     -62.755  32.599   0.823  1.00 73.88      3    C  
ATOM    372  CB  LEU A  39     -60.851  32.083  -0.790  1.00 73.88      3    C  
ATOM    373  O   LEU A  39     -62.466  32.408   2.002  1.00 73.88      3    O  
ATOM    374  CG  LEU A  39     -59.930  30.909  -1.167  1.00 73.88      3    C  
ATOM    375  CD1 LEU A  39     -58.881  31.350  -2.188  1.00 73.88      3    C  
ATOM    376  CD2 LEU A  39     -59.188  30.379   0.066  1.00 73.88      3    C  
ATOM    377  N   GLU A  40     -63.571  33.573   0.420  1.00 80.31      3    N  
ATOM    378  HN  GLU A  40     -63.704  33.671  -0.587  1.00  0.00      3    H  
ATOM    379  CA  GLU A  40     -64.296  34.517   1.272  1.00 80.31      3    C  
ATOM    380  C   GLU A  40     -65.280  33.812   2.217  1.00 80.31      3    C  
ATOM    381  CB  GLU A  40     -65.109  35.489   0.388  1.00 80.31      3    C  
ATOM    382  O   GLU A  40     -65.476  34.253   3.346  1.00 80.31      3    O  
ATOM    383  CG  GLU A  40     -64.353  36.352  -0.645  1.00 80.31      3    C  
ATOM    384  CD  GLU A  40     -63.728  35.584  -1.825  1.00 80.31      3    C  
ATOM    385  OE1 GLU A  40     -62.764  36.114  -2.419  1.00 80.31      3    O  
ATOM    386  OE2 GLU A  40     -64.192  34.461  -2.132  1.00 80.31      3    O  
ATOM    387  N   GLU A  41     -65.896  32.712   1.775  1.00 81.50      3    N  
ATOM    388  HN  GLU A  41     -65.701  32.400   0.824  1.00  0.00      3    H  
ATOM    389  CA  GLU A  41     -66.837  31.929   2.583  1.00 81.50      3    C  
ATOM    390  C   GLU A  41     -66.114  30.924   3.486  1.00 81.50      3    C  
ATOM    391  CB  GLU A  41     -67.832  31.189   1.675  1.00 81.50      3    C  
ATOM    392  O   GLU A  41     -66.573  30.635   4.590  1.00 81.50      3    O  
ATOM    393  CG  GLU A  41     -68.800  32.129   0.939  1.00 81.50      3    C  
ATOM    394  CD  GLU A  41     -69.830  31.379   0.074  1.00 81.50      3    C  
ATOM    395  OE1 GLU A  41     -70.532  32.066  -0.703  1.00 81.50      3    O  
ATOM    396  OE2 GLU A  41     -69.928  30.134   0.180  1.00 81.50      3    O  
ATOM    397  N   VAL A  42     -64.963  30.408   3.042  1.00 79.69      3    N  
ATOM    398  HN  VAL A  42     -64.649  30.658   2.104  1.00  0.00      3    H  
ATOM    399  CA  VAL A  42     -64.127  29.497   3.841  1.00 79.69      3    C  
ATOM    400  C   VAL A  42     -63.419  30.244   4.978  1.00 79.69      3    C  
ATOM    401  CB  VAL A  42     -63.109  28.759   2.946  1.00 79.69      3    C  
ATOM    402  O   VAL A  42     -63.226  29.683   6.057  1.00 79.69      3    O  
ATOM    403  CG1 VAL A  42     -62.274  27.739   3.734  1.00 79.69      3    C  
ATOM    404  CG2 VAL A  42     -63.802  27.980   1.819  1.00 79.69      3    C  
ATOM    405  N   LEU A  43     -63.027  31.502   4.751  1.00 80.31      3    N  
ATOM    406  HN  LEU A  43     -63.264  31.912   3.847  1.00  0.00      3    H  
ATOM    407  CA  LEU A  43     -62.284  32.339   5.697  1.00 80.31      3    C  
ATOM    408  C   LEU A  43     -62.955  33.721   5.854  1.00 80.31      3    C  
ATOM    409  CB  LEU A  43     -60.821  32.446   5.227  1.00 80.31      3    C  
ATOM    410  O   LEU A  43     -62.402  34.725   5.401  1.00 80.31      3    O  
ATOM    411  CG  LEU A  43     -60.025  31.132   5.248  1.00 80.31      3    C  
ATOM    412  CD1 LEU A  43     -58.672  31.355   4.573  1.00 80.31      3    C  
ATOM    413  CD2 LEU A  43     -59.770  30.630   6.672  1.00 80.31      3    C  
ATOM    414  N   PRO A  44     -64.120  33.796   6.527  1.00 79.56      3    N  
ATOM    415  CA  PRO A  44     -64.943  35.010   6.583  1.00 79.56      3    C  
ATOM    416  C   PRO A  44     -64.286  36.188   7.320  1.00 79.56      3    C  
ATOM    417  CB  PRO A  44     -66.249  34.570   7.256  1.00 79.56      3    C  
ATOM    418  O   PRO A  44     -64.616  37.341   7.052  1.00 79.56      3    O  
ATOM    419  CG  PRO A  44     -65.843  33.358   8.095  1.00 79.56      3    C  
ATOM    420  CD  PRO A  44     -64.772  32.702   7.232  1.00 79.56      3    C  
ATOM    421  N   ASP A  45     -63.332  35.915   8.214  1.00 84.38      3    N  
ATOM    422  HN  ASP A  45     -63.076  34.938   8.356  1.00  0.00      3    H  
ATOM    423  CA  ASP A  45     -62.628  36.934   9.006  1.00 84.38      3    C  
ATOM    424  C   ASP A  45     -61.320  37.425   8.348  1.00 84.38      3    C  
ATOM    425  CB  ASP A  45     -62.362  36.385  10.416  1.00 84.38      3    C  
ATOM    426  O   ASP A  45     -60.612  38.271   8.903  1.00 84.38      3    O  
ATOM    427  CG  ASP A  45     -63.636  36.022  11.186  1.00 84.38      3    C  
ATOM    428  OD1 ASP A  45     -64.622  36.787  11.101  1.00 84.38      3    O  
ATOM    429  OD2 ASP A  45     -63.596  34.985  11.886  1.00 84.38      3    O  
ATOM    430  N   ALA A  46     -60.952  36.884   7.181  1.00 80.38      3    N  
ATOM    431  HN  ALA A  46     -61.556  36.180   6.757  1.00  0.00      3    H  
ATOM    432  CA  ALA A  46     -59.723  37.258   6.490  1.00 80.38      3    C  
ATOM    433  C   ALA A  46     -59.893  38.567   5.704  1.00 80.38      3    C  
ATOM    434  CB  ALA A  46     -59.256  36.096   5.610  1.00 80.38      3    C  
ATOM    435  O   ALA A  46     -60.904  38.803   5.044  1.00 80.38      3    O  
ATOM    436  N   SER A  47     -58.873  39.432   5.738  1.00 86.62      3    N  
ATOM    437  HN  SER A  47     -58.058  39.224   6.315  1.00  0.00      3    H  
ATOM    438  CA  SER A  47     -58.908  40.672   4.961  1.00 86.62      3    C  
ATOM    439  C   SER A  47     -58.868  40.388   3.449  1.00 86.62      3    C  
ATOM    440  CB  SER A  47     -57.788  41.635   5.371  1.00 86.62      3    C  
ATOM    441  O   SER A  47     -58.267  39.396   3.025  1.00 86.62      3    O  
ATOM    442  OG  SER A  47     -56.521  41.204   4.911  1.00 86.62      3    O  
ATOM    443  HG  SER A  47     -55.827  41.801   5.165  1.00  0.00      3    H  
ATOM    444  N   PRO A  48     -59.407  41.285   2.601  1.00 82.19      3    N  
ATOM    445  CA  PRO A  48     -59.394  41.099   1.148  1.00 82.19      3    C  
ATOM    446  C   PRO A  48     -57.986  40.902   0.568  1.00 82.19      3    C  
ATOM    447  CB  PRO A  48     -60.059  42.355   0.575  1.00 82.19      3    C  
ATOM    448  O   PRO A  48     -57.803  40.141  -0.377  1.00 82.19      3    O  
ATOM    449  CG  PRO A  48     -60.960  42.838   1.710  1.00 82.19      3    C  
ATOM    450  CD  PRO A  48     -60.171  42.469   2.961  1.00 82.19      3    C  
ATOM    451  N   GLN A  49     -56.964  41.543   1.153  1.00 77.75      3    N  
ATOM    452  HN  GLN A  49     -57.157  42.191   1.917  1.00  0.00      3    H  
ATOM    453  CA  GLN A  49     -55.576  41.338   0.725  1.00 77.75      3    C  
ATOM    454  C   GLN A  49     -55.035  39.956   1.123  1.00 77.75      3    C  
ATOM    455  CB  GLN A  49     -54.649  42.427   1.291  1.00 77.75      3    C  
ATOM    456  O   GLN A  49     -54.235  39.382   0.387  1.00 77.75      3    O  
ATOM    457  CG  GLN A  49     -55.037  43.869   0.915  1.00 77.75      3    C  
ATOM    458  CD  GLN A  49     -55.943  44.569   1.926  1.00 77.75      3    C  
ATOM    459  NE2 GLN A  49     -56.282  45.817   1.692  1.00 77.75      3    N  
ATOM    460 1HE2 GLN A  49     -56.887  46.284   2.367  1.00  0.00      3    H  
ATOM    461 2HE2 GLN A  49     -55.936  46.269   0.846  1.00  0.00      3    H  
ATOM    462  OE1 GLN A  49     -56.358  44.028   2.940  1.00 77.75      3    O  
ATOM    463  N   ALA A  50     -55.454  39.420   2.274  1.00 74.56      3    N  
ATOM    464  HN  ALA A  50     -56.078  39.967   2.867  1.00  0.00      3    H  
ATOM    465  CA  ALA A  50     -55.059  38.086   2.720  1.00 74.56      3    C  
ATOM    466  C   ALA A  50     -55.702  36.993   1.854  1.00 74.56      3    C  
ATOM    467  CB  ALA A  50     -55.419  37.929   4.202  1.00 74.56      3    C  
ATOM    468  O   ALA A  50     -55.026  36.026   1.506  1.00 74.56      3    O  
ATOM    469  N   LEU A  51     -56.965  37.179   1.457  1.00 80.75      3    N  
ATOM    470  HN  LEU A  51     -57.466  37.992   1.816  1.00  0.00      3    H  
ATOM    471  CA  LEU A  51     -57.672  36.286   0.538  1.00 80.75      3    C  
ATOM    472  C   LEU A  51     -57.051  36.296  -0.870  1.00 80.75      3    C  
ATOM    473  CB  LEU A  51     -59.165  36.660   0.514  1.00 80.75      3    C  
ATOM    474  O   LEU A  51     -56.826  35.222  -1.422  1.00 80.75      3    O  
ATOM    475  CG  LEU A  51     -59.904  36.392   1.841  1.00 80.75      3    C  
ATOM    476  CD1 LEU A  51     -61.318  36.946   1.757  1.00 80.75      3    C  
ATOM    477  CD2 LEU A  51     -60.014  34.898   2.145  1.00 80.75      3    C  
ATOM    478  N   ASP A  52     -56.669  37.463  -1.413  1.00 76.25      3    N  
ATOM    479  HN  ASP A  52     -56.894  38.327  -0.919  1.00  0.00      3    H  
ATOM    480  CA  ASP A  52     -55.936  37.553  -2.696  1.00 76.25      3    C  
ATOM    481  C   ASP A  52     -54.574  36.840  -2.625  1.00 76.25      3    C  
ATOM    482  CB  ASP A  52     -55.752  39.028  -3.112  1.00 76.25      3    C  
ATOM    483  O   ASP A  52     -54.206  36.077  -3.520  1.00 76.25      3    O  
ATOM    484  CG  ASP A  52     -55.008  39.193  -4.455  1.00 76.25      3    C  
ATOM    485  OD1 ASP A  52     -55.436  38.621  -5.476  1.00 76.25      3    O  
ATOM    486  OD2 ASP A  52     -53.970  39.897  -4.518  1.00 76.25      3    O  
ATOM    487  N   LEU A  53     -53.831  37.028  -1.529  1.00 73.19      3    N  
ATOM    488  HN  LEU A  53     -54.180  37.655  -0.804  1.00  0.00      3    H  
ATOM    489  CA  LEU A  53     -52.539  36.372  -1.325  1.00 73.19      3    C  
ATOM    490  C   LEU A  53     -52.682  34.842  -1.235  1.00 73.19      3    C  
ATOM    491  CB  LEU A  53     -51.889  36.948  -0.056  1.00 73.19      3    C  
ATOM    492  O   LEU A  53     -51.933  34.111  -1.885  1.00 73.19      3    O  
ATOM    493  CG  LEU A  53     -50.391  36.615   0.045  1.00 73.19      3    C  
ATOM    494  CD1 LEU A  53     -49.546  37.664  -0.683  1.00 73.19      3    C  
ATOM    495  CD2 LEU A  53     -49.955  36.576   1.509  1.00 73.19      3    C  
ATOM    496  N   LEU A  54     -53.655  34.354  -0.458  1.00 71.19      3    N  
ATOM    497  HN  LEU A  54     -54.203  35.016   0.092  1.00  0.00      3    H  
ATOM    498  CA  LEU A  54     -53.986  32.929  -0.345  1.00 71.19      3    C  
ATOM    499  C   LEU A  54     -54.441  32.352  -1.684  1.00 71.19      3    C  
ATOM    500  CB  LEU A  54     -55.078  32.743   0.726  1.00 71.19      3    C  
ATOM    501  O   LEU A  54     -53.984  31.276  -2.066  1.00 71.19      3    O  
ATOM    502  CG  LEU A  54     -54.483  32.417   2.105  1.00 71.19      3    C  
ATOM    503  CD1 LEU A  54     -55.423  32.854   3.224  1.00 71.19      3    C  
ATOM    504  CD2 LEU A  54     -54.246  30.909   2.235  1.00 71.19      3    C  
ATOM    505  N   GLY A  55     -55.263  33.093  -2.429  1.00 68.31      3    N  
ATOM    506  HN  GLY A  55     -55.629  33.955  -2.025  1.00  0.00      3    H  
ATOM    507  CA  GLY A  55     -55.670  32.747  -3.784  1.00 68.31      3    C  
ATOM    508  C   GLY A  55     -54.465  32.521  -4.692  1.00 68.31      3    C  
ATOM    509  O   GLY A  55     -54.392  31.491  -5.351  1.00 68.31      3    O  
ATOM    510  N   ARG A  56     -53.462  33.406  -4.662  1.00 67.94      3    N  
ATOM    511  HN  ARG A  56     -53.555  34.227  -4.064  1.00  0.00      3    H  
ATOM    512  CA  ARG A  56     -52.226  33.249  -5.455  1.00 67.94      3    C  
ATOM    513  C   ARG A  56     -51.335  32.086  -5.012  1.00 67.94      3    C  
ATOM    514  CB  ARG A  56     -51.417  34.548  -5.422  1.00 67.94      3    C  
ATOM    515  O   ARG A  56     -50.629  31.532  -5.848  1.00 67.94      3    O  
ATOM    516  CG  ARG A  56     -52.118  35.688  -6.167  1.00 67.94      3    C  
ATOM    517  CD  ARG A  56     -51.247  36.939  -6.073  1.00 67.94      3    C  
ATOM    518  NE  ARG A  56     -52.021  38.144  -6.395  1.00 67.94      3    N  
ATOM    519  HE  ARG A  56     -53.037  38.051  -6.386  1.00  0.00      3    H  
ATOM    520  NH1 ARG A  56     -50.265  39.539  -6.891  1.00 67.94      3    N  
ATOM    521 1HH1 ARG A  56     -49.891  40.459  -7.122  1.00  0.00      3    H  
ATOM    522 2HH1 ARG A  56     -49.622  38.749  -6.837  1.00  0.00      3    H  
ATOM    523  NH2 ARG A  56     -52.356  40.332  -6.762  1.00 67.94      3    N  
ATOM    524 1HH2 ARG A  56     -51.982  41.252  -6.993  1.00  0.00      3    H  
ATOM    525 2HH2 ARG A  56     -53.351  40.168  -6.608  1.00  0.00      3    H  
ATOM    526  CZ  ARG A  56     -51.540  39.329  -6.693  1.00 67.94      3    C  
ATOM    527  N   PHE A  57     -51.335  31.722  -3.728  1.00 64.94      3    N  
ATOM    528  HN  PHE A  57     -51.880  32.270  -3.062  1.00  0.00      3    H  
ATOM    529  CA  PHE A  57     -50.579  30.561  -3.237  1.00 64.94      3    C  
ATOM    530  C   PHE A  57     -51.257  29.226  -3.563  1.00 64.94      3    C  
ATOM    531  CB  PHE A  57     -50.350  30.677  -1.722  1.00 64.94      3    C  
ATOM    532  O   PHE A  57     -50.568  28.240  -3.820  1.00 64.94      3    O  
ATOM    533  CG  PHE A  57     -49.200  31.578  -1.318  1.00 64.94      3    C  
ATOM    534  CD1 PHE A  57     -47.899  31.305  -1.782  1.00 64.94      3    C  
ATOM    535  CD2 PHE A  57     -49.411  32.656  -0.438  1.00 64.94      3    C  
ATOM    536  CE1 PHE A  57     -46.819  32.116  -1.389  1.00 64.94      3    C  
ATOM    537  CE2 PHE A  57     -48.328  33.456  -0.033  1.00 64.94      3    C  
ATOM    538  CZ  PHE A  57     -47.035  33.193  -0.513  1.00 64.94      3    C  
ATOM    539  N   LEU A  58     -52.591  29.187  -3.529  1.00 65.12      3    N  
ATOM    540  HN  LEU A  58     -53.091  30.066  -3.394  1.00  0.00      3    H  
ATOM    541  CA  LEU A  58     -53.382  27.962  -3.673  1.00 65.12      3    C  
ATOM    542  C   LEU A  58     -53.791  27.689  -5.126  1.00 65.12      3    C  
ATOM    543  CB  LEU A  58     -54.607  28.063  -2.746  1.00 65.12      3    C  
ATOM    544  O   LEU A  58     -53.863  26.529  -5.537  1.00 65.12      3    O  
ATOM    545  CG  LEU A  58     -54.267  28.091  -1.242  1.00 65.12      3    C  
ATOM    546  CD1 LEU A  58     -55.525  28.417  -0.438  1.00 65.12      3    C  
ATOM    547  CD2 LEU A  58     -53.719  26.748  -0.752  1.00 65.12      3    C  
ATOM    548  N   LEU A  59     -54.012  28.733  -5.930  1.00 61.19      3    N  
ATOM    549  HN  LEU A  59     -54.048  29.664  -5.516  1.00  0.00      3    H  
ATOM    550  CA  LEU A  59     -54.205  28.608  -7.372  1.00 61.19      3    C  
ATOM    551  C   LEU A  59     -52.841  28.522  -8.045  1.00 61.19      3    C  
ATOM    552  CB  LEU A  59     -55.048  29.767  -7.933  1.00 61.19      3    C  
ATOM    553  O   LEU A  59     -52.249  29.525  -8.431  1.00 61.19      3    O  
ATOM    554  CG  LEU A  59     -56.531  29.687  -7.533  1.00 61.19      3    C  
ATOM    555  CD1 LEU A  59     -57.194  31.058  -7.638  1.00 61.19      3    C  
ATOM    556  CD2 LEU A  59     -57.278  28.723  -8.462  1.00 61.19      3    C  
ATOM    557  N   TYR A  60     -52.360  27.294  -8.220  1.00 56.75      3    N  
ATOM    558  HN  TYR A  60     -52.789  26.519  -7.714  1.00  0.00      3    H  
ATOM    559  CA  TYR A  60     -51.241  27.022  -9.111  1.00 56.75      3    C  
ATOM    560  C   TYR A  60     -51.773  26.566 -10.485  1.00 56.75      3    C  
ATOM    561  CB  TYR A  60     -50.263  26.043  -8.459  1.00 56.75      3    C  
ATOM    562  O   TYR A  60     -52.122  25.388 -10.644  1.00 56.75      3    O  
ATOM    563  CG  TYR A  60     -48.897  26.115  -9.108  1.00 56.75      3    C  
ATOM    564  CD1 TYR A  60     -48.476  25.114 -10.003  1.00 56.75      3    C  
ATOM    565  CD2 TYR A  60     -48.061  27.215  -8.834  1.00 56.75      3    C  
ATOM    566  CE1 TYR A  60     -47.207  25.204 -10.607  1.00 56.75      3    C  
ATOM    567  CE2 TYR A  60     -46.798  27.315  -9.446  1.00 56.75      3    C  
ATOM    568  OH  TYR A  60     -45.148  26.379 -10.923  1.00 56.75      3    O  
ATOM    569  HH  TYR A  60     -44.583  27.120 -10.738  1.00  0.00      3    H  
ATOM    570  CZ  TYR A  60     -46.368  26.304 -10.332  1.00 56.75      3    C  
ATOM    571  N   PRO A  61     -51.906  27.472 -11.476  1.00 63.03      3    N  
ATOM    572  CA  PRO A  61     -52.581  27.192 -12.742  1.00 63.03      3    C  
ATOM    573  C   PRO A  61     -51.955  26.002 -13.493  1.00 63.03      3    C  
ATOM    574  CB  PRO A  61     -52.545  28.488 -13.562  1.00 63.03      3    C  
ATOM    575  O   PRO A  61     -50.770  26.043 -13.836  1.00 63.03      3    O  
ATOM    576  CG  PRO A  61     -51.576  29.399 -12.814  1.00 63.03      3    C  
ATOM    577  CD  PRO A  61     -51.589  28.887 -11.390  1.00 63.03      3    C  
ATOM    578  N   PRO A  62     -52.733  24.950 -13.817  1.00 56.50      3    N  
ATOM    579  CA  PRO A  62     -52.231  23.771 -14.517  1.00 56.50      3    C  
ATOM    580  C   PRO A  62     -51.591  24.080 -15.874  1.00 56.50      3    C  
ATOM    581  CB  PRO A  62     -53.430  22.830 -14.673  1.00 56.50      3    C  
ATOM    582  O   PRO A  62     -50.614  23.431 -16.238  1.00 56.50      3    O  
ATOM    583  CG  PRO A  62     -54.358  23.241 -13.535  1.00 56.50      3    C  
ATOM    584  CD  PRO A  62     -54.112  24.738 -13.404  1.00 56.50      3    C  
ATOM    585  N   GLN A  63     -52.100  25.083 -16.603  1.00 61.25      3    N  
ATOM    586  HN  GLN A  63     -52.900  25.595 -16.232  1.00  0.00      3    H  
ATOM    587  CA  GLN A  63     -51.562  25.482 -17.911  1.00 61.25      3    C  
ATOM    588  C   GLN A  63     -50.265  26.305 -17.825  1.00 61.25      3    C  
ATOM    589  CB  GLN A  63     -52.607  26.263 -18.728  1.00 61.25      3    C  
ATOM    590  O   GLN A  63     -49.582  26.457 -18.832  1.00 61.25      3    O  
ATOM    591  CG  GLN A  63     -53.937  25.524 -18.976  1.00 61.25      3    C  
ATOM    592  CD  GLN A  63     -55.004  25.773 -17.913  1.00 61.25      3    C  
ATOM    593  NE2 GLN A  63     -56.179  25.203 -18.058  1.00 61.25      3    N  
ATOM    594 1HE2 GLN A  63     -56.351  24.628 -18.882  1.00  0.00      3    H  
ATOM    595 2HE2 GLN A  63     -56.892  25.369 -17.348  1.00  0.00      3    H  
ATOM    596  OE1 GLN A  63     -54.798  26.461 -16.927  1.00 61.25      3    O  
ATOM    597  N   GLN A  64     -49.912  26.827 -16.645  1.00 65.06      3    N  
ATOM    598  HN  GLN A  64     -50.559  26.726 -15.863  1.00  0.00      3    H  
ATOM    599  CA  GLN A  64     -48.647  27.538 -16.409  1.00 65.06      3    C  
ATOM    600  C   GLN A  64     -47.607  26.641 -15.719  1.00 65.06      3    C  
ATOM    601  CB  GLN A  64     -48.888  28.822 -15.608  1.00 65.06      3    C  
ATOM    602  O   GLN A  64     -46.551  27.117 -15.302  1.00 65.06      3    O  
ATOM    603  CG  GLN A  64     -49.872  29.798 -16.280  1.00 65.06      3    C  
ATOM    604  CD  GLN A  64     -50.108  31.069 -15.467  1.00 65.06      3    C  
ATOM    605  NE2 GLN A  64     -50.971  31.949 -15.920  1.00 65.06      3    N  
ATOM    606 1HE2 GLN A  64     -51.129  32.798 -15.377  1.00  0.00      3    H  
ATOM    607 2HE2 GLN A  64     -51.441  31.755 -16.805  1.00  0.00      3    H  
ATOM    608  OE1 GLN A  64     -49.548  31.300 -14.412  1.00 65.06      3    O  
ATOM    609  N   ARG A  65     -47.887  25.334 -15.592  1.00 64.75      3    N  
ATOM    610  HN  ARG A  65     -48.812  25.004 -15.868  1.00  0.00      3    H  
ATOM    611  CA  ARG A  65     -46.922  24.363 -15.075  1.00 64.75      3    C  
ATOM    612  C   ARG A  65     -45.726  24.292 -16.016  1.00 64.75      3    C  
ATOM    613  CB  ARG A  65     -47.559  22.972 -14.923  1.00 64.75      3    C  
ATOM    614  O   ARG A  65     -45.856  23.890 -17.171  1.00 64.75      3    O  
ATOM    615  CG  ARG A  65     -48.555  22.914 -13.759  1.00 64.75      3    C  
ATOM    616  CD  ARG A  65     -49.221  21.534 -13.702  1.00 64.75      3    C  
ATOM    617  NE  ARG A  65     -50.239  21.465 -12.636  1.00 64.75      3    N  
ATOM    618  HE  ARG A  65     -50.405  22.319 -12.104  1.00  0.00      3    H  
ATOM    619  NH1 ARG A  65     -50.771  19.242 -12.856  1.00 64.75      3    N  
ATOM    620 1HH1 ARG A  65     -50.042  19.163 -13.565  1.00  0.00      3    H  
ATOM    621 2HH1 ARG A  65     -51.325  18.426 -12.597  1.00  0.00      3    H  
ATOM    622  NH2 ARG A  65     -51.888  20.509 -11.395  1.00 64.75      3    N  
ATOM    623 1HH2 ARG A  65     -52.033  21.421 -10.961  1.00  0.00      3    H  
ATOM    624 2HH2 ARG A  65     -52.442  19.693 -11.136  1.00  0.00      3    H  
ATOM    625  CZ  ARG A  65     -50.957  20.408 -12.301  1.00 64.75      3    C  
ATOM    626  N   ILE A  66     -44.547  24.600 -15.491  1.00 67.75      3    N  
ATOM    627  HN  ILE A  66     -44.509  25.148 -14.632  1.00  0.00      3    H  
ATOM    628  CA  ILE A  66     -43.303  24.169 -16.121  1.00 67.75      3    C  
ATOM    629  C   ILE A  66     -43.256  22.638 -16.111  1.00 67.75      3    C  
ATOM    630  CB  ILE A  66     -42.069  24.828 -15.471  1.00 67.75      3    C  
ATOM    631  O   ILE A  66     -43.606  21.988 -15.122  1.00 67.75      3    O  
ATOM    632  CG1 ILE A  66     -42.019  24.644 -13.938  1.00 67.75      3    C  
ATOM    633  CG2 ILE A  66     -42.063  26.321 -15.847  1.00 67.75      3    C  
ATOM    634  CD1 ILE A  66     -40.740  25.214 -13.311  1.00 67.75      3    C  
ATOM    635  N   SER A  67     -42.868  22.041 -17.234  1.00 72.94      3    N  
ATOM    636  HN  SER A  67     -42.653  22.611 -18.052  1.00  0.00      3    H  
ATOM    637  CA  SER A  67     -42.742  20.583 -17.323  1.00 72.94      3    C  
ATOM    638  C   SER A  67     -41.671  20.081 -16.350  1.00 72.94      3    C  
ATOM    639  CB  SER A  67     -42.422  20.145 -18.755  1.00 72.94      3    C  
ATOM    640  O   SER A  67     -40.673  20.765 -16.117  1.00 72.94      3    O  
ATOM    641  OG  SER A  67     -41.190  20.700 -19.173  1.00 72.94      3    O  
ATOM    642  HG  SER A  67     -40.991  20.428 -20.061  1.00  0.00      3    H  
ATOM    643  N   ALA A  68     -41.815  18.856 -15.834  1.00 70.81      3    N  
ATOM    644  HN  ALA A  68     -42.668  18.332 -16.028  1.00  0.00      3    H  
ATOM    645  CA  ALA A  68     -40.778  18.247 -14.996  1.00 70.81      3    C  
ATOM    646  C   ALA A  68     -39.408  18.258 -15.702  1.00 70.81      3    C  
ATOM    647  CB  ALA A  68     -41.211  16.825 -14.623  1.00 70.81      3    C  
ATOM    648  O   ALA A  68     -38.396  18.562 -15.081  1.00 70.81      3    O  
ATOM    649  N   SER A  69     -39.368  18.031 -17.019  1.00 74.00      3    N  
ATOM    650  HN  SER A  69     -40.231  17.755 -17.487  1.00  0.00      3    H  
ATOM    651  CA  SER A  69     -38.150  18.157 -17.829  1.00 74.00      3    C  
ATOM    652  C   SER A  69     -37.541  19.561 -17.814  1.00 74.00      3    C  
ATOM    653  CB  SER A  69     -38.440  17.756 -19.279  1.00 74.00      3    C  
ATOM    654  O   SER A  69     -36.322  19.687 -17.767  1.00 74.00      3    O  
ATOM    655  OG  SER A  69     -39.672  18.284 -19.745  1.00 74.00      3    O  
ATOM    656  HG  SER A  69     -39.852  18.035 -20.644  1.00  0.00      3    H  
ATOM    657  N   GLN A  70     -38.355  20.621 -17.840  1.00 74.69      3    N  
ATOM    658  HN  GLN A  70     -39.358  20.464 -17.935  1.00  0.00      3    H  
ATOM    659  CA  GLN A  70     -37.867  22.001 -17.738  1.00 74.69      3    C  
ATOM    660  C   GLN A  70     -37.333  22.292 -16.336  1.00 74.69      3    C  
ATOM    661  CB  GLN A  70     -38.970  22.994 -18.115  1.00 74.69      3    C  
ATOM    662  O   GLN A  70     -36.219  22.796 -16.229  1.00 74.69      3    O  
ATOM    663  CG  GLN A  70     -39.157  23.103 -19.639  1.00 74.69      3    C  
ATOM    664  CD  GLN A  70     -40.492  23.735 -20.017  1.00 74.69      3    C  
ATOM    665  NE2 GLN A  70     -40.629  24.285 -21.201  1.00 74.69      3    N  
ATOM    666 1HE2 GLN A  70     -41.522  24.708 -21.454  1.00  0.00      3    H  
ATOM    667 2HE2 GLN A  70     -39.814  24.352 -21.811  1.00  0.00      3    H  
ATOM    668  OE1 GLN A  70     -41.467  23.655 -19.287  1.00 74.69      3    O  
ATOM    669  N   VAL A  71     -38.052  21.879 -15.284  1.00 77.81      3    N  
ATOM    670  HN  VAL A  71     -38.969  21.467 -15.458  1.00  0.00      3    H  
ATOM    671  CA  VAL A  71     -37.590  21.987 -13.887  1.00 77.81      3    C  
ATOM    672  C   VAL A  71     -36.242  21.296 -13.716  1.00 77.81      3    C  
ATOM    673  CB  VAL A  71     -38.584  21.340 -12.901  1.00 77.81      3    C  
ATOM    674  O   VAL A  71     -35.301  21.888 -13.198  1.00 77.81      3    O  
ATOM    675  CG1 VAL A  71     -38.092  21.430 -11.449  1.00 77.81      3    C  
ATOM    676  CG2 VAL A  71     -39.967  21.981 -12.935  1.00 77.81      3    C  
ATOM    677  N   TRP A  72     -36.117  20.050 -14.181  1.00 75.44      3    N  
ATOM    678  HN  TRP A  72     -36.923  19.611 -14.626  1.00  0.00      3    H  
ATOM    679  CA  TRP A  72     -34.874  19.291 -14.078  1.00 75.44      3    C  
ATOM    680  C   TRP A  72     -33.756  19.902 -14.920  1.00 75.44      3    C  
ATOM    681  CB  TRP A  72     -35.119  17.824 -14.447  1.00 75.44      3    C  
ATOM    682  O   TRP A  72     -32.614  19.944 -14.466  1.00 75.44      3    O  
ATOM    683  CG  TRP A  72     -35.839  17.043 -13.390  1.00 75.44      3    C  
ATOM    684  CD1 TRP A  72     -37.033  16.423 -13.523  1.00 75.44      3    C  
ATOM    685  CD2 TRP A  72     -35.399  16.759 -12.027  1.00 75.44      3    C  
ATOM    686  CE2 TRP A  72     -36.412  15.993 -11.377  1.00 75.44      3    C  
ATOM    687  CE3 TRP A  72     -34.235  17.054 -11.283  1.00 75.44      3    C  
ATOM    688  NE1 TRP A  72     -37.391  15.832 -12.330  1.00 75.44      3    N  
ATOM    689  HE1 TRP A  72     -38.270  15.338 -12.174  1.00  0.00      3    H  
ATOM    690  CH2 TRP A  72     -35.117  15.860  -9.340  1.00 75.44      3    C  
ATOM    691  CZ2 TRP A  72     -36.286  15.550 -10.054  1.00 75.44      3    C  
ATOM    692  CZ3 TRP A  72     -34.095  16.607  -9.955  1.00 75.44      3    C  
ATOM    693  N   ASN A  73     -34.062  20.441 -16.102  1.00 80.44      3    N  
ATOM    694  HN  ASN A  73     -35.016  20.348 -16.451  1.00  0.00      3    H  
ATOM    695  CA  ASN A  73     -33.084  21.158 -16.915  1.00 80.44      3    C  
ATOM    696  C   ASN A  73     -32.582  22.425 -16.214  1.00 80.44      3    C  
ATOM    697  CB  ASN A  73     -33.680  21.475 -18.296  1.00 80.44      3    C  
ATOM    698  O   ASN A  73     -31.371  22.643 -16.175  1.00 80.44      3    O  
ATOM    699  CG  ASN A  73     -33.581  20.308 -19.261  1.00 80.44      3    C  
ATOM    700  ND2 ASN A  73     -34.424  20.264 -20.264  1.00 80.44      3    N  
ATOM    701 1HD2 ASN A  73     -35.161  20.966 -20.331  1.00  0.00      3    H  
ATOM    702 2HD2 ASN A  73     -34.357  19.480 -20.913  1.00  0.00      3    H  
ATOM    703  OD1 ASN A  73     -32.701  19.469 -19.181  1.00 80.44      3    O  
ATOM    704  N   GLU A  74     -33.468  23.225 -15.625  1.00 79.38      3    N  
ATOM    705  HN  GLU A  74     -34.457  22.990 -15.711  1.00  0.00      3    H  
ATOM    706  CA  GLU A  74     -33.109  24.423 -14.861  1.00 79.38      3    C  
ATOM    707  C   GLU A  74     -32.330  24.071 -13.592  1.00 79.38      3    C  
ATOM    708  CB  GLU A  74     -34.371  25.222 -14.516  1.00 79.38      3    C  
ATOM    709  O   GLU A  74     -31.241  24.600 -13.369  1.00 79.38      3    O  
ATOM    710  CG  GLU A  74     -34.921  25.942 -15.755  1.00 79.38      3    C  
ATOM    711  CD  GLU A  74     -36.207  26.729 -15.475  1.00 79.38      3    C  
ATOM    712  OE1 GLU A  74     -36.716  27.310 -16.459  1.00 79.38      3    O  
ATOM    713  OE2 GLU A  74     -36.651  26.754 -14.306  1.00 79.38      3    O  
ATOM    714  N   ALA A  75     -32.805  23.094 -12.818  1.00 77.94      3    N  
ATOM    715  HN  ALA A  75     -33.704  22.680 -13.064  1.00  0.00      3    H  
ATOM    716  CA  ALA A  75     -32.112  22.585 -11.641  1.00 77.94      3    C  
ATOM    717  C   ALA A  75     -30.714  22.052 -12.001  1.00 77.94      3    C  
ATOM    718  CB  ALA A  75     -32.984  21.512 -10.981  1.00 77.94      3    C  
ATOM    719  O   ALA A  75     -29.740  22.366 -11.317  1.00 77.94      3    O  
ATOM    720  N   SER A  76     -30.567  21.339 -13.126  1.00 79.38      3    N  
ATOM    721  HN  SER A  76     -31.402  21.132 -13.674  1.00  0.00      3    H  
ATOM    722  CA  SER A  76     -29.275  20.836 -13.620  1.00 79.38      3    C  
ATOM    723  C   SER A  76     -28.301  21.936 -14.059  1.00 79.38      3    C  
ATOM    724  CB  SER A  76     -29.466  19.851 -14.779  1.00 79.38      3    C  
ATOM    725  O   SER A  76     -27.121  21.653 -14.282  1.00 79.38      3    O  
ATOM    726  OG  SER A  76     -29.599  20.522 -16.022  1.00 79.38      3    O  
ATOM    727  HG  SER A  76     -29.717  19.912 -16.740  1.00  0.00      3    H  
ATOM    728  N   ARG A  77     -28.761  23.183 -14.211  1.00 79.75      3    N  
ATOM    729  HN  ARG A  77     -29.767  23.336 -14.143  1.00  0.00      3    H  
ATOM    730  CA  ARG A  77     -27.900  24.346 -14.470  1.00 79.75      3    C  
ATOM    731  C   ARG A  77     -27.413  24.999 -13.177  1.00 79.75      3    C  
ATOM    732  CB  ARG A  77     -28.635  25.350 -15.371  1.00 79.75      3    C  
ATOM    733  O   ARG A  77     -26.476  25.792 -13.220  1.00 79.75      3    O  
ATOM    734  CG  ARG A  77     -28.848  24.810 -16.792  1.00 79.75      3    C  
ATOM    735  CD  ARG A  77     -29.798  25.730 -17.563  1.00 79.75      3    C  
ATOM    736  NE  ARG A  77     -30.034  25.246 -18.936  1.00 79.75      3    N  
ATOM    737  HE  ARG A  77     -29.622  24.348 -19.190  1.00  0.00      3    H  
ATOM    738  NH1 ARG A  77     -31.312  27.019 -19.641  1.00 79.75      3    N  
ATOM    739 1HH1 ARG A  77     -31.851  27.503 -20.359  1.00  0.00      3    H  
ATOM    740 2HH1 ARG A  77     -31.206  27.426 -18.712  1.00  0.00      3    H  
ATOM    741  NH2 ARG A  77     -30.867  25.353 -21.054  1.00 79.75      3    N  
ATOM    742 1HH2 ARG A  77     -31.406  25.837 -21.772  1.00  0.00      3    H  
ATOM    743 2HH2 ARG A  77     -30.413  24.457 -21.231  1.00  0.00      3    H  
ATOM    744  CZ  ARG A  77     -30.732  25.873 -19.867  1.00 79.75      3    C  
ATOM    745  N   THR A  78     -27.993  24.655 -12.027  1.00 82.88      3    N  
ATOM    746  HN  THR A  78     -28.753  23.975 -12.044  1.00  0.00      3    H  
ATOM    747  CA  THR A  78     -27.579  25.219 -10.738  1.00 82.88      3    C  
ATOM    748  C   THR A  78     -26.286  24.578 -10.236  1.00 82.88      3    C  
ATOM    749  CB  THR A  78     -28.675  25.163  -9.664  1.00 82.88      3    C  
ATOM    750  O   THR A  78     -26.146  23.358 -10.154  1.00 82.88      3    O  
ATOM    751  CG2 THR A  78     -29.976  25.829 -10.105  1.00 82.88      3    C  
ATOM    752  OG1 THR A  78     -28.952  23.851  -9.253  1.00 82.88      3    O  
ATOM    753  HG1 THR A  78     -28.142  23.437  -8.979  1.00  0.00      3    H  
ATOM    754  N   LYS A  79     -25.314  25.417  -9.867  1.00 82.62      3    N  
ATOM    755  HN  LYS A  79     -25.478  26.418  -9.970  1.00  0.00      3    H  
ATOM    756  CA  LYS A  79     -24.020  24.978  -9.320  1.00 82.62      3    C  
ATOM    757  C   LYS A  79     -24.179  24.202  -8.008  1.00 82.62      3    C  
ATOM    758  CB  LYS A  79     -23.137  26.223  -9.133  1.00 82.62      3    C  
ATOM    759  O   LYS A  79     -23.479  23.214  -7.795  1.00 82.62      3    O  
ATOM    760  CG  LYS A  79     -21.719  25.896  -8.639  1.00 82.62      3    C  
ATOM    761  CD  LYS A  79     -20.909  27.180  -8.400  1.00 82.62      3    C  
ATOM    762  CE  LYS A  79     -19.537  26.870  -7.784  1.00 82.62      3    C  
ATOM    763  NZ  LYS A  79     -18.744  28.105  -7.541  1.00 82.62      3    N  
ATOM    764  HZ1 LYS A  79     -17.833  27.899  -7.132  1.00  0.00      3    H  
ATOM    765  HZ2 LYS A  79     -19.264  28.772  -6.971  1.00  0.00      3    H  
ATOM    766  HZ3 LYS A  79     -18.651  28.659  -8.392  1.00  0.00      3    H  
ATOM    767  N   GLU A  80     -25.081  24.659  -7.141  1.00 82.88      3    N  
ATOM    768  HN  GLU A  80     -25.693  25.422  -7.431  1.00  0.00      3    H  
ATOM    769  CA  GLU A  80     -25.233  24.115  -5.789  1.00 82.88      3    C  
ATOM    770  C   GLU A  80     -25.787  22.686  -5.804  1.00 82.88      3    C  
ATOM    771  CB  GLU A  80     -26.088  25.070  -4.939  1.00 82.88      3    C  
ATOM    772  O   GLU A  80     -25.316  21.861  -5.029  1.00 82.88      3    O  
ATOM    773  CG  GLU A  80     -26.038  24.769  -3.429  1.00 82.88      3    C  
ATOM    774  CD  GLU A  80     -24.617  24.784  -2.823  1.00 82.88      3    C  
ATOM    775  OE1 GLU A  80     -24.360  23.987  -1.892  1.00 82.88      3    O  
ATOM    776  OE2 GLU A  80     -23.733  25.540  -3.299  1.00 82.88      3    O  
ATOM    777  N   LEU A  81     -26.680  22.343  -6.744  1.00 85.88      3    N  
ATOM    778  HN  LEU A  81     -27.048  23.067  -7.361  1.00  0.00      3    H  
ATOM    779  CA  LEU A  81     -27.145  20.964  -6.916  1.00 85.88      3    C  
ATOM    780  C   LEU A  81     -25.969  20.006  -7.143  1.00 85.88      3    C  
ATOM    781  CB  LEU A  81     -28.142  20.901  -8.088  1.00 85.88      3    C  
ATOM    782  O   LEU A  81     -25.807  19.035  -6.408  1.00 85.88      3    O  
ATOM    783  CG  LEU A  81     -28.627  19.476  -8.420  1.00 85.88      3    C  
ATOM    784  CD1 LEU A  81     -29.463  18.879  -7.288  1.00 85.88      3    C  
ATOM    785  CD2 LEU A  81     -29.465  19.495  -9.694  1.00 85.88      3    C  
ATOM    786  N   TRP A  82     -25.120  20.290  -8.134  1.00 86.06      3    N  
ATOM    787  HN  TRP A  82     -25.270  21.135  -8.685  1.00  0.00      3    H  
ATOM    788  CA  TRP A  82     -23.979  19.427  -8.456  1.00 86.06      3    C  
ATOM    789  C   TRP A  82     -22.950  19.380  -7.336  1.00 86.06      3    C  
ATOM    790  CB  TRP A  82     -23.318  19.885  -9.751  1.00 86.06      3    C  
ATOM    791  O   TRP A  82     -22.394  18.317  -7.071  1.00 86.06      3    O  
ATOM    792  CG  TRP A  82     -24.189  19.692 -10.939  1.00 86.06      3    C  
ATOM    793  CD1 TRP A  82     -24.879  20.662 -11.571  1.00 86.06      3    C  
ATOM    794  CD2 TRP A  82     -24.531  18.444 -11.612  1.00 86.06      3    C  
ATOM    795  CE2 TRP A  82     -25.451  18.740 -12.660  1.00 86.06      3    C  
ATOM    796  CE3 TRP A  82     -24.168  17.092 -11.437  1.00 86.06      3    C  
ATOM    797  NE1 TRP A  82     -25.617  20.102 -12.586  1.00 86.06      3    N  
ATOM    798  HE1 TRP A  82     -26.219  20.636 -13.213  1.00  0.00      3    H  
ATOM    799  CH2 TRP A  82     -25.596  16.418 -13.306  1.00 86.06      3    C  
ATOM    800  CZ2 TRP A  82     -25.981  17.754 -13.503  1.00 86.06      3    C  
ATOM    801  CZ3 TRP A  82     -24.698  16.093 -12.274  1.00 86.06      3    C  
ATOM    802  N   ARG A  83     -22.728  20.500  -6.644  1.00 84.94      3    N  
ATOM    803  HN  ARG A  83     -23.167  21.365  -6.958  1.00  0.00      3    H  
ATOM    804  CA  ARG A  83     -21.879  20.535  -5.452  1.00 84.94      3    C  
ATOM    805  C   ARG A  83     -22.410  19.599  -4.369  1.00 84.94      3    C  
ATOM    806  CB  ARG A  83     -21.775  21.980  -4.963  1.00 84.94      3    C  
ATOM    807  O   ARG A  83     -21.653  18.771  -3.873  1.00 84.94      3    O  
ATOM    808  CG  ARG A  83     -20.906  22.092  -3.708  1.00 84.94      3    C  
ATOM    809  CD  ARG A  83     -20.896  23.551  -3.276  1.00 84.94      3    C  
ATOM    810  NE  ARG A  83     -20.127  23.751  -2.040  1.00 84.94      3    N  
ATOM    811  HE  ARG A  83     -19.409  23.064  -1.809  1.00  0.00      3    H  
ATOM    812  NH1 ARG A  83     -21.225  25.667  -1.412  1.00 84.94      3    N  
ATOM    813 1HH1 ARG A  83     -21.817  25.577  -2.237  1.00  0.00      3    H  
ATOM    814 2HH1 ARG A  83     -21.363  26.448  -0.770  1.00  0.00      3    H  
ATOM    815  NH2 ARG A  83     -19.547  24.876  -0.154  1.00 84.94      3    N  
ATOM    816 1HH2 ARG A  83     -18.829  24.169   0.004  1.00  0.00      3    H  
ATOM    817 2HH2 ARG A  83     -19.685  25.657   0.488  1.00  0.00      3    H  
ATOM    818  CZ  ARG A  83     -20.305  24.761  -1.210  1.00 84.94      3    C  
ATOM    819  N   GLN A  84     -23.697  19.682  -4.039  1.00 83.88      3    N  
ATOM    820  HN  GLN A  84     -24.274  20.385  -4.502  1.00  0.00      3    H  
ATOM    821  CA  GLN A  84     -24.323  18.811  -3.042  1.00 83.88      3    C  
ATOM    822  C   GLN A  84     -24.280  17.338  -3.467  1.00 83.88      3    C  
ATOM    823  CB  GLN A  84     -25.769  19.269  -2.787  1.00 83.88      3    C  
ATOM    824  O   GLN A  84     -23.969  16.478  -2.647  1.00 83.88      3    O  
ATOM    825  CG  GLN A  84     -25.844  20.623  -2.061  1.00 83.88      3    C  
ATOM    826  CD  GLN A  84     -25.246  20.597  -0.661  1.00 83.88      3    C  
ATOM    827  NE2 GLN A  84     -24.668  21.689  -0.214  1.00 83.88      3    N  
ATOM    828 1HE2 GLN A  84     -24.267  21.672   0.724  1.00  0.00      3    H  
ATOM    829 2HE2 GLN A  84     -24.637  22.524  -0.799  1.00  0.00      3    H  
ATOM    830  OE1 GLN A  84     -25.283  19.596   0.040  1.00 83.88      3    O  
ATOM    831  N   LEU A  85     -24.512  17.035  -4.748  1.00 86.81      3    N  
ATOM    832  HN  LEU A  85     -24.794  17.782  -5.383  1.00  0.00      3    H  
ATOM    833  CA  LEU A  85     -24.378  15.675  -5.280  1.00 86.81      3    C  
ATOM    834  C   LEU A  85     -22.942  15.144  -5.161  1.00 86.81      3    C  
ATOM    835  CB  LEU A  85     -24.851  15.636  -6.744  1.00 86.81      3    C  
ATOM    836  O   LEU A  85     -22.756  13.993  -4.769  1.00 86.81      3    O  
ATOM    837  CG  LEU A  85     -26.371  15.778  -6.944  1.00 86.81      3    C  
ATOM    838  CD1 LEU A  85     -26.674  15.859  -8.440  1.00 86.81      3    C  
ATOM    839  CD2 LEU A  85     -27.145  14.594  -6.359  1.00 86.81      3    C  
ATOM    840  N   CYS A  86     -21.931  15.972  -5.446  1.00 86.12      3    N  
ATOM    841  HN  CYS A  86     -22.148  16.905  -5.795  1.00  0.00      3    H  
ATOM    842  CA  CYS A  86     -20.527  15.596  -5.278  1.00 86.12      3    C  
ATOM    843  C   CYS A  86     -20.187  15.331  -3.809  1.00 86.12      3    C  
ATOM    844  CB  CYS A  86     -19.602  16.690  -5.829  1.00 86.12      3    C  
ATOM    845  O   CYS A  86     -19.640  14.280  -3.498  1.00 86.12      3    O  
ATOM    846  SG  CYS A  86     -19.741  16.815  -7.627  1.00 86.12      3    S  
ATOM    847  N   LEU A  87     -20.546  16.251  -2.909  1.00 83.00      3    N  
ATOM    848  HN  LEU A  87     -21.046  17.078  -3.236  1.00  0.00      3    H  
ATOM    849  CA  LEU A  87     -20.259  16.134  -1.475  1.00 83.00      3    C  
ATOM    850  C   LEU A  87     -20.969  14.935  -0.833  1.00 83.00      3    C  
ATOM    851  CB  LEU A  87     -20.667  17.440  -0.767  1.00 83.00      3    C  
ATOM    852  O   LEU A  87     -20.408  14.295   0.050  1.00 83.00      3    O  
ATOM    853  CG  LEU A  87     -19.815  18.672  -1.121  1.00 83.00      3    C  
ATOM    854  CD1 LEU A  87     -20.406  19.919  -0.460  1.00 83.00      3    C  
ATOM    855  CD2 LEU A  87     -18.371  18.535  -0.653  1.00 83.00      3    C  
ATOM    856  N   ARG A  88     -22.184  14.603  -1.292  1.00 83.25      3    N  
ATOM    857  HN  ARG A  88     -22.619  15.200  -1.995  1.00  0.00      3    H  
ATOM    858  CA  ARG A  88     -22.919  13.416  -0.827  1.00 83.25      3    C  
ATOM    859  C   ARG A  88     -22.297  12.112  -1.311  1.00 83.25      3    C  
ATOM    860  CB  ARG A  88     -24.385  13.482  -1.274  1.00 83.25      3    C  
ATOM    861  O   ARG A  88     -22.247  11.154  -0.549  1.00 83.25      3    O  
ATOM    862  CG  ARG A  88     -25.211  14.448  -0.417  1.00 83.25      3    C  
ATOM    863  CD  ARG A  88     -26.659  14.441  -0.913  1.00 83.25      3    C  
ATOM    864  NE  ARG A  88     -27.501  15.365  -0.135  1.00 83.25      3    N  
ATOM    865  HE  ARG A  88     -27.018  16.042   0.456  1.00  0.00      3    H  
ATOM    866  NH1 ARG A  88     -29.542  14.581  -0.843  1.00 83.25      3    N  
ATOM    867 1HH1 ARG A  88     -30.562  14.610  -0.838  1.00  0.00      3    H  
ATOM    868 2HH1 ARG A  88     -29.049  13.896  -1.416  1.00  0.00      3    H  
ATOM    869  NH2 ARG A  88     -29.450  16.277   0.603  1.00 83.25      3    N  
ATOM    870 1HH2 ARG A  88     -30.470  16.306   0.608  1.00  0.00      3    H  
ATOM    871 2HH2 ARG A  88     -28.887  16.918   1.162  1.00  0.00      3    H  
ATOM    872  CZ  ARG A  88     -28.821  15.402  -0.128  1.00 83.25      3    C  
ATOM    873  N   ARG A  89     -21.860  12.051  -2.572  1.00 82.75      3    N  
ATOM    874  HN  ARG A  89     -21.915  12.891  -3.149  1.00  0.00      3    H  
ATOM    875  CA  ARG A  89     -21.303  10.824  -3.165  1.00 82.75      3    C  
ATOM    876  C   ARG A  89     -19.846  10.588  -2.757  1.00 82.75      3    C  
ATOM    877  CB  ARG A  89     -21.495  10.878  -4.688  1.00 82.75      3    C  
ATOM    878  O   ARG A  89     -19.424   9.439  -2.636  1.00 82.75      3    O  
ATOM    879  CG  ARG A  89     -21.145   9.547  -5.372  1.00 82.75      3    C  
ATOM    880  CD  ARG A  89     -21.503   9.600  -6.861  1.00 82.75      3    C  
ATOM    881  NE  ARG A  89     -20.947   8.451  -7.599  1.00 82.75      3    N  
ATOM    882  HE  ARG A  89     -20.362   7.804  -7.070  1.00  0.00      3    H  
ATOM    883  NH1 ARG A  89     -21.946   8.850  -9.641  1.00 82.75      3    N  
ATOM    884 1HH1 ARG A  89     -22.482   9.595  -9.196  1.00  0.00      3    H  
ATOM    885 2HH1 ARG A  89     -22.088   8.638 -10.628  1.00  0.00      3    H  
ATOM    886  NH2 ARG A  89     -20.450   7.229  -9.443  1.00 82.75      3    N  
ATOM    887 1HH2 ARG A  89     -19.813   6.702  -8.846  1.00  0.00      3    H  
ATOM    888 2HH2 ARG A  89     -20.592   7.017 -10.430  1.00  0.00      3    H  
ATOM    889  CZ  ARG A  89     -21.131   8.176  -8.877  1.00 82.75      3    C  
ATOM    890  N   TRP A  90     -19.091  11.661  -2.538  1.00 80.69      3    N  
ATOM    891  HN  TRP A  90     -19.546  12.574  -2.555  1.00  0.00      3    H  
ATOM    892  CA  TRP A  90     -17.658  11.620  -2.276  1.00 80.69      3    C  
ATOM    893  C   TRP A  90     -17.291  12.493  -1.077  1.00 80.69      3    C  
ATOM    894  CB  TRP A  90     -16.915  12.051  -3.540  1.00 80.69      3    C  
ATOM    895  O   TRP A  90     -17.017  13.684  -1.208  1.00 80.69      3    O  
ATOM    896  CG  TRP A  90     -17.234  11.263  -4.772  1.00 80.69      3    C  
ATOM    897  CD1 TRP A  90     -17.047   9.936  -4.932  1.00 80.69      3    C  
ATOM    898  CD2 TRP A  90     -17.798  11.737  -6.032  1.00 80.69      3    C  
ATOM    899  CE2 TRP A  90     -17.908  10.632  -6.924  1.00 80.69      3    C  
ATOM    900  CE3 TRP A  90     -18.211  12.994  -6.516  1.00 80.69      3    C  
ATOM    901  NE1 TRP A  90     -17.417   9.571  -6.208  1.00 80.69      3    N  
ATOM    902  HE1 TRP A  90     -17.335   8.623  -6.576  1.00  0.00      3    H  
ATOM    903  CH2 TRP A  90     -18.828  12.016  -8.672  1.00 80.69      3    C  
ATOM    904  CZ2 TRP A  90     -18.402  10.755  -8.228  1.00 80.69      3    C  
ATOM    905  CZ3 TRP A  90     -18.723  13.132  -7.820  1.00 80.69      3    C  
ATOM    906  N   SER A  91     -17.214  11.869   0.098  1.00 65.75      3    N  
ATOM    907  HN  SER A  91     -17.455  10.878   0.127  1.00  0.00      3    H  
ATOM    908  CA  SER A  91     -16.805  12.512   1.356  1.00 65.75      3    C  
ATOM    909  C   SER A  91     -15.394  13.116   1.304  1.00 65.75      3    C  
ATOM    910  CB  SER A  91     -16.873  11.480   2.486  1.00 65.75      3    C  
ATOM    911  O   SER A  91     -15.108  14.078   2.014  1.00 65.75      3    O  
ATOM    912  OG  SER A  91     -16.116  10.336   2.130  1.00 65.75      3    O  
ATOM    913  HG  SER A  91     -16.158   9.696   2.831  1.00  0.00      3    H  
ATOM    914  N   SER A  92     -14.521  12.600   0.429  1.00 61.22      3    N  
ATOM    915  HN  SER A  92     -14.811  11.783  -0.109  1.00  0.00      3    H  
ATOM    916  CA  SER A  92     -13.174  13.133   0.194  1.00 61.22      3    C  
ATOM    917  C   SER A  92     -13.146  14.456  -0.577  1.00 61.22      3    C  
ATOM    918  CB  SER A  92     -12.296  12.089  -0.505  1.00 61.22      3    C  
ATOM    919  O   SER A  92     -12.104  15.110  -0.617  1.00 61.22      3    O  
ATOM    920  OG  SER A  92     -12.784  11.711  -1.788  1.00 61.22      3    O  
ATOM    921  HG  SER A  92     -12.240  11.064  -2.221  1.00  0.00      3    H  
ATOM    922  N   CYS A  93     -14.269  14.898  -1.157  1.00 57.38      3    N  
ATOM    923  HN  CYS A  93     -15.078  14.278  -1.192  1.00  0.00      3    H  
ATOM    924  CA  CYS A  93     -14.384  16.231  -1.741  1.00 57.38      3    C  
ATOM    925  C   CYS A  93     -14.382  17.293  -0.628  1.00 57.38      3    C  
ATOM    926  CB  CYS A  93     -15.643  16.319  -2.623  1.00 57.38      3    C  
ATOM    927  O   CYS A  93     -15.426  17.808  -0.233  1.00 57.38      3    O  
ATOM    928  SG  CYS A  93     -15.429  15.400  -4.174  1.00 57.38      3    S  
ATOM    929  N   LYS A  94     -13.204  17.658  -0.113  1.00 54.66      3    N  
ATOM    930  HN  LYS A  94     -12.369  17.127  -0.362  1.00  0.00      3    H  
ATOM    931  CA  LYS A  94     -13.076  18.798   0.799  1.00 54.66      3    C  
ATOM    932  C   LYS A  94     -13.386  20.081   0.031  1.00 54.66      3    C  
ATOM    933  CB  LYS A  94     -11.688  18.831   1.455  1.00 54.66      3    C  
ATOM    934  O   LYS A  94     -12.676  20.451  -0.902  1.00 54.66      3    O  
ATOM    935  CG  LYS A  94     -11.536  17.705   2.490  1.00 54.66      3    C  
ATOM    936  CD  LYS A  94     -10.172  17.789   3.183  1.00 54.66      3    C  
ATOM    937  CE  LYS A  94     -10.029  16.668   4.218  1.00 54.66      3    C  
ATOM    938  NZ  LYS A  94      -8.695  16.703   4.865  1.00 54.66      3    N  
ATOM    939  HZ1 LYS A  94      -8.600  15.957   5.554  1.00  0.00      3    H  
ATOM    940  HZ2 LYS A  94      -8.500  17.617   5.273  1.00  0.00      3    H  
ATOM    941  HZ3 LYS A  94      -7.943  16.676   4.176  1.00  0.00      3    H  
ATOM    942  N   ALA A  95     -14.441  20.781   0.448  1.00 43.81      3    N  
ATOM    943  HN  ALA A  95     -14.950  20.440   1.263  1.00  0.00      3    H  
ATOM    944  CA  ALA A  95     -14.914  22.010  -0.193  1.00 43.81      3    C  
ATOM    945  C   ALA A  95     -13.851  23.129  -0.281  1.00 43.81      3    C  
ATOM    946  CB  ALA A  95     -16.158  22.487   0.571  1.00 43.81      3    C  
ATOM    947  O   ALA A  95     -14.006  24.030  -1.098  1.00 43.81      3    O  
ATOM    948  N   SER A  96     -12.791  23.072   0.536  1.00 43.12      3    N  
ATOM    949  HN  SER A  96     -12.738  22.280   1.176  1.00  0.00      3    H  
ATOM    950  CA  SER A  96     -11.699  24.053   0.589  1.00 43.12      3    C  
ATOM    951  C   SER A  96     -10.493  23.741  -0.309  1.00 43.12      3    C  
ATOM    952  CB  SER A  96     -11.223  24.197   2.040  1.00 43.12      3    C  
ATOM    953  O   SER A  96      -9.673  24.628  -0.512  1.00 43.12      3    O  
ATOM    954  OG  SER A  96     -10.894  22.929   2.586  1.00 43.12      3    O  
ATOM    955  HG  SER A  96     -10.599  23.018   3.485  1.00  0.00      3    H  
ATOM    956  N   GLN A  97     -10.367  22.522  -0.850  1.00 46.81      3    N  
ATOM    957  HN  GLN A  97     -11.119  21.849  -0.698  1.00  0.00      3    H  
ATOM    958  CA  GLN A  97      -9.204  22.094  -1.654  1.00 46.81      3    C  
ATOM    959  C   GLN A  97      -9.517  21.884  -3.139  1.00 46.81      3    C  
ATOM    960  CB  GLN A  97      -8.571  20.839  -1.036  1.00 46.81      3    C  
ATOM    961  O   GLN A  97      -8.613  21.629  -3.931  1.00 46.81      3    O  
ATOM    962  CG  GLN A  97      -7.716  21.201   0.185  1.00 46.81      3    C  
ATOM    963  CD  GLN A  97      -7.088  19.974   0.836  1.00 46.81      3    C  
ATOM    964  NE2 GLN A  97      -5.891  20.087   1.366  1.00 46.81      3    N  
ATOM    965 1HE2 GLN A  97      -5.396  20.973   1.266  1.00  0.00      3    H  
ATOM    966 2HE2 GLN A  97      -5.471  19.266   1.802  1.00  0.00      3    H  
ATOM    967  OE1 GLN A  97      -7.679  18.915   0.956  1.00 46.81      3    O  
ATOM    968  N   MET A  98     -10.778  22.043  -3.551  1.00 53.00      3    N  
ATOM    969  HN  MET A  98     -11.528  22.109  -2.863  1.00  0.00      3    H  
ATOM    970  CA  MET A  98     -11.096  22.123  -4.971  1.00 53.00      3    C  
ATOM    971  C   MET A  98     -10.651  23.472  -5.530  1.00 53.00      3    C  
ATOM    972  CB  MET A  98     -12.583  21.864  -5.237  1.00 53.00      3    C  
ATOM    973  O   MET A  98     -11.411  24.441  -5.561  1.00 53.00      3    O  
ATOM    974  CG  MET A  98     -12.829  20.406  -5.606  1.00 53.00      3    C  
ATOM    975  SD  MET A  98     -14.515  20.173  -6.193  1.00 53.00      3    S  
ATOM    976  CE  MET A  98     -14.433  18.440  -6.662  1.00 53.00      3    C  
ATOM    977  N   THR A  99      -9.436  23.509  -6.065  1.00 51.34      3    N  
ATOM    978  HN  THR A  99      -8.706  22.904  -5.688  1.00  0.00      3    H  
ATOM    979  CA  THR A  99      -9.122  24.396  -7.180  1.00 51.34      3    C  
ATOM    980  C   THR A  99      -9.919  23.890  -8.378  1.00 51.34      3    C  
ATOM    981  CB  THR A  99      -7.609  24.434  -7.463  1.00 51.34      3    C  
ATOM    982  O   THR A  99      -9.421  23.106  -9.182  1.00 51.34      3    O  
ATOM    983  CG2 THR A  99      -6.871  25.213  -6.376  1.00 51.34      3    C  
ATOM    984  OG1 THR A  99      -7.074  23.124  -7.510  1.00 51.34      3    O  
ATOM    985  HG1 THR A  99      -7.533  22.639  -8.186  1.00  0.00      3    H  
ATOM    986  N   LEU A 100     -11.201  24.269  -8.472  1.00 53.06      3    N  
ATOM    987  HN  LEU A 100     -11.693  24.585  -7.636  1.00  0.00      3    H  
ATOM    988  CA  LEU A 100     -11.907  24.237  -9.752  1.00 53.06      3    C  
ATOM    989  C   LEU A 100     -11.056  25.113 -10.669  1.00 53.06      3    C  
ATOM    990  CB  LEU A 100     -13.334  24.811  -9.606  1.00 53.06      3    C  
ATOM    991  O   LEU A 100     -11.081  26.330 -10.525  1.00 53.06      3    O  
ATOM    992  CG  LEU A 100     -14.327  23.866  -8.906  1.00 53.06      3    C  
ATOM    993  CD1 LEU A 100     -15.352  24.675  -8.108  1.00 53.06      3    C  
ATOM    994  CD2 LEU A 100     -15.118  22.980  -9.872  1.00 53.06      3    C  
ATOM    995  N   GLY A 101     -10.221  24.499 -11.506  1.00 54.16      3    N  
ATOM    996  HN  GLY A 101     -10.081  23.493 -11.412  1.00  0.00      3    H  
ATOM    997  CA  GLY A 101      -9.502  25.214 -12.550  1.00 54.16      3    C  
ATOM    998  C   GLY A 101     -10.521  25.753 -13.554  1.00 54.16      3    C  
ATOM    999  O   GLY A 101     -11.398  26.550 -13.240  1.00 54.16      3    O  
ATOM   1000  N   THR A 102     -10.497  25.242 -14.775  1.00 51.78      3    N  
ATOM   1001  HN  THR A 102      -9.751  24.588 -15.014  1.00  0.00      3    H  
ATOM   1002  CA  THR A 102     -11.498  25.574 -15.804  1.00 51.78      3    C  
ATOM   1003  C   THR A 102     -12.820  24.800 -15.664  1.00 51.78      3    C  
ATOM   1004  CB  THR A 102     -10.880  25.369 -17.191  1.00 51.78      3    C  
ATOM   1005  O   THR A 102     -13.683  24.897 -16.534  1.00 51.78      3    O  
ATOM   1006  CG2 THR A 102      -9.769  26.385 -17.463  1.00 51.78      3    C  
ATOM   1007  OG1 THR A 102     -10.301  24.083 -17.250  1.00 51.78      3    O  
ATOM   1008  HG1 THR A 102      -9.918  23.956 -18.110  1.00  0.00      3    H  
ATOM   1009  N   GLN A 103     -13.009  24.018 -14.593  1.00 66.38      3    N  
ATOM   1010  HN  GLN A 103     -12.350  24.092 -13.818  1.00  0.00      3    H  
ATOM   1011  CA  GLN A 103     -14.115  23.060 -14.476  1.00 66.38      3    C  
ATOM   1012  C   GLN A 103     -15.293  23.538 -13.630  1.00 66.38      3    C  
ATOM   1013  CB  GLN A 103     -13.616  21.723 -13.936  1.00 66.38      3    C  
ATOM   1014  O   GLN A 103     -15.140  24.250 -12.644  1.00 66.38      3    O  
ATOM   1015  CG  GLN A 103     -12.613  21.097 -14.901  1.00 66.38      3    C  
ATOM   1016  CD  GLN A 103     -12.463  19.615 -14.651  1.00 66.38      3    C  
ATOM   1017  NE2 GLN A 103     -11.900  18.930 -15.599  1.00 66.38      3    N  
ATOM   1018 1HE2 GLN A 103     -11.799  17.929 -15.430  1.00  0.00      3    H  
ATOM   1019 2HE2 GLN A 103     -11.556  19.407 -16.432  1.00  0.00      3    H  
ATOM   1020  OE1 GLN A 103     -12.874  19.044 -13.654  1.00 66.38      3    O  
ATOM   1021  N   THR A 104     -16.489  23.062 -13.976  1.00 81.00      3    N  
ATOM   1022  HN  THR A 104     -16.563  22.575 -14.869  1.00  0.00      3    H  
ATOM   1023  CA  THR A 104     -17.710  23.187 -13.165  1.00 81.00      3    C  
ATOM   1024  C   THR A 104     -17.947  21.934 -12.312  1.00 81.00      3    C  
ATOM   1025  CB  THR A 104     -18.942  23.465 -14.043  1.00 81.00      3    C  
ATOM   1026  O   THR A 104     -17.558  20.833 -12.695  1.00 81.00      3    O  
ATOM   1027  CG2 THR A 104     -18.801  24.724 -14.897  1.00 81.00      3    C  
ATOM   1028  OG1 THR A 104     -19.180  22.387 -14.916  1.00 81.00      3    O  
ATOM   1029  HG1 THR A 104     -19.268  21.604 -14.385  1.00  0.00      3    H  
ATOM   1030  N   TRP A 105     -18.674  22.057 -11.192  1.00 82.00      3    N  
ATOM   1031  HN  TRP A 105     -18.950  22.992 -10.893  1.00  0.00      3    H  
ATOM   1032  CA  TRP A 105     -19.094  20.903 -10.370  1.00 82.00      3    C  
ATOM   1033  C   TRP A 105     -19.836  19.826 -11.176  1.00 82.00      3    C  
ATOM   1034  CB  TRP A 105     -20.006  21.380  -9.233  1.00 82.00      3    C  
ATOM   1035  O   TRP A 105     -19.701  18.640 -10.892  1.00 82.00      3    O  
ATOM   1036  CG  TRP A 105     -19.313  22.081  -8.112  1.00 82.00      3    C  
ATOM   1037  CD1 TRP A 105     -19.190  23.416  -7.954  1.00 82.00      3    C  
ATOM   1038  CD2 TRP A 105     -18.618  21.480  -6.981  1.00 82.00      3    C  
ATOM   1039  CE2 TRP A 105     -18.114  22.525  -6.154  1.00 82.00      3    C  
ATOM   1040  CE3 TRP A 105     -18.354  20.157  -6.578  1.00 82.00      3    C  
ATOM   1041  NE1 TRP A 105     -18.493  23.684  -6.791  1.00 82.00      3    N  
ATOM   1042  HE1 TRP A 105     -18.286  24.622  -6.448  1.00  0.00      3    H  
ATOM   1043  CH2 TRP A 105     -17.171  20.947  -4.591  1.00 82.00      3    C  
ATOM   1044  CZ2 TRP A 105     -17.386  22.279  -4.982  1.00 82.00      3    C  
ATOM   1045  CZ3 TRP A 105     -17.655  19.892  -5.387  1.00 82.00      3    C  
ATOM   1046  N   LYS A 106     -20.590  20.233 -12.205  1.00 85.06      3    N  
ATOM   1047  HN  LYS A 106     -20.710  21.236 -12.348  1.00  0.00      3    H  
ATOM   1048  CA  LYS A 106     -21.253  19.316 -13.138  1.00 85.06      3    C  
ATOM   1049  C   LYS A 106     -20.240  18.491 -13.931  1.00 85.06      3    C  
ATOM   1050  CB  LYS A 106     -22.176  20.118 -14.066  1.00 85.06      3    C  
ATOM   1051  O   LYS A 106     -20.354  17.272 -13.972  1.00 85.06      3    O  
ATOM   1052  CG  LYS A 106     -22.922  19.204 -15.050  1.00 85.06      3    C  
ATOM   1053  CD  LYS A 106     -23.963  19.990 -15.854  1.00 85.06      3    C  
ATOM   1054  CE  LYS A 106     -24.734  19.034 -16.771  1.00 85.06      3    C  
ATOM   1055  NZ  LYS A 106     -25.823  19.734 -17.499  1.00 85.06      3    N  
ATOM   1056  HZ1 LYS A 106     -26.336  19.098 -18.109  1.00  0.00      3    H  
ATOM   1057  HZ2 LYS A 106     -25.469  20.540 -18.014  1.00  0.00      3    H  
ATOM   1058  HZ3 LYS A 106     -26.449  20.219 -16.856  1.00  0.00      3    H  
ATOM   1059  N   GLN A 107     -19.251  19.145 -14.543  1.00 84.25      3    N  
ATOM   1060  HN  GLN A 107     -19.230  20.163 -14.490  1.00  0.00      3    H  
ATOM   1061  CA  GLN A 107     -18.193  18.455 -15.290  1.00 84.25      3    C  
ATOM   1062  C   GLN A 107     -17.402  17.514 -14.386  1.00 84.25      3    C  
ATOM   1063  CB  GLN A 107     -17.238  19.473 -15.918  1.00 84.25      3    C  
ATOM   1064  O   GLN A 107     -17.170  16.374 -14.770  1.00 84.25      3    O  
ATOM   1065  CG  GLN A 107     -17.845  20.160 -17.150  1.00 84.25      3    C  
ATOM   1066  CD  GLN A 107     -17.056  21.401 -17.540  1.00 84.25      3    C  
ATOM   1067  NE2 GLN A 107     -16.964  21.743 -18.803  1.00 84.25      3    N  
ATOM   1068 1HE2 GLN A 107     -16.435  22.575 -19.064  1.00  0.00      3    H  
ATOM   1069 2HE2 GLN A 107     -17.377  21.142 -19.516  1.00  0.00      3    H  
ATOM   1070  OE1 GLN A 107     -16.562  22.119 -16.687  1.00 84.25      3    O  
ATOM   1071  N   TYR A 108     -17.060  17.958 -13.176  1.00 83.06      3    N  
ATOM   1072  HN  TYR A 108     -17.276  18.924 -12.928  1.00  0.00      3    H  
ATOM   1073  CA  TYR A 108     -16.389  17.114 -12.194  1.00 83.06      3    C  
ATOM   1074  C   TYR A 108     -17.206  15.860 -11.863  1.00 83.06      3    C  
ATOM   1075  CB  TYR A 108     -16.131  17.927 -10.925  1.00 83.06      3    C  
ATOM   1076  O   TYR A 108     -16.686  14.749 -11.939  1.00 83.06      3    O  
ATOM   1077  CG  TYR A 108     -15.454  17.095  -9.863  1.00 83.06      3    C  
ATOM   1078  CD1 TYR A 108     -16.214  16.405  -8.897  1.00 83.06      3    C  
ATOM   1079  CD2 TYR A 108     -14.058  16.957  -9.897  1.00 83.06      3    C  
ATOM   1080  CE1 TYR A 108     -15.570  15.602  -7.937  1.00 83.06      3    C  
ATOM   1081  CE2 TYR A 108     -13.411  16.156  -8.944  1.00 83.06      3    C  
ATOM   1082  OH  TYR A 108     -13.512  14.801  -6.992  1.00 83.06      3    O  
ATOM   1083  HH  TYR A 108     -12.565  14.730  -7.003  1.00  0.00      3    H  
ATOM   1084  CZ  TYR A 108     -14.164  15.497  -7.953  1.00 83.06      3    C  
ATOM   1085  N   TYR A 109     -18.494  16.030 -11.542  1.00 86.06      3    N  
ATOM   1086  HN  TYR A 109     -18.873  16.977 -11.521  1.00  0.00      3    H  
ATOM   1087  CA  TYR A 109     -19.379  14.913 -11.220  1.00 86.06      3    C  
ATOM   1088  C   TYR A 109     -19.439  13.897 -12.360  1.00 86.06      3    C  
ATOM   1089  CB  TYR A 109     -20.791  15.429 -10.903  1.00 86.06      3    C  
ATOM   1090  O   TYR A 109     -19.278  12.700 -12.134  1.00 86.06      3    O  
ATOM   1091  CG  TYR A 109     -21.732  14.335 -10.435  1.00 86.06      3    C  
ATOM   1092  CD1 TYR A 109     -22.405  13.532 -11.377  1.00 86.06      3    C  
ATOM   1093  CD2 TYR A 109     -21.900  14.086  -9.059  1.00 86.06      3    C  
ATOM   1094  CE1 TYR A 109     -23.232  12.478 -10.945  1.00 86.06      3    C  
ATOM   1095  CE2 TYR A 109     -22.729  13.038  -8.621  1.00 86.06      3    C  
ATOM   1096  OH  TYR A 109     -24.169  11.196  -9.150  1.00 86.06      3    O  
ATOM   1097  HH  TYR A 109     -24.278  11.029  -8.221  1.00  0.00      3    H  
ATOM   1098  CZ  TYR A 109     -23.393  12.230  -9.567  1.00 86.06      3    C  
ATOM   1099  N   LEU A 110     -19.654  14.376 -13.588  1.00 87.81      3    N  
ATOM   1100  HN  LEU A 110     -19.750  15.384 -13.710  1.00  0.00      3    H  
ATOM   1101  CA  LEU A 110     -19.757  13.516 -14.762  1.00 87.81      3    C  
ATOM   1102  C   LEU A 110     -18.437  12.792 -15.038  1.00 87.81      3    C  
ATOM   1103  CB  LEU A 110     -20.223  14.343 -15.972  1.00 87.81      3    C  
ATOM   1104  O   LEU A 110     -18.448  11.572 -15.170  1.00 87.81      3    O  
ATOM   1105  CG  LEU A 110     -21.668  14.868 -15.864  1.00 87.81      3    C  
ATOM   1106  CD1 LEU A 110     -21.968  15.784 -17.052  1.00 87.81      3    C  
ATOM   1107  CD2 LEU A 110     -22.709  13.748 -15.845  1.00 87.81      3    C  
ATOM   1108  N   ARG A 111     -17.303  13.506 -15.033  1.00 86.31      3    N  
ATOM   1109  HN  ARG A 111     -17.359  14.506 -14.841  1.00  0.00      3    H  
ATOM   1110  CA  ARG A 111     -15.981  12.915 -15.292  1.00 86.31      3    C  
ATOM   1111  C   ARG A 111     -15.596  11.884 -14.239  1.00 86.31      3    C  
ATOM   1112  CB  ARG A 111     -14.897  14.001 -15.381  1.00 86.31      3    C  
ATOM   1113  O   ARG A 111     -15.179  10.786 -14.590  1.00 86.31      3    O  
ATOM   1114  CG  ARG A 111     -14.994  14.829 -16.668  1.00 86.31      3    C  
ATOM   1115  CD  ARG A 111     -13.867  15.867 -16.715  1.00 86.31      3    C  
ATOM   1116  NE  ARG A 111     -13.975  16.707 -17.923  1.00 86.31      3    N  
ATOM   1117  HE  ARG A 111     -14.897  16.766 -18.356  1.00  0.00      3    H  
ATOM   1118  NH1 ARG A 111     -11.777  17.383 -18.067  1.00 86.31      3    N  
ATOM   1119 1HH1 ARG A 111     -11.584  16.835 -17.229  1.00  0.00      3    H  
ATOM   1120 2HH1 ARG A 111     -11.028  17.911 -18.515  1.00  0.00      3    H  
ATOM   1121  NH2 ARG A 111     -13.250  18.091 -19.575  1.00 86.31      3    N  
ATOM   1122 1HH2 ARG A 111     -14.211  18.097 -19.917  1.00  0.00      3    H  
ATOM   1123 2HH2 ARG A 111     -12.501  18.619 -20.023  1.00  0.00      3    H  
ATOM   1124  CZ  ARG A 111     -13.004  17.391 -18.504  1.00 86.31      3    C  
ATOM   1125  N   ARG A 112     -15.785  12.191 -12.954  1.00 86.31      3    N  
ATOM   1126  HN  ARG A 112     -16.141  13.117 -12.716  1.00  0.00      3    H  
ATOM   1127  CA  ARG A 112     -15.498  11.241 -11.872  1.00 86.31      3    C  
ATOM   1128  C   ARG A 112     -16.430  10.037 -11.909  1.00 86.31      3    C  
ATOM   1129  CB  ARG A 112     -15.529  11.964 -10.522  1.00 86.31      3    C  
ATOM   1130  O   ARG A 112     -15.970   8.920 -11.715  1.00 86.31      3    O  
ATOM   1131  CG  ARG A 112     -15.021  11.049  -9.401  1.00 86.31      3    C  
ATOM   1132  CD  ARG A 112     -14.816  11.850  -8.117  1.00 86.31      3    C  
ATOM   1133  NE  ARG A 112     -14.453  10.962  -7.004  1.00 86.31      3    N  
ATOM   1134  HE  ARG A 112     -14.407   9.964  -7.209  1.00  0.00      3    H  
ATOM   1135  NH1 ARG A 112     -14.169  12.573  -5.388  1.00 86.31      3    N  
ATOM   1136 1HH1 ARG A 112     -13.958  12.856  -4.431  1.00  0.00      3    H  
ATOM   1137 2HH1 ARG A 112     -14.381  13.273  -6.099  1.00  0.00      3    H  
ATOM   1138  NH2 ARG A 112     -13.911  10.434  -4.861  1.00 86.31      3    N  
ATOM   1139 1HH2 ARG A 112     -13.700  10.717  -3.904  1.00  0.00      3    H  
ATOM   1140 2HH2 ARG A 112     -13.920   9.458  -5.159  1.00  0.00      3    H  
ATOM   1141  CZ  ARG A 112     -14.181  11.328  -5.768  1.00 86.31      3    C  
ATOM   1142  N   SER A 113     -17.716  10.239 -12.200  1.00 88.56      3    N  
ATOM   1143  HN  SER A 113     -18.053  11.193 -12.325  1.00  0.00      3    H  
ATOM   1144  CA  SER A 113     -18.656   9.125 -12.345  1.00 88.56      3    C  
ATOM   1145  C   SER A 113     -18.317   8.237 -13.544  1.00 88.56      3    C  
ATOM   1146  CB  SER A 113     -20.088   9.644 -12.477  1.00 88.56      3    C  
ATOM   1147  O   SER A 113     -18.471   7.023 -13.451  1.00 88.56      3    O  
ATOM   1148  OG  SER A 113     -21.001   8.560 -12.379  1.00 88.56      3    O  
ATOM   1149  HG  SER A 113     -21.891   8.882 -12.461  1.00  0.00      3    H  
ATOM   1150  N   GLU A 114     -17.869   8.818 -14.658  1.00 90.06      3    N  
ATOM   1151  HN  GLU A 114     -17.837   9.837 -14.695  1.00  0.00      3    H  
ATOM   1152  CA  GLU A 114     -17.421   8.064 -15.829  1.00 90.06      3    C  
ATOM   1153  C   GLU A 114     -16.129   7.292 -15.537  1.00 90.06      3    C  
ATOM   1154  CB  GLU A 114     -17.257   9.017 -17.022  1.00 90.06      3    C  
ATOM   1155  O   GLU A 114     -16.036   6.117 -15.880  1.00 90.06      3    O  
ATOM   1156  CG  GLU A 114     -16.943   8.237 -18.307  1.00 90.06      3    C  
ATOM   1157  CD  GLU A 114     -16.774   9.117 -19.550  1.00 90.06      3    C  
ATOM   1158  OE1 GLU A 114     -16.261   8.555 -20.553  1.00 90.06      3    O  
ATOM   1159  OE2 GLU A 114     -17.094  10.321 -19.497  1.00 90.06      3    O  
ATOM   1160  N   LEU A 115     -15.161   7.908 -14.852  1.00 88.88      3    N  
ATOM   1161  HN  LEU A 115     -15.285   8.893 -14.617  1.00  0.00      3    H  
ATOM   1162  CA  LEU A 115     -13.932   7.239 -14.423  1.00 88.88      3    C  
ATOM   1163  C   LEU A 115     -14.225   6.044 -13.509  1.00 88.88      3    C  
ATOM   1164  CB  LEU A 115     -13.038   8.260 -13.705  1.00 88.88      3    C  
ATOM   1165  O   LEU A 115     -13.727   4.951 -13.755  1.00 88.88      3    O  
ATOM   1166  CG  LEU A 115     -11.686   7.697 -13.237  1.00 88.88      3    C  
ATOM   1167  CD1 LEU A 115     -10.824   7.168 -14.385  1.00 88.88      3    C  
ATOM   1168  CD2 LEU A 115     -10.943   8.832 -12.544  1.00 88.88      3    C  
ATOM   1169  N   GLU A 116     -15.073   6.229 -12.492  1.00 88.56      3    N  
ATOM   1170  HN  GLU A 116     -15.443   7.166 -12.331  1.00  0.00      3    H  
ATOM   1171  CA  GLU A 116     -15.497   5.145 -11.596  1.00 88.56      3    C  
ATOM   1172  C   GLU A 116     -16.183   4.012 -12.367  1.00 88.56      3    C  
ATOM   1173  CB  GLU A 116     -16.459   5.682 -10.521  1.00 88.56      3    C  
ATOM   1174  O   GLU A 116     -15.931   2.842 -12.093  1.00 88.56      3    O  
ATOM   1175  CG  GLU A 116     -15.738   6.474  -9.423  1.00 88.56      3    C  
ATOM   1176  CD  GLU A 116     -16.676   7.004  -8.324  1.00 88.56      3    C  
ATOM   1177  OE1 GLU A 116     -16.146   7.491  -7.300  1.00 88.56      3    O  
ATOM   1178  OE2 GLU A 116     -17.929   6.976  -8.453  1.00 88.56      3    O  
ATOM   1179  N   PHE A 117     -17.015   4.343 -13.358  1.00 90.12      3    N  
ATOM   1180  HN  PHE A 117     -17.210   5.330 -13.523  1.00  0.00      3    H  
ATOM   1181  CA  PHE A 117     -17.657   3.349 -14.216  1.00 90.12      3    C  
ATOM   1182  C   PHE A 117     -16.640   2.564 -15.058  1.00 90.12      3    C  
ATOM   1183  CB  PHE A 117     -18.695   4.047 -15.102  1.00 90.12      3    C  
ATOM   1184  O   PHE A 117     -16.700   1.334 -15.118  1.00 90.12      3    O  
ATOM   1185  CG  PHE A 117     -19.314   3.120 -16.124  1.00 90.12      3    C  
ATOM   1186  CD1 PHE A 117     -18.788   3.054 -17.428  1.00 90.12      3    C  
ATOM   1187  CD2 PHE A 117     -20.375   2.275 -15.751  1.00 90.12      3    C  
ATOM   1188  CE1 PHE A 117     -19.324   2.144 -18.356  1.00 90.12      3    C  
ATOM   1189  CE2 PHE A 117     -20.914   1.370 -16.682  1.00 90.12      3    C  
ATOM   1190  CZ  PHE A 117     -20.387   1.304 -17.984  1.00 90.12      3    C  
ATOM   1191  N   ARG A 118     -15.683   3.254 -15.684  1.00 91.81      3    N  
ATOM   1192  HN  ARG A 118     -15.703   4.271 -15.606  1.00  0.00      3    H  
ATOM   1193  CA  ARG A 118     -14.601   2.650 -16.479  1.00 91.81      3    C  
ATOM   1194  C   ARG A 118     -13.717   1.740 -15.627  1.00 91.81      3    C  
ATOM   1195  CB  ARG A 118     -13.778   3.781 -17.111  1.00 91.81      3    C  
ATOM   1196  O   ARG A 118     -13.436   0.613 -16.018  1.00 91.81      3    O  
ATOM   1197  CG  ARG A 118     -14.505   4.449 -18.287  1.00 91.81      3    C  
ATOM   1198  CD  ARG A 118     -13.646   5.599 -18.814  1.00 91.81      3    C  
ATOM   1199  NE  ARG A 118     -14.297   6.317 -19.928  1.00 91.81      3    N  
ATOM   1200  HE  ARG A 118     -15.152   6.826 -19.704  1.00  0.00      3    H  
ATOM   1201  NH1 ARG A 118     -12.790   5.811 -21.586  1.00 91.81      3    N  
ATOM   1202 1HH1 ARG A 118     -12.220   5.305 -20.908  1.00  0.00      3    H  
ATOM   1203 2HH1 ARG A 118     -12.477   5.853 -22.556  1.00  0.00      3    H  
ATOM   1204  NH2 ARG A 118     -14.619   7.016 -22.043  1.00 91.81      3    N  
ATOM   1205 1HH2 ARG A 118     -14.306   7.058 -23.013  1.00  0.00      3    H  
ATOM   1206 2HH2 ARG A 118     -15.483   7.455 -21.724  1.00  0.00      3    H  
ATOM   1207  CZ  ARG A 118     -13.893   6.371 -21.179  1.00 91.81      3    C  
ATOM   1208  N   MET A 119     -13.350   2.190 -14.430  1.00 89.81      3    N  
ATOM   1209  HN  MET A 119     -13.612   3.140 -14.167  1.00  0.00      3    H  
ATOM   1210  CA  MET A 119     -12.587   1.386 -13.472  1.00 89.81      3    C  
ATOM   1211  C   MET A 119     -13.386   0.220 -12.886  1.00 89.81      3    C  
ATOM   1212  CB  MET A 119     -12.072   2.270 -12.333  1.00 89.81      3    C  
ATOM   1213  O   MET A 119     -12.793  -0.769 -12.495  1.00 89.81      3    O  
ATOM   1214  CG  MET A 119     -10.940   3.184 -12.798  1.00 89.81      3    C  
ATOM   1215  SD  MET A 119     -10.183   4.098 -11.435  1.00 89.81      3    S  
ATOM   1216  CE  MET A 119      -8.458   3.560 -11.611  1.00 89.81      3    C  
ATOM   1217  N   ALA A 120     -14.715   0.296 -12.810  1.00 89.88      3    N  
ATOM   1218  HN  ALA A 120     -15.177   1.166 -13.075  1.00  0.00      3    H  
ATOM   1219  CA  ALA A 120     -15.530  -0.832 -12.358  1.00 89.88      3    C  
ATOM   1220  C   ALA A 120     -15.780  -1.867 -13.470  1.00 89.88      3    C  
ATOM   1221  CB  ALA A 120     -16.845  -0.283 -11.798  1.00 89.88      3    C  
ATOM   1222  O   ALA A 120     -15.928  -3.055 -13.185  1.00 89.88      3    O  
ATOM   1223  N   SER A 121     -15.859  -1.420 -14.727  1.00 91.56      3    N  
ATOM   1224  HN  SER A 121     -15.720  -0.423 -14.892  1.00  0.00      3    H  
ATOM   1225  CA  SER A 121     -16.134  -2.281 -15.884  1.00 91.56      3    C  
ATOM   1226  C   SER A 121     -14.878  -2.925 -16.468  1.00 91.56      3    C  
ATOM   1227  CB  SER A 121     -16.922  -1.525 -16.958  1.00 91.56      3    C  
ATOM   1228  O   SER A 121     -14.950  -4.075 -16.898  1.00 91.56      3    O  
ATOM   1229  OG  SER A 121     -16.309  -0.311 -17.314  1.00 91.56      3    O  
ATOM   1230  HG  SER A 121     -16.798   0.158 -17.980  1.00  0.00      3    H  
ATOM   1231  N   GLY A 122     -13.739  -2.223 -16.459  1.00 91.06      3    N  
ATOM   1232  HN  GLY A 122     -13.782  -1.243 -16.181  1.00  0.00      3    H  
ATOM   1233  CA  GLY A 122     -12.436  -2.779 -16.825  1.00 91.06      3    C  
ATOM   1234  C   GLY A 122     -12.362  -3.320 -18.248  1.00 91.06      3    C  
ATOM   1235  O   GLY A 122     -11.633  -4.281 -18.503  1.00 91.06      3    O  
ATOM   1236  N   ARG A 123     -13.135  -2.760 -19.182  1.00 92.50      3    N  
ATOM   1237  HN  ARG A 123     -13.746  -1.987 -18.920  1.00  0.00      3    H  
ATOM   1238  CA  ARG A 123     -13.131  -3.223 -20.572  1.00 92.50      3    C  
ATOM   1239  C   ARG A 123     -11.837  -2.761 -21.246  1.00 92.50      3    C  
ATOM   1240  CB  ARG A 123     -14.379  -2.738 -21.324  1.00 92.50      3    C  
ATOM   1241  O   ARG A 123     -11.304  -1.715 -20.884  1.00 92.50      3    O  
ATOM   1242  CG  ARG A 123     -15.678  -3.164 -20.612  1.00 92.50      3    C  
ATOM   1243  CD  ARG A 123     -16.899  -2.441 -21.172  1.00 92.50      3    C  
ATOM   1244  NE  ARG A 123     -16.866  -1.012 -20.820  1.00 92.50      3    N  
ATOM   1245  HE  ARG A 123     -16.318  -0.743 -20.003  1.00  0.00      3    H  
ATOM   1246  NH1 ARG A 123     -18.360  -0.312 -22.401  1.00 92.50      3    N  
ATOM   1247 1HH1 ARG A 123     -18.841   0.431 -22.908  1.00  0.00      3    H  
ATOM   1248 2HH1 ARG A 123     -18.608  -1.289 -22.557  1.00  0.00      3    H  
ATOM   1249  NH2 ARG A 123     -17.170   1.185 -21.275  1.00 92.50      3    N  
ATOM   1250 1HH2 ARG A 123     -16.484   1.386 -20.547  1.00  0.00      3    H  
ATOM   1251 2HH2 ARG A 123     -17.651   1.928 -21.782  1.00  0.00      3    H  
ATOM   1252  CZ  ARG A 123     -17.485  -0.055 -21.473  1.00 92.50      3    C  
ATOM   1253  N   PRO A 124     -11.345  -3.465 -22.279  1.00 89.81      3    N  
ATOM   1254  CA  PRO A 124     -10.122  -3.063 -22.980  1.00 89.81      3    C  
ATOM   1255  C   PRO A 124     -10.150  -1.639 -23.568  1.00 89.81      3    C  
ATOM   1256  CB  PRO A 124      -9.942  -4.111 -24.082  1.00 89.81      3    C  
ATOM   1257  O   PRO A 124      -9.101  -1.060 -23.813  1.00 89.81      3    O  
ATOM   1258  CG  PRO A 124     -10.628  -5.352 -23.514  1.00 89.81      3    C  
ATOM   1259  CD  PRO A 124     -11.805  -4.767 -22.743  1.00 89.81      3    C  
ATOM   1260  N   GLU A 125     -11.338  -1.070 -23.801  1.00 90.62      3    N  
ATOM   1261  HN  GLU A 125     -12.171  -1.637 -23.644  1.00  0.00      3    H  
ATOM   1262  CA  GLU A 125     -11.534   0.313 -24.267  1.00 90.62      3    C  
ATOM   1263  C   GLU A 125     -11.500   1.372 -23.148  1.00 90.62      3    C  
ATOM   1264  CB  GLU A 125     -12.854   0.389 -25.058  1.00 90.62      3    C  
ATOM   1265  O   GLU A 125     -11.427   2.572 -23.432  1.00 90.62      3    O  
ATOM   1266  CG  GLU A 125     -14.107   0.012 -24.234  1.00 90.62      3    C  
ATOM   1267  CD  GLU A 125     -15.415   0.052 -25.047  1.00 90.62      3    C  
ATOM   1268  OE1 GLU A 125     -16.502   0.089 -24.411  1.00 90.62      3    O  
ATOM   1269  OE2 GLU A 125     -15.341   0.037 -26.294  1.00 90.62      3    O  
ATOM   1270  N   ASP A 126     -11.566   0.942 -21.885  1.00 91.44      3    N  
ATOM   1271  HN  ASP A 126     -11.565  -0.065 -21.726  1.00  0.00      3    H  
ATOM   1272  CA  ASP A 126     -11.639   1.817 -20.714  1.00 91.44      3    C  
ATOM   1273  C   ASP A 126     -10.251   2.287 -20.245  1.00 91.44      3    C  
ATOM   1274  CB  ASP A 126     -12.395   1.100 -19.580  1.00 91.44      3    C  
ATOM   1275  O   ASP A 126     -10.151   3.336 -19.601  1.00 91.44      3    O  
ATOM   1276  CG  ASP A 126     -13.879   0.850 -19.885  1.00 91.44      3    C  
ATOM   1277  OD1 ASP A 126     -14.545   1.710 -20.509  1.00 91.44      3    O  
ATOM   1278  OD2 ASP A 126     -14.406  -0.207 -19.484  1.00 91.44      3    O  
ATOM   1279  N   PHE A 127      -9.187   1.553 -20.592  1.00 92.25      3    N  
ATOM   1280  HN  PHE A 127      -9.345   0.737 -21.183  1.00  0.00      3    H  
ATOM   1281  CA  PHE A 127      -7.813   1.841 -20.181  1.00 92.25      3    C  
ATOM   1282  C   PHE A 127      -6.792   1.674 -21.311  1.00 92.25      3    C  
ATOM   1283  CB  PHE A 127      -7.426   0.969 -18.973  1.00 92.25      3    C  
ATOM   1284  O   PHE A 127      -6.981   0.916 -22.259  1.00 92.25      3    O  
ATOM   1285  CG  PHE A 127      -7.411  -0.525 -19.245  1.00 92.25      3    C  
ATOM   1286  CD1 PHE A 127      -8.549  -1.303 -18.963  1.00 92.25      3    C  
ATOM   1287  CD2 PHE A 127      -6.275  -1.140 -19.807  1.00 92.25      3    C  
ATOM   1288  CE1 PHE A 127      -8.548  -2.682 -19.232  1.00 92.25      3    C  
ATOM   1289  CE2 PHE A 127      -6.288  -2.515 -20.105  1.00 92.25      3    C  
ATOM   1290  CZ  PHE A 127      -7.420  -3.289 -19.805  1.00 92.25      3    C  
ATOM   1291  N   THR A 128      -5.650   2.339 -21.167  1.00 92.69      3    N  
ATOM   1292  HN  THR A 128      -5.605   3.063 -20.450  1.00  0.00      3    H  
ATOM   1293  CA  THR A 128      -4.451   2.096 -21.974  1.00 92.69      3    C  
ATOM   1294  C   THR A 128      -3.457   1.260 -21.177  1.00 92.69      3    C  
ATOM   1295  CB  THR A 128      -3.802   3.406 -22.440  1.00 92.69      3    C  
ATOM   1296  O   THR A 128      -3.067   1.661 -20.080  1.00 92.69      3    O  
ATOM   1297  CG2 THR A 128      -4.715   4.180 -23.391  1.00 92.69      3    C  
ATOM   1298  OG1 THR A 128      -3.513   4.252 -21.354  1.00 92.69      3    O  
ATOM   1299  HG1 THR A 128      -3.111   5.063 -21.643  1.00  0.00      3    H  
ATOM   1300  N   CYS A 129      -3.042   0.116 -21.725  1.00 93.31      3    N  
ATOM   1301  HN  CYS A 129      -3.462  -0.177 -22.607  1.00  0.00      3    H  
ATOM   1302  CA  CYS A 129      -2.016  -0.741 -21.128  1.00 93.31      3    C  
ATOM   1303  C   CYS A 129      -0.635  -0.408 -21.696  1.00 93.31      3    C  
ATOM   1304  CB  CYS A 129      -2.388  -2.215 -21.331  1.00 93.31      3    C  
ATOM   1305  O   CYS A 129      -0.474  -0.310 -22.916  1.00 93.31      3    O  
ATOM   1306  SG  CYS A 129      -1.110  -3.305 -20.628  1.00 93.31      3    S  
ATOM   1307  N   ARG A 130       0.366  -0.259 -20.824  1.00 93.44      3    N  
ATOM   1308  HN  ARG A 130       0.150  -0.320 -19.829  1.00  0.00      3    H  
ATOM   1309  CA  ARG A 130       1.758  -0.013 -21.216  1.00 93.44      3    C  
ATOM   1310  C   ARG A 130       2.713  -0.879 -20.407  1.00 93.44      3    C  
ATOM   1311  CB  ARG A 130       2.107   1.473 -21.064  1.00 93.44      3    C  
ATOM   1312  O   ARG A 130       2.478  -1.150 -19.235  1.00 93.44      3    O  
ATOM   1313  CG  ARG A 130       1.165   2.405 -21.844  1.00 93.44      3    C  
ATOM   1314  CD  ARG A 130       1.741   3.816 -21.784  1.00 93.44      3    C  
ATOM   1315  NE  ARG A 130       0.898   4.824 -22.443  1.00 93.44      3    N  
ATOM   1316  HE  ARG A 130       0.144   5.226 -21.886  1.00  0.00      3    H  
ATOM   1317  NH1 ARG A 130       1.848   4.732 -24.539  1.00 93.44      3    N  
ATOM   1318 1HH1 ARG A 130       2.409   3.933 -24.245  1.00  0.00      3    H  
ATOM   1319 2HH1 ARG A 130       1.941   5.070 -25.497  1.00  0.00      3    H  
ATOM   1320  NH2 ARG A 130       0.303   6.278 -24.055  1.00 93.44      3    N  
ATOM   1321 1HH2 ARG A 130      -0.345   6.690 -23.384  1.00  0.00      3    H  
ATOM   1322 2HH2 ARG A 130       0.396   6.616 -25.013  1.00  0.00      3    H  
ATOM   1323  CZ  ARG A 130       1.018   5.260 -23.680  1.00 93.44      3    C  
ATOM   1324  N   ALA A 131       3.802  -1.295 -21.047  1.00 93.56      3    N  
ATOM   1325  HN  ALA A 131       3.864  -1.119 -22.050  1.00  0.00      3    H  
ATOM   1326  CA  ALA A 131       4.911  -1.986 -20.405  1.00 93.56      3    C  
ATOM   1327  C   ALA A 131       6.124  -1.049 -20.376  1.00 93.56      3    C  
ATOM   1328  CB  ALA A 131       5.183  -3.295 -21.154  1.00 93.56      3    C  
ATOM   1329  O   ALA A 131       6.599  -0.628 -21.430  1.00 93.56      3    O  
ATOM   1330  N   LEU A 132       6.602  -0.727 -19.179  1.00 94.69      3    N  
ATOM   1331  HN  LEU A 132       6.186  -1.187 -18.369  1.00  0.00      3    H  
ATOM   1332  CA  LEU A 132       7.673   0.231 -18.928  1.00 94.69      3    C  
ATOM   1333  C   LEU A 132       8.908  -0.549 -18.488  1.00 94.69      3    C  
ATOM   1334  CB  LEU A 132       7.241   1.270 -17.879  1.00 94.69      3    C  
ATOM   1335  O   LEU A 132       8.959  -1.113 -17.393  1.00 94.69      3    O  
ATOM   1336  CG  LEU A 132       5.835   1.859 -18.069  1.00 94.69      3    C  
ATOM   1337  CD1 LEU A 132       5.422   2.689 -16.860  1.00 94.69      3    C  
ATOM   1338  CD2 LEU A 132       5.792   2.747 -19.304  1.00 94.69      3    C  
ATOM   1339  N   ALA A 133       9.876  -0.641 -19.392  1.00 93.19      3    N  
ATOM   1340  HN  ALA A 133       9.732  -0.195 -20.298  1.00  0.00      3    H  
ATOM   1341  CA  ALA A 133      11.129  -1.340 -19.165  1.00 93.19      3    C  
ATOM   1342  C   ALA A 133      12.261  -0.327 -18.993  1.00 93.19      3    C  
ATOM   1343  CB  ALA A 133      11.383  -2.300 -20.334  1.00 93.19      3    C  
ATOM   1344  O   ALA A 133      12.355   0.629 -19.758  1.00 93.19      3    O  
ATOM   1345  N   GLY A 134      13.155  -0.580 -18.040  1.00 92.25      3    N  
ATOM   1346  HN  GLY A 134      12.992  -1.361 -17.405  1.00  0.00      3    H  
ATOM   1347  CA  GLY A 134      14.363   0.225 -17.874  1.00 92.25      3    C  
ATOM   1348  C   GLY A 134      15.317  -0.324 -16.824  1.00 92.25      3    C  
ATOM   1349  O   GLY A 134      16.528  -0.334 -17.063  1.00 92.25      3    O  
ATOM   1350  N   HIS A 135      14.790  -0.830 -15.705  1.00 95.38      3    N  
ATOM   1351  HN  HIS A 135      13.785  -0.744 -15.554  1.00  0.00      3    H  
ATOM   1352  CA  HIS A 135      15.599  -1.503 -14.689  1.00 95.38      3    C  
ATOM   1353  C   HIS A 135      16.337  -2.720 -15.255  1.00 95.38      3    C  
ATOM   1354  CB  HIS A 135      14.745  -1.878 -13.472  1.00 95.38      3    C  
ATOM   1355  O   HIS A 135      15.832  -3.444 -16.118  1.00 95.38      3    O  
ATOM   1356  CG  HIS A 135      14.464  -0.682 -12.605  1.00 95.38      3    C  
ATOM   1357  CD2 HIS A 135      13.246  -0.118 -12.339  1.00 95.38      3    C  
ATOM   1358  ND1 HIS A 135      15.408   0.039 -11.910  1.00 95.38      3    N  
ATOM   1359  HD1 HIS A 135      16.415  -0.122 -11.923  1.00  0.00      3    H  
ATOM   1360  CE1 HIS A 135      14.770   0.992 -11.211  1.00 95.38      3    C  
ATOM   1361  NE2 HIS A 135      13.452   0.951 -11.465  1.00 95.38      3    N  
ATOM   1362  HE2 HIS A 135      12.740   1.579 -11.092  1.00  0.00      3    H  
ATOM   1363  N   LYS A 136      17.564  -2.916 -14.770  1.00 94.88      3    N  
ATOM   1364  HN  LYS A 136      17.921  -2.233 -14.102  1.00  0.00      3    H  
ATOM   1365  CA  LYS A 136      18.442  -4.042 -15.124  1.00 94.88      3    C  
ATOM   1366  C   LYS A 136      18.421  -5.162 -14.083  1.00 94.88      3    C  
ATOM   1367  CB  LYS A 136      19.874  -3.538 -15.335  1.00 94.88      3    C  
ATOM   1368  O   LYS A 136      19.074  -6.176 -14.302  1.00 94.88      3    O  
ATOM   1369  CG  LYS A 136      19.995  -2.601 -16.542  1.00 94.88      3    C  
ATOM   1370  CD  LYS A 136      21.459  -2.185 -16.703  1.00 94.88      3    C  
ATOM   1371  CE  LYS A 136      21.609  -1.233 -17.889  1.00 94.88      3    C  
ATOM   1372  NZ  LYS A 136      23.003  -0.738 -17.989  1.00 94.88      3    N  
ATOM   1373  HZ1 LYS A 136      23.103  -0.103 -18.781  1.00  0.00      3    H  
ATOM   1374  HZ2 LYS A 136      23.675  -1.505 -18.032  1.00  0.00      3    H  
ATOM   1375  HZ3 LYS A 136      23.316  -0.309 -17.118  1.00  0.00      3    H  
ATOM   1376  N   GLY A 137      17.693  -4.962 -12.990  1.00 95.00      3    N  
ATOM   1377  HN  GLY A 137      17.242  -4.052 -12.894  1.00  0.00      3    H  
ATOM   1378  CA  GLY A 137      17.479  -5.921 -11.917  1.00 95.00      3    C  
ATOM   1379  C   GLY A 137      15.994  -6.108 -11.635  1.00 95.00      3    C  
ATOM   1380  O   GLY A 137      15.125  -5.669 -12.402  1.00 95.00      3    O  
ATOM   1381  N   GLU A 138      15.711  -6.798 -10.543  1.00 95.75      3    N  
ATOM   1382  HN  GLU A 138      16.481  -7.241 -10.042  1.00  0.00      3    H  
ATOM   1383  CA  GLU A 138      14.364  -6.963 -10.013  1.00 95.75      3    C  
ATOM   1384  C   GLU A 138      13.911  -5.665  -9.344  1.00 95.75      3    C  
ATOM   1385  CB  GLU A 138      14.296  -8.158  -9.048  1.00 95.75      3    C  
ATOM   1386  O   GLU A 138      14.686  -5.027  -8.638  1.00 95.75      3    O  
ATOM   1387  CG  GLU A 138      14.731  -9.450  -9.762  1.00 95.75      3    C  
ATOM   1388  CD  GLU A 138      14.488 -10.744  -8.972  1.00 95.75      3    C  
ATOM   1389  OE1 GLU A 138      14.591 -11.814  -9.622  1.00 95.75      3    O  
ATOM   1390  OE2 GLU A 138      14.169 -10.683  -7.769  1.00 95.75      3    O  
ATOM   1391  N   ILE A 139      12.666  -5.264  -9.611  1.00 97.19      3    N  
ATOM   1392  HN  ILE A 139      12.147  -5.751 -10.342  1.00  0.00      3    H  
ATOM   1393  CA  ILE A 139      12.006  -4.160  -8.908  1.00 97.19      3    C  
ATOM   1394  C   ILE A 139      11.507  -4.708  -7.576  1.00 97.19      3    C  
ATOM   1395  CB  ILE A 139      10.865  -3.547  -9.748  1.00 97.19      3    C  
ATOM   1396  O   ILE A 139      10.631  -5.580  -7.569  1.00 97.19      3    O  
ATOM   1397  CG1 ILE A 139      11.407  -2.881 -11.031  1.00 97.19      3    C  
ATOM   1398  CG2 ILE A 139      10.050  -2.528  -8.927  1.00 97.19      3    C  
ATOM   1399  CD1 ILE A 139      10.315  -2.598 -12.074  1.00 97.19      3    C  
ATOM   1400  N   ASP A 140      12.072  -4.182  -6.495  1.00 95.06      3    N  
ATOM   1401  HN  ASP A 140      12.726  -3.411  -6.629  1.00  0.00      3    H  
ATOM   1402  CA  ASP A 140      11.822  -4.630  -5.127  1.00 95.06      3    C  
ATOM   1403  C   ASP A 140      10.640  -3.897  -4.489  1.00 95.06      3    C  
ATOM   1404  CB  ASP A 140      13.106  -4.446  -4.305  1.00 95.06      3    C  
ATOM   1405  O   ASP A 140       9.917  -4.488  -3.696  1.00 95.06      3    O  
ATOM   1406  CG  ASP A 140      14.182  -5.443  -4.747  1.00 95.06      3    C  
ATOM   1407  OD1 ASP A 140      13.954  -6.655  -4.543  1.00 95.06      3    O  
ATOM   1408  OD2 ASP A 140      15.199  -5.006  -5.337  1.00 95.06      3    O  
ATOM   1409  N   ASP A 141      10.406  -2.635  -4.863  1.00 95.44      3    N  
ATOM   1410  HN  ASP A 141      11.018  -2.212  -5.561  1.00  0.00      3    H  
ATOM   1411  CA  ASP A 141       9.311  -1.834  -4.315  1.00 95.44      3    C  
ATOM   1412  C   ASP A 141       8.904  -0.689  -5.259  1.00 95.44      3    C  
ATOM   1413  CB  ASP A 141       9.720  -1.306  -2.927  1.00 95.44      3    C  
ATOM   1414  O   ASP A 141       9.657  -0.291  -6.164  1.00 95.44      3    O  
ATOM   1415  CG  ASP A 141       8.548  -0.920  -2.030  1.00 95.44      3    C  
ATOM   1416  OD1 ASP A 141       7.383  -1.100  -2.458  1.00 95.44      3    O  
ATOM   1417  OD2 ASP A 141       8.864  -0.415  -0.932  1.00 95.44      3    O  
ATOM   1418  N   LEU A 142       7.698  -0.155  -5.060  1.00 96.12      3    N  
ATOM   1419  HN  LEU A 142       7.115  -0.554  -4.325  1.00  0.00      3    H  
ATOM   1420  CA  LEU A 142       7.160   0.963  -5.826  1.00 96.12      3    C  
ATOM   1421  C   LEU A 142       6.181   1.815  -5.011  1.00 96.12      3    C  
ATOM   1422  CB  LEU A 142       6.529   0.426  -7.123  1.00 96.12      3    C  
ATOM   1423  O   LEU A 142       5.441   1.306  -4.179  1.00 96.12      3    O  
ATOM   1424  CG  LEU A 142       5.116  -0.170  -6.959  1.00 96.12      3    C  
ATOM   1425  CD1 LEU A 142       4.091   0.773  -7.575  1.00 96.12      3    C  
ATOM   1426  CD2 LEU A 142       4.975  -1.484  -7.709  1.00 96.12      3    C  
ATOM   1427  N   ALA A 143       6.104   3.111  -5.309  1.00 95.12      3    N  
ATOM   1428  HN  ALA A 143       6.784   3.515  -5.953  1.00  0.00      3    H  
ATOM   1429  CA  ALA A 143       5.069   3.967  -4.735  1.00 95.12      3    C  
ATOM   1430  C   ALA A 143       4.669   5.106  -5.666  1.00 95.12      3    C  
ATOM   1431  CB  ALA A 143       5.495   4.518  -3.369  1.00 95.12      3    C  
ATOM   1432  O   ALA A 143       5.463   5.623  -6.457  1.00 95.12      3    O  
ATOM   1433  N   TYR A 144       3.417   5.529  -5.521  1.00 93.44      3    N  
ATOM   1434  HN  TYR A 144       2.796   4.998  -4.911  1.00  0.00      3    H  
ATOM   1435  CA  TYR A 144       2.886   6.709  -6.186  1.00 93.44      3    C  
ATOM   1436  C   TYR A 144       3.402   7.995  -5.535  1.00 93.44      3    C  
ATOM   1437  CB  TYR A 144       1.356   6.660  -6.179  1.00 93.44      3    C  
ATOM   1438  O   TYR A 144       3.394   8.145  -4.314  1.00 93.44      3    O  
ATOM   1439  CG  TYR A 144       0.791   5.722  -7.223  1.00 93.44      3    C  
ATOM   1440  CD1 TYR A 144       0.467   6.229  -8.494  1.00 93.44      3    C  
ATOM   1441  CD2 TYR A 144       0.609   4.350  -6.950  1.00 93.44      3    C  
ATOM   1442  CE1 TYR A 144      -0.076   5.379  -9.472  1.00 93.44      3    C  
ATOM   1443  CE2 TYR A 144       0.078   3.506  -7.945  1.00 93.44      3    C  
ATOM   1444  OH  TYR A 144      -0.866   3.220 -10.134  1.00 93.44      3    O  
ATOM   1445  HH  TYR A 144      -1.115   3.567 -10.982  1.00  0.00      3    H  
ATOM   1446  CZ  TYR A 144      -0.290   4.019  -9.198  1.00 93.44      3    C  
ATOM   1447  N   ILE A 145       3.798   8.953  -6.371  1.00 89.75      3    N  
ATOM   1448  HN  ILE A 145       3.833   8.731  -7.366  1.00  0.00      3    H  
ATOM   1449  CA  ILE A 145       4.189  10.311  -5.956  1.00 89.75      3    C  
ATOM   1450  C   ILE A 145       3.102  11.325  -6.312  1.00 89.75      3    C  
ATOM   1451  CB  ILE A 145       5.517  10.734  -6.602  1.00 89.75      3    C  
ATOM   1452  O   ILE A 145       3.032  12.417  -5.743  1.00 89.75      3    O  
ATOM   1453  CG1 ILE A 145       6.586   9.637  -6.487  1.00 89.75      3    C  
ATOM   1454  CG2 ILE A 145       6.008  12.041  -5.946  1.00 89.75      3    C  
ATOM   1455  CD1 ILE A 145       7.759   9.926  -7.409  1.00 89.75      3    C  
ATOM   1456  N   SER A 146       2.217  10.961  -7.238  1.00 82.75      3    N  
ATOM   1457  HN  SER A 146       2.408  10.133  -7.802  1.00  0.00      3    H  
ATOM   1458  CA  SER A 146       0.989  11.700  -7.474  1.00 82.75      3    C  
ATOM   1459  C   SER A 146       0.056  11.555  -6.275  1.00 82.75      3    C  
ATOM   1460  CB  SER A 146       0.335  11.257  -8.785  1.00 82.75      3    C  
ATOM   1461  O   SER A 146      -0.136  10.479  -5.709  1.00 82.75      3    O  
ATOM   1462  OG  SER A 146       0.215   9.849  -8.878  1.00 82.75      3    O  
ATOM   1463  HG  SER A 146      -0.191   9.574  -9.692  1.00  0.00      3    H  
ATOM   1464  N   THR A 147      -0.549  12.665  -5.857  1.00 72.38      3    N  
ATOM   1465  HN  THR A 147      -0.267  13.566  -6.243  1.00  0.00      3    H  
ATOM   1466  CA  THR A 147      -1.612  12.612  -4.853  1.00 72.38      3    C  
ATOM   1467  C   THR A 147      -2.810  11.871  -5.435  1.00 72.38      3    C  
ATOM   1468  CB  THR A 147      -2.040  14.017  -4.414  1.00 72.38      3    C  
ATOM   1469  O   THR A 147      -3.203  12.162  -6.561  1.00 72.38      3    O  
ATOM   1470  CG2 THR A 147      -0.911  14.762  -3.699  1.00 72.38      3    C  
ATOM   1471  OG1 THR A 147      -2.436  14.791  -5.524  1.00 72.38      3    O  
ATOM   1472  HG1 THR A 147      -2.701  15.662  -5.252  1.00  0.00      3    H  
ATOM   1473  N   SER A 148      -3.469  11.011  -4.654  1.00 64.12      3    N  
ATOM   1474  HN  SER A 148      -3.092  10.830  -3.724  1.00  0.00      3    H  
ATOM   1475  CA  SER A 148      -4.704  10.305  -5.044  1.00 64.12      3    C  
ATOM   1476  C   SER A 148      -5.932  11.226  -5.210  1.00 64.12      3    C  
ATOM   1477  CB  SER A 148      -4.990   9.209  -4.010  1.00 64.12      3    C  
ATOM   1478  O   SER A 148      -7.079  10.786  -5.097  1.00 64.12      3    O  
ATOM   1479  OG  SER A 148      -5.359   9.808  -2.779  1.00 64.12      3    O  
ATOM   1480  HG  SER A 148      -5.536   9.129  -2.139  1.00  0.00      3    H  
ATOM   1481  N   GLU A 149      -5.715  12.529  -5.381  1.00 66.19      3    N  
ATOM   1482  HN  GLU A 149      -4.749  12.857  -5.371  1.00  0.00      3    H  
ATOM   1483  CA  GLU A 149      -6.765  13.514  -5.581  1.00 66.19      3    C  
ATOM   1484  C   GLU A 149      -7.284  13.418  -7.017  1.00 66.19      3    C  
ATOM   1485  CB  GLU A 149      -6.281  14.935  -5.232  1.00 66.19      3    C  
ATOM   1486  O   GLU A 149      -6.522  13.289  -7.967  1.00 66.19      3    O  
ATOM   1487  CG  GLU A 149      -5.993  15.079  -3.725  1.00 66.19      3    C  
ATOM   1488  CD  GLU A 149      -5.672  16.513  -3.255  1.00 66.19      3    C  
ATOM   1489  OE1 GLU A 149      -5.555  16.684  -2.019  1.00 66.19      3    O  
ATOM   1490  OE2 GLU A 149      -5.573  17.442  -4.095  1.00 66.19      3    O  
ATOM   1491  N   TYR A 150      -8.605  13.481  -7.176  1.00 67.12      3    N  
ATOM   1492  HN  TYR A 150      -9.204  13.461  -6.351  1.00  0.00      3    H  
ATOM   1493  CA  TYR A 150      -9.221  13.578  -8.494  1.00 67.12      3    C  
ATOM   1494  C   TYR A 150      -9.098  15.020  -8.966  1.00 67.12      3    C  
ATOM   1495  CB  TYR A 150     -10.690  13.143  -8.438  1.00 67.12      3    C  
ATOM   1496  O   TYR A 150      -9.941  15.856  -8.616  1.00 67.12      3    O  
ATOM   1497  CG  TYR A 150     -10.902  11.684  -8.107  1.00 67.12      3    C  
ATOM   1498  CD1 TYR A 150     -11.004  10.739  -9.144  1.00 67.12      3    C  
ATOM   1499  CD2 TYR A 150     -10.967  11.268  -6.762  1.00 67.12      3    C  
ATOM   1500  CE1 TYR A 150     -11.197   9.379  -8.835  1.00 67.12      3    C  
ATOM   1501  CE2 TYR A 150     -11.121   9.904  -6.453  1.00 67.12      3    C  
ATOM   1502  OH  TYR A 150     -11.399   7.641  -7.211  1.00 67.12      3    O  
ATOM   1503  HH  TYR A 150     -11.432   7.357  -6.305  1.00  0.00      3    H  
ATOM   1504  CZ  TYR A 150     -11.246   8.959  -7.493  1.00 67.12      3    C  
ATOM   1505  N   ARG A 151      -8.061  15.311  -9.740  1.00 63.38      3    N  
ATOM   1506  HN  ARG A 151      -7.264  14.675  -9.755  1.00  0.00      3    H  
ATOM   1507  CA  ARG A 151      -8.022  16.503 -10.567  1.00 63.38      3    C  
ATOM   1508  C   ARG A 151      -8.405  16.070 -11.991  1.00 63.38      3    C  
ATOM   1509  CB  ARG A 151      -6.660  17.200 -10.381  1.00 63.38      3    C  
ATOM   1510  O   ARG A 151      -8.544  14.896 -12.320  1.00 63.38      3    O  
ATOM   1511  CG  ARG A 151      -6.446  17.756  -8.969  1.00 63.38      3    C  
ATOM   1512  CD  ARG A 151      -5.067  18.432  -8.901  1.00 63.38      3    C  
ATOM   1513  NE  ARG A 151      -5.121  19.673  -8.107  1.00 63.38      3    N  
ATOM   1514  HE  ARG A 151      -5.345  20.528  -8.615  1.00  0.00      3    H  
ATOM   1515  NH1 ARG A 151      -4.384  18.835  -6.114  1.00 63.38      3    N  
ATOM   1516 1HH1 ARG A 151      -4.117  17.978  -6.598  1.00  0.00      3    H  
ATOM   1517 2HH1 ARG A 151      -4.221  18.932  -5.112  1.00  0.00      3    H  
ATOM   1518  NH2 ARG A 151      -5.252  20.893  -6.194  1.00 63.38      3    N  
ATOM   1519 1HH2 ARG A 151      -5.665  21.648  -6.741  1.00  0.00      3    H  
ATOM   1520 2HH2 ARG A 151      -5.089  20.990  -5.192  1.00  0.00      3    H  
ATOM   1521  CZ  ARG A 151      -4.911  19.798  -6.812  1.00 63.38      3    C  
ATOM   1522  N   PHE A 152      -8.834  17.021 -12.799  1.00 69.62      3    N  
ATOM   1523  HN  PHE A 152      -8.938  17.968 -12.434  1.00  0.00      3    H  
ATOM   1524  CA  PHE A 152      -9.166  16.764 -14.205  1.00 69.62      3    C  
ATOM   1525  C   PHE A 152      -8.773  17.985 -15.043  1.00 69.62      3    C  
ATOM   1526  CB  PHE A 152     -10.661  16.423 -14.354  1.00 69.62      3    C  
ATOM   1527  O   PHE A 152      -9.324  18.221 -16.122  1.00 69.62      3    O  
ATOM   1528  CG  PHE A 152     -11.190  15.135 -13.772  1.00 69.62      3    C  
ATOM   1529  CD1 PHE A 152     -10.926  13.909 -14.407  1.00 69.62      3    C  
ATOM   1530  CD2 PHE A 152     -12.007  15.171 -12.627  1.00 69.62      3    C  
ATOM   1531  CE1 PHE A 152     -11.459  12.720 -13.882  1.00 69.62      3    C  
ATOM   1532  CE2 PHE A 152     -12.529  13.982 -12.095  1.00 69.62      3    C  
ATOM   1533  CZ  PHE A 152     -12.244  12.754 -12.718  1.00 69.62      3    C  
ATOM   1534  N   ASP A 153      -7.872  18.808 -14.510  1.00 60.31      3    N  
ATOM   1535  HN  ASP A 153      -7.468  18.543 -13.611  1.00  0.00      3    H  
ATOM   1536  CA  ASP A 153      -7.415  20.061 -15.110  1.00 60.31      3    C  
ATOM   1537  C   ASP A 153      -6.428  19.827 -16.266  1.00 60.31      3    C  
ATOM   1538  CB  ASP A 153      -6.858  20.977 -14.005  1.00 60.31      3    C  
ATOM   1539  O   ASP A 153      -6.042  20.776 -16.945  1.00 60.31      3    O  
ATOM   1540  CG  ASP A 153      -5.749  20.333 -13.166  1.00 60.31      3    C  
ATOM   1541  OD1 ASP A 153      -5.107  19.402 -13.696  1.00 60.31      3    O  
ATOM   1542  OD2 ASP A 153      -5.629  20.744 -11.990  1.00 60.31      3    O  
ATOM   1543  N   GLY A 154      -6.094  18.561 -16.539  1.00 60.88      3    N  
ATOM   1544  HN  GLY A 154      -6.513  17.827 -15.968  1.00  0.00      3    H  
ATOM   1545  CA  GLY A 154      -5.173  18.154 -17.595  1.00 60.88      3    C  
ATOM   1546  C   GLY A 154      -3.712  18.152 -17.151  1.00 60.88      3    C  
ATOM   1547  O   GLY A 154      -2.856  17.803 -17.958  1.00 60.88      3    O  
ATOM   1548  N   GLN A 155      -3.426  18.514 -15.895  1.00 61.47      3    N  
ATOM   1549  HN  GLN A 155      -4.178  18.911 -15.332  1.00  0.00      3    H  
ATOM   1550  CA  GLN A 155      -2.106  18.379 -15.273  1.00 61.47      3    C  
ATOM   1551  C   GLN A 155      -1.986  17.112 -14.415  1.00 61.47      3    C  
ATOM   1552  CB  GLN A 155      -1.772  19.638 -14.463  1.00 61.47      3    C  
ATOM   1553  O   GLN A 155      -0.906  16.831 -13.901  1.00 61.47      3    O  
ATOM   1554  CG  GLN A 155      -1.698  20.884 -15.356  1.00 61.47      3    C  
ATOM   1555  CD  GLN A 155      -1.147  22.102 -14.625  1.00 61.47      3    C  
ATOM   1556  NE2 GLN A 155      -0.626  23.072 -15.345  1.00 61.47      3    N  
ATOM   1557 1HE2 GLN A 155      -0.257  23.887 -14.856  1.00  0.00      3    H  
ATOM   1558 2HE2 GLN A 155      -0.612  22.960 -16.359  1.00  0.00      3    H  
ATOM   1559  OE1 GLN A 155      -1.164  22.236 -13.415  1.00 61.47      3    O  
ATOM   1560  N   ASP A 156      -3.064  16.331 -14.284  1.00 63.12      3    N  
ATOM   1561  HN  ASP A 156      -3.947  16.680 -14.658  1.00  0.00      3    H  
ATOM   1562  CA  ASP A 156      -3.074  15.015 -13.646  1.00 63.12      3    C  
ATOM   1563  C   ASP A 156      -2.089  14.054 -14.309  1.00 63.12      3    C  
ATOM   1564  CB  ASP A 156      -4.477  14.402 -13.692  1.00 63.12      3    C  
ATOM   1565  O   ASP A 156      -2.399  13.362 -15.283  1.00 63.12      3    O  
ATOM   1566  CG  ASP A 156      -5.422  15.103 -12.740  1.00 63.12      3    C  
ATOM   1567  OD1 ASP A 156      -5.693  16.299 -12.979  1.00 63.12      3    O  
ATOM   1568  OD2 ASP A 156      -5.908  14.444 -11.801  1.00 63.12      3    O  
ATOM   1569  N   LYS A 157      -0.895  13.979 -13.731  1.00 74.62      3    N  
ATOM   1570  HN  LYS A 157      -0.650  14.684 -13.036  1.00  0.00      3    H  
ATOM   1571  CA  LYS A 157       0.082  12.945 -14.036  1.00 74.62      3    C  
ATOM   1572  C   LYS A 157       0.026  11.898 -12.943  1.00 74.62      3    C  
ATOM   1573  CB  LYS A 157       1.475  13.553 -14.230  1.00 74.62      3    C  
ATOM   1574  O   LYS A 157       0.188  12.204 -11.766  1.00 74.62      3    O  
ATOM   1575  CG  LYS A 157       1.499  14.418 -15.500  1.00 74.62      3    C  
ATOM   1576  CD  LYS A 157       2.909  14.928 -15.817  1.00 74.62      3    C  
ATOM   1577  CE  LYS A 157       2.941  15.473 -17.255  1.00 74.62      3    C  
ATOM   1578  NZ  LYS A 157       3.820  14.643 -18.119  1.00 74.62      3    N  
ATOM   1579  HZ1 LYS A 157       3.841  15.004 -19.073  1.00  0.00      3    H  
ATOM   1580  HZ2 LYS A 157       3.551  13.659 -18.095  1.00  0.00      3    H  
ATOM   1581  HZ3 LYS A 157       4.758  14.556 -17.728  1.00  0.00      3    H  
ATOM   1582  N   SER A 158      -0.217  10.661 -13.353  1.00 87.50      3    N  
ATOM   1583  HN  SER A 158      -0.527  10.516 -14.314  1.00  0.00      3    H  
ATOM   1584  CA  SER A 158      -0.060   9.504 -12.488  1.00 87.50      3    C  
ATOM   1585  C   SER A 158       1.405   9.092 -12.557  1.00 87.50      3    C  
ATOM   1586  CB  SER A 158      -1.008   8.407 -12.941  1.00 87.50      3    C  
ATOM   1587  O   SER A 158       1.874   8.653 -13.611  1.00 87.50      3    O  
ATOM   1588  OG  SER A 158      -0.940   7.349 -12.040  1.00 87.50      3    O  
ATOM   1589  HG  SER A 158      -1.533   6.663 -12.323  1.00  0.00      3    H  
ATOM   1590  N   VAL A 159       2.136   9.346 -11.471  1.00 92.12      3    N  
ATOM   1591  HN  VAL A 159       1.657   9.678 -10.634  1.00  0.00      3    H  
ATOM   1592  CA  VAL A 159       3.590   9.173 -11.416  1.00 92.12      3    C  
ATOM   1593  C   VAL A 159       3.945   8.185 -10.324  1.00 92.12      3    C  
ATOM   1594  CB  VAL A 159       4.356  10.497 -11.232  1.00 92.12      3    C  
ATOM   1595  O   VAL A 159       3.519   8.334  -9.176  1.00 92.12      3    O  
ATOM   1596  CG1 VAL A 159       5.875  10.272 -11.254  1.00 92.12      3    C  
ATOM   1597  CG2 VAL A 159       4.015  11.492 -12.347  1.00 92.12      3    C  
ATOM   1598  N   VAL A 160       4.763   7.205 -10.689  1.00 95.31      3    N  
ATOM   1599  HN  VAL A 160       5.067   7.180 -11.662  1.00  0.00      3    H  
ATOM   1600  CA  VAL A 160       5.260   6.159  -9.795  1.00 95.31      3    C  
ATOM   1601  C   VAL A 160       6.777   6.199  -9.771  1.00 95.31      3    C  
ATOM   1602  CB  VAL A 160       4.738   4.785 -10.250  1.00 95.31      3    C  
ATOM   1603  O   VAL A 160       7.397   6.331 -10.825  1.00 95.31      3    O  
ATOM   1604  CG1 VAL A 160       5.426   3.594  -9.577  1.00 95.31      3    C  
ATOM   1605  CG2 VAL A 160       3.243   4.687  -9.946  1.00 95.31      3    C  
ATOM   1606  N   CYS A 161       7.364   6.030  -8.588  1.00 96.69      3    N  
ATOM   1607  HN  CYS A 161       6.814   6.165  -7.740  1.00  0.00      3    H  
ATOM   1608  CA  CYS A 161       8.767   5.658  -8.466  1.00 96.69      3    C  
ATOM   1609  C   CYS A 161       8.924   4.172  -8.171  1.00 96.69      3    C  
ATOM   1610  CB  CYS A 161       9.505   6.487  -7.416  1.00 96.69      3    C  
ATOM   1611  O   CYS A 161       8.129   3.588  -7.438  1.00 96.69      3    O  
ATOM   1612  SG  CYS A 161      10.387   7.843  -8.222  1.00 96.69      3    S  
ATOM   1613  N   THR A 162       9.995   3.599  -8.703  1.00 97.56      3    N  
ATOM   1614  HN  THR A 162      10.554   4.156  -9.350  1.00  0.00      3    H  
ATOM   1615  CA  THR A 162      10.437   2.234  -8.435  1.00 97.56      3    C  
ATOM   1616  C   THR A 162      11.860   2.209  -7.925  1.00 97.56      3    C  
ATOM   1617  CB  THR A 162      10.361   1.350  -9.680  1.00 97.56      3    C  
ATOM   1618  O   THR A 162      12.701   2.998  -8.367  1.00 97.56      3    O  
ATOM   1619  CG2 THR A 162       8.918   1.057 -10.021  1.00 97.56      3    C  
ATOM   1620  OG1 THR A 162      10.941   1.950 -10.819  1.00 97.56      3    O  
ATOM   1621  HG1 THR A 162      10.894   1.401 -11.593  1.00  0.00      3    H  
ATOM   1622  N   VAL A 163      12.129   1.258  -7.039  1.00 97.06      3    N  
ATOM   1623  HN  VAL A 163      11.341   0.761  -6.624  1.00  0.00      3    H  
ATOM   1624  CA  VAL A 163      13.477   0.872  -6.615  1.00 97.06      3    C  
ATOM   1625  C   VAL A 163      13.783  -0.535  -7.077  1.00 97.06      3    C  
ATOM   1626  CB  VAL A 163      13.672   0.965  -5.099  1.00 97.06      3    C  
ATOM   1627  O   VAL A 163      12.882  -1.353  -7.258  1.00 97.06      3    O  
ATOM   1628  CG1 VAL A 163      13.788   2.429  -4.701  1.00 97.06      3    C  
ATOM   1629  CG2 VAL A 163      12.579   0.276  -4.292  1.00 97.06      3    C  
ATOM   1630  N   SER A 164      15.061  -0.808  -7.304  1.00 97.38      3    N  
ATOM   1631  HN  SER A 164      15.764  -0.090  -7.127  1.00  0.00      3    H  
ATOM   1632  CA  SER A 164      15.481  -2.109  -7.800  1.00 97.38      3    C  
ATOM   1633  C   SER A 164      16.849  -2.517  -7.275  1.00 97.38      3    C  
ATOM   1634  CB  SER A 164      15.372  -2.104  -9.336  1.00 97.38      3    C  
ATOM   1635  O   SER A 164      17.710  -1.685  -6.956  1.00 97.38      3    O  
ATOM   1636  OG  SER A 164      16.510  -2.556 -10.036  1.00 97.38      3    O  
ATOM   1637  HG  SER A 164      16.443  -2.553 -10.984  1.00  0.00      3    H  
ATOM   1638  N   SER A 165      17.067  -3.824  -7.295  1.00 96.56      3    N  
ATOM   1639  HN  SER A 165      16.270  -4.424  -7.506  1.00  0.00      3    H  
ATOM   1640  CA  SER A 165      18.347  -4.484  -7.042  1.00 96.56      3    C  
ATOM   1641  C   SER A 165      19.485  -4.041  -7.972  1.00 96.56      3    C  
ATOM   1642  CB  SER A 165      18.159  -6.002  -7.113  1.00 96.56      3    C  
ATOM   1643  O   SER A 165      20.652  -4.245  -7.649  1.00 96.56      3    O  
ATOM   1644  OG  SER A 165      17.502  -6.366  -8.313  1.00 96.56      3    O  
ATOM   1645  HG  SER A 165      17.385  -7.308  -8.357  1.00  0.00      3    H  
ATOM   1646  N   ASP A 166      19.189  -3.357  -9.086  1.00 96.19      3    N  
ATOM   1647  HN  ASP A 166      18.213  -3.309  -9.379  1.00  0.00      3    H  
ATOM   1648  CA  ASP A 166      20.200  -2.670  -9.910  1.00 96.19      3    C  
ATOM   1649  C   ASP A 166      20.781  -1.389  -9.282  1.00 96.19      3    C  
ATOM   1650  CB  ASP A 166      19.699  -2.426 -11.346  1.00 96.19      3    C  
ATOM   1651  O   ASP A 166      21.609  -0.726  -9.910  1.00 96.19      3    O  
ATOM   1652  CG  ASP A 166      18.672  -1.301 -11.543  1.00 96.19      3    C  
ATOM   1653  OD1 ASP A 166      18.249  -0.631 -10.572  1.00 96.19      3    O  
ATOM   1654  OD2 ASP A 166      18.223  -1.119 -12.699  1.00 96.19      3    O  
ATOM   1655  N   GLY A 167      20.351  -1.029  -8.069  1.00 95.88      3    N  
ATOM   1656  HN  GLY A 167      19.623  -1.596  -7.634  1.00  0.00      3    H  
ATOM   1657  CA  GLY A 167      20.854   0.122  -7.325  1.00 95.88      3    C  
ATOM   1658  C   GLY A 167      20.329   1.464  -7.841  1.00 95.88      3    C  
ATOM   1659  O   GLY A 167      20.908   2.501  -7.518  1.00 95.88      3    O  
ATOM   1660  N   THR A 168      19.275   1.476  -8.665  1.00 96.88      3    N  
ATOM   1661  HN  THR A 168      18.859   0.584  -8.931  1.00  0.00      3    H  
ATOM   1662  CA  THR A 168      18.685   2.711  -9.208  1.00 96.88      3    C  
ATOM   1663  C   THR A 168      17.267   2.950  -8.709  1.00 96.88      3    C  
ATOM   1664  CB  THR A 168      18.730   2.792 -10.745  1.00 96.88      3    C  
ATOM   1665  O   THR A 168      16.501   2.017  -8.468  1.00 96.88      3    O  
ATOM   1666  CG2 THR A 168      20.137   2.611 -11.302  1.00 96.88      3    C  
ATOM   1667  OG1 THR A 168      17.901   1.853 -11.393  1.00 96.88      3    O  
ATOM   1668  HG1 THR A 168      17.929   1.903 -12.341  1.00  0.00      3    H  
ATOM   1669  N   VAL A 169      16.913   4.228  -8.601  1.00 97.06      3    N  
ATOM   1670  HN  VAL A 169      17.658   4.924  -8.620  1.00  0.00      3    H  
ATOM   1671  CA  VAL A 169      15.540   4.715  -8.457  1.00 97.06      3    C  
ATOM   1672  C   VAL A 169      15.100   5.257  -9.808  1.00 97.06      3    C  
ATOM   1673  CB  VAL A 169      15.419   5.830  -7.402  1.00 97.06      3    C  
ATOM   1674  O   VAL A 169      15.872   5.966 -10.457  1.00 97.06      3    O  
ATOM   1675  CG1 VAL A 169      13.950   6.073  -7.031  1.00 97.06      3    C  
ATOM   1676  CG2 VAL A 169      16.198   5.512  -6.129  1.00 97.06      3    C  
ATOM   1677  N   ARG A 170      13.881   4.954 -10.246  1.00 97.19      3    N  
ATOM   1678  HN  ARG A 170      13.306   4.318  -9.693  1.00  0.00      3    H  
ATOM   1679  CA  ARG A 170      13.329   5.499 -11.495  1.00 97.19      3    C  
ATOM   1680  C   ARG A 170      11.931   6.031 -11.285  1.00 97.19      3    C  
ATOM   1681  CB  ARG A 170      13.325   4.437 -12.597  1.00 97.19      3    C  
ATOM   1682  O   ARG A 170      11.147   5.386 -10.597  1.00 97.19      3    O  
ATOM   1683  CG  ARG A 170      14.749   4.038 -12.977  1.00 97.19      3    C  
ATOM   1684  CD  ARG A 170      14.714   3.025 -14.109  1.00 97.19      3    C  
ATOM   1685  NE  ARG A 170      16.074   2.580 -14.427  1.00 97.19      3    N  
ATOM   1686  HE  ARG A 170      16.679   2.347 -13.640  1.00  0.00      3    H  
ATOM   1687  NH1 ARG A 170      15.996   2.818 -16.725  1.00 97.19      3    N  
ATOM   1688 1HH1 ARG A 170      16.395   2.719 -17.658  1.00  0.00      3    H  
ATOM   1689 2HH1 ARG A 170      15.098   3.290 -16.620  1.00  0.00      3    H  
ATOM   1690  NH2 ARG A 170      17.730   1.852 -15.762  1.00 97.19      3    N  
ATOM   1691 1HH2 ARG A 170      18.195   1.564 -14.901  1.00  0.00      3    H  
ATOM   1692 2HH2 ARG A 170      18.129   1.753 -16.695  1.00  0.00      3    H  
ATOM   1693  CZ  ARG A 170      16.588   2.452 -15.629  1.00 97.19      3    C  
ATOM   1694  N   ALA A 171      11.623   7.158 -11.916  1.00 96.69      3    N  
ATOM   1695  HN  ALA A 171      12.370   7.658 -12.399  1.00  0.00      3    H  
ATOM   1696  CA  ALA A 171      10.280   7.722 -11.959  1.00 96.69      3    C  
ATOM   1697  C   ALA A 171       9.646   7.528 -13.333  1.00 96.69      3    C  
ATOM   1698  CB  ALA A 171      10.319   9.199 -11.590  1.00 96.69      3    C  
ATOM   1699  O   ALA A 171      10.301   7.683 -14.366  1.00 96.69      3    O  
ATOM   1700  N   TRP A 172       8.347   7.252 -13.340  1.00 95.62      3    N  
ATOM   1701  HN  TRP A 172       7.843   7.299 -12.454  1.00  0.00      3    H  
ATOM   1702  CA  TRP A 172       7.597   6.887 -14.533  1.00 95.62      3    C  
ATOM   1703  C   TRP A 172       6.310   7.690 -14.636  1.00 95.62      3    C  
ATOM   1704  CB  TRP A 172       7.272   5.394 -14.474  1.00 95.62      3    C  
ATOM   1705  O   TRP A 172       5.519   7.714 -13.693  1.00 95.62      3    O  
ATOM   1706  CG  TRP A 172       8.447   4.500 -14.244  1.00 95.62      3    C  
ATOM   1707  CD1 TRP A 172       8.890   4.088 -13.036  1.00 95.62      3    C  
ATOM   1708  CD2 TRP A 172       9.376   3.948 -15.220  1.00 95.62      3    C  
ATOM   1709  CE2 TRP A 172      10.343   3.162 -14.523  1.00 95.62      3    C  
ATOM   1710  CE3 TRP A 172       9.499   4.041 -16.623  1.00 95.62      3    C  
ATOM   1711  NE1 TRP A 172      10.001   3.291 -13.195  1.00 95.62      3    N  
ATOM   1712  HE1 TRP A 172      10.507   2.851 -12.426  1.00  0.00      3    H  
ATOM   1713  CH2 TRP A 172      11.465   2.597 -16.585  1.00 95.62      3    C  
ATOM   1714  CZ2 TRP A 172      11.367   2.477 -15.188  1.00 95.62      3    C  
ATOM   1715  CZ3 TRP A 172      10.534   3.369 -17.298  1.00 95.62      3    C  
ATOM   1716  N   ASP A 173       6.062   8.281 -15.801  1.00 92.69      3    N  
ATOM   1717  HN  ASP A 173       6.823   8.367 -16.475  1.00  0.00      3    H  
ATOM   1718  CA  ASP A 173       4.749   8.812 -16.159  1.00 92.69      3    C  
ATOM   1719  C   ASP A 173       3.902   7.668 -16.726  1.00 92.69      3    C  
ATOM   1720  CB  ASP A 173       4.910   9.977 -17.146  1.00 92.69      3    C  
ATOM   1721  O   ASP A 173       4.187   7.137 -17.805  1.00 92.69      3    O  
ATOM   1722  CG  ASP A 173       3.592  10.699 -17.446  1.00 92.69      3    C  
ATOM   1723  OD1 ASP A 173       2.562  10.003 -17.615  1.00 92.69      3    O  
ATOM   1724  OD2 ASP A 173       3.607  11.951 -17.522  1.00 92.69      3    O  
ATOM   1725  N   LEU A 174       2.858   7.265 -15.998  1.00 91.12      3    N  
ATOM   1726  HN  LEU A 174       2.642   7.760 -15.132  1.00  0.00      3    H  
ATOM   1727  CA  LEU A 174       2.012   6.139 -16.397  1.00 91.12      3    C  
ATOM   1728  C   LEU A 174       1.061   6.480 -17.554  1.00 91.12      3    C  
ATOM   1729  CB  LEU A 174       1.215   5.624 -15.187  1.00 91.12      3    C  
ATOM   1730  O   LEU A 174       0.586   5.564 -18.231  1.00 91.12      3    O  
ATOM   1731  CG  LEU A 174       2.033   5.173 -13.961  1.00 91.12      3    C  
ATOM   1732  CD1 LEU A 174       1.084   4.438 -13.018  1.00 91.12      3    C  
ATOM   1733  CD2 LEU A 174       3.192   4.237 -14.308  1.00 91.12      3    C  
ATOM   1734  N   HIS A 175       0.783   7.765 -17.787  1.00 86.38      3    N  
ATOM   1735  HN  HIS A 175       1.204   8.463 -17.174  1.00  0.00      3    H  
ATOM   1736  CA  HIS A 175      -0.086   8.235 -18.864  1.00 86.38      3    C  
ATOM   1737  C   HIS A 175       0.649   8.203 -20.210  1.00 86.38      3    C  
ATOM   1738  CB  HIS A 175      -0.574   9.654 -18.530  1.00 86.38      3    C  
ATOM   1739  O   HIS A 175       0.210   7.552 -21.172  1.00 86.38      3    O  
ATOM   1740  CG  HIS A 175      -1.443  10.239 -19.606  1.00 86.38      3    C  
ATOM   1741  CD2 HIS A 175      -1.075  11.127 -20.581  1.00 86.38      3    C  
ATOM   1742  ND1 HIS A 175      -2.782   9.997 -19.756  1.00 86.38      3    N  
ATOM   1743  HD1 HIS A 175      -3.346   9.365 -19.188  1.00  0.00      3    H  
ATOM   1744  CE1 HIS A 175      -3.220  10.740 -20.785  1.00 86.38      3    C  
ATOM   1745  NE2 HIS A 175      -2.211  11.416 -21.347  1.00 86.38      3    N  
ATOM   1746  HE2 HIS A 175      -2.260  12.020 -22.168  1.00  0.00      3    H  
ATOM   1747  N   GLU A 176       1.799   8.876 -20.263  1.00 87.81      3    N  
ATOM   1748  HN  GLU A 176       2.098   9.384 -19.430  1.00  0.00      3    H  
ATOM   1749  CA  GLU A 176       2.659   8.928 -21.450  1.00 87.81      3    C  
ATOM   1750  C   GLU A 176       3.398   7.597 -21.655  1.00 87.81      3    C  
ATOM   1751  CB  GLU A 176       3.631  10.117 -21.342  1.00 87.81      3    C  
ATOM   1752  O   GLU A 176       3.665   7.192 -22.790  1.00 87.81      3    O  
ATOM   1753  CG  GLU A 176       2.896  11.475 -21.344  1.00 87.81      3    C  
ATOM   1754  CD  GLU A 176       3.840  12.690 -21.255  1.00 87.81      3    C  
ATOM   1755  OE1 GLU A 176       3.403  13.754 -20.743  1.00 87.81      3    O  
ATOM   1756  OE2 GLU A 176       4.993  12.573 -21.720  1.00 87.81      3    O  
ATOM   1757  N   GLY A 177       3.636   6.862 -20.566  1.00 90.62      3    N  
ATOM   1758  HN  GLY A 177       3.280   7.208 -19.675  1.00  0.00      3    H  
ATOM   1759  CA  GLY A 177       4.366   5.603 -20.557  1.00 90.62      3    C  
ATOM   1760  C   GLY A 177       5.859   5.783 -20.759  1.00 90.62      3    C  
ATOM   1761  O   GLY A 177       6.470   5.003 -21.488  1.00 90.62      3    O  
ATOM   1762  N   MET A 178       6.415   6.829 -20.157  1.00 92.38      3    N  
ATOM   1763  HN  MET A 178       5.833   7.385 -19.531  1.00  0.00      3    H  
ATOM   1764  CA  MET A 178       7.803   7.231 -20.335  1.00 92.38      3    C  
ATOM   1765  C   MET A 178       8.510   7.297 -18.985  1.00 92.38      3    C  
ATOM   1766  CB  MET A 178       7.880   8.576 -21.074  1.00 92.38      3    C  
ATOM   1767  O   MET A 178       7.901   7.600 -17.958  1.00 92.38      3    O  
ATOM   1768  CG  MET A 178       7.255   8.534 -22.476  1.00 92.38      3    C  
ATOM   1769  SD  MET A 178       8.077   7.438 -23.671  1.00 92.38      3    S  
ATOM   1770  CE  MET A 178       6.949   7.658 -25.068  1.00 92.38      3    C  
ATOM   1771  N   GLU A 179       9.808   7.015 -19.000  1.00 95.56      3    N  
ATOM   1772  HN  GLU A 179      10.207   6.571 -19.827  1.00  0.00      3    H  
ATOM   1773  CA  GLU A 179      10.683   7.319 -17.872  1.00 95.56      3    C  
ATOM   1774  C   GLU A 179      10.856   8.839 -17.777  1.00 95.56      3    C  
ATOM   1775  CB  GLU A 179      12.027   6.611 -18.068  1.00 95.56      3    C  
ATOM   1776  O   GLU A 179      11.188   9.489 -18.769  1.00 95.56      3    O  
ATOM   1777  CG  GLU A 179      12.927   6.726 -16.834  1.00 95.56      3    C  
ATOM   1778  CD  GLU A 179      14.214   5.928 -17.048  1.00 95.56      3    C  
ATOM   1779  OE1 GLU A 179      15.292   6.536 -17.204  1.00 95.56      3    O  
ATOM   1780  OE2 GLU A 179      14.137   4.676 -17.074  1.00 95.56      3    O  
ATOM   1781  N   LEU A 180      10.615   9.397 -16.593  1.00 94.44      3    N  
ATOM   1782  HN  LEU A 180      10.262   8.803 -15.843  1.00  0.00      3    H  
ATOM   1783  CA  LEU A 180      10.829  10.815 -16.308  1.00 94.44      3    C  
ATOM   1784  C   LEU A 180      12.289  11.078 -15.940  1.00 94.44      3    C  
ATOM   1785  CB  LEU A 180       9.892  11.254 -15.168  1.00 94.44      3    C  
ATOM   1786  O   LEU A 180      12.897  12.022 -16.441  1.00 94.44      3    O  
ATOM   1787  CG  LEU A 180       8.398  11.243 -15.529  1.00 94.44      3    C  
ATOM   1788  CD1 LEU A 180       7.581  11.604 -14.289  1.00 94.44      3    C  
ATOM   1789  CD2 LEU A 180       8.083  12.252 -16.638  1.00 94.44      3    C  
ATOM   1790  N   TRP A 181      12.847  10.233 -15.073  1.00 95.81      3    N  
ATOM   1791  HN  TRP A 181      12.257   9.507 -14.667  1.00  0.00      3    H  
ATOM   1792  CA  TRP A 181      14.247  10.280 -14.668  1.00 95.81      3    C  
ATOM   1793  C   TRP A 181      14.696   8.947 -14.059  1.00 95.81      3    C  
ATOM   1794  CB  TRP A 181      14.467  11.443 -13.682  1.00 95.81      3    C  
ATOM   1795  O   TRP A 181      13.883   8.137 -13.603  1.00 95.81      3    O  
ATOM   1796  CG  TRP A 181      13.612  11.439 -12.451  1.00 95.81      3    C  
ATOM   1797  CD1 TRP A 181      12.514  12.203 -12.253  1.00 95.81      3    C  
ATOM   1798  CD2 TRP A 181      13.782  10.662 -11.227  1.00 95.81      3    C  
ATOM   1799  CE2 TRP A 181      12.743  11.013 -10.318  1.00 95.81      3    C  
ATOM   1800  CE3 TRP A 181      14.729   9.718 -10.778  1.00 95.81      3    C  
ATOM   1801  NE1 TRP A 181      11.999  11.950 -10.999  1.00 95.81      3    N  
ATOM   1802  HE1 TRP A 181      11.167  12.403 -10.621  1.00  0.00      3    H  
ATOM   1803  CH2 TRP A 181      13.581   9.486  -8.638  1.00 95.81      3    C  
ATOM   1804  CZ2 TRP A 181      12.634  10.441  -9.042  1.00 95.81      3    C  
ATOM   1805  CZ3 TRP A 181      14.628   9.130  -9.505  1.00 95.81      3    C  
ATOM   1806  N   SER A 182      16.015   8.760 -13.998  1.00 96.75      3    N  
ATOM   1807  HN  SER A 182      16.608   9.436 -14.479  1.00  0.00      3    H  
ATOM   1808  CA  SER A 182      16.680   7.660 -13.295  1.00 96.75      3    C  
ATOM   1809  C   SER A 182      17.822   8.193 -12.433  1.00 96.75      3    C  
ATOM   1810  CB  SER A 182      17.225   6.631 -14.292  1.00 96.75      3    C  
ATOM   1811  O   SER A 182      18.608   9.019 -12.906  1.00 96.75      3    O  
ATOM   1812  OG  SER A 182      18.295   7.171 -15.050  1.00 96.75      3    O  
ATOM   1813  HG  SER A 182      18.633   6.533 -15.668  1.00  0.00      3    H  
ATOM   1814  N   SER A 183      17.958   7.701 -11.204  1.00 96.62      3    N  
ATOM   1815  HN  SER A 183      17.250   7.057 -10.853  1.00  0.00      3    H  
ATOM   1816  CA  SER A 183      19.084   8.049 -10.338  1.00 96.62      3    C  
ATOM   1817  C   SER A 183      20.396   7.438 -10.852  1.00 96.62      3    C  
ATOM   1818  CB  SER A 183      18.823   7.617  -8.888  1.00 96.62      3    C  
ATOM   1819  O   SER A 183      20.383   6.410 -11.539  1.00 96.62      3    O  
ATOM   1820  OG  SER A 183      19.022   6.224  -8.706  1.00 96.62      3    O  
ATOM   1821  HG  SER A 183      18.861   5.957  -7.809  1.00  0.00      3    H  
ATOM   1822  N   PRO A 184      21.556   7.993 -10.460  1.00 94.25      3    N  
ATOM   1823  CA  PRO A 184      22.825   7.288 -10.584  1.00 94.25      3    C  
ATOM   1824  C   PRO A 184      22.771   5.923  -9.884  1.00 94.25      3    C  
ATOM   1825  CB  PRO A 184      23.878   8.208  -9.958  1.00 94.25      3    C  
ATOM   1826  O   PRO A 184      22.097   5.769  -8.861  1.00 94.25      3    O  
ATOM   1827  CG  PRO A 184      23.235   9.594 -10.034  1.00 94.25      3    C  
ATOM   1828  CD  PRO A 184      21.751   9.293  -9.839  1.00 94.25      3    C  
ATOM   1829  N   VAL A 185      23.500   4.949 -10.433  1.00 95.56      3    N  
ATOM   1830  HN  VAL A 185      24.000   5.152 -11.298  1.00  0.00      3    H  
ATOM   1831  CA  VAL A 185      23.623   3.601  -9.862  1.00 95.56      3    C  
ATOM   1832  C   VAL A 185      24.331   3.682  -8.511  1.00 95.56      3    C  
ATOM   1833  CB  VAL A 185      24.381   2.657 -10.817  1.00 95.56      3    C  
ATOM   1834  O   VAL A 185      25.446   4.201  -8.419  1.00 95.56      3    O  
ATOM   1835  CG1 VAL A 185      24.580   1.261 -10.220  1.00 95.56      3    C  
ATOM   1836  CG2 VAL A 185      23.649   2.485 -12.156  1.00 95.56      3    C  
ATOM   1837  N   GLN A 186      23.687   3.160  -7.473  1.00 94.31      3    N  
ATOM   1838  HN  GLN A 186      22.726   2.850  -7.614  1.00  0.00      3    H  
ATOM   1839  CA  GLN A 186      24.268   3.003  -6.145  1.00 94.31      3    C  
ATOM   1840  C   GLN A 186      25.067   1.700  -6.042  1.00 94.31      3    C  
ATOM   1841  CB  GLN A 186      23.182   3.119  -5.066  1.00 94.31      3    C  
ATOM   1842  O   GLN A 186      24.926   0.787  -6.850  1.00 94.31      3    O  
ATOM   1843  CG  GLN A 186      22.509   4.499  -5.135  1.00 94.31      3    C  
ATOM   1844  CD  GLN A 186      21.725   4.819  -3.876  1.00 94.31      3    C  
ATOM   1845  NE2 GLN A 186      20.433   5.017  -3.965  1.00 94.31      3    N  
ATOM   1846 1HE2 GLN A 186      19.970   4.879  -4.863  1.00  0.00      3    H  
ATOM   1847 2HE2 GLN A 186      19.906   5.232  -3.119  1.00  0.00      3    H  
ATOM   1848  OE1 GLN A 186      22.277   4.984  -2.805  1.00 94.31      3    O  
ATOM   1849  N   SER A 187      25.954   1.625  -5.050  1.00 93.19      3    N  
ATOM   1850  HN  SER A 187      26.015   2.400  -4.390  1.00  0.00      3    H  
ATOM   1851  CA  SER A 187      26.847   0.473  -4.868  1.00 93.19      3    C  
ATOM   1852  C   SER A 187      26.163  -0.752  -4.255  1.00 93.19      3    C  
ATOM   1853  CB  SER A 187      28.045   0.888  -4.012  1.00 93.19      3    C  
ATOM   1854  O   SER A 187      26.763  -1.827  -4.238  1.00 93.19      3    O  
ATOM   1855  OG  SER A 187      27.622   1.330  -2.735  1.00 93.19      3    O  
ATOM   1856  HG  SER A 187      28.366   1.588  -2.203  1.00  0.00      3    H  
ATOM   1857  N   ALA A 188      24.946  -0.583  -3.743  1.00 95.25      3    N  
ATOM   1858  HN  ALA A 188      24.530   0.344  -3.833  1.00  0.00      3    H  
ATOM   1859  CA  ALA A 188      24.156  -1.597  -3.069  1.00 95.25      3    C  
ATOM   1860  C   ALA A 188      22.721  -1.599  -3.622  1.00 95.25      3    C  
ATOM   1861  CB  ALA A 188      24.220  -1.300  -1.570  1.00 95.25      3    C  
ATOM   1862  O   ALA A 188      22.238  -0.577  -4.122  1.00 95.25      3    O  
ATOM   1863  N   ALA A 189      22.066  -2.758  -3.550  1.00 95.75      3    N  
ATOM   1864  HN  ALA A 189      22.558  -3.563  -3.162  1.00  0.00      3    H  
ATOM   1865  CA  ALA A 189      20.687  -2.946  -3.993  1.00 95.75      3    C  
ATOM   1866  C   ALA A 189      19.715  -2.093  -3.165  1.00 95.75      3    C  
ATOM   1867  CB  ALA A 189      20.354  -4.438  -3.875  1.00 95.75      3    C  
ATOM   1868  O   ALA A 189      19.867  -1.985  -1.947  1.00 95.75      3    O  
ATOM   1869  N   LEU A 190      18.709  -1.502  -3.815  1.00 96.12      3    N  
ATOM   1870  HN  LEU A 190      18.674  -1.574  -4.832  1.00  0.00      3    H  
ATOM   1871  CA  LEU A 190      17.655  -0.755  -3.128  1.00 96.12      3    C  
ATOM   1872  C   LEU A 190      16.517  -1.691  -2.751  1.00 96.12      3    C  
ATOM   1873  CB  LEU A 190      17.160   0.401  -4.000  1.00 96.12      3    C  
ATOM   1874  O   LEU A 190      15.994  -2.379  -3.617  1.00 96.12      3    O  
ATOM   1875  CG  LEU A 190      18.236   1.419  -4.378  1.00 96.12      3    C  
ATOM   1876  CD1 LEU A 190      17.597   2.591  -5.109  1.00 96.12      3    C  
ATOM   1877  CD2 LEU A 190      18.963   1.964  -3.155  1.00 96.12      3    C  
ATOM   1878  N   VAL A 191      16.138  -1.692  -1.474  1.00 94.31      3    N  
ATOM   1879  HN  VAL A 191      16.466  -0.942  -0.865  1.00  0.00      3    H  
ATOM   1880  CA  VAL A 191      15.264  -2.734  -0.908  1.00 94.31      3    C  
ATOM   1881  C   VAL A 191      13.894  -2.225  -0.469  1.00 94.31      3    C  
ATOM   1882  CB  VAL A 191      15.963  -3.469   0.253  1.00 94.31      3    C  
ATOM   1883  O   VAL A 191      13.000  -3.031  -0.240  1.00 94.31      3    O  
ATOM   1884  CG1 VAL A 191      17.224  -4.196  -0.231  1.00 94.31      3    C  
ATOM   1885  CG2 VAL A 191      16.352  -2.540   1.414  1.00 94.31      3    C  
ATOM   1886  N   ASN A 192      13.716  -0.911  -0.303  1.00 94.62      3    N  
ATOM   1887  HN  ASN A 192      14.500  -0.286  -0.488  1.00  0.00      3    H  
ATOM   1888  CA  ASN A 192      12.444  -0.329   0.133  1.00 94.62      3    C  
ATOM   1889  C   ASN A 192      12.333   1.139  -0.318  1.00 94.62      3    C  
ATOM   1890  CB  ASN A 192      12.335  -0.532   1.660  1.00 94.62      3    C  
ATOM   1891  O   ASN A 192      13.349   1.846  -0.439  1.00 94.62      3    O  
ATOM   1892  CG  ASN A 192      10.970  -0.241   2.247  1.00 94.62      3    C  
ATOM   1893  ND2 ASN A 192      10.471  -1.083   3.118  1.00 94.62      3    N  
ATOM   1894 1HD2 ASN A 192      10.978  -1.946   3.314  1.00  0.00      3    H  
ATOM   1895 2HD2 ASN A 192       9.551  -0.887   3.513  1.00  0.00      3    H  
ATOM   1896  OD1 ASN A 192      10.369   0.783   2.014  1.00 94.62      3    O  
ATOM   1897  N   LEU A 193      11.105   1.588  -0.584  1.00 95.12      3    N  
ATOM   1898  HN  LEU A 193      10.330   0.935  -0.468  1.00  0.00      3    H  
ATOM   1899  CA  LEU A 193      10.786   2.936  -1.027  1.00 95.12      3    C  
ATOM   1900  C   LEU A 193       9.549   3.498  -0.313  1.00 95.12      3    C  
ATOM   1901  CB  LEU A 193      10.642   2.904  -2.555  1.00 95.12      3    C  
ATOM   1902  O   LEU A 193       8.505   2.869  -0.212  1.00 95.12      3    O  
ATOM   1903  CG  LEU A 193      10.196   4.239  -3.166  1.00 95.12      3    C  
ATOM   1904  CD1 LEU A 193      10.800   4.462  -4.545  1.00 95.12      3    C  
ATOM   1905  CD2 LEU A 193       8.693   4.291  -3.380  1.00 95.12      3    C  
ATOM   1906  N   VAL A 194       9.637   4.765   0.089  1.00 95.31      3    N  
ATOM   1907  HN  VAL A 194      10.525   5.248  -0.045  1.00  0.00      3    H  
ATOM   1908  CA  VAL A 194       8.539   5.508   0.711  1.00 95.31      3    C  
ATOM   1909  C   VAL A 194       8.367   6.857   0.017  1.00 95.31      3    C  
ATOM   1910  CB  VAL A 194       8.805   5.654   2.218  1.00 95.31      3    C  
ATOM   1911  O   VAL A 194       9.325   7.608  -0.154  1.00 95.31      3    O  
ATOM   1912  CG1 VAL A 194       7.755   6.532   2.890  1.00 95.31      3    C  
ATOM   1913  CG2 VAL A 194       8.778   4.300   2.937  1.00 95.31      3    C  
ATOM   1914  N   ALA A 195       7.141   7.204  -0.374  1.00 94.31      3    N  
ATOM   1915  HN  ALA A 195       6.376   6.550  -0.209  1.00  0.00      3    H  
ATOM   1916  CA  ALA A 195       6.840   8.477  -1.029  1.00 94.31      3    C  
ATOM   1917  C   ALA A 195       6.212   9.502  -0.070  1.00 94.31      3    C  
ATOM   1918  CB  ALA A 195       5.962   8.216  -2.258  1.00 94.31      3    C  
ATOM   1919  O   ALA A 195       5.393   9.165   0.784  1.00 94.31      3    O  
ATOM   1920  N   TYR A 196       6.513  10.783  -0.301  1.00 93.06      3    N  
ATOM   1921  HN  TYR A 196       7.287  10.977  -0.936  1.00  0.00      3    H  
ATOM   1922  CA  TYR A 196       5.817  11.932   0.287  1.00 93.06      3    C  
ATOM   1923  C   TYR A 196       5.182  12.773  -0.834  1.00 93.06      3    C  
ATOM   1924  CB  TYR A 196       6.767  12.768   1.156  1.00 93.06      3    C  
ATOM   1925  O   TYR A 196       5.725  13.820  -1.205  1.00 93.06      3    O  
ATOM   1926  CG  TYR A 196       7.279  12.064   2.393  1.00 93.06      3    C  
ATOM   1927  CD1 TYR A 196       6.676  12.293   3.648  1.00 93.06      3    C  
ATOM   1928  CD2 TYR A 196       8.349  11.159   2.277  1.00 93.06      3    C  
ATOM   1929  CE1 TYR A 196       7.141  11.611   4.789  1.00 93.06      3    C  
ATOM   1930  CE2 TYR A 196       8.796  10.460   3.409  1.00 93.06      3    C  
ATOM   1931  OH  TYR A 196       8.682   9.997   5.720  1.00 93.06      3    O  
ATOM   1932  HH  TYR A 196       8.278  10.148   6.566  1.00  0.00      3    H  
ATOM   1933  CZ  TYR A 196       8.198  10.684   4.661  1.00 93.06      3    C  
ATOM   1934  N   PRO A 197       4.010  12.367  -1.368  1.00 88.62      3    N  
ATOM   1935  CA  PRO A 197       3.360  13.034  -2.501  1.00 88.62      3    C  
ATOM   1936  C   PRO A 197       3.142  14.536  -2.306  1.00 88.62      3    C  
ATOM   1937  CB  PRO A 197       2.014  12.315  -2.658  1.00 88.62      3    C  
ATOM   1938  O   PRO A 197       3.327  15.330  -3.223  1.00 88.62      3    O  
ATOM   1939  CG  PRO A 197       2.329  10.897  -2.200  1.00 88.62      3    C  
ATOM   1940  CD  PRO A 197       3.291  11.137  -1.043  1.00 88.62      3    C  
ATOM   1941  N   ARG A 198       2.789  14.968  -1.088  1.00 85.94      3    N  
ATOM   1942  HN  ARG A 198       2.675  14.286  -0.338  1.00  0.00      3    H  
ATOM   1943  CA  ARG A 198       2.559  16.394  -0.792  1.00 85.94      3    C  
ATOM   1944  C   ARG A 198       3.829  17.239  -0.841  1.00 85.94      3    C  
ATOM   1945  CB  ARG A 198       1.904  16.561   0.580  1.00 85.94      3    C  
ATOM   1946  O   ARG A 198       3.734  18.437  -1.076  1.00 85.94      3    O  
ATOM   1947  CG  ARG A 198       0.460  16.056   0.586  1.00 85.94      3    C  
ATOM   1948  CD  ARG A 198      -0.155  16.370   1.949  1.00 85.94      3    C  
ATOM   1949  NE  ARG A 198      -1.543  15.886   2.029  1.00 85.94      3    N  
ATOM   1950  HE  ARG A 198      -2.049  15.772   1.151  1.00  0.00      3    H  
ATOM   1951  NH1 ARG A 198      -1.669  15.800   4.318  1.00 85.94      3    N  
ATOM   1952 1HH1 ARG A 198      -0.742  16.223   4.366  1.00  0.00      3    H  
ATOM   1953 2HH1 ARG A 198      -2.168  15.569   5.177  1.00  0.00      3    H  
ATOM   1954  NH2 ARG A 198      -3.371  15.047   3.078  1.00 85.94      3    N  
ATOM   1955 1HH2 ARG A 198      -3.870  14.816   3.937  1.00  0.00      3    H  
ATOM   1956 2HH2 ARG A 198      -3.776  14.881   2.157  1.00  0.00      3    H  
ATOM   1957  CZ  ARG A 198      -2.187  15.587   3.139  1.00 85.94      3    C  
ATOM   1958  N   LEU A 199       4.983  16.627  -0.588  1.00 90.31      3    N  
ATOM   1959  HN  LEU A 199       4.958  15.632  -0.366  1.00  0.00      3    H  
ATOM   1960  CA  LEU A 199       6.285  17.292  -0.609  1.00 90.31      3    C  
ATOM   1961  C   LEU A 199       7.004  17.099  -1.945  1.00 90.31      3    C  
ATOM   1962  CB  LEU A 199       7.148  16.763   0.546  1.00 90.31      3    C  
ATOM   1963  O   LEU A 199       8.055  17.697  -2.134  1.00 90.31      3    O  
ATOM   1964  CG  LEU A 199       6.513  16.902   1.935  1.00 90.31      3    C  
ATOM   1965  CD1 LEU A 199       7.406  16.219   2.960  1.00 90.31      3    C  
ATOM   1966  CD2 LEU A 199       6.299  18.362   2.346  1.00 90.31      3    C  
ATOM   1967  N   GLN A 200       6.457  16.263  -2.839  1.00 91.50      3    N  
ATOM   1968  HN  GLN A 200       5.517  15.914  -2.653  1.00  0.00      3    H  
ATOM   1969  CA  GLN A 200       7.123  15.819  -4.065  1.00 91.50      3    C  
ATOM   1970  C   GLN A 200       8.508  15.220  -3.767  1.00 91.50      3    C  
ATOM   1971  CB  GLN A 200       7.119  16.947  -5.117  1.00 91.50      3    C  
ATOM   1972  O   GLN A 200       9.506  15.555  -4.402  1.00 91.50      3    O  
ATOM   1973  CG  GLN A 200       5.705  17.304  -5.601  1.00 91.50      3    C  
ATOM   1974  CD  GLN A 200       5.045  16.143  -6.341  1.00 91.50      3    C  
ATOM   1975  NE2 GLN A 200       3.908  15.653  -5.905  1.00 91.50      3    N  
ATOM   1976 1HE2 GLN A 200       3.468  16.115  -5.109  1.00  0.00      3    H  
ATOM   1977 2HE2 GLN A 200       3.467  14.877  -6.399  1.00  0.00      3    H  
ATOM   1978  OE1 GLN A 200       5.569  15.592  -7.290  1.00 91.50      3    O  
ATOM   1979  N   LEU A 201       8.566  14.324  -2.774  1.00 95.00      3    N  
ATOM   1980  HN  LEU A 201       7.706  14.113  -2.267  1.00  0.00      3    H  
ATOM   1981  CA  LEU A 201       9.790  13.629  -2.372  1.00 95.00      3    C  
ATOM   1982  C   LEU A 201       9.603  12.116  -2.375  1.00 95.00      3    C  
ATOM   1983  CB  LEU A 201      10.252  14.080  -0.978  1.00 95.00      3    C  
ATOM   1984  O   LEU A 201       8.508  11.607  -2.125  1.00 95.00      3    O  
ATOM   1985  CG  LEU A 201      10.574  15.572  -0.842  1.00 95.00      3    C  
ATOM   1986  CD1 LEU A 201      10.796  15.880   0.633  1.00 95.00      3    C  
ATOM   1987  CD2 LEU A 201      11.813  15.983  -1.634  1.00 95.00      3    C  
ATOM   1988  N   VAL A 202      10.708  11.411  -2.577  1.00 96.25      3    N  
ATOM   1989  HN  VAL A 202      11.547  11.919  -2.858  1.00  0.00      3    H  
ATOM   1990  CA  VAL A 202      10.815   9.961  -2.427  1.00 96.25      3    C  
ATOM   1991  C   VAL A 202      11.996   9.655  -1.526  1.00 96.25      3    C  
ATOM   1992  CB  VAL A 202      10.971   9.279  -3.793  1.00 96.25      3    C  
ATOM   1993  O   VAL A 202      13.055  10.262  -1.656  1.00 96.25      3    O  
ATOM   1994  CG1 VAL A 202      11.126   7.763  -3.673  1.00 96.25      3    C  
ATOM   1995  CG2 VAL A 202       9.739   9.544  -4.660  1.00 96.25      3    C  
ATOM   1996  N   VAL A 203      11.822   8.711  -0.616  1.00 97.44      3    N  
ATOM   1997  HN  VAL A 203      10.891   8.303  -0.526  1.00  0.00      3    H  
ATOM   1998  CA  VAL A 203      12.869   8.215   0.265  1.00 97.44      3    C  
ATOM   1999  C   VAL A 203      13.132   6.761  -0.062  1.00 97.44      3    C  
ATOM   2000  CB  VAL A 203      12.505   8.396   1.741  1.00 97.44      3    C  
ATOM   2001  O   VAL A 203      12.202   5.978  -0.221  1.00 97.44      3    O  
ATOM   2002  CG1 VAL A 203      13.704   8.035   2.615  1.00 97.44      3    C  
ATOM   2003  CG2 VAL A 203      12.116   9.853   2.019  1.00 97.44      3    C  
ATOM   2004  N   THR A 204      14.401   6.401  -0.168  1.00 97.38      3    N  
ATOM   2005  HN  THR A 204      15.119   7.111  -0.025  1.00  0.00      3    H  
ATOM   2006  CA  THR A 204      14.826   5.036  -0.480  1.00 97.38      3    C  
ATOM   2007  C   THR A 204      15.836   4.564   0.535  1.00 97.38      3    C  
ATOM   2008  CB  THR A 204      15.444   4.947  -1.877  1.00 97.38      3    C  
ATOM   2009  O   THR A 204      16.620   5.380   1.021  1.00 97.38      3    O  
ATOM   2010  CG2 THR A 204      14.436   5.417  -2.923  1.00 97.38      3    C  
ATOM   2011  OG1 THR A 204      16.610   5.751  -1.958  1.00 97.38      3    O  
ATOM   2012  HG1 THR A 204      17.237   5.459  -1.307  1.00  0.00      3    H  
ATOM   2013  N   VAL A 205      15.883   3.260   0.776  1.00 96.50      3    N  
ATOM   2014  HN  VAL A 205      15.155   2.665   0.380  1.00  0.00      3    H  
ATOM   2015  CA  VAL A 205      16.931   2.637   1.584  1.00 96.50      3    C  
ATOM   2016  C   VAL A 205      17.550   1.454   0.848  1.00 96.50      3    C  
ATOM   2017  CB  VAL A 205      16.413   2.304   2.991  1.00 96.50      3    C  
ATOM   2018  O   VAL A 205      16.854   0.698   0.165  1.00 96.50      3    O  
ATOM   2019  CG1 VAL A 205      15.276   1.288   2.985  1.00 96.50      3    C  
ATOM   2020  CG2 VAL A 205      17.530   1.833   3.922  1.00 96.50      3    C  
ATOM   2021  N   ASP A 206      18.870   1.329   0.952  1.00 95.62      3    N  
ATOM   2022  HN  ASP A 206      19.384   2.052   1.455  1.00  0.00      3    H  
ATOM   2023  CA  ASP A 206      19.625   0.213   0.385  1.00 95.62      3    C  
ATOM   2024  C   ASP A 206      19.842  -0.934   1.391  1.00 95.62      3    C  
ATOM   2025  CB  ASP A 206      20.905   0.735  -0.306  1.00 95.62      3    C  
ATOM   2026  O   ASP A 206      19.618  -0.793   2.598  1.00 95.62      3    O  
ATOM   2027  CG  ASP A 206      22.088   1.089   0.593  1.00 95.62      3    C  
ATOM   2028  OD1 ASP A 206      22.050   0.797   1.808  1.00 95.62      3    O  
ATOM   2029  OD2 ASP A 206      23.079   1.631   0.057  1.00 95.62      3    O  
ATOM   2030  N   GLU A 207      20.304  -2.087   0.902  1.00 93.50      3    N  
ATOM   2031  HN  GLU A 207      20.445  -2.154  -0.106  1.00  0.00      3    H  
ATOM   2032  CA  GLU A 207      20.625  -3.271   1.721  1.00 93.50      3    C  
ATOM   2033  C   GLU A 207      21.730  -3.025   2.769  1.00 93.50      3    C  
ATOM   2034  CB  GLU A 207      21.017  -4.460   0.816  1.00 93.50      3    C  
ATOM   2035  O   GLU A 207      21.960  -3.867   3.634  1.00 93.50      3    O  
ATOM   2036  CG  GLU A 207      22.262  -4.147  -0.029  1.00 93.50      3    C  
ATOM   2037  CD  GLU A 207      22.898  -5.331  -0.766  1.00 93.50      3    C  
ATOM   2038  OE1 GLU A 207      24.054  -5.132  -1.223  1.00 93.50      3    O  
ATOM   2039  OE2 GLU A 207      22.262  -6.399  -0.881  1.00 93.50      3    O  
ATOM   2040  N   ARG A 208      22.434  -1.887   2.710  1.00 93.38      3    N  
ATOM   2041  HN  ARG A 208      22.238  -1.252   1.936  1.00  0.00      3    H  
ATOM   2042  CA  ARG A 208      23.468  -1.481   3.674  1.00 93.38      3    C  
ATOM   2043  C   ARG A 208      22.967  -0.430   4.665  1.00 93.38      3    C  
ATOM   2044  CB  ARG A 208      24.725  -1.005   2.932  1.00 93.38      3    C  
ATOM   2045  O   ARG A 208      23.736  -0.017   5.528  1.00 93.38      3    O  
ATOM   2046  CG  ARG A 208      25.302  -2.114   2.050  1.00 93.38      3    C  
ATOM   2047  CD  ARG A 208      26.624  -1.674   1.431  1.00 93.38      3    C  
ATOM   2048  NE  ARG A 208      27.125  -2.714   0.519  1.00 93.38      3    N  
ATOM   2049  HE  ARG A 208      26.562  -3.560   0.432  1.00  0.00      3    H  
ATOM   2050  NH1 ARG A 208      29.041  -1.639  -0.120  1.00 93.38      3    N  
ATOM   2051 1HH1 ARG A 208      28.815  -0.878   0.521  1.00  0.00      3    H  
ATOM   2052 2HH1 ARG A 208      29.896  -1.596  -0.674  1.00  0.00      3    H  
ATOM   2053  NH2 ARG A 208      28.516  -3.628  -1.012  1.00 93.38      3    N  
ATOM   2054 1HH2 ARG A 208      27.881  -4.424  -1.071  1.00  0.00      3    H  
ATOM   2055 2HH2 ARG A 208      29.371  -3.585  -1.566  1.00  0.00      3    H  
ATOM   2056  CZ  ARG A 208      28.228  -2.658  -0.195  1.00 93.38      3    C  
ATOM   2057  N   GLY A 209      21.697  -0.032   4.580  1.00 93.62      3    N  
ATOM   2058  HN  GLY A 209      21.121  -0.435   3.841  1.00  0.00      3    H  
ATOM   2059  CA  GLY A 209      21.075   0.943   5.474  1.00 93.62      3    C  
ATOM   2060  C   GLY A 209      21.311   2.406   5.085  1.00 93.62      3    C  
ATOM   2061  O   GLY A 209      21.045   3.292   5.900  1.00 93.62      3    O  
ATOM   2062  N   LEU A 210      21.800   2.694   3.875  1.00 96.50      3    N  
ATOM   2063  HN  LEU A 210      22.120   1.929   3.281  1.00  0.00      3    H  
ATOM   2064  CA  LEU A 210      21.894   4.062   3.369  1.00 96.50      3    C  
ATOM   2065  C   LEU A 210      20.510   4.543   2.936  1.00 96.50      3    C  
ATOM   2066  CB  LEU A 210      22.896   4.140   2.210  1.00 96.50      3    C  
ATOM   2067  O   LEU A 210      19.948   4.077   1.946  1.00 96.50      3    O  
ATOM   2068  CG  LEU A 210      23.128   5.551   1.647  1.00 96.50      3    C  
ATOM   2069  CD1 LEU A 210      23.737   6.500   2.681  1.00 96.50      3    C  
ATOM   2070  CD2 LEU A 210      24.080   5.468   0.453  1.00 96.50      3    C  
ATOM   2071  N   ILE A 211      19.983   5.511   3.673  1.00 97.56      3    N  
ATOM   2072  HN  ILE A 211      20.483   5.786   4.518  1.00  0.00      3    H  
ATOM   2073  CA  ILE A 211      18.744   6.210   3.365  1.00 97.56      3    C  
ATOM   2074  C   ILE A 211      19.080   7.437   2.521  1.00 97.56      3    C  
ATOM   2075  CB  ILE A 211      17.983   6.582   4.654  1.00 97.56      3    C  
ATOM   2076  O   ILE A 211      19.957   8.220   2.887  1.00 97.56      3    O  
ATOM   2077  CG1 ILE A 211      17.689   5.319   5.497  1.00 97.56      3    C  
ATOM   2078  CG2 ILE A 211      16.673   7.313   4.307  1.00 97.56      3    C  
ATOM   2079  CD1 ILE A 211      17.012   5.604   6.841  1.00 97.56      3    C  
ATOM   2080  N   LYS A 212      18.355   7.642   1.422  1.00 97.56      3    N  
ATOM   2081  HN  LYS A 212      17.690   6.919   1.146  1.00  0.00      3    H  
ATOM   2082  CA  LYS A 212      18.453   8.844   0.583  1.00 97.56      3    C  
ATOM   2083  C   LYS A 212      17.091   9.457   0.321  1.00 97.56      3    C  
ATOM   2084  CB  LYS A 212      19.149   8.532  -0.743  1.00 97.56      3    C  
ATOM   2085  O   LYS A 212      16.112   8.735   0.155  1.00 97.56      3    O  
ATOM   2086  CG  LYS A 212      20.640   8.252  -0.543  1.00 97.56      3    C  
ATOM   2087  CD  LYS A 212      21.325   8.219  -1.906  1.00 97.56      3    C  
ATOM   2088  CE  LYS A 212      22.833   8.100  -1.735  1.00 97.56      3    C  
ATOM   2089  NZ  LYS A 212      23.508   8.509  -2.981  1.00 97.56      3    N  
ATOM   2090  HZ1 LYS A 212      24.518   8.429  -2.866  1.00  0.00      3    H  
ATOM   2091  HZ2 LYS A 212      23.228   9.443  -3.281  1.00  0.00      3    H  
ATOM   2092  HZ3 LYS A 212      23.171   7.987  -3.790  1.00  0.00      3    H  
ATOM   2093  N   VAL A 213      17.054  10.785   0.251  1.00 97.75      3    N  
ATOM   2094  HN  VAL A 213      17.906  11.294   0.485  1.00  0.00      3    H  
ATOM   2095  CA  VAL A 213      15.877  11.573  -0.138  1.00 97.75      3    C  
ATOM   2096  C   VAL A 213      16.104  12.150  -1.529  1.00 97.75      3    C  
ATOM   2097  CB  VAL A 213      15.585  12.696   0.873  1.00 97.75      3    C  
ATOM   2098  O   VAL A 213      17.120  12.801  -1.780  1.00 97.75      3    O  
ATOM   2099  CG1 VAL A 213      14.414  13.590   0.438  1.00 97.75      3    C  
ATOM   2100  CG2 VAL A 213      15.223  12.137   2.252  1.00 97.75      3    C  
ATOM   2101  N   TRP A 214      15.122  11.959  -2.399  1.00 96.88      3    N  
ATOM   2102  HN  TRP A 214      14.292  11.475  -2.057  1.00  0.00      3    H  
ATOM   2103  CA  TRP A 214      15.113  12.373  -3.795  1.00 96.88      3    C  
ATOM   2104  C   TRP A 214      13.961  13.336  -4.051  1.00 96.88      3    C  
ATOM   2105  CB  TRP A 214      14.976  11.142  -4.695  1.00 96.88      3    C  
ATOM   2106  O   TRP A 214      12.848  13.140  -3.561  1.00 96.88      3    O  
ATOM   2107  CG  TRP A 214      15.934  10.035  -4.392  1.00 96.88      3    C  
ATOM   2108  CD1 TRP A 214      15.706   9.015  -3.535  1.00 96.88      3    C  
ATOM   2109  CD2 TRP A 214      17.284   9.838  -4.901  1.00 96.88      3    C  
ATOM   2110  CE2 TRP A 214      17.811   8.649  -4.322  1.00 96.88      3    C  
ATOM   2111  CE3 TRP A 214      18.117  10.544  -5.791  1.00 96.88      3    C  
ATOM   2112  NE1 TRP A 214      16.808   8.188  -3.497  1.00 96.88      3    N  
ATOM   2113  HE1 TRP A 214      16.873   7.342  -2.930  1.00  0.00      3    H  
ATOM   2114  CH2 TRP A 214      19.897   8.897  -5.527  1.00 96.88      3    C  
ATOM   2115  CZ2 TRP A 214      19.091   8.177  -4.630  1.00 96.88      3    C  
ATOM   2116  CZ3 TRP A 214      19.408  10.081  -6.106  1.00 96.88      3    C  
ATOM   2117  N   GLU A 215      14.215  14.361  -4.852  1.00 95.31      3    N  
ATOM   2118  HN  GLU A 215      15.186  14.555  -5.097  1.00  0.00      3    H  
ATOM   2119  CA  GLU A 215      13.177  15.227  -5.402  1.00 95.31      3    C  
ATOM   2120  C   GLU A 215      12.454  14.517  -6.549  1.00 95.31      3    C  
ATOM   2121  CB  GLU A 215      13.831  16.549  -5.803  1.00 95.31      3    C  
ATOM   2122  O   GLU A 215      13.076  14.040  -7.497  1.00 95.31      3    O  
ATOM   2123  CG  GLU A 215      12.887  17.634  -6.338  1.00 95.31      3    C  
ATOM   2124  CD  GLU A 215      13.605  18.995  -6.288  1.00 95.31      3    C  
ATOM   2125  OE1 GLU A 215      13.268  19.846  -5.434  1.00 95.31      3    O  
ATOM   2126  OE2 GLU A 215      14.677  19.157  -6.919  1.00 95.31      3    O  
ATOM   2127  N   ALA A 216      11.129  14.431  -6.459  1.00 89.81      3    N  
ATOM   2128  HN  ALA A 216      10.660  14.940  -5.710  1.00  0.00      3    H  
ATOM   2129  CA  ALA A 216      10.314  13.644  -7.380  1.00 89.81      3    C  
ATOM   2130  C   ALA A 216      10.270  14.209  -8.804  1.00 89.81      3    C  
ATOM   2131  CB  ALA A 216       8.904  13.577  -6.809  1.00 89.81      3    C  
ATOM   2132  O   ALA A 216      10.028  13.460  -9.746  1.00 89.81      3    O  
ATOM   2133  N   GLU A 217      10.498  15.512  -8.972  1.00 87.94      3    N  
ATOM   2134  HN  GLU A 217      10.741  16.074  -8.156  1.00  0.00      3    H  
ATOM   2135  CA  GLU A 217      10.415  16.173 -10.278  1.00 87.94      3    C  
ATOM   2136  C   GLU A 217      11.608  15.846 -11.184  1.00 87.94      3    C  
ATOM   2137  CB  GLU A 217      10.322  17.694 -10.085  1.00 87.94      3    C  
ATOM   2138  O   GLU A 217      11.454  15.731 -12.397  1.00 87.94      3    O  
ATOM   2139  CG  GLU A 217       9.033  18.132  -9.368  1.00 87.94      3    C  
ATOM   2140  CD  GLU A 217       8.871  19.662  -9.297  1.00 87.94      3    C  
ATOM   2141  OE1 GLU A 217       7.773  20.102  -8.885  1.00 87.94      3    O  
ATOM   2142  OE2 GLU A 217       9.826  20.388  -9.657  1.00 87.94      3    O  
ATOM   2143  N   ASN A 218      12.803  15.708 -10.608  1.00 90.06      3    N  
ATOM   2144  HN  ASN A 218      12.845  15.633  -9.592  1.00  0.00      3    H  
ATOM   2145  CA  ASN A 218      14.059  15.659 -11.363  1.00 90.06      3    C  
ATOM   2146  C   ASN A 218      15.041  14.574 -10.885  1.00 90.06      3    C  
ATOM   2147  CB  ASN A 218      14.674  17.074 -11.331  1.00 90.06      3    C  
ATOM   2148  O   ASN A 218      16.101  14.416 -11.489  1.00 90.06      3    O  
ATOM   2149  CG  ASN A 218      14.991  17.551  -9.924  1.00 90.06      3    C  
ATOM   2150  ND2 ASN A 218      15.135  18.831  -9.696  1.00 90.06      3    N  
ATOM   2151 1HD2 ASN A 218      15.021  19.479 -10.475  1.00  0.00      3    H  
ATOM   2152 2HD2 ASN A 218      15.348  19.151  -8.751  1.00  0.00      3    H  
ATOM   2153  OD1 ASN A 218      15.127  16.778  -8.995  1.00 90.06      3    O  
ATOM   2154  N   GLY A 219      14.725  13.849  -9.809  1.00 92.88      3    N  
ATOM   2155  HN  GLY A 219      13.827  14.022  -9.358  1.00  0.00      3    H  
ATOM   2156  CA  GLY A 219      15.594  12.822  -9.242  1.00 92.88      3    C  
ATOM   2157  C   GLY A 219      16.838  13.369  -8.538  1.00 92.88      3    C  
ATOM   2158  O   GLY A 219      17.804  12.628  -8.360  1.00 92.88      3    O  
ATOM   2159  N   CYS A 220      16.862  14.650  -8.149  1.00 94.44      3    N  
ATOM   2160  HN  CYS A 220      16.067  15.246  -8.377  1.00  0.00      3    H  
ATOM   2161  CA  CYS A 220      17.983  15.228  -7.410  1.00 94.44      3    C  
ATOM   2162  C   CYS A 220      18.021  14.701  -5.971  1.00 94.44      3    C  
ATOM   2163  CB  CYS A 220      17.921  16.762  -7.410  1.00 94.44      3    C  
ATOM   2164  O   CYS A 220      17.035  14.790  -5.238  1.00 94.44      3    O  
ATOM   2165  SG  CYS A 220      18.349  17.431  -9.041  1.00 94.44      3    S  
ATOM   2166  N   GLU A 221      19.187  14.220  -5.541  1.00 96.19      3    N  
ATOM   2167  HN  GLU A 221      19.938  14.090  -6.219  1.00  0.00      3    H  
ATOM   2168  CA  GLU A 221      19.442  13.869  -4.142  1.00 96.19      3    C  
ATOM   2169  C   GLU A 221      19.453  15.137  -3.269  1.00 96.19      3    C  
ATOM   2170  CB  GLU A 221      20.766  13.092  -4.048  1.00 96.19      3    C  
ATOM   2171  O   GLU A 221      20.148  16.109  -3.574  1.00 96.19      3    O  
ATOM   2172  CG  GLU A 221      21.048  12.550  -2.638  1.00 96.19      3    C  
ATOM   2173  CD  GLU A 221      22.356  11.740  -2.557  1.00 96.19      3    C  
ATOM   2174  OE1 GLU A 221      22.965  11.691  -1.468  1.00 96.19      3    O  
ATOM   2175  OE2 GLU A 221      22.745  11.069  -3.546  1.00 96.19      3    O  
ATOM   2176  N   LYS A 222      18.679  15.136  -2.179  1.00 95.94      3    N  
ATOM   2177  HN  LYS A 222      18.115  14.306  -1.997  1.00  0.00      3    H  
ATOM   2178  CA  LYS A 222      18.586  16.256  -1.221  1.00 95.94      3    C  
ATOM   2179  C   LYS A 222      19.323  15.978   0.083  1.00 95.94      3    C  
ATOM   2180  CB  LYS A 222      17.112  16.565  -0.914  1.00 95.94      3    C  
ATOM   2181  O   LYS A 222      19.879  16.901   0.675  1.00 95.94      3    O  
ATOM   2182  CG  LYS A 222      16.303  17.096  -2.105  1.00 95.94      3    C  
ATOM   2183  CD  LYS A 222      16.644  18.539  -2.522  1.00 95.94      3    C  
ATOM   2184  CE  LYS A 222      15.674  18.862  -3.665  1.00 95.94      3    C  
ATOM   2185  NZ  LYS A 222      15.716  20.240  -4.202  1.00 95.94      3    N  
ATOM   2186  HZ1 LYS A 222      15.071  20.455  -4.962  1.00  0.00      3    H  
ATOM   2187  HZ2 LYS A 222      16.669  20.467  -4.487  1.00  0.00      3    H  
ATOM   2188  HZ3 LYS A 222      15.584  20.908  -3.442  1.00  0.00      3    H  
ATOM   2189  N   ALA A 223      19.289  14.733   0.546  1.00 96.81      3    N  
ATOM   2190  HN  ALA A 223      18.813  14.026  -0.014  1.00  0.00      3    H  
ATOM   2191  CA  ALA A 223      19.890  14.319   1.805  1.00 96.81      3    C  
ATOM   2192  C   ALA A 223      20.201  12.822   1.790  1.00 96.81      3    C  
ATOM   2193  CB  ALA A 223      18.933  14.653   2.957  1.00 96.81      3    C  
ATOM   2194  O   ALA A 223      19.536  12.048   1.096  1.00 96.81      3    O  
ATOM   2195  N   ALA A 224      21.167  12.432   2.616  1.00 96.75      3    N  
ATOM   2196  HN  ALA A 224      21.705  13.153   3.097  1.00  0.00      3    H  
ATOM   2197  CA  ALA A 224      21.505  11.045   2.877  1.00 96.75      3    C  
ATOM   2198  C   ALA A 224      21.759  10.835   4.374  1.00 96.75      3    C  
ATOM   2199  CB  ALA A 224      22.715  10.647   2.027  1.00 96.75      3    C  
ATOM   2200  O   ALA A 224      22.291  11.714   5.053  1.00 96.75      3    O  
ATOM   2201  N   PHE A 225      21.396   9.661   4.876  1.00 96.75      3    N  
ATOM   2202  HN  PHE A 225      20.923   9.005   4.254  1.00  0.00      3    H  
ATOM   2203  CA  PHE A 225      21.625   9.243   6.252  1.00 96.75      3    C  
ATOM   2204  C   PHE A 225      21.986   7.762   6.269  1.00 96.75      3    C  
ATOM   2205  CB  PHE A 225      20.374   9.529   7.086  1.00 96.75      3    C  
ATOM   2206  O   PHE A 225      21.306   6.955   5.646  1.00 96.75      3    O  
ATOM   2207  CG  PHE A 225      20.519   9.169   8.547  1.00 96.75      3    C  
ATOM   2208  CD1 PHE A 225      20.195   7.874   8.993  1.00 96.75      3    C  
ATOM   2209  CD2 PHE A 225      20.999  10.126   9.459  1.00 96.75      3    C  
ATOM   2210  CE1 PHE A 225      20.353   7.541  10.348  1.00 96.75      3    C  
ATOM   2211  CE2 PHE A 225      21.164   9.788  10.814  1.00 96.75      3    C  
ATOM   2212  CZ  PHE A 225      20.841   8.494  11.258  1.00 96.75      3    C  
ATOM   2213  N   LEU A 226      23.057   7.398   6.969  1.00 96.50      3    N  
ATOM   2214  HN  LEU A 226      23.576   8.115   7.476  1.00  0.00      3    H  
ATOM   2215  CA  LEU A 226      23.521   6.016   7.043  1.00 96.50      3    C  
ATOM   2216  C   LEU A 226      23.124   5.409   8.387  1.00 96.50      3    C  
ATOM   2217  CB  LEU A 226      25.037   5.987   6.788  1.00 96.50      3    C  
ATOM   2218  O   LEU A 226      23.561   5.885   9.437  1.00 96.50      3    O  
ATOM   2219  CG  LEU A 226      25.650   4.575   6.808  1.00 96.50      3    C  
ATOM   2220  CD1 LEU A 226      25.095   3.682   5.696  1.00 96.50      3    C  
ATOM   2221  CD2 LEU A 226      27.166   4.680   6.630  1.00 96.50      3    C  
ATOM   2222  N   LEU A 227      22.320   4.349   8.348  1.00 93.00      3    N  
ATOM   2223  HN  LEU A 227      21.865   4.107   7.468  1.00  0.00      3    H  
ATOM   2224  CA  LEU A 227      22.068   3.522   9.522  1.00 93.00      3    C  
ATOM   2225  C   LEU A 227      23.322   2.700   9.875  1.00 93.00      3    C  
ATOM   2226  CB  LEU A 227      20.865   2.602   9.265  1.00 93.00      3    C  
ATOM   2227  O   LEU A 227      24.086   2.335   8.981  1.00 93.00      3    O  
ATOM   2228  CG  LEU A 227      19.514   3.328   9.169  1.00 93.00      3    C  
ATOM   2229  CD1 LEU A 227      18.473   2.360   8.611  1.00 93.00      3    C  
ATOM   2230  CD2 LEU A 227      19.027   3.799  10.542  1.00 93.00      3    C  
ATOM   2231  N   PRO A 228      23.545   2.362  11.160  1.00 88.88      3    N  
ATOM   2232  CA  PRO A 228      24.694   1.540  11.559  1.00 88.88      3    C  
ATOM   2233  C   PRO A 228      24.688   0.131  10.952  1.00 88.88      3    C  
ATOM   2234  CB  PRO A 228      24.619   1.452  13.086  1.00 88.88      3    C  
ATOM   2235  O   PRO A 228      25.744  -0.476  10.780  1.00 88.88      3    O  
ATOM   2236  CG  PRO A 228      23.813   2.682  13.483  1.00 88.88      3    C  
ATOM   2237  CD  PRO A 228      22.820   2.826  12.334  1.00 88.88      3    C  
ATOM   2238  N   MET A 229      23.498  -0.388  10.650  1.00 88.44      3    N  
ATOM   2239  HN  MET A 229      22.675   0.174  10.866  1.00  0.00      3    H  
ATOM   2240  CA  MET A 229      23.274  -1.691  10.038  1.00 88.44      3    C  
ATOM   2241  C   MET A 229      22.108  -1.601   9.044  1.00 88.44      3    C  
ATOM   2242  CB  MET A 229      23.056  -2.729  11.156  1.00 88.44      3    C  
ATOM   2243  O   MET A 229      21.464  -0.557   8.923  1.00 88.44      3    O  
ATOM   2244  CG  MET A 229      23.293  -4.161  10.668  1.00 88.44      3    C  
ATOM   2245  SD  MET A 229      24.084  -5.233  11.896  1.00 88.44      3    S  
ATOM   2246  CE  MET A 229      25.283  -6.067  10.825  1.00 88.44      3    C  
ATOM   2247  N   TYR A 230      21.843  -2.684   8.315  1.00 87.69      3    N  
ATOM   2248  HN  TYR A 230      22.397  -3.526   8.468  1.00  0.00      3    H  
ATOM   2249  CA  TYR A 230      20.789  -2.710   7.306  1.00 87.69      3    C  
ATOM   2250  C   TYR A 230      19.403  -2.424   7.906  1.00 87.69      3    C  
ATOM   2251  CB  TYR A 230      20.844  -4.023   6.518  1.00 87.69      3    C  
ATOM   2252  O   TYR A 230      19.100  -2.769   9.055  1.00 87.69      3    O  
ATOM   2253  CG  TYR A 230      20.585  -5.289   7.310  1.00 87.69      3    C  
ATOM   2254  CD1 TYR A 230      21.659  -5.963   7.924  1.00 87.69      3    C  
ATOM   2255  CD2 TYR A 230      19.281  -5.813   7.396  1.00 87.69      3    C  
ATOM   2256  CE1 TYR A 230      21.428  -7.140   8.660  1.00 87.69      3    C  
ATOM   2257  CE2 TYR A 230      19.051  -7.007   8.106  1.00 87.69      3    C  
ATOM   2258  OH  TYR A 230      19.884  -8.788   9.474  1.00 87.69      3    O  
ATOM   2259  HH  TYR A 230      19.003  -9.139   9.536  1.00  0.00      3    H  
ATOM   2260  CZ  TYR A 230      20.119  -7.661   8.752  1.00 87.69      3    C  
ATOM   2261  N   SER A 231      18.560  -1.763   7.113  1.00 87.25      3    N  
ATOM   2262  HN  SER A 231      18.888  -1.459   6.197  1.00  0.00      3    H  
ATOM   2263  CA  SER A 231      17.185  -1.456   7.501  1.00 87.25      3    C  
ATOM   2264  C   SER A 231      16.304  -2.694   7.365  1.00 87.25      3    C  
ATOM   2265  CB  SER A 231      16.634  -0.305   6.663  1.00 87.25      3    C  
ATOM   2266  O   SER A 231      16.403  -3.435   6.391  1.00 87.25      3    O  
ATOM   2267  OG  SER A 231      15.335   0.052   7.092  1.00 87.25      3    O  
ATOM   2268  HG  SER A 231      14.992   0.768   6.571  1.00  0.00      3    H  
ATOM   2269  N   SER A 232      15.438  -2.906   8.353  1.00 85.75      3    N  
ATOM   2270  HN  SER A 232      15.487  -2.297   9.169  1.00  0.00      3    H  
ATOM   2271  CA  SER A 232      14.418  -3.960   8.343  1.00 85.75      3    C  
ATOM   2272  C   SER A 232      13.029  -3.456   7.939  1.00 85.75      3    C  
ATOM   2273  CB  SER A 232      14.385  -4.687   9.693  1.00 85.75      3    C  
ATOM   2274  O   SER A 232      12.248  -4.230   7.396  1.00 85.75      3    O  
ATOM   2275  OG  SER A 232      14.218  -3.819  10.803  1.00 85.75      3    O  
ATOM   2276  HG  SER A 232      14.198  -4.269  11.639  1.00  0.00      3    H  
ATOM   2277  N   ALA A 233      12.722  -2.175   8.171  1.00 90.12      3    N  
ATOM   2278  HN  ALA A 233      13.389  -1.609   8.696  1.00  0.00      3    H  
ATOM   2279  CA  ALA A 233      11.487  -1.537   7.717  1.00 90.12      3    C  
ATOM   2280  C   ALA A 233      11.662  -0.016   7.613  1.00 90.12      3    C  
ATOM   2281  CB  ALA A 233      10.328  -1.887   8.666  1.00 90.12      3    C  
ATOM   2282  O   ALA A 233      12.425   0.582   8.381  1.00 90.12      3    O  
ATOM   2283  N   LEU A 234      10.915   0.600   6.698  1.00 94.12      3    N  
ATOM   2284  HN  LEU A 234      10.319   0.016   6.111  1.00  0.00      3    H  
ATOM   2285  CA  LEU A 234      10.878   2.039   6.465  1.00 94.12      3    C  
ATOM   2286  C   LEU A 234       9.417   2.483   6.329  1.00 94.12      3    C  
ATOM   2287  CB  LEU A 234      11.680   2.341   5.185  1.00 94.12      3    C  
ATOM   2288  O   LEU A 234       8.681   1.909   5.538  1.00 94.12      3    O  
ATOM   2289  CG  LEU A 234      11.975   3.834   4.988  1.00 94.12      3    C  
ATOM   2290  CD1 LEU A 234      12.996   4.313   6.024  1.00 94.12      3    C  
ATOM   2291  CD2 LEU A 234      12.548   4.098   3.595  1.00 94.12      3    C  
ATOM   2292  N   GLU A 235       8.998   3.491   7.091  1.00 93.94      3    N  
ATOM   2293  HN  GLU A 235       9.679   3.963   7.687  1.00  0.00      3    H  
ATOM   2294  CA  GLU A 235       7.607   3.958   7.118  1.00 93.94      3    C  
ATOM   2295  C   GLU A 235       7.534   5.491   7.122  1.00 93.94      3    C  
ATOM   2296  CB  GLU A 235       6.885   3.382   8.350  1.00 93.94      3    C  
ATOM   2297  O   GLU A 235       8.236   6.167   7.884  1.00 93.94      3    O  
ATOM   2298  CG  GLU A 235       6.507   1.894   8.225  1.00 93.94      3    C  
ATOM   2299  CD  GLU A 235       5.430   1.615   7.161  1.00 93.94      3    C  
ATOM   2300  OE1 GLU A 235       5.349   0.461   6.690  1.00 93.94      3    O  
ATOM   2301  OE2 GLU A 235       4.628   2.543   6.891  1.00 93.94      3    O  
ATOM   2302  N   ALA A 236       6.645   6.057   6.300  1.00 91.56      3    N  
ATOM   2303  HN  ALA A 236       6.174   5.474   5.608  1.00  0.00      3    H  
ATOM   2304  CA  ALA A 236       6.324   7.482   6.358  1.00 91.56      3    C  
ATOM   2305  C   ALA A 236       5.366   7.769   7.515  1.00 91.56      3    C  
ATOM   2306  CB  ALA A 236       5.728   7.991   5.038  1.00 91.56      3    C  
ATOM   2307  O   ALA A 236       4.337   7.112   7.679  1.00 91.56      3    O  
ATOM   2308  N   CYS A 237       5.658   8.819   8.280  1.00 88.88      3    N  
ATOM   2309  HN  CYS A 237       6.539   9.307   8.120  1.00  0.00      3    H  
ATOM   2310  CA  CYS A 237       4.779   9.302   9.332  1.00 88.88      3    C  
ATOM   2311  C   CYS A 237       4.673  10.828   9.276  1.00 88.88      3    C  
ATOM   2312  CB  CYS A 237       5.290   8.792  10.680  1.00 88.88      3    C  
ATOM   2313  O   CYS A 237       5.552  11.559   9.714  1.00 88.88      3    O  
ATOM   2314  SG  CYS A 237       3.936   8.925  11.874  1.00 88.88      3    S  
ATOM   2315  N   ASP A 238       3.579  11.336   8.725  1.00 83.56      3    N  
ATOM   2316  HN  ASP A 238       2.895  10.700   8.314  1.00  0.00      3    H  
ATOM   2317  CA  ASP A 238       3.316  12.773   8.684  1.00 83.56      3    C  
ATOM   2318  C   ASP A 238       2.485  13.194   9.908  1.00 83.56      3    C  
ATOM   2319  CB  ASP A 238       2.491  13.079   7.449  1.00 83.56      3    C  
ATOM   2320  O   ASP A 238       1.273  12.940   9.956  1.00 83.56      3    O  
ATOM   2321  CG  ASP A 238       3.099  13.089   6.066  1.00 83.56      3    C  
ATOM   2322  OD1 ASP A 238       4.321  13.286   5.926  1.00 83.56      3    O  
ATOM   2323  OD2 ASP A 238       2.225  12.990   5.163  1.00 83.56      3    O  
ATOM   2324  N   ILE A 239       3.097  13.904  10.848  1.00 83.44      3    N  
ATOM   2325  HN  ILE A 239       4.104  14.045  10.762  1.00  0.00      3    H  
ATOM   2326  CA  ILE A 239       2.413  14.499  12.005  1.00 83.44      3    C  
ATOM   2327  C   ILE A 239       2.132  15.998  11.771  1.00 83.44      3    C  
ATOM   2328  CB  ILE A 239       3.215  14.230  13.293  1.00 83.44      3    C  
ATOM   2329  O   ILE A 239       2.692  16.586  10.842  1.00 83.44      3    O  
ATOM   2330  CG1 ILE A 239       4.632  14.814  13.188  1.00 83.44      3    C  
ATOM   2331  CG2 ILE A 239       3.236  12.721  13.594  1.00 83.44      3    C  
ATOM   2332  CD1 ILE A 239       5.326  14.896  14.536  1.00 83.44      3    C  
ATOM   2333  N   PRO A 240       1.258  16.648  12.565  1.00 80.12      3    N  
ATOM   2334  CA  PRO A 240       0.969  18.081  12.423  1.00 80.12      3    C  
ATOM   2335  C   PRO A 240       2.203  18.999  12.462  1.00 80.12      3    C  
ATOM   2336  CB  PRO A 240       0.016  18.405  13.578  1.00 80.12      3    C  
ATOM   2337  O   PRO A 240       2.210  20.043  11.814  1.00 80.12      3    O  
ATOM   2338  CG  PRO A 240      -0.700  17.081  13.832  1.00 80.12      3    C  
ATOM   2339  CD  PRO A 240       0.406  16.060  13.592  1.00 80.12      3    C  
ATOM   2340  N   GLU A 241       3.238  18.617  13.206  1.00 82.44      3    N  
ATOM   2341  HN  GLU A 241       3.152  17.724  13.692  1.00  0.00      3    H  
ATOM   2342  CA  GLU A 241       4.489  19.355  13.395  1.00 82.44      3    C  
ATOM   2343  C   GLU A 241       5.424  19.271  12.183  1.00 82.44      3    C  
ATOM   2344  CB  GLU A 241       5.228  18.806  14.629  1.00 82.44      3    C  
ATOM   2345  O   GLU A 241       6.283  20.137  12.006  1.00 82.44      3    O  
ATOM   2346  CG  GLU A 241       4.509  19.022  15.971  1.00 82.44      3    C  
ATOM   2347  CD  GLU A 241       3.379  18.034  16.312  1.00 82.44      3    C  
ATOM   2348  OE1 GLU A 241       2.890  18.148  17.459  1.00 82.44      3    O  
ATOM   2349  OE2 GLU A 241       2.978  17.210  15.462  1.00 82.44      3    O  
ATOM   2350  N   GLY A 242       5.268  18.242  11.350  1.00 87.19      3    N  
ATOM   2351  HN  GLY A 242       4.536  17.562  11.556  1.00  0.00      3    H  
ATOM   2352  CA  GLY A 242       6.083  18.034  10.163  1.00 87.19      3    C  
ATOM   2353  C   GLY A 242       6.135  16.576   9.696  1.00 87.19      3    C  
ATOM   2354  O   GLY A 242       5.712  15.662  10.404  1.00 87.19      3    O  
ATOM   2355  N   PRO A 243       6.658  16.345   8.484  1.00 92.44      3    N  
ATOM   2356  CA  PRO A 243       6.864  15.009   7.944  1.00 92.44      3    C  
ATOM   2357  C   PRO A 243       8.050  14.316   8.632  1.00 92.44      3    C  
ATOM   2358  CB  PRO A 243       7.099  15.234   6.451  1.00 92.44      3    C  
ATOM   2359  O   PRO A 243       9.151  14.870   8.728  1.00 92.44      3    O  
ATOM   2360  CG  PRO A 243       7.821  16.585   6.438  1.00 92.44      3    C  
ATOM   2361  CD  PRO A 243       7.135  17.356   7.555  1.00 92.44      3    C  
ATOM   2362  N   LEU A 244       7.828  13.086   9.083  1.00 93.88      3    N  
ATOM   2363  HN  LEU A 244       6.879  12.720   9.008  1.00  0.00      3    H  
ATOM   2364  CA  LEU A 244       8.840  12.221   9.677  1.00 93.88      3    C  
ATOM   2365  C   LEU A 244       8.998  10.950   8.863  1.00 93.88      3    C  
ATOM   2366  CB  LEU A 244       8.464  11.801  11.102  1.00 93.88      3    C  
ATOM   2367  O   LEU A 244       8.063  10.479   8.209  1.00 93.88      3    O  
ATOM   2368  CG  LEU A 244       8.079  12.924  12.061  1.00 93.88      3    C  
ATOM   2369  CD1 LEU A 244       7.575  12.240  13.327  1.00 93.88      3    C  
ATOM   2370  CD2 LEU A 244       9.274  13.829  12.368  1.00 93.88      3    C  
ATOM   2371  N   LEU A 245      10.177  10.364   8.993  1.00 95.31      3    N  
ATOM   2372  HN  LEU A 245      10.908  10.884   9.478  1.00  0.00      3    H  
ATOM   2373  CA  LEU A 245      10.515   9.043   8.502  1.00 95.31      3    C  
ATOM   2374  C   LEU A 245      10.885   8.162   9.693  1.00 95.31      3    C  
ATOM   2375  CB  LEU A 245      11.676   9.221   7.527  1.00 95.31      3    C  
ATOM   2376  O   LEU A 245      11.753   8.526  10.490  1.00 95.31      3    O  
ATOM   2377  CG  LEU A 245      12.148   7.924   6.864  1.00 95.31      3    C  
ATOM   2378  CD1 LEU A 245      11.161   7.483   5.783  1.00 95.31      3    C  
ATOM   2379  CD2 LEU A 245      13.511   8.231   6.256  1.00 95.31      3    C  
ATOM   2380  N   LEU A 246      10.230   7.012   9.803  1.00 95.12      3    N  
ATOM   2381  HN  LEU A 246       9.458   6.835   9.160  1.00  0.00      3    H  
ATOM   2382  CA  LEU A 246      10.550   5.990  10.788  1.00 95.12      3    C  
ATOM   2383  C   LEU A 246      11.337   4.882  10.101  1.00 95.12      3    C  
ATOM   2384  CB  LEU A 246       9.262   5.458  11.429  1.00 95.12      3    C  
ATOM   2385  O   LEU A 246      10.884   4.320   9.106  1.00 95.12      3    O  
ATOM   2386  CG  LEU A 246       8.462   6.516  12.206  1.00 95.12      3    C  
ATOM   2387  CD1 LEU A 246       7.174   5.886  12.717  1.00 95.12      3    C  
ATOM   2388  CD2 LEU A 246       9.224   7.069  13.411  1.00 95.12      3    C  
ATOM   2389  N   ALA A 247      12.511   4.564  10.635  1.00 94.94      3    N  
ATOM   2390  HN  ALA A 247      12.841   5.100  11.438  1.00  0.00      3    H  
ATOM   2391  CA  ALA A 247      13.348   3.488  10.129  1.00 94.94      3    C  
ATOM   2392  C   ALA A 247      13.652   2.495  11.251  1.00 94.94      3    C  
ATOM   2393  CB  ALA A 247      14.608   4.087   9.493  1.00 94.94      3    C  
ATOM   2394  O   ALA A 247      14.246   2.854  12.268  1.00 94.94      3    O  
ATOM   2395  N   ALA A 248      13.266   1.236  11.061  1.00 92.81      3    N  
ATOM   2396  HN  ALA A 248      12.652   1.027  10.273  1.00  0.00      3    H  
ATOM   2397  CA  ALA A 248      13.682   0.144  11.929  1.00 92.81      3    C  
ATOM   2398  C   ALA A 248      14.991  -0.444  11.410  1.00 92.81      3    C  
ATOM   2399  CB  ALA A 248      12.599  -0.929  11.995  1.00 92.81      3    C  
ATOM   2400  O   ALA A 248      15.073  -0.892  10.263  1.00 92.81      3    O  
ATOM   2401  N   CYS A 249      16.001  -0.480  12.266  1.00 91.12      3    N  
ATOM   2402  HN  CYS A 249      15.875  -0.036  13.176  1.00  0.00      3    H  
ATOM   2403  CA  CYS A 249      17.280  -1.115  11.986  1.00 91.12      3    C  
ATOM   2404  C   CYS A 249      17.262  -2.576  12.457  1.00 91.12      3    C  
ATOM   2405  CB  CYS A 249      18.357  -0.269  12.669  1.00 91.12      3    C  
ATOM   2406  O   CYS A 249      16.632  -2.897  13.466  1.00 91.12      3    O  
ATOM   2407  SG  CYS A 249      20.006  -0.797  12.138  1.00 91.12      3    S  
ATOM   2408  N   ALA A 250      17.992  -3.458  11.771  1.00 86.62      3    N  
ATOM   2409  HN  ALA A 250      18.504  -3.131  10.952  1.00  0.00      3    H  
ATOM   2410  CA  ALA A 250      18.093  -4.873  12.138  1.00 86.62      3    C  
ATOM   2411  C   ALA A 250      18.671  -5.116  13.545  1.00 86.62      3    C  
ATOM   2412  CB  ALA A 250      18.950  -5.557  11.078  1.00 86.62      3    C  
ATOM   2413  O   ALA A 250      18.446  -6.168  14.140  1.00 86.62      3    O  
ATOM   2414  N   GLU A 251      19.377  -4.131  14.107  1.00 86.44      3    N  
ATOM   2415  HN  GLU A 251      19.609  -3.317  13.538  1.00  0.00      3    H  
ATOM   2416  CA  GLU A 251      19.836  -4.160  15.500  1.00 86.44      3    C  
ATOM   2417  C   GLU A 251      18.702  -3.999  16.530  1.00 86.44      3    C  
ATOM   2418  CB  GLU A 251      20.947  -3.114  15.703  1.00 86.44      3    C  
ATOM   2419  O   GLU A 251      18.956  -4.104  17.730  1.00 86.44      3    O  
ATOM   2420  CG  GLU A 251      20.427  -1.667  15.707  1.00 86.44      3    C  
ATOM   2421  CD  GLU A 251      21.539  -0.615  15.837  1.00 86.44      3    C  
ATOM   2422  OE1 GLU A 251      21.220   0.505  16.297  1.00 86.44      3    O  
ATOM   2423  OE2 GLU A 251      22.708  -0.897  15.509  1.00 86.44      3    O  
ATOM   2424  N   GLY A 252      17.462  -3.747  16.093  1.00 85.44      3    N  
ATOM   2425  HN  GLY A 252      17.319  -3.658  15.087  1.00  0.00      3    H  
ATOM   2426  CA  GLY A 252      16.298  -3.591  16.967  1.00 85.44      3    C  
ATOM   2427  C   GLY A 252      15.989  -2.160  17.394  1.00 85.44      3    C  
ATOM   2428  O   GLY A 252      15.116  -1.944  18.238  1.00 85.44      3    O  
ATOM   2429  N   ALA A 253      16.719  -1.185  16.853  1.00 91.06      3    N  
ATOM   2430  HN  ALA A 253      17.462  -1.446  16.205  1.00  0.00      3    H  
ATOM   2431  CA  ALA A 253      16.520   0.229  17.131  1.00 91.06      3    C  
ATOM   2432  C   ALA A 253      15.575   0.875  16.108  1.00 91.06      3    C  
ATOM   2433  CB  ALA A 253      17.881   0.927  17.207  1.00 91.06      3    C  
ATOM   2434  O   ALA A 253      15.705   0.674  14.899  1.00 91.06      3    O  
ATOM   2435  N   LEU A 254      14.652   1.689  16.612  1.00 92.81      3    N  
ATOM   2436  HN  LEU A 254      14.548   1.696  17.627  1.00  0.00      3    H  
ATOM   2437  CA  LEU A 254      13.776   2.570  15.856  1.00 92.81      3    C  
ATOM   2438  C   LEU A 254      14.402   3.965  15.781  1.00 92.81      3    C  
ATOM   2439  CB  LEU A 254      12.398   2.589  16.540  1.00 92.81      3    C  
ATOM   2440  O   LEU A 254      14.676   4.588  16.808  1.00 92.81      3    O  
ATOM   2441  CG  LEU A 254      11.362   3.497  15.855  1.00 92.81      3    C  
ATOM   2442  CD1 LEU A 254      11.077   3.035  14.429  1.00 92.81      3    C  
ATOM   2443  CD2 LEU A 254      10.050   3.467  16.639  1.00 92.81      3    C  
ATOM   2444  N   TYR A 255      14.606   4.452  14.564  1.00 93.69      3    N  
ATOM   2445  HN  TYR A 255      14.382   3.847  13.774  1.00  0.00      3    H  
ATOM   2446  CA  TYR A 255      15.124   5.781  14.264  1.00 93.69      3    C  
ATOM   2447  C   TYR A 255      13.992   6.675  13.769  1.00 93.69      3    C  
ATOM   2448  CB  TYR A 255      16.229   5.680  13.206  1.00 93.69      3    C  
ATOM   2449  O   TYR A 255      13.278   6.306  12.836  1.00 93.69      3    O  
ATOM   2450  CG  TYR A 255      17.497   5.018  13.700  1.00 93.69      3    C  
ATOM   2451  CD1 TYR A 255      18.601   5.816  14.049  1.00 93.69      3    C  
ATOM   2452  CD2 TYR A 255      17.575   3.616  13.816  1.00 93.69      3    C  
ATOM   2453  CE1 TYR A 255      19.781   5.228  14.532  1.00 93.69      3    C  
ATOM   2454  CE2 TYR A 255      18.754   3.022  14.303  1.00 93.69      3    C  
ATOM   2455  OH  TYR A 255      20.979   3.264  15.145  1.00 93.69      3    O  
ATOM   2456  HH  TYR A 255      21.719   3.808  15.389  1.00  0.00      3    H  
ATOM   2457  CZ  TYR A 255      19.850   3.828  14.665  1.00 93.69      3    C  
ATOM   2458  N   THR A 256      13.875   7.867  14.350  1.00 94.44      3    N  
ATOM   2459  HN  THR A 256      14.459   8.070  15.161  1.00  0.00      3    H  
ATOM   2460  CA  THR A 256      12.947   8.905  13.882  1.00 94.44      3    C  
ATOM   2461  C   THR A 256      13.743  10.029  13.236  1.00 94.44      3    C  
ATOM   2462  CB  THR A 256      12.085   9.453  15.025  1.00 94.44      3    C  
ATOM   2463  O   THR A 256      14.533  10.700  13.905  1.00 94.44      3    O  
ATOM   2464  CG2 THR A 256      10.980  10.380  14.521  1.00 94.44      3    C  
ATOM   2465  OG1 THR A 256      11.467   8.400  15.724  1.00 94.44      3    O  
ATOM   2466  HG1 THR A 256      10.933   8.740  16.432  1.00  0.00      3    H  
ATOM   2467  N   LEU A 257      13.540  10.242  11.938  1.00 95.00      3    N  
ATOM   2468  HN  LEU A 257      12.833   9.674  11.471  1.00  0.00      3    H  
ATOM   2469  CA  LEU A 257      14.257  11.231  11.133  1.00 95.00      3    C  
ATOM   2470  C   LEU A 257      13.297  12.312  10.615  1.00 95.00      3    C  
ATOM   2471  CB  LEU A 257      14.990  10.528   9.970  1.00 95.00      3    C  
ATOM   2472  O   LEU A 257      12.143  12.029  10.293  1.00 95.00      3    O  
ATOM   2473  CG  LEU A 257      15.950   9.384  10.357  1.00 95.00      3    C  
ATOM   2474  CD1 LEU A 257      16.584   8.760   9.118  1.00 95.00      3    C  
ATOM   2475  CD2 LEU A 257      17.078   9.868  11.257  1.00 95.00      3    C  
ATOM   2476  N   THR A 258      13.774  13.552  10.492  1.00 94.25      3    N  
ATOM   2477  HN  THR A 258      14.686  13.772  10.894  1.00  0.00      3    H  
ATOM   2478  CA  THR A 258      13.029  14.614   9.796  1.00 94.25      3    C  
ATOM   2479  C   THR A 258      13.095  14.443   8.281  1.00 94.25      3    C  
ATOM   2480  CB  THR A 258      13.519  16.028  10.143  1.00 94.25      3    C  
ATOM   2481  O   THR A 258      14.099  13.992   7.736  1.00 94.25      3    O  
ATOM   2482  CG2 THR A 258      13.444  16.338  11.629  1.00 94.25      3    C  
ATOM   2483  OG1 THR A 258      14.855  16.245   9.753  1.00 94.25      3    O  
ATOM   2484  HG1 THR A 258      15.158  17.119   9.968  1.00  0.00      3    H  
ATOM   2485  N   VAL A 259      12.062  14.884   7.569  1.00 94.62      3    N  
ATOM   2486  HN  VAL A 259      11.221  15.174   8.069  1.00  0.00      3    H  
ATOM   2487  CA  VAL A 259      12.064  14.977   6.100  1.00 94.62      3    C  
ATOM   2488  C   VAL A 259      11.984  16.461   5.706  1.00 94.62      3    C  
ATOM   2489  CB  VAL A 259      10.924  14.114   5.528  1.00 94.62      3    C  
ATOM   2490  O   VAL A 259      11.224  17.205   6.327  1.00 94.62      3    O  
ATOM   2491  CG1 VAL A 259      10.800  14.179   4.002  1.00 94.62      3    C  
ATOM   2492  CG2 VAL A 259      11.145  12.645   5.911  1.00 94.62      3    C  
ATOM   2493  N   PRO A 260      12.766  16.956   4.722  1.00 94.56      3    N  
ATOM   2494  CA  PRO A 260      13.644  16.224   3.797  1.00 94.56      3    C  
ATOM   2495  C   PRO A 260      15.074  15.970   4.289  1.00 94.56      3    C  
ATOM   2496  CB  PRO A 260      13.700  17.116   2.555  1.00 94.56      3    C  
ATOM   2497  O   PRO A 260      15.810  15.247   3.634  1.00 94.56      3    O  
ATOM   2498  CG  PRO A 260      13.608  18.526   3.125  1.00 94.56      3    C  
ATOM   2499  CD  PRO A 260      12.660  18.350   4.307  1.00 94.56      3    C  
ATOM   2500  N   TRP A 261      15.510  16.589   5.384  1.00 94.75      3    N  
ATOM   2501  HN  TRP A 261      14.832  17.004   6.023  1.00  0.00      3    H  
ATOM   2502  CA  TRP A 261      16.943  16.691   5.697  1.00 94.75      3    C  
ATOM   2503  C   TRP A 261      17.538  15.477   6.423  1.00 94.75      3    C  
ATOM   2504  CB  TRP A 261      17.190  17.993   6.460  1.00 94.75      3    C  
ATOM   2505  O   TRP A 261      18.733  15.482   6.706  1.00 94.75      3    O  
ATOM   2506  CG  TRP A 261      16.649  19.213   5.783  1.00 94.75      3    C  
ATOM   2507  CD1 TRP A 261      15.573  19.923   6.192  1.00 94.75      3    C  
ATOM   2508  CD2 TRP A 261      17.113  19.857   4.555  1.00 94.75      3    C  
ATOM   2509  CE2 TRP A 261      16.264  20.973   4.288  1.00 94.75      3    C  
ATOM   2510  CE3 TRP A 261      18.155  19.608   3.635  1.00 94.75      3    C  
ATOM   2511  NE1 TRP A 261      15.343  20.963   5.313  1.00 94.75      3    N  
ATOM   2512  HE1 TRP A 261      14.586  21.639   5.410  1.00  0.00      3    H  
ATOM   2513  CH2 TRP A 261      17.494  21.535   2.283  1.00 94.75      3    C  
ATOM   2514  CZ2 TRP A 261      16.442  21.806   3.174  1.00 94.75      3    C  
ATOM   2515  CZ3 TRP A 261      18.344  20.438   2.513  1.00 94.75      3    C  
ATOM   2516  N   LEU A 262      16.724  14.468   6.745  1.00 95.38      3    N  
ATOM   2517  HN  LEU A 262      15.748  14.548   6.458  1.00  0.00      3    H  
ATOM   2518  CA  LEU A 262      17.109  13.255   7.475  1.00 95.38      3    C  
ATOM   2519  C   LEU A 262      17.847  13.542   8.792  1.00 95.38      3    C  
ATOM   2520  CB  LEU A 262      17.855  12.272   6.559  1.00 95.38      3    C  
ATOM   2521  O   LEU A 262      18.779  12.832   9.166  1.00 95.38      3    O  
ATOM   2522  CG  LEU A 262      17.095  11.822   5.303  1.00 95.38      3    C  
ATOM   2523  CD1 LEU A 262      18.008  10.905   4.489  1.00 95.38      3    C  
ATOM   2524  CD2 LEU A 262      15.807  11.069   5.649  1.00 95.38      3    C  
ATOM   2525  N   GLN A 263      17.441  14.588   9.517  1.00 93.50      3    N  
ATOM   2526  HN  GLN A 263      16.707  15.196   9.154  1.00  0.00      3    H  
ATOM   2527  CA  GLN A 263      18.033  14.874  10.824  1.00 93.50      3    C  
ATOM   2528  C   GLN A 263      17.464  13.909  11.860  1.00 93.50      3    C  
ATOM   2529  CB  GLN A 263      17.809  16.325  11.264  1.00 93.50      3    C  
ATOM   2530  O   GLN A 263      16.245  13.802  12.001  1.00 93.50      3    O  
ATOM   2531  CG  GLN A 263      18.434  17.337  10.294  1.00 93.50      3    C  
ATOM   2532  CD  GLN A 263      18.137  18.780  10.684  1.00 93.50      3    C  
ATOM   2533  NE2 GLN A 263      18.929  19.722  10.223  1.00 93.50      3    N  
ATOM   2534 1HE2 GLN A 263      18.730  20.688  10.484  1.00  0.00      3    H  
ATOM   2535 2HE2 GLN A 263      19.723  19.454   9.642  1.00  0.00      3    H  
ATOM   2536  OE1 GLN A 263      17.186  19.101  11.380  1.00 93.50      3    O  
ATOM   2537  N   LEU A 264      18.348  13.245  12.604  1.00 94.06      3    N  
ATOM   2538  HN  LEU A 264      19.341  13.367  12.404  1.00  0.00      3    H  
ATOM   2539  CA  LEU A 264      17.963  12.353  13.691  1.00 94.06      3    C  
ATOM   2540  C   LEU A 264      17.295  13.134  14.825  1.00 94.06      3    C  
ATOM   2541  CB  LEU A 264      19.203  11.565  14.150  1.00 94.06      3    C  
ATOM   2542  O   LEU A 264      17.907  14.027  15.411  1.00 94.06      3    O  
ATOM   2543  CG  LEU A 264      18.923  10.528  15.254  1.00 94.06      3    C  
ATOM   2544  CD1 LEU A 264      17.975   9.436  14.768  1.00 94.06      3    C  
ATOM   2545  CD2 LEU A 264      20.234   9.866  15.679  1.00 94.06      3    C  
ATOM   2546  N   LEU A 265      16.042  12.792  15.125  1.00 91.19      3    N  
ATOM   2547  HN  LEU A 265      15.575  12.109  14.529  1.00  0.00      3    H  
ATOM   2548  CA  LEU A 265      15.297  13.339  16.259  1.00 91.19      3    C  
ATOM   2549  C   LEU A 265      15.400  12.444  17.485  1.00 91.19      3    C  
ATOM   2550  CB  LEU A 265      13.816  13.516  15.893  1.00 91.19      3    C  
ATOM   2551  O   LEU A 265      15.651  12.946  18.576  1.00 91.19      3    O  
ATOM   2552  CG  LEU A 265      13.529  14.576  14.825  1.00 91.19      3    C  
ATOM   2553  CD1 LEU A 265      12.016  14.640  14.638  1.00 91.19      3    C  
ATOM   2554  CD2 LEU A 265      14.013  15.971  15.243  1.00 91.19      3    C  
ATOM   2555  N   SER A 266      15.192  11.141  17.297  1.00 90.75      3    N  
ATOM   2556  HN  SER A 266      15.022  10.810  16.347  1.00  0.00      3    H  
ATOM   2557  CA  SER A 266      15.195  10.164  18.380  1.00 90.75      3    C  
ATOM   2558  C   SER A 266      15.685   8.804  17.902  1.00 90.75      3    C  
ATOM   2559  CB  SER A 266      13.800  10.031  18.997  1.00 90.75      3    C  
ATOM   2560  O   SER A 266      15.578   8.449  16.721  1.00 90.75      3    O  
ATOM   2561  OG  SER A 266      12.952   9.287  18.146  1.00 90.75      3    O  
ATOM   2562  HG  SER A 266      12.086   9.204  18.529  1.00  0.00      3    H  
ATOM   2563  N   ARG A 267      16.211   8.039  18.857  1.00 91.56      3    N  
ATOM   2564  HN  ARG A 267      16.366   8.467  19.770  1.00  0.00      3    H  
ATOM   2565  CA  ARG A 267      16.583   6.639  18.702  1.00 91.56      3    C  
ATOM   2566  C   ARG A 267      16.050   5.873  19.904  1.00 91.56      3    C  
ATOM   2567  CB  ARG A 267      18.107   6.529  18.586  1.00 91.56      3    C  
ATOM   2568  O   ARG A 267      16.397   6.196  21.035  1.00 91.56      3    O  
ATOM   2569  CG  ARG A 267      18.546   5.068  18.437  1.00 91.56      3    C  
ATOM   2570  CD  ARG A 267      20.067   4.967  18.498  1.00 91.56      3    C  
ATOM   2571  NE  ARG A 267      20.483   3.557  18.471  1.00 91.56      3    N  
ATOM   2572  HE  ARG A 267      19.740   2.863  18.383  1.00  0.00      3    H  
ATOM   2573  NH1 ARG A 267      22.747   3.872  18.701  1.00 91.56      3    N  
ATOM   2574 1HH1 ARG A 267      22.571   4.876  18.740  1.00  0.00      3    H  
ATOM   2575 2HH1 ARG A 267      23.701   3.515  18.761  1.00  0.00      3    H  
ATOM   2576  NH2 ARG A 267      21.935   1.823  18.499  1.00 91.56      3    N  
ATOM   2577 1HH2 ARG A 267      21.124   1.216  18.379  1.00  0.00      3    H  
ATOM   2578 2HH2 ARG A 267      22.889   1.466  18.559  1.00  0.00      3    H  
ATOM   2579  CZ  ARG A 267      21.712   3.097  18.548  1.00 91.56      3    C  
ATOM   2580  N   VAL A 268      15.246   4.848  19.653  1.00 89.94      3    N  
ATOM   2581  HN  VAL A 268      15.046   4.621  18.679  1.00  0.00      3    H  
ATOM   2582  CA  VAL A 268      14.629   4.023  20.697  1.00 89.94      3    C  
ATOM   2583  C   VAL A 268      14.983   2.567  20.437  1.00 89.94      3    C  
ATOM   2584  CB  VAL A 268      13.104   4.232  20.731  1.00 89.94      3    C  
ATOM   2585  O   VAL A 268      14.721   2.053  19.356  1.00 89.94      3    O  
ATOM   2586  CG1 VAL A 268      12.457   3.408  21.851  1.00 89.94      3    C  
ATOM   2587  CG2 VAL A 268      12.746   5.712  20.943  1.00 89.94      3    C  
ATOM   2588  N   ASN A 269      15.576   1.885  21.413  1.00 88.88      3    N  
ATOM   2589  HN  ASN A 269      15.869   2.378  22.256  1.00  0.00      3    H  
ATOM   2590  CA  ASN A 269      15.819   0.447  21.309  1.00 88.88      3    C  
ATOM   2591  C   ASN A 269      14.537  -0.295  21.692  1.00 88.88      3    C  
ATOM   2592  CB  ASN A 269      17.009   0.056  22.197  1.00 88.88      3    C  
ATOM   2593  O   ASN A 269      14.162  -0.279  22.860  1.00 88.88      3    O  
ATOM   2594  CG  ASN A 269      18.331   0.626  21.718  1.00 88.88      3    C  
ATOM   2595  ND2 ASN A 269      19.263   0.818  22.621  1.00 88.88      3    N  
ATOM   2596 1HD2 ASN A 269      19.068   0.588  23.595  1.00  0.00      3    H  
ATOM   2597 2HD2 ASN A 269      20.152   1.201  22.299  1.00  0.00      3    H  
ATOM   2598  OD1 ASN A 269      18.564   0.902  20.551  1.00 88.88      3    O  
ATOM   2599  N   VAL A 270      13.882  -0.919  20.712  1.00 86.12      3    N  
ATOM   2600  HN  VAL A 270      14.286  -0.905  19.775  1.00  0.00      3    H  
ATOM   2601  CA  VAL A 270      12.609  -1.625  20.912  1.00 86.12      3    C  
ATOM   2602  C   VAL A 270      12.866  -3.118  21.107  1.00 86.12      3    C  
ATOM   2603  CB  VAL A 270      11.630  -1.355  19.749  1.00 86.12      3    C  
ATOM   2604  O   VAL A 270      12.543  -3.678  22.148  1.00 86.12      3    O  
ATOM   2605  CG1 VAL A 270      10.253  -1.933  20.070  1.00 86.12      3    C  
ATOM   2606  CG2 VAL A 270      11.464   0.145  19.460  1.00 86.12      3    C  
ATOM   2607  N   PHE A 271      13.538  -3.763  20.147  1.00 86.31      3    N  
ATOM   2608  HN  PHE A 271      13.903  -3.222  19.363  1.00  0.00      3    H  
ATOM   2609  CA  PHE A 271      13.776  -5.212  20.167  1.00 86.31      3    C  
ATOM   2610  C   PHE A 271      15.242  -5.558  19.888  1.00 86.31      3    C  
ATOM   2611  CB  PHE A 271      12.836  -5.901  19.169  1.00 86.31      3    C  
ATOM   2612  O   PHE A 271      15.560  -5.997  18.781  1.00 86.31      3    O  
ATOM   2613  CG  PHE A 271      11.366  -5.641  19.402  1.00 86.31      3    C  
ATOM   2614  CD1 PHE A 271      10.770  -5.978  20.630  1.00 86.31      3    C  
ATOM   2615  CD2 PHE A 271      10.594  -5.036  18.395  1.00 86.31      3    C  
ATOM   2616  CE1 PHE A 271       9.410  -5.710  20.846  1.00 86.31      3    C  
ATOM   2617  CE2 PHE A 271       9.226  -4.796  18.599  1.00 86.31      3    C  
ATOM   2618  CZ  PHE A 271       8.637  -5.125  19.831  1.00 86.31      3    C  
ATOM   2619  N   PRO A 272      16.158  -5.373  20.860  1.00 79.62      3    N  
ATOM   2620  CA  PRO A 272      17.594  -5.538  20.646  1.00 79.62      3    C  
ATOM   2621  C   PRO A 272      17.952  -6.843  19.916  1.00 79.62      3    C  
ATOM   2622  CB  PRO A 272      18.225  -5.472  22.041  1.00 79.62      3    C  
ATOM   2623  O   PRO A 272      17.575  -7.934  20.346  1.00 79.62      3    O  
ATOM   2624  CG  PRO A 272      17.245  -4.605  22.830  1.00 79.62      3    C  
ATOM   2625  CD  PRO A 272      15.889  -4.976  22.235  1.00 79.62      3    C  
ATOM   2626  N   GLY A 273      18.671  -6.719  18.800  1.00 77.50      3    N  
ATOM   2627  HN  GLY A 273      18.908  -5.775  18.494  1.00  0.00      3    H  
ATOM   2628  CA  GLY A 273      19.146  -7.836  17.980  1.00 77.50      3    C  
ATOM   2629  C   GLY A 273      18.089  -8.537  17.120  1.00 77.50      3    C  
ATOM   2630  O   GLY A 273      18.393  -9.596  16.574  1.00 77.50      3    O  
ATOM   2631  N   ASN A 274      16.872  -7.993  17.000  1.00 81.44      3    N  
ATOM   2632  HN  ASN A 274      16.686  -7.112  17.479  1.00  0.00      3    H  
ATOM   2633  CA  ASN A 274      15.796  -8.598  16.216  1.00 81.44      3    C  
ATOM   2634  C   ASN A 274      15.256  -7.636  15.137  1.00 81.44      3    C  
ATOM   2635  CB  ASN A 274      14.682  -9.087  17.153  1.00 81.44      3    C  
ATOM   2636  O   ASN A 274      14.999  -6.462  15.424  1.00 81.44      3    O  
ATOM   2637  CG  ASN A 274      15.121 -10.255  18.013  1.00 81.44      3    C  
ATOM   2638  ND2 ASN A 274      15.686 -10.014  19.174  1.00 81.44      3    N  
ATOM   2639 1HD2 ASN A 274      15.812  -9.050  19.484  1.00  0.00      3    H  
ATOM   2640 2HD2 ASN A 274      15.981 -10.800  19.753  1.00  0.00      3    H  
ATOM   2641  OD1 ASN A 274      14.970 -11.406  17.643  1.00 81.44      3    O  
ATOM   2642  N   PRO A 275      15.019  -8.123  13.902  1.00 80.12      3    N  
ATOM   2643  CA  PRO A 275      14.448  -7.308  12.837  1.00 80.12      3    C  
ATOM   2644  C   PRO A 275      13.017  -6.903  13.186  1.00 80.12      3    C  
ATOM   2645  CB  PRO A 275      14.514  -8.166  11.573  1.00 80.12      3    C  
ATOM   2646  O   PRO A 275      12.208  -7.724  13.626  1.00 80.12      3    O  
ATOM   2647  CG  PRO A 275      14.439  -9.593  12.116  1.00 80.12      3    C  
ATOM   2648  CD  PRO A 275      15.183  -9.498  13.448  1.00 80.12      3    C  
ATOM   2649  N   THR A 276      12.704  -5.627  12.974  1.00 85.00      3    N  
ATOM   2650  HN  THR A 276      13.375  -5.038  12.481  1.00  0.00      3    H  
ATOM   2651  CA  THR A 276      11.443  -5.029  13.415  1.00 85.00      3    C  
ATOM   2652  C   THR A 276      10.616  -4.599  12.209  1.00 85.00      3    C  
ATOM   2653  CB  THR A 276      11.714  -3.862  14.372  1.00 85.00      3    C  
ATOM   2654  O   THR A 276      11.078  -3.852  11.353  1.00 85.00      3    O  
ATOM   2655  CG2 THR A 276      10.434  -3.252  14.941  1.00 85.00      3    C  
ATOM   2656  OG1 THR A 276      12.483  -4.301  15.468  1.00 85.00      3    O  
ATOM   2657  HG1 THR A 276      12.651  -3.578  16.061  1.00  0.00      3    H  
ATOM   2658  N   SER A 277       9.370  -5.060  12.161  1.00 87.75      3    N  
ATOM   2659  HN  SER A 277       9.121  -5.831  12.781  1.00  0.00      3    H  
ATOM   2660  CA  SER A 277       8.333  -4.532  11.275  1.00 87.75      3    C  
ATOM   2661  C   SER A 277       7.655  -3.331  11.929  1.00 87.75      3    C  
ATOM   2662  CB  SER A 277       7.308  -5.613  10.924  1.00 87.75      3    C  
ATOM   2663  O   SER A 277       7.445  -3.323  13.145  1.00 87.75      3    O  
ATOM   2664  OG  SER A 277       6.615  -6.053  12.074  1.00 87.75      3    O  
ATOM   2665  HG  SER A 277       5.979  -6.724  11.856  1.00  0.00      3    H  
ATOM   2666  N   LEU A 278       7.311  -2.328  11.124  1.00 93.19      3    N  
ATOM   2667  HN  LEU A 278       7.509  -2.428  10.128  1.00  0.00      3    H  
ATOM   2668  CA  LEU A 278       6.669  -1.094  11.570  1.00 93.19      3    C  
ATOM   2669  C   LEU A 278       5.364  -0.882  10.814  1.00 93.19      3    C  
ATOM   2670  CB  LEU A 278       7.609   0.099  11.343  1.00 93.19      3    C  
ATOM   2671  O   LEU A 278       5.282  -1.211   9.637  1.00 93.19      3    O  
ATOM   2672  CG  LEU A 278       8.904   0.078  12.167  1.00 93.19      3    C  
ATOM   2673  CD1 LEU A 278       9.758   1.267  11.723  1.00 93.19      3    C  
ATOM   2674  CD2 LEU A 278       8.637   0.178  13.672  1.00 93.19      3    C  
ATOM   2675  N   LEU A 279       4.357  -0.323  11.484  1.00 92.75      3    N  
ATOM   2676  HN  LEU A 279       4.458  -0.200  12.492  1.00  0.00      3    H  
ATOM   2677  CA  LEU A 279       3.116   0.124  10.854  1.00 92.75      3    C  
ATOM   2678  C   LEU A 279       2.635   1.429  11.487  1.00 92.75      3    C  
ATOM   2679  CB  LEU A 279       2.022  -0.950  10.992  1.00 92.75      3    C  
ATOM   2680  O   LEU A 279       2.320   1.472  12.681  1.00 92.75      3    O  
ATOM   2681  CG  LEU A 279       2.295  -2.285  10.282  1.00 92.75      3    C  
ATOM   2682  CD1 LEU A 279       1.208  -3.278  10.686  1.00 92.75      3    C  
ATOM   2683  CD2 LEU A 279       2.255  -2.151   8.758  1.00 92.75      3    C  
ATOM   2684  N   CYS A 280       2.480   2.467  10.672  1.00 92.38      3    N  
ATOM   2685  HN  CYS A 280       2.824   2.388   9.715  1.00  0.00      3    H  
ATOM   2686  CA  CYS A 280       1.842   3.714  11.080  1.00 92.38      3    C  
ATOM   2687  C   CYS A 280       0.314   3.609  10.993  1.00 92.38      3    C  
ATOM   2688  CB  CYS A 280       2.370   4.857  10.210  1.00 92.38      3    C  
ATOM   2689  O   CYS A 280      -0.246   3.129  10.005  1.00 92.38      3    O  
ATOM   2690  SG  CYS A 280       4.097   5.201  10.635  1.00 92.38      3    S  
ATOM   2691  N   SER A 281      -0.370   4.096  12.024  1.00 92.38      3    N  
ATOM   2692  HN  SER A 281       0.144   4.382  12.857  1.00  0.00      3    H  
ATOM   2693  CA  SER A 281      -1.831   4.242  12.019  1.00 92.38      3    C  
ATOM   2694  C   SER A 281      -2.310   5.277  10.986  1.00 92.38      3    C  
ATOM   2695  CB  SER A 281      -2.349   4.638  13.398  1.00 92.38      3    C  
ATOM   2696  O   SER A 281      -1.607   6.258  10.718  1.00 92.38      3    O  
ATOM   2697  OG  SER A 281      -1.589   5.735  13.854  1.00 92.38      3    O  
ATOM   2698  HG  SER A 281      -1.912   5.982  14.713  1.00  0.00      3    H  
ATOM   2699  N   PRO A 282      -3.529   5.129  10.428  1.00 87.31      3    N  
ATOM   2700  CA  PRO A 282      -4.081   6.070   9.448  1.00 87.31      3    C  
ATOM   2701  C   PRO A 282      -4.218   7.521   9.949  1.00 87.31      3    C  
ATOM   2702  CB  PRO A 282      -5.449   5.492   9.065  1.00 87.31      3    C  
ATOM   2703  O   PRO A 282      -4.114   8.458   9.156  1.00 87.31      3    O  
ATOM   2704  CG  PRO A 282      -5.310   3.996   9.336  1.00 87.31      3    C  
ATOM   2705  CD  PRO A 282      -4.374   3.949  10.535  1.00 87.31      3    C  
ATOM   2706  N   ASP A 283      -4.430   7.725  11.253  1.00 86.12      3    N  
ATOM   2707  HN  ASP A 283      -4.554   6.903  11.844  1.00  0.00      3    H  
ATOM   2708  CA  ASP A 283      -4.499   9.046  11.903  1.00 86.12      3    C  
ATOM   2709  C   ASP A 283      -3.121   9.589  12.315  1.00 86.12      3    C  
ATOM   2710  CB  ASP A 283      -5.462   9.023  13.106  1.00 86.12      3    C  
ATOM   2711  O   ASP A 283      -3.022  10.721  12.800  1.00 86.12      3    O  
ATOM   2712  CG  ASP A 283      -5.042   8.090  14.254  1.00 86.12      3    C  
ATOM   2713  OD1 ASP A 283      -3.938   7.513  14.170  1.00 86.12      3    O  
ATOM   2714  OD2 ASP A 283      -5.832   7.964  15.214  1.00 86.12      3    O  
ATOM   2715  N   ARG A 284      -2.062   8.802  12.089  1.00 88.19      3    N  
ATOM   2716  HN  ARG A 284      -2.245   7.914  11.621  1.00  0.00      3    H  
ATOM   2717  CA  ARG A 284      -0.667   9.082  12.444  1.00 88.19      3    C  
ATOM   2718  C   ARG A 284      -0.425   9.271  13.949  1.00 88.19      3    C  
ATOM   2719  CB  ARG A 284      -0.109  10.240  11.587  1.00 88.19      3    C  
ATOM   2720  O   ARG A 284       0.617   9.799  14.330  1.00 88.19      3    O  
ATOM   2721  CG  ARG A 284      -0.210  10.031  10.062  1.00 88.19      3    C  
ATOM   2722  CD  ARG A 284      -1.149  11.035   9.376  1.00 88.19      3    C  
ATOM   2723  NE  ARG A 284      -1.002  11.003   7.899  1.00 88.19      3    N  
ATOM   2724  HE  ARG A 284      -1.213  10.115   7.443  1.00  0.00      3    H  
ATOM   2725  NH1 ARG A 284      -0.464  13.209   7.548  1.00 88.19      3    N  
ATOM   2726 1HH1 ARG A 284      -0.176  13.973   6.937  1.00  0.00      3    H  
ATOM   2727 2HH1 ARG A 284      -0.701  13.378   8.526  1.00  0.00      3    H  
ATOM   2728  NH2 ARG A 284      -0.325  11.778   5.854  1.00 88.19      3    N  
ATOM   2729 1HH2 ARG A 284      -0.037  12.542   5.243  1.00  0.00      3    H  
ATOM   2730 2HH2 ARG A 284      -0.454  10.827   5.508  1.00  0.00      3    H  
ATOM   2731  CZ  ARG A 284      -0.629  11.994   7.106  1.00 88.19      3    C  
ATOM   2732  N   GLN A 285      -1.342   8.844  14.820  1.00 89.56      3    N  
ATOM   2733  HN  GLN A 285      -2.189   8.405  14.459  1.00  0.00      3    H  
ATOM   2734  CA  GLN A 285      -1.187   8.977  16.280  1.00 89.56      3    C  
ATOM   2735  C   GLN A 285      -0.433   7.809  16.920  1.00 89.56      3    C  
ATOM   2736  CB  GLN A 285      -2.566   9.117  16.939  1.00 89.56      3    C  
ATOM   2737  O   GLN A 285       0.127   7.955  18.008  1.00 89.56      3    O  
ATOM   2738  CG  GLN A 285      -3.297  10.408  16.553  1.00 89.56      3    C  
ATOM   2739  CD  GLN A 285      -2.525  11.654  16.967  1.00 89.56      3    C  
ATOM   2740  NE2 GLN A 285      -2.107  12.470  16.025  1.00 89.56      3    N  
ATOM   2741 1HE2 GLN A 285      -2.317  12.251  15.051  1.00  0.00      3    H  
ATOM   2742 2HE2 GLN A 285      -1.590  13.304  16.302  1.00  0.00      3    H  
ATOM   2743  OE1 GLN A 285      -2.274  11.916  18.133  1.00 89.56      3    O  
ATOM   2744  N   TRP A 286      -0.411   6.668  16.239  1.00 92.44      3    N  
ATOM   2745  HN  TRP A 286      -0.809   6.673  15.300  1.00  0.00      3    H  
ATOM   2746  CA  TRP A 286       0.138   5.410  16.729  1.00 92.44      3    C  
ATOM   2747  C   TRP A 286       1.147   4.800  15.763  1.00 92.44      3    C  
ATOM   2748  CB  TRP A 286      -1.003   4.422  16.985  1.00 92.44      3    C  
ATOM   2749  O   TRP A 286       0.921   4.788  14.547  1.00 92.44      3    O  
ATOM   2750  CG  TRP A 286      -2.151   4.996  17.744  1.00 92.44      3    C  
ATOM   2751  CD1 TRP A 286      -3.327   5.423  17.230  1.00 92.44      3    C  
ATOM   2752  CD2 TRP A 286      -2.188   5.317  19.157  1.00 92.44      3    C  
ATOM   2753  CE2 TRP A 286      -3.455   5.896  19.460  1.00 92.44      3    C  
ATOM   2754  CE3 TRP A 286      -1.247   5.204  20.197  1.00 92.44      3    C  
ATOM   2755  NE1 TRP A 286      -4.108   5.944  18.243  1.00 92.44      3    N  
ATOM   2756  HE1 TRP A 286      -5.048   6.317  18.110  1.00  0.00      3    H  
ATOM   2757  CH2 TRP A 286      -2.839   6.144  21.783  1.00 92.44      3    C  
ATOM   2758  CZ2 TRP A 286      -3.795   6.292  20.762  1.00 92.44      3    C  
ATOM   2759  CZ3 TRP A 286      -1.563   5.635  21.492  1.00 92.44      3    C  
ATOM   2760  N   VAL A 287       2.201   4.215  16.326  1.00 94.12      3    N  
ATOM   2761  HN  VAL A 287       2.333   4.349  17.328  1.00  0.00      3    H  
ATOM   2762  CA  VAL A 287       3.187   3.393  15.619  1.00 94.12      3    C  
ATOM   2763  C   VAL A 287       3.205   2.017  16.267  1.00 94.12      3    C  
ATOM   2764  CB  VAL A 287       4.585   4.035  15.657  1.00 94.12      3    C  
ATOM   2765  O   VAL A 287       3.431   1.901  17.469  1.00 94.12      3    O  
ATOM   2766  CG1 VAL A 287       5.627   3.157  14.952  1.00 94.12      3    C  
ATOM   2767  CG2 VAL A 287       4.580   5.420  15.004  1.00 94.12      3    C  
ATOM   2768  N   PHE A 288       2.960   0.976  15.481  1.00 94.56      3    N  
ATOM   2769  HN  PHE A 288       2.679   1.154  14.517  1.00  0.00      3    H  
ATOM   2770  CA  PHE A 288       3.072  -0.409  15.924  1.00 94.56      3    C  
ATOM   2771  C   PHE A 288       4.417  -0.979  15.484  1.00 94.56      3    C  
ATOM   2772  CB  PHE A 288       1.898  -1.208  15.357  1.00 94.56      3    C  
ATOM   2773  O   PHE A 288       4.762  -0.884  14.307  1.00 94.56      3    O  
ATOM   2774  CG  PHE A 288       1.969  -2.693  15.633  1.00 94.56      3    C  
ATOM   2775  CD1 PHE A 288       2.324  -3.598  14.616  1.00 94.56      3    C  
ATOM   2776  CD2 PHE A 288       1.676  -3.174  16.917  1.00 94.56      3    C  
ATOM   2777  CE1 PHE A 288       2.325  -4.980  14.874  1.00 94.56      3    C  
ATOM   2778  CE2 PHE A 288       1.645  -4.552  17.166  1.00 94.56      3    C  
ATOM   2779  CZ  PHE A 288       1.959  -5.460  16.143  1.00 94.56      3    C  
ATOM   2780  N   ALA A 289       5.149  -1.579  16.417  1.00 94.19      3    N  
ATOM   2781  HN  ALA A 289       4.801  -1.560  17.376  1.00  0.00      3    H  
ATOM   2782  CA  ALA A 289       6.408  -2.260  16.171  1.00 94.19      3    C  
ATOM   2783  C   ALA A 289       6.287  -3.728  16.584  1.00 94.19      3    C  
ATOM   2784  CB  ALA A 289       7.524  -1.540  16.931  1.00 94.19      3    C  
ATOM   2785  O   ALA A 289       5.851  -4.042  17.693  1.00 94.19      3    O  
ATOM   2786  N   SER A 290       6.700  -4.644  15.711  1.00 93.00      3    N  
ATOM   2787  HN  SER A 290       7.035  -4.343  14.796  1.00  0.00      3    H  
ATOM   2788  CA  SER A 290       6.685  -6.073  16.031  1.00 93.00      3    C  
ATOM   2789  C   SER A 290       7.815  -6.838  15.368  1.00 93.00      3    C  
ATOM   2790  CB  SER A 290       5.328  -6.693  15.685  1.00 93.00      3    C  
ATOM   2791  O   SER A 290       8.286  -6.473  14.291  1.00 93.00      3    O  
ATOM   2792  OG  SER A 290       5.103  -6.848  14.299  1.00 93.00      3    O  
ATOM   2793  HG  SER A 290       4.261  -7.233  14.084  1.00  0.00      3    H  
ATOM   2794  N   THR A 291       8.224  -7.932  15.993  1.00 90.19      3    N  
ATOM   2795  HN  THR A 291       7.842  -8.123  16.919  1.00  0.00      3    H  
ATOM   2796  CA  THR A 291       9.188  -8.884  15.442  1.00 90.19      3    C  
ATOM   2797  C   THR A 291       8.432 -10.102  14.925  1.00 90.19      3    C  
ATOM   2798  CB  THR A 291      10.222  -9.283  16.494  1.00 90.19      3    C  
ATOM   2799  O   THR A 291       7.518 -10.617  15.574  1.00 90.19      3    O  
ATOM   2800  CG2 THR A 291      11.152  -8.141  16.875  1.00 90.19      3    C  
ATOM   2801  OG1 THR A 291       9.556  -9.614  17.680  1.00 90.19      3    O  
ATOM   2802  HG1 THR A 291      10.199  -9.862  18.334  1.00  0.00      3    H  
ATOM   2803  N   GLN A 292       8.777 -10.552  13.722  1.00 85.06      3    N  
ATOM   2804  HN  GLN A 292       9.587 -10.148  13.252  1.00  0.00      3    H  
ATOM   2805  CA  GLN A 292       8.023 -11.610  13.061  1.00 85.06      3    C  
ATOM   2806  C   GLN A 292       8.315 -12.977  13.695  1.00 85.06      3    C  
ATOM   2807  CB  GLN A 292       8.328 -11.578  11.560  1.00 85.06      3    C  
ATOM   2808  O   GLN A 292       9.461 -13.415  13.729  1.00 85.06      3    O  
ATOM   2809  CG  GLN A 292       7.353 -12.471  10.785  1.00 85.06      3    C  
ATOM   2810  CD  GLN A 292       7.575 -12.427   9.280  1.00 85.06      3    C  
ATOM   2811  NE2 GLN A 292       6.661 -12.965   8.505  1.00 85.06      3    N  
ATOM   2812 1HE2 GLN A 292       5.838 -13.378   8.944  1.00  0.00      3    H  
ATOM   2813 2HE2 GLN A 292       6.810 -12.936   7.496  1.00  0.00      3    H  
ATOM   2814  OE1 GLN A 292       8.556 -11.934   8.756  1.00 85.06      3    O  
ATOM   2815  N   ASN A 293       7.265 -13.670  14.143  1.00 81.25      3    N  
ATOM   2816  HN  ASN A 293       6.350 -13.229  14.052  1.00  0.00      3    H  
ATOM   2817  CA  ASN A 293       7.299 -15.005  14.754  1.00 81.25      3    C  
ATOM   2818  C   ASN A 293       8.306 -15.148  15.913  1.00 81.25      3    C  
ATOM   2819  CB  ASN A 293       7.501 -16.082  13.673  1.00 81.25      3    C  
ATOM   2820  O   ASN A 293       8.870 -16.225  16.097  1.00 81.25      3    O  
ATOM   2821  CG  ASN A 293       6.455 -16.092  12.580  1.00 81.25      3    C  
ATOM   2822  ND2 ASN A 293       6.878 -16.293  11.354  1.00 81.25      3    N  
ATOM   2823 1HD2 ASN A 293       6.173 -16.300  10.617  1.00  0.00      3    H  
ATOM   2824 2HD2 ASN A 293       7.878 -16.396  11.183  1.00  0.00      3    H  
ATOM   2825  OD1 ASN A 293       5.257 -15.969  12.785  1.00 81.25      3    O  
ATOM   2826  N   SER A 294       8.539 -14.081  16.679  1.00 84.88      3    N  
ATOM   2827  HN  SER A 294       8.103 -13.194  16.426  1.00  0.00      3    H  
ATOM   2828  CA  SER A 294       9.393 -14.128  17.867  1.00 84.88      3    C  
ATOM   2829  C   SER A 294       8.561 -14.214  19.154  1.00 84.88      3    C  
ATOM   2830  CB  SER A 294      10.373 -12.949  17.866  1.00 84.88      3    C  
ATOM   2831  O   SER A 294       7.370 -13.888  19.162  1.00 84.88      3    O  
ATOM   2832  OG  SER A 294       9.921 -11.944  18.735  1.00 84.88      3    O  
ATOM   2833  HG  SER A 294      10.528 -11.213  18.734  1.00  0.00      3    H  
ATOM   2834  N   ASP A 295       9.199 -14.617  20.252  1.00 84.69      3    N  
ATOM   2835  HN  ASP A 295      10.167 -14.925  20.161  1.00  0.00      3    H  
ATOM   2836  CA  ASP A 295       8.586 -14.643  21.586  1.00 84.69      3    C  
ATOM   2837  C   ASP A 295       8.472 -13.244  22.225  1.00 84.69      3    C  
ATOM   2838  CB  ASP A 295       9.378 -15.601  22.490  1.00 84.69      3    C  
ATOM   2839  O   ASP A 295       7.938 -13.099  23.325  1.00 84.69      3    O  
ATOM   2840  CG  ASP A 295       9.371 -17.045  21.978  1.00 84.69      3    C  
ATOM   2841  OD1 ASP A 295       8.315 -17.489  21.475  1.00 84.69      3    O  
ATOM   2842  OD2 ASP A 295      10.436 -17.694  22.088  1.00 84.69      3    O  
ATOM   2843  N   LEU A 296       8.963 -12.198  21.551  1.00 88.12      3    N  
ATOM   2844  HN  LEU A 296       9.427 -12.372  20.660  1.00  0.00      3    H  
ATOM   2845  CA  LEU A 296       8.869 -10.821  22.024  1.00 88.12      3    C  
ATOM   2846  C   LEU A 296       7.467 -10.265  21.763  1.00 88.12      3    C  
ATOM   2847  CB  LEU A 296       9.953  -9.939  21.378  1.00 88.12      3    C  
ATOM   2848  O   LEU A 296       6.943 -10.326  20.646  1.00 88.12      3    O  
ATOM   2849  CG  LEU A 296      11.398 -10.425  21.599  1.00 88.12      3    C  
ATOM   2850  CD1 LEU A 296      12.373  -9.563  20.797  1.00 88.12      3    C  
ATOM   2851  CD2 LEU A 296      11.802 -10.352  23.074  1.00 88.12      3    C  
ATOM   2852  N   SER A 297       6.873  -9.677  22.799  1.00 90.75      3    N  
ATOM   2853  HN  SER A 297       7.324  -9.721  23.713  1.00  0.00      3    H  
ATOM   2854  CA  SER A 297       5.601  -8.972  22.676  1.00 90.75      3    C  
ATOM   2855  C   SER A 297       5.749  -7.739  21.793  1.00 90.75      3    C  
ATOM   2856  CB  SER A 297       5.079  -8.526  24.036  1.00 90.75      3    C  
ATOM   2857  O   SER A 297       6.712  -6.991  21.955  1.00 90.75      3    O  
ATOM   2858  OG  SER A 297       4.865  -9.650  24.857  1.00 90.75      3    O  
ATOM   2859  HG  SER A 297       4.539  -9.372  25.705  1.00  0.00      3    H  
ATOM   2860  N   PRO A 298       4.802  -7.481  20.879  1.00 93.12      3    N  
ATOM   2861  CA  PRO A 298       4.852  -6.283  20.067  1.00 93.12      3    C  
ATOM   2862  C   PRO A 298       4.498  -5.043  20.898  1.00 93.12      3    C  
ATOM   2863  CB  PRO A 298       3.879  -6.557  18.935  1.00 93.12      3    C  
ATOM   2864  O   PRO A 298       3.749  -5.115  21.879  1.00 93.12      3    O  
ATOM   2865  CG  PRO A 298       2.798  -7.393  19.608  1.00 93.12      3    C  
ATOM   2866  CD  PRO A 298       3.595  -8.244  20.598  1.00 93.12      3    C  
ATOM   2867  N   GLU A 299       5.010  -3.895  20.469  1.00 93.12      3    N  
ATOM   2868  HN  GLU A 299       5.542  -3.907  19.599  1.00  0.00      3    H  
ATOM   2869  CA  GLU A 299       4.863  -2.616  21.160  1.00 93.12      3    C  
ATOM   2870  C   GLU A 299       4.081  -1.611  20.317  1.00 93.12      3    C  
ATOM   2871  CB  GLU A 299       6.228  -2.048  21.581  1.00 93.12      3    C  
ATOM   2872  O   GLU A 299       4.194  -1.552  19.091  1.00 93.12      3    O  
ATOM   2873  CG  GLU A 299       6.805  -2.846  22.759  1.00 93.12      3    C  
ATOM   2874  CD  GLU A 299       8.031  -2.203  23.427  1.00 93.12      3    C  
ATOM   2875  OE1 GLU A 299       8.560  -2.838  24.366  1.00 93.12      3    O  
ATOM   2876  OE2 GLU A 299       8.397  -1.070  23.045  1.00 93.12      3    O  
ATOM   2877  N   VAL A 300       3.273  -0.799  20.995  1.00 93.44      3    N  
ATOM   2878  HN  VAL A 300       3.155  -0.970  21.994  1.00  0.00      3    H  
ATOM   2879  CA  VAL A 300       2.543   0.321  20.404  1.00 93.44      3    C  
ATOM   2880  C   VAL A 300       3.041   1.609  21.037  1.00 93.44      3    C  
ATOM   2881  CB  VAL A 300       1.029   0.167  20.608  1.00 93.44      3    C  
ATOM   2882  O   VAL A 300       2.963   1.778  22.252  1.00 93.44      3    O  
ATOM   2883  CG1 VAL A 300       0.265   1.379  20.065  1.00 93.44      3    C  
ATOM   2884  CG2 VAL A 300       0.464  -1.065  19.895  1.00 93.44      3    C  
ATOM   2885  N   PHE A 301       3.491   2.540  20.205  1.00 92.50      3    N  
ATOM   2886  HN  PHE A 301       3.495   2.318  19.209  1.00  0.00      3    H  
ATOM   2887  CA  PHE A 301       3.980   3.853  20.602  1.00 92.50      3    C  
ATOM   2888  C   PHE A 301       2.969   4.939  20.253  1.00 92.50      3    C  
ATOM   2889  CB  PHE A 301       5.318   4.136  19.912  1.00 92.50      3    C  
ATOM   2890  O   PHE A 301       2.354   4.915  19.185  1.00 92.50      3    O  
ATOM   2891  CG  PHE A 301       6.406   3.150  20.268  1.00 92.50      3    C  
ATOM   2892  CD1 PHE A 301       7.246   3.413  21.363  1.00 92.50      3    C  
ATOM   2893  CD2 PHE A 301       6.551   1.955  19.537  1.00 92.50      3    C  
ATOM   2894  CE1 PHE A 301       8.211   2.471  21.750  1.00 92.50      3    C  
ATOM   2895  CE2 PHE A 301       7.524   1.019  19.921  1.00 92.50      3    C  
ATOM   2896  CZ  PHE A 301       8.346   1.278  21.028  1.00 92.50      3    C  
ATOM   2897  N   TYR A 302       2.850   5.941  21.121  1.00 91.00      3    N  
ATOM   2898  HN  TYR A 302       3.213   5.817  22.066  1.00  0.00      3    H  
ATOM   2899  CA  TYR A 302       2.221   7.209  20.774  1.00 91.00      3    C  
ATOM   2900  C   TYR A 302       3.215   8.047  19.963  1.00 91.00      3    C  
ATOM   2901  CB  TYR A 302       1.786   7.918  22.060  1.00 91.00      3    C  
ATOM   2902  O   TYR A 302       4.265   8.429  20.492  1.00 91.00      3    O  
ATOM   2903  CG  TYR A 302       1.047   9.220  21.830  1.00 91.00      3    C  
ATOM   2904  CD1 TYR A 302       1.613  10.440  22.247  1.00 91.00      3    C  
ATOM   2905  CD2 TYR A 302      -0.216   9.206  21.208  1.00 91.00      3    C  
ATOM   2906  CE1 TYR A 302       0.911  11.644  22.043  1.00 91.00      3    C  
ATOM   2907  CE2 TYR A 302      -0.918  10.410  21.002  1.00 91.00      3    C  
ATOM   2908  OH  TYR A 302      -0.988  12.813  21.189  1.00 91.00      3    O  
ATOM   2909  HH  TYR A 302      -0.604  13.638  21.463  1.00  0.00      3    H  
ATOM   2910  CZ  TYR A 302      -0.349  11.632  21.408  1.00 91.00      3    C  
ATOM   2911  N   THR A 303       2.898   8.353  18.702  1.00 89.38      3    N  
ATOM   2912  HN  THR A 303       1.943   8.171  18.392  1.00  0.00      3    H  
ATOM   2913  CA  THR A 303       3.841   8.937  17.729  1.00 89.38      3    C  
ATOM   2914  C   THR A 303       4.538  10.188  18.257  1.00 89.38      3    C  
ATOM   2915  CB  THR A 303       3.121   9.315  16.427  1.00 89.38      3    C  
ATOM   2916  O   THR A 303       5.748  10.327  18.113  1.00 89.38      3    O  
ATOM   2917  CG2 THR A 303       4.084   9.741  15.326  1.00 89.38      3    C  
ATOM   2918  OG1 THR A 303       2.406   8.225  15.912  1.00 89.38      3    O  
ATOM   2919  HG1 THR A 303       1.960   8.459  15.106  1.00  0.00      3    H  
ATOM   2920  N   GLN A 304       3.810  11.076  18.943  1.00 86.69      3    N  
ATOM   2921  HN  GLN A 304       2.822  10.883  19.106  1.00  0.00      3    H  
ATOM   2922  CA  GLN A 304       4.386  12.319  19.468  1.00 86.69      3    C  
ATOM   2923  C   GLN A 304       5.527  12.077  20.459  1.00 86.69      3    C  
ATOM   2924  CB  GLN A 304       3.297  13.117  20.192  1.00 86.69      3    C  
ATOM   2925  O   GLN A 304       6.447  12.881  20.560  1.00 86.69      3    O  
ATOM   2926  CG  GLN A 304       3.695  14.578  20.446  1.00 86.69      3    C  
ATOM   2927  CD  GLN A 304       3.817  15.377  19.160  1.00 86.69      3    C  
ATOM   2928  NE2 GLN A 304       4.312  16.587  19.233  1.00 86.69      3    N  
ATOM   2929 1HE2 GLN A 304       4.394  17.124  18.369  1.00  0.00      3    H  
ATOM   2930 2HE2 GLN A 304       4.654  16.952  20.122  1.00  0.00      3    H  
ATOM   2931  OE1 GLN A 304       3.409  14.942  18.100  1.00 86.69      3    O  
ATOM   2932  N   SER A 305       5.470  10.980  21.215  1.00 86.06      3    N  
ATOM   2933  HN  SER A 305       4.678  10.346  21.114  1.00  0.00      3    H  
ATOM   2934  CA  SER A 305       6.517  10.665  22.186  1.00 86.06      3    C  
ATOM   2935  C   SER A 305       7.819  10.211  21.523  1.00 86.06      3    C  
ATOM   2936  CB  SER A 305       6.010   9.638  23.187  1.00 86.06      3    C  
ATOM   2937  O   SER A 305       8.884  10.379  22.107  1.00 86.06      3    O  
ATOM   2938  OG  SER A 305       5.884   8.351  22.618  1.00 86.06      3    O  
ATOM   2939  HG  SER A 305       5.567   7.710  23.243  1.00  0.00      3    H  
ATOM   2940  N   LEU A 306       7.752   9.737  20.272  1.00 84.88      3    N  
ATOM   2941  HN  LEU A 306       6.829   9.600  19.860  1.00  0.00      3    H  
ATOM   2942  CA  LEU A 306       8.924   9.404  19.461  1.00 84.88      3    C  
ATOM   2943  C   LEU A 306       9.646  10.652  18.935  1.00 84.88      3    C  
ATOM   2944  CB  LEU A 306       8.518   8.484  18.295  1.00 84.88      3    C  
ATOM   2945  O   LEU A 306      10.719  10.536  18.356  1.00 84.88      3    O  
ATOM   2946  CG  LEU A 306       7.901   7.136  18.706  1.00 84.88      3    C  
ATOM   2947  CD1 LEU A 306       7.411   6.413  17.452  1.00 84.88      3    C  
ATOM   2948  CD2 LEU A 306       8.918   6.243  19.420  1.00 84.88      3    C  
ATOM   2949  N   LEU A 307       9.105  11.854  19.145  1.00 84.12      3    N  
ATOM   2950  HN  LEU A 307       8.162  11.903  19.530  1.00  0.00      3    H  
ATOM   2951  CA  LEU A 307       9.804  13.105  18.848  1.00 84.12      3    C  
ATOM   2952  C   LEU A 307      10.772  13.535  19.949  1.00 84.12      3    C  
ATOM   2953  CB  LEU A 307       8.777  14.222  18.659  1.00 84.12      3    C  
ATOM   2954  O   LEU A 307      11.502  14.513  19.754  1.00 84.12      3    O  
ATOM   2955  CG  LEU A 307       7.808  14.002  17.499  1.00 84.12      3    C  
ATOM   2956  CD1 LEU A 307       6.828  15.169  17.499  1.00 84.12      3    C  
ATOM   2957  CD2 LEU A 307       8.590  13.967  16.188  1.00 84.12      3    C  
ATOM   2958  N   CYS A 308      10.735  12.887  21.118  1.00 71.62      3    N  
ATOM   2959  HN  CYS A 308      10.139  12.066  21.221  1.00  0.00      3    H  
ATOM   2960  CA  CYS A 308      11.535  13.340  22.243  1.00 71.62      3    C  
ATOM   2961  C   CYS A 308      13.031  13.217  21.926  1.00 71.62      3    C  
ATOM   2962  CB  CYS A 308      11.137  12.639  23.545  1.00 71.62      3    C  
ATOM   2963  O   CYS A 308      13.503  12.189  21.448  1.00 71.62      3    O  
ATOM   2964  SG  CYS A 308      11.871  13.645  24.866  1.00 71.62      3    S  
ATOM   2965  N   ARG A 309      13.765  14.306  22.181  1.00 61.91      3    N  
ATOM   2966  HN  ARG A 309      13.291  15.109  22.595  1.00  0.00      3    H  
ATOM   2967  CA  ARG A 309      15.206  14.431  21.908  1.00 61.91      3    C  
ATOM   2968  C   ARG A 309      16.081  14.009  23.087  1.00 61.91      3    C  
ATOM   2969  CB  ARG A 309      15.533  15.876  21.507  1.00 61.91      3    C  
ATOM   2970  O   ARG A 309      17.300  14.005  22.957  1.00 61.91      3    O  
ATOM   2971  CG  ARG A 309      14.907  16.271  20.167  1.00 61.91      3    C  
ATOM   2972  CD  ARG A 309      15.337  17.699  19.824  1.00 61.91      3    C  
ATOM   2973  NE  ARG A 309      14.841  18.096  18.497  1.00 61.91      3    N  
ATOM   2974  HE  ARG A 309      14.538  17.345  17.877  1.00  0.00      3    H  
ATOM   2975  NH1 ARG A 309      15.087  20.363  18.742  1.00 61.91      3    N  
ATOM   2976 1HH1 ARG A 309      15.015  21.313  18.379  1.00  0.00      3    H  
ATOM   2977 2HH1 ARG A 309      15.428  20.202  19.690  1.00  0.00      3    H  
ATOM   2978  NH2 ARG A 309      14.312  19.530  16.818  1.00 61.91      3    N  
ATOM   2979 1HH2 ARG A 309      14.240  20.480  16.455  1.00  0.00      3    H  
ATOM   2980 2HH2 ARG A 309      14.047  18.718  16.260  1.00  0.00      3    H  
ATOM   2981  CZ  ARG A 309      14.748  19.324  18.028  1.00 61.91      3    C  
ATOM   2982  N   SER A 310      15.476  13.750  24.243  1.00 59.12      3    N  
ATOM   2983  HN  SER A 310      14.460  13.830  24.287  1.00  0.00      3    H  
ATOM   2984  CA  SER A 310      16.194  13.357  25.452  1.00 59.12      3    C  
ATOM   2985  C   SER A 310      16.355  11.841  25.474  1.00 59.12      3    C  
ATOM   2986  CB  SER A 310      15.425  13.826  26.688  1.00 59.12      3    C  
ATOM   2987  O   SER A 310      15.353  11.133  25.431  1.00 59.12      3    O  
ATOM   2988  OG  SER A 310      16.212  13.601  27.835  1.00 59.12      3    O  
ATOM   2989  HG  SER A 310      15.734  13.892  28.603  1.00  0.00      3    H  
ATOM   2990  N   GLU A 311      17.590  11.343  25.571  1.00 58.53      3    N  
ATOM   2991  HN  GLU A 311      18.378  11.991  25.557  1.00  0.00      3    H  
ATOM   2992  CA  GLU A 311      17.870   9.900  25.698  1.00 58.53      3    C  
ATOM   2993  C   GLU A 311      17.269   9.292  26.982  1.00 58.53      3    C  
ATOM   2994  CB  GLU A 311      19.391   9.645  25.651  1.00 58.53      3    C  
ATOM   2995  O   GLU A 311      17.021   8.090  27.036  1.00 58.53      3    O  
ATOM   2996  CG  GLU A 311      20.014   9.951  24.276  1.00 58.53      3    C  
ATOM   2997  CD  GLU A 311      21.500   9.549  24.158  1.00 58.53      3    C  
ATOM   2998  OE1 GLU A 311      21.959   9.380  23.002  1.00 58.53      3    O  
ATOM   2999  OE2 GLU A 311      22.188   9.437  25.196  1.00 58.53      3    O  
ATOM   3000  N   ASP A 312      16.979  10.125  27.988  1.00 56.16      3    N  
ATOM   3001  HN  ASP A 312      17.124  11.123  27.837  1.00  0.00      3    H  
ATOM   3002  CA  ASP A 312      16.466   9.696  29.293  1.00 56.16      3    C  
ATOM   3003  C   ASP A 312      14.930   9.577  29.355  1.00 56.16      3    C  
ATOM   3004  CB  ASP A 312      16.959  10.679  30.368  1.00 56.16      3    C  
ATOM   3005  O   ASP A 312      14.390   9.003  30.305  1.00 56.16      3    O  
ATOM   3006  CG  ASP A 312      18.473  10.642  30.609  1.00 56.16      3    C  
ATOM   3007  OD1 ASP A 312      19.067   9.546  30.516  1.00 56.16      3    O  
ATOM   3008  OD2 ASP A 312      19.013  11.716  30.962  1.00 56.16      3    O  
ATOM   3009  N   GLU A 313      14.195  10.117  28.375  1.00 69.62      3    N  
ATOM   3010  HN  GLU A 313      14.667  10.615  27.621  1.00  0.00      3    H  
ATOM   3011  CA  GLU A 313      12.732  10.015  28.352  1.00 69.62      3    C  
ATOM   3012  C   GLU A 313      12.277   8.826  27.507  1.00 69.62      3    C  
ATOM   3013  CB  GLU A 313      12.053  11.317  27.904  1.00 69.62      3    C  
ATOM   3014  O   GLU A 313      12.323   8.838  26.278  1.00 69.62      3    O  
ATOM   3015  CG  GLU A 313      12.056  12.386  29.010  1.00 69.62      3    C  
ATOM   3016  CD  GLU A 313      11.131  13.580  28.713  1.00 69.62      3    C  
ATOM   3017  OE1 GLU A 313      10.970  14.417  29.630  1.00 69.62      3    O  
ATOM   3018  OE2 GLU A 313      10.568  13.653  27.596  1.00 69.62      3    O  
ATOM   3019  N   THR A 314      11.768   7.793  28.177  1.00 77.69      3    N  
ATOM   3020  HN  THR A 314      11.819   7.796  29.196  1.00  0.00      3    H  
ATOM   3021  CA  THR A 314      11.138   6.653  27.507  1.00 77.69      3    C  
ATOM   3022  C   THR A 314       9.870   7.106  26.777  1.00 77.69      3    C  
ATOM   3023  CB  THR A 314      10.774   5.547  28.503  1.00 77.69      3    C  
ATOM   3024  O   THR A 314       9.000   7.712  27.419  1.00 77.69      3    O  
ATOM   3025  CG2 THR A 314      12.026   4.916  29.113  1.00 77.69      3    C  
ATOM   3026  OG1 THR A 314       9.978   6.089  29.538  1.00 77.69      3    O  
ATOM   3027  HG1 THR A 314       9.200   6.481  29.159  1.00  0.00      3    H  
ATOM   3028  N   PRO A 315       9.708   6.789  25.480  1.00 85.75      3    N  
ATOM   3029  CA  PRO A 315       8.508   7.150  24.742  1.00 85.75      3    C  
ATOM   3030  C   PRO A 315       7.275   6.484  25.361  1.00 85.75      3    C  
ATOM   3031  CB  PRO A 315       8.759   6.709  23.299  1.00 85.75      3    C  
ATOM   3032  O   PRO A 315       7.329   5.364  25.877  1.00 85.75      3    O  
ATOM   3033  CG  PRO A 315       9.719   5.537  23.474  1.00 85.75      3    C  
ATOM   3034  CD  PRO A 315      10.586   5.981  24.647  1.00 85.75      3    C  
ATOM   3035  N   ALA A 316       6.145   7.183  25.292  1.00 88.06      3    N  
ATOM   3036  HN  ALA A 316       6.184   8.126  24.906  1.00  0.00      3    H  
ATOM   3037  CA  ALA A 316       4.860   6.675  25.737  1.00 88.06      3    C  
ATOM   3038  C   ALA A 316       4.476   5.473  24.869  1.00 88.06      3    C  
ATOM   3039  CB  ALA A 316       3.820   7.797  25.675  1.00 88.06      3    C  
ATOM   3040  O   ALA A 316       4.123   5.616  23.695  1.00 88.06      3    O  
ATOM   3041  N   SER A 317       4.568   4.293  25.469  1.00 90.94      3    N  
ATOM   3042  HN  SER A 317       4.775   4.284  26.468  1.00  0.00      3    H  
ATOM   3043  CA  SER A 317       4.394   3.010  24.804  1.00 90.94      3    C  
ATOM   3044  C   SER A 317       3.685   2.013  25.708  1.00 90.94      3    C  
ATOM   3045  CB  SER A 317       5.753   2.459  24.361  1.00 90.94      3    C  
ATOM   3046  O   SER A 317       3.526   2.230  26.913  1.00 90.94      3    O  
ATOM   3047  OG  SER A 317       6.621   2.365  25.471  1.00 90.94      3    O  
ATOM   3048  HG  SER A 317       7.464   2.023  25.196  1.00  0.00      3    H  
ATOM   3049  N   THR A 318       3.210   0.930  25.109  1.00 91.88      3    N  
ATOM   3050  HN  THR A 318       3.273   0.878  24.092  1.00  0.00      3    H  
ATOM   3051  CA  THR A 318       2.602  -0.192  25.818  1.00 91.88      3    C  
ATOM   3052  C   THR A 318       2.814  -1.480  25.030  1.00 91.88      3    C  
ATOM   3053  CB  THR A 318       1.120   0.097  26.065  1.00 91.88      3    C  
ATOM   3054  O   THR A 318       2.824  -1.468  23.795  1.00 91.88      3    O  
ATOM   3055  CG2 THR A 318       0.296   0.050  24.787  1.00 91.88      3    C  
ATOM   3056  OG1 THR A 318       0.571  -0.805  26.992  1.00 91.88      3    O  
ATOM   3057  HG1 THR A 318      -0.349  -0.626  27.145  1.00  0.00      3    H  
ATOM   3058  N   THR A 319       2.993  -2.587  25.741  1.00 92.31      3    N  
ATOM   3059  HN  THR A 319       3.015  -2.504  26.757  1.00  0.00      3    H  
ATOM   3060  CA  THR A 319       3.160  -3.918  25.157  1.00 92.31      3    C  
ATOM   3061  C   THR A 319       1.801  -4.594  25.011  1.00 92.31      3    C  
ATOM   3062  CB  THR A 319       4.106  -4.783  26.003  1.00 92.31      3    C  
ATOM   3063  O   THR A 319       0.946  -4.517  25.897  1.00 92.31      3    O  
ATOM   3064  CG2 THR A 319       5.553  -4.295  25.961  1.00 92.31      3    C  
ATOM   3065  OG1 THR A 319       3.731  -4.779  27.362  1.00 92.31      3    O  
ATOM   3066  HG1 THR A 319       4.316  -5.314  27.885  1.00  0.00      3    H  
ATOM   3067  N   LEU A 320       1.576  -5.275  23.888  1.00 92.12      3    N  
ATOM   3068  HN  LEU A 320       2.251  -5.220  23.125  1.00  0.00      3    H  
ATOM   3069  CA  LEU A 320       0.379  -6.100  23.729  1.00 92.12      3    C  
ATOM   3070  C   LEU A 320       0.617  -7.475  24.370  1.00 92.12      3    C  
ATOM   3071  CB  LEU A 320      -0.019  -6.228  22.253  1.00 92.12      3    C  
ATOM   3072  O   LEU A 320       1.687  -8.048  24.169  1.00 92.12      3    O  
ATOM   3073  CG  LEU A 320      -0.216  -4.899  21.505  1.00 92.12      3    C  
ATOM   3074  CD1 LEU A 320      -0.643  -5.183  20.067  1.00 92.12      3    C  
ATOM   3075  CD2 LEU A 320      -1.318  -4.053  22.135  1.00 92.12      3    C  
ATOM   3076  N   PRO A 321      -0.362  -8.049  25.095  1.00 89.19      3    N  
ATOM   3077  CA  PRO A 321      -0.214  -9.335  25.781  1.00 89.19      3    C  
ATOM   3078  C   PRO A 321      -0.352 -10.520  24.805  1.00 89.19      3    C  
ATOM   3079  CB  PRO A 321      -1.280  -9.299  26.884  1.00 89.19      3    C  
ATOM   3080  O   PRO A 321      -1.222 -11.373  24.966  1.00 89.19      3    O  
ATOM   3081  CG  PRO A 321      -2.413  -8.516  26.220  1.00 89.19      3    C  
ATOM   3082  CD  PRO A 321      -1.663  -7.467  25.400  1.00 89.19      3    C  
ATOM   3083  N   ILE A 322       0.469 -10.533  23.754  1.00 90.75      3    N  
ATOM   3084  HN  ILE A 322       1.125  -9.756  23.675  1.00  0.00      3    H  
ATOM   3085  CA  ILE A 322       0.523 -11.552  22.700  1.00 90.75      3    C  
ATOM   3086  C   ILE A 322       1.976 -11.837  22.316  1.00 90.75      3    C  
ATOM   3087  CB  ILE A 322      -0.304 -11.153  21.452  1.00 90.75      3    C  
ATOM   3088  O   ILE A 322       2.869 -11.020  22.544  1.00 90.75      3    O  
ATOM   3089  CG1 ILE A 322       0.091  -9.761  20.916  1.00 90.75      3    C  
ATOM   3090  CG2 ILE A 322      -1.800 -11.241  21.784  1.00 90.75      3    C  
ATOM   3091  CD1 ILE A 322      -0.555  -9.397  19.578  1.00 90.75      3    C  
ATOM   3092  N   TRP A 323       2.191 -12.997  21.703  1.00 86.88      3    N  
ATOM   3093  HN  TRP A 323       1.373 -13.563  21.477  1.00  0.00      3    H  
ATOM   3094  CA  TRP A 323       3.500 -13.534  21.323  1.00 86.88      3    C  
ATOM   3095  C   TRP A 323       3.405 -14.149  19.929  1.00 86.88      3    C  
ATOM   3096  CB  TRP A 323       3.957 -14.603  22.335  1.00 86.88      3    C  
ATOM   3097  O   TRP A 323       2.302 -14.413  19.443  1.00 86.88      3    O  
ATOM   3098  CG  TRP A 323       3.301 -14.553  23.680  1.00 86.88      3    C  
ATOM   3099  CD1 TRP A 323       2.179 -15.226  24.024  1.00 86.88      3    C  
ATOM   3100  CD2 TRP A 323       3.668 -13.759  24.846  1.00 86.88      3    C  
ATOM   3101  CE2 TRP A 323       2.696 -13.989  25.866  1.00 86.88      3    C  
ATOM   3102  CE3 TRP A 323       4.722 -12.871  25.146  1.00 86.88      3    C  
ATOM   3103  NE1 TRP A 323       1.813 -14.892  25.310  1.00 86.88      3    N  
ATOM   3104  HE1 TRP A 323       0.994 -15.265  25.790  1.00  0.00      3    H  
ATOM   3105  CH2 TRP A 323       3.822 -12.481  27.386  1.00 86.88      3    C  
ATOM   3106  CZ2 TRP A 323       2.760 -13.361  27.118  1.00 86.88      3    C  
ATOM   3107  CZ3 TRP A 323       4.802 -12.247  26.405  1.00 86.88      3    C  
ATOM   3108  N   LEU A 324       4.546 -14.422  19.290  1.00 88.50      3    N  
ATOM   3109  HN  LEU A 324       5.426 -14.168  19.739  1.00  0.00      3    H  
ATOM   3110  CA  LEU A 324       4.596 -15.069  17.974  1.00 88.50      3    C  
ATOM   3111  C   LEU A 324       3.767 -14.298  16.937  1.00 88.50      3    C  
ATOM   3112  CB  LEU A 324       4.213 -16.557  18.103  1.00 88.50      3    C  
ATOM   3113  O   LEU A 324       2.974 -14.868  16.180  1.00 88.50      3    O  
ATOM   3114  CG  LEU A 324       5.097 -17.366  19.069  1.00 88.50      3    C  
ATOM   3115  CD1 LEU A 324       4.486 -18.753  19.276  1.00 88.50      3    C  
ATOM   3116  CD2 LEU A 324       6.509 -17.534  18.511  1.00 88.50      3    C  
ATOM   3117  N   THR A 325       3.931 -12.972  16.942  1.00 85.69      3    N  
ATOM   3118  HN  THR A 325       4.578 -12.566  17.618  1.00  0.00      3    H  
ATOM   3119  CA  THR A 325       3.228 -12.073  16.025  1.00 85.69      3    C  
ATOM   3120  C   THR A 325       3.631 -12.397  14.595  1.00 85.69      3    C  
ATOM   3121  CB  THR A 325       3.513 -10.597  16.332  1.00 85.69      3    C  
ATOM   3122  O   THR A 325       4.805 -12.352  14.241  1.00 85.69      3    O  
ATOM   3123  CG2 THR A 325       2.765  -9.670  15.372  1.00 85.69      3    C  
ATOM   3124  OG1 THR A 325       3.057 -10.296  17.630  1.00 85.69      3    O  
ATOM   3125  HG1 THR A 325       3.521 -10.872  18.226  1.00  0.00      3    H  
ATOM   3126  N   SER A 326       2.653 -12.723  13.758  1.00 87.31      3    N  
ATOM   3127  HN  SER A 326       1.696 -12.750  14.110  1.00  0.00      3    H  
ATOM   3128  CA  SER A 326       2.893 -13.044  12.356  1.00 87.31      3    C  
ATOM   3129  C   SER A 326       2.771 -11.801  11.481  1.00 87.31      3    C  
ATOM   3130  CB  SER A 326       1.933 -14.143  11.902  1.00 87.31      3    C  
ATOM   3131  O   SER A 326       3.686 -11.497  10.715  1.00 87.31      3    O  
ATOM   3132  OG  SER A 326       2.368 -14.643  10.656  1.00 87.31      3    O  
ATOM   3133  HG  SER A 326       1.771 -15.326  10.374  1.00  0.00      3    H  
ATOM   3134  N   ARG A 327       1.638 -11.091  11.580  1.00 93.06      3    N  
ATOM   3135  HN  ARG A 327       0.964 -11.385  12.286  1.00  0.00      3    H  
ATOM   3136  CA  ARG A 327       1.284  -9.922  10.755  1.00 93.06      3    C  
ATOM   3137  C   ARG A 327       0.321  -9.013  11.506  1.00 93.06      3    C  
ATOM   3138  CB  ARG A 327       0.634 -10.368   9.427  1.00 93.06      3    C  
ATOM   3139  O   ARG A 327      -0.378  -9.464  12.407  1.00 93.06      3    O  
ATOM   3140  CG  ARG A 327       1.622 -11.153   8.560  1.00 93.06      3    C  
ATOM   3141  CD  ARG A 327       1.099 -11.491   7.171  1.00 93.06      3    C  
ATOM   3142  NE  ARG A 327       2.169 -12.172   6.425  1.00 93.06      3    N  
ATOM   3143  HE  ARG A 327       2.203 -13.188   6.503  1.00  0.00      3    H  
ATOM   3144  NH1 ARG A 327       3.135 -10.317   5.456  1.00 93.06      3    N  
ATOM   3145 1HH1 ARG A 327       3.846  -9.881   4.869  1.00  0.00      3    H  
ATOM   3146 2HH1 ARG A 327       2.429  -9.747   5.922  1.00  0.00      3    H  
ATOM   3147  NH2 ARG A 327       3.996 -12.334   5.066  1.00 93.06      3    N  
ATOM   3148 1HH2 ARG A 327       4.707 -11.898   4.479  1.00  0.00      3    H  
ATOM   3149 2HH2 ARG A 327       3.963 -13.341   5.227  1.00  0.00      3    H  
ATOM   3150  CZ  ARG A 327       3.093 -11.605   5.662  1.00 93.06      3    C  
ATOM   3151  N   ALA A 328       0.235  -7.754  11.099  1.00 94.75      3    N  
ATOM   3152  HN  ALA A 328       0.890  -7.424  10.390  1.00  0.00      3    H  
ATOM   3153  CA  ALA A 328      -0.755  -6.824  11.621  1.00 94.75      3    C  
ATOM   3154  C   ALA A 328      -1.233  -5.862  10.531  1.00 94.75      3    C  
ATOM   3155  CB  ALA A 328      -0.153  -6.085  12.821  1.00 94.75      3    C  
ATOM   3156  O   ALA A 328      -0.575  -5.685   9.505  1.00 94.75      3    O  
ATOM   3157  N   CYS A 329      -2.383  -5.237  10.756  1.00 94.81      3    N  
ATOM   3158  HN  CYS A 329      -2.966  -5.559  11.528  1.00  0.00      3    H  
ATOM   3159  CA  CYS A 329      -2.853  -4.115   9.955  1.00 94.81      3    C  
ATOM   3160  C   CYS A 329      -3.802  -3.220  10.757  1.00 94.81      3    C  
ATOM   3161  CB  CYS A 329      -3.521  -4.622   8.666  1.00 94.81      3    C  
ATOM   3162  O   CYS A 329      -4.494  -3.676  11.671  1.00 94.81      3    O  
ATOM   3163  SG  CYS A 329      -5.043  -5.526   9.051  1.00 94.81      3    S  
ATOM   3164  N   TRP A 330      -3.884  -1.955  10.363  1.00 94.56      3    N  
ATOM   3165  HN  TRP A 330      -3.243  -1.636   9.637  1.00  0.00      3    H  
ATOM   3166  CA  TRP A 330      -4.839  -0.994  10.909  1.00 94.56      3    C  
ATOM   3167  C   TRP A 330      -6.182  -1.043  10.178  1.00 94.56      3    C  
ATOM   3168  CB  TRP A 330      -4.217   0.399  10.827  1.00 94.56      3    C  
ATOM   3169  O   TRP A 330      -6.247  -1.415   9.002  1.00 94.56      3    O  
ATOM   3170  CG  TRP A 330      -2.972   0.547  11.642  1.00 94.56      3    C  
ATOM   3171  CD1 TRP A 330      -1.694   0.516  11.194  1.00 94.56      3    C  
ATOM   3172  CD2 TRP A 330      -2.883   0.772  13.076  1.00 94.56      3    C  
ATOM   3173  CE2 TRP A 330      -1.507   0.848  13.437  1.00 94.56      3    C  
ATOM   3174  CE3 TRP A 330      -3.834   0.968  14.096  1.00 94.56      3    C  
ATOM   3175  NE1 TRP A 330      -0.826   0.676  12.258  1.00 94.56      3    N  
ATOM   3176  HE1 TRP A 330       0.191   0.667  12.177  1.00  0.00      3    H  
ATOM   3177  CH2 TRP A 330      -2.054   1.274  15.737  1.00 94.56      3    C  
ATOM   3178  CZ2 TRP A 330      -1.085   1.095  14.743  1.00 94.56      3    C  
ATOM   3179  CZ3 TRP A 330      -3.425   1.216  15.415  1.00 94.56      3    C  
ATOM   3180  N   THR A 331      -7.253  -0.621  10.850  1.00 89.12      3    N  
ATOM   3181  HN  THR A 331      -7.180  -0.496  11.860  1.00  0.00      3    H  
ATOM   3182  CA  THR A 331      -8.535  -0.329  10.192  1.00 89.12      3    C  
ATOM   3183  C   THR A 331      -8.577   1.121   9.697  1.00 89.12      3    C  
ATOM   3184  CB  THR A 331      -9.733  -0.594  11.101  1.00 89.12      3    C  
ATOM   3185  O   THR A 331      -8.405   2.030  10.509  1.00 89.12      3    O  
ATOM   3186  CG2 THR A 331      -9.926  -2.089  11.336  1.00 89.12      3    C  
ATOM   3187  OG1 THR A 331      -9.561  -0.023  12.360  1.00 89.12      3    O  
ATOM   3188  HG1 THR A 331      -9.441   0.908  12.214  1.00  0.00      3    H  
ATOM   3189  N   PRO A 332      -8.828   1.376   8.398  1.00 82.12      3    N  
ATOM   3190  CA  PRO A 332      -8.801   2.733   7.843  1.00 82.12      3    C  
ATOM   3191  C   PRO A 332      -9.807   3.718   8.458  1.00 82.12      3    C  
ATOM   3192  CB  PRO A 332      -9.054   2.562   6.342  1.00 82.12      3    C  
ATOM   3193  O   PRO A 332      -9.458   4.880   8.656  1.00 82.12      3    O  
ATOM   3194  CG  PRO A 332      -8.540   1.155   6.049  1.00 82.12      3    C  
ATOM   3195  CD  PRO A 332      -8.891   0.395   7.321  1.00 82.12      3    C  
ATOM   3196  N   ASP A 333     -11.037   3.276   8.757  1.00 82.31      3    N  
ATOM   3197  HN  ASP A 333     -11.238   2.281   8.660  1.00  0.00      3    H  
ATOM   3198  CA  ASP A 333     -12.112   4.175   9.222  1.00 82.31      3    C  
ATOM   3199  C   ASP A 333     -12.075   4.413  10.740  1.00 82.31      3    C  
ATOM   3200  CB  ASP A 333     -13.491   3.624   8.821  1.00 82.31      3    C  
ATOM   3201  O   ASP A 333     -12.556   5.432  11.232  1.00 82.31      3    O  
ATOM   3202  CG  ASP A 333     -13.795   3.653   7.318  1.00 82.31      3    C  
ATOM   3203  OD1 ASP A 333     -12.987   4.188   6.524  1.00 82.31      3    O  
ATOM   3204  OD2 ASP A 333     -14.864   3.110   6.958  1.00 82.31      3    O  
ATOM   3205  N   GLU A 334     -11.475   3.484  11.484  1.00 83.38      3    N  
ATOM   3206  HN  GLU A 334     -11.177   2.626  11.019  1.00  0.00      3    H  
ATOM   3207  CA  GLU A 334     -11.213   3.604  12.915  1.00 83.38      3    C  
ATOM   3208  C   GLU A 334      -9.704   3.552  13.140  1.00 83.38      3    C  
ATOM   3209  CB  GLU A 334     -11.954   2.520  13.704  1.00 83.38      3    C  
ATOM   3210  O   GLU A 334      -9.134   2.513  13.456  1.00 83.38      3    O  
ATOM   3211  CG  GLU A 334     -13.471   2.765  13.747  1.00 83.38      3    C  
ATOM   3212  CD  GLU A 334     -14.173   1.801  14.709  1.00 83.38      3    C  
ATOM   3213  OE1 GLU A 334     -15.368   1.490  14.508  1.00 83.38      3    O  
ATOM   3214  OE2 GLU A 334     -13.507   1.331  15.659  1.00 83.38      3    O  
ATOM   3215  N   ALA A 335      -9.037   4.682  12.928  1.00 76.81      3    N  
ATOM   3216  HN  ALA A 335      -9.567   5.546  12.812  1.00  0.00      3    H  
ATOM   3217  CA  ALA A 335      -7.579   4.744  12.853  1.00 76.81      3    C  
ATOM   3218  C   ALA A 335      -6.832   4.269  14.118  1.00 76.81      3    C  
ATOM   3219  CB  ALA A 335      -7.222   6.183  12.524  1.00 76.81      3    C  
ATOM   3220  O   ALA A 335      -5.678   3.860  14.029  1.00 76.81      3    O  
ATOM   3221  N   ALA A 336      -7.500   4.259  15.274  1.00 88.25      3    N  
ATOM   3222  HN  ALA A 336      -8.448   4.636  15.278  1.00  0.00      3    H  
ATOM   3223  CA  ALA A 336      -6.967   3.745  16.532  1.00 88.25      3    C  
ATOM   3224  C   ALA A 336      -7.231   2.242  16.747  1.00 88.25      3    C  
ATOM   3225  CB  ALA A 336      -7.520   4.610  17.668  1.00 88.25      3    C  
ATOM   3226  O   ALA A 336      -6.998   1.733  17.840  1.00 88.25      3    O  
ATOM   3227  N   ARG A 337      -7.738   1.510  15.750  1.00 94.12      3    N  
ATOM   3228  HN  ARG A 337      -7.944   1.975  14.866  1.00  0.00      3    H  
ATOM   3229  CA  ARG A 337      -8.013   0.076  15.860  1.00 94.12      3    C  
ATOM   3230  C   ARG A 337      -6.990  -0.742  15.070  1.00 94.12      3    C  
ATOM   3231  CB  ARG A 337      -9.495  -0.178  15.558  1.00 94.12      3    C  
ATOM   3232  O   ARG A 337      -6.827  -0.602  13.856  1.00 94.12      3    O  
ATOM   3233  CG  ARG A 337      -9.881  -1.653  15.379  1.00 94.12      3    C  
ATOM   3234  CD  ARG A 337     -11.287  -1.780  14.781  1.00 94.12      3    C  
ATOM   3235  NE  ARG A 337     -12.323  -1.135  15.608  1.00 94.12      3    N  
ATOM   3236  HE  ARG A 337     -12.190  -0.139  15.782  1.00  0.00      3    H  
ATOM   3237  NH1 ARG A 337     -13.653  -2.935  16.053  1.00 94.12      3    N  
ATOM   3238 1HH1 ARG A 337     -12.991  -3.518  15.540  1.00  0.00      3    H  
ATOM   3239 2HH1 ARG A 337     -14.485  -3.349  16.475  1.00  0.00      3    H  
ATOM   3240  NH2 ARG A 337     -14.235  -0.928  16.802  1.00 94.12      3    N  
ATOM   3241 1HH2 ARG A 337     -14.031   0.068  16.879  1.00  0.00      3    H  
ATOM   3242 2HH2 ARG A 337     -15.067  -1.342  17.224  1.00  0.00      3    H  
ATOM   3243  CZ  ARG A 337     -13.394  -1.668  16.151  1.00 94.12      3    C  
ATOM   3244  N   LEU A 338      -6.299  -1.609  15.803  1.00 95.94      3    N  
ATOM   3245  HN  LEU A 338      -6.560  -1.689  16.786  1.00  0.00      3    H  
ATOM   3246  CA  LEU A 338      -5.205  -2.457  15.343  1.00 95.94      3    C  
ATOM   3247  C   LEU A 338      -5.657  -3.916  15.330  1.00 95.94      3    C  
ATOM   3248  CB  LEU A 338      -4.009  -2.258  16.289  1.00 95.94      3    C  
ATOM   3249  O   LEU A 338      -6.220  -4.406  16.306  1.00 95.94      3    O  
ATOM   3250  CG  LEU A 338      -2.783  -3.122  15.954  1.00 95.94      3    C  
ATOM   3251  CD1 LEU A 338      -2.143  -2.759  14.614  1.00 95.94      3    C  
ATOM   3252  CD2 LEU A 338      -1.745  -2.962  17.058  1.00 95.94      3    C  
ATOM   3253  N   MET A 339      -5.374  -4.633  14.250  1.00 95.75      3    N  
ATOM   3254  HN  MET A 339      -4.934  -4.161  13.460  1.00  0.00      3    H  
ATOM   3255  CA  MET A 339      -5.658  -6.061  14.131  1.00 95.75      3    C  
ATOM   3256  C   MET A 339      -4.341  -6.806  13.997  1.00 95.75      3    C  
ATOM   3257  CB  MET A 339      -6.591  -6.311  12.941  1.00 95.75      3    C  
ATOM   3258  O   MET A 339      -3.560  -6.511  13.093  1.00 95.75      3    O  
ATOM   3259  CG  MET A 339      -7.914  -5.567  13.148  1.00 95.75      3    C  
ATOM   3260  SD  MET A 339      -9.107  -5.648  11.799  1.00 95.75      3    S  
ATOM   3261  CE  MET A 339      -8.180  -4.902  10.440  1.00 95.75      3    C  
ATOM   3262  N   VAL A 340      -4.098  -7.759  14.892  1.00 96.50      3    N  
ATOM   3263  HN  VAL A 340      -4.825  -7.978  15.573  1.00  0.00      3    H  
ATOM   3264  CA  VAL A 340      -2.844  -8.511  14.952  1.00 96.50      3    C  
ATOM   3265  C   VAL A 340      -3.132  -9.994  14.794  1.00 96.50      3    C  
ATOM   3266  CB  VAL A 340      -2.056  -8.231  16.248  1.00 96.50      3    C  
ATOM   3267  O   VAL A 340      -3.933 -10.565  15.533  1.00 96.50      3    O  
ATOM   3268  CG1 VAL A 340      -0.659  -8.847  16.133  1.00 96.50      3    C  
ATOM   3269  CG2 VAL A 340      -1.894  -6.730  16.514  1.00 96.50      3    C  
ATOM   3270  N   MET A 341      -2.466 -10.613  13.825  1.00 96.00      3    N  
ATOM   3271  HN  MET A 341      -1.967 -10.036  13.148  1.00  0.00      3    H  
ATOM   3272  CA  MET A 341      -2.400 -12.055  13.663  1.00 96.00      3    C  
ATOM   3273  C   MET A 341      -1.205 -12.585  14.447  1.00 96.00      3    C  
ATOM   3274  CB  MET A 341      -2.292 -12.414  12.180  1.00 96.00      3    C  
ATOM   3275  O   MET A 341      -0.061 -12.210  14.184  1.00 96.00      3    O  
ATOM   3276  CG  MET A 341      -2.411 -13.929  11.977  1.00 96.00      3    C  
ATOM   3277  SD  MET A 341      -2.211 -14.474  10.260  1.00 96.00      3    S  
ATOM   3278  CE  MET A 341      -3.599 -13.613   9.479  1.00 96.00      3    C  
ATOM   3279  N   HIS A 342      -1.467 -13.476  15.388  1.00 94.75      3    N  
ATOM   3280  HN  HIS A 342      -2.438 -13.763  15.512  1.00  0.00      3    H  
ATOM   3281  CA  HIS A 342      -0.467 -14.078  16.261  1.00 94.75      3    C  
ATOM   3282  C   HIS A 342      -0.765 -15.567  16.443  1.00 94.75      3    C  
ATOM   3283  CB  HIS A 342      -0.447 -13.299  17.583  1.00 94.75      3    C  
ATOM   3284  O   HIS A 342      -1.737 -16.085  15.886  1.00 94.75      3    O  
ATOM   3285  CG  HIS A 342      -1.710 -13.407  18.397  1.00 94.75      3    C  
ATOM   3286  CD2 HIS A 342      -2.815 -12.605  18.304  1.00 94.75      3    C  
ATOM   3287  ND1 HIS A 342      -1.947 -14.309  19.408  1.00 94.75      3    N  
ATOM   3288  HD1 HIS A 342      -1.310 -15.044  19.717  1.00  0.00      3    H  
ATOM   3289  CE1 HIS A 342      -3.162 -14.054  19.917  1.00 94.75      3    C  
ATOM   3290  NE2 HIS A 342      -3.737 -13.025  19.270  1.00 94.75      3    N  
ATOM   3291  HE2 HIS A 342      -4.660 -12.630  19.448  1.00  0.00      3    H  
ATOM   3292  N   ARG A 343       0.068 -16.276  17.204  1.00 91.69      3    N  
ATOM   3293  HN  ARG A 343       0.952 -15.861  17.499  1.00  0.00      3    H  
ATOM   3294  CA  ARG A 343      -0.260 -17.641  17.626  1.00 91.69      3    C  
ATOM   3295  C   ARG A 343      -0.858 -17.644  19.027  1.00 91.69      3    C  
ATOM   3296  CB  ARG A 343       0.930 -18.587  17.471  1.00 91.69      3    C  
ATOM   3297  O   ARG A 343      -0.587 -16.755  19.832  1.00 91.69      3    O  
ATOM   3298  CG  ARG A 343       1.450 -18.611  16.025  1.00 91.69      3    C  
ATOM   3299  CD  ARG A 343       2.269 -19.881  15.823  1.00 91.69      3    C  
ATOM   3300  NE  ARG A 343       2.788 -20.031  14.455  1.00 91.69      3    N  
ATOM   3301  HE  ARG A 343       2.696 -19.239  13.819  1.00  0.00      3    H  
ATOM   3302  NH1 ARG A 343       3.574 -22.172  14.753  1.00 91.69      3    N  
ATOM   3303 1HH1 ARG A 343       3.275 -22.116  15.727  1.00  0.00      3    H  
ATOM   3304 2HH1 ARG A 343       4.020 -23.019  14.400  1.00  0.00      3    H  
ATOM   3305  NH2 ARG A 343       3.748 -21.200  12.753  1.00 91.69      3    N  
ATOM   3306 1HH2 ARG A 343       3.585 -20.384  12.163  1.00  0.00      3    H  
ATOM   3307 2HH2 ARG A 343       4.194 -22.047  12.400  1.00  0.00      3    H  
ATOM   3308  CZ  ARG A 343       3.366 -21.128  13.998  1.00 91.69      3    C  
ATOM   3309  N   ASN A 344      -1.719 -18.615  19.294  1.00 88.75      3    N  
ATOM   3310  HN  ASN A 344      -2.037 -19.206  18.526  1.00  0.00      3    H  
ATOM   3311  CA  ASN A 344      -2.236 -18.882  20.635  1.00 88.75      3    C  
ATOM   3312  C   ASN A 344      -1.123 -19.361  21.594  1.00 88.75      3    C  
ATOM   3313  CB  ASN A 344      -3.387 -19.900  20.516  1.00 88.75      3    C  
ATOM   3314  O   ASN A 344      -0.002 -19.635  21.171  1.00 88.75      3    O  
ATOM   3315  CG  ASN A 344      -2.956 -21.248  19.969  1.00 88.75      3    C  
ATOM   3316  ND2 ASN A 344      -3.794 -22.247  20.073  1.00 88.75      3    N  
ATOM   3317 1HD2 ASN A 344      -4.694 -22.092  20.528  1.00  0.00      3    H  
ATOM   3318 2HD2 ASN A 344      -3.504 -23.153  19.705  1.00  0.00      3    H  
ATOM   3319  OD1 ASN A 344      -1.881 -21.433  19.425  1.00 88.75      3    O  
ATOM   3320  N   ASP A 345      -1.449 -19.519  22.880  1.00 83.50      3    N  
ATOM   3321  HN  ASP A 345      -2.427 -19.403  23.145  1.00  0.00      3    H  
ATOM   3322  CA  ASP A 345      -0.477 -19.852  23.938  1.00 83.50      3    C  
ATOM   3323  C   ASP A 345       0.275 -21.174  23.714  1.00 83.50      3    C  
ATOM   3324  CB  ASP A 345      -1.204 -19.941  25.290  1.00 83.50      3    C  
ATOM   3325  O   ASP A 345       1.394 -21.343  24.190  1.00 83.50      3    O  
ATOM   3326  CG  ASP A 345      -1.923 -18.654  25.699  1.00 83.50      3    C  
ATOM   3327  OD1 ASP A 345      -1.478 -17.567  25.271  1.00 83.50      3    O  
ATOM   3328  OD2 ASP A 345      -2.950 -18.786  26.399  1.00 83.50      3    O  
ATOM   3329  N   ASN A 346      -0.321 -22.124  22.982  1.00 84.31      3    N  
ATOM   3330  HN  ASN A 346      -1.275 -21.966  22.658  1.00  0.00      3    H  
ATOM   3331  CA  ASN A 346       0.344 -23.381  22.629  1.00 84.31      3    C  
ATOM   3332  C   ASN A 346       1.200 -23.283  21.351  1.00 84.31      3    C  
ATOM   3333  CB  ASN A 346      -0.683 -24.532  22.626  1.00 84.31      3    C  
ATOM   3334  O   ASN A 346       1.855 -24.256  20.984  1.00 84.31      3    O  
ATOM   3335  CG  ASN A 346      -1.686 -24.509  21.488  1.00 84.31      3    C  
ATOM   3336  ND2 ASN A 346      -2.792 -25.203  21.621  1.00 84.31      3    N  
ATOM   3337 1HD2 ASN A 346      -2.947 -25.706  22.495  1.00  0.00      3    H  
ATOM   3338 2HD2 ASN A 346      -3.466 -25.188  20.856  1.00  0.00      3    H  
ATOM   3339  OD1 ASN A 346      -1.502 -23.912  20.451  1.00 84.31      3    O  
ATOM   3340  N   GLY A 347       1.192 -22.132  20.672  1.00 80.44      3    N  
ATOM   3341  HN  GLY A 347       0.592 -21.385  21.021  1.00  0.00      3    H  
ATOM   3342  CA  GLY A 347       1.974 -21.858  19.470  1.00 80.44      3    C  
ATOM   3343  C   GLY A 347       1.512 -22.604  18.215  1.00 80.44      3    C  
ATOM   3344  O   GLY A 347       2.237 -22.592  17.217  1.00 80.44      3    O  
ATOM   3345  N   MET A 348       0.347 -23.261  18.233  1.00 85.06      3    N  
ATOM   3346  HN  MET A 348      -0.261 -23.146  19.044  1.00  0.00      3    H  
ATOM   3347  CA  MET A 348      -0.101 -24.140  17.143  1.00 85.06      3    C  
ATOM   3348  C   MET A 348      -1.110 -23.473  16.214  1.00 85.06      3    C  
ATOM   3349  CB  MET A 348      -0.691 -25.447  17.698  1.00 85.06      3    C  
ATOM   3350  O   MET A 348      -1.031 -23.669  15.004  1.00 85.06      3    O  
ATOM   3351  CG  MET A 348       0.330 -26.264  18.498  1.00 85.06      3    C  
ATOM   3352  SD  MET A 348       1.665 -26.988  17.503  1.00 85.06      3    S  
ATOM   3353  CE  MET A 348       0.968 -28.630  17.196  1.00 85.06      3    C  
ATOM   3354  N   GLN A 349      -2.042 -22.687  16.755  1.00 90.00      3    N  
ATOM   3355  HN  GLN A 349      -1.981 -22.471  17.750  1.00  0.00      3    H  
ATOM   3356  CA  GLN A 349      -3.148 -22.121  15.981  1.00 90.00      3    C  
ATOM   3357  C   GLN A 349      -2.969 -20.624  15.778  1.00 90.00      3    C  
ATOM   3358  CB  GLN A 349      -4.507 -22.423  16.620  1.00 90.00      3    C  
ATOM   3359  O   GLN A 349      -2.511 -19.907  16.672  1.00 90.00      3    O  
ATOM   3360  CG  GLN A 349      -4.749 -23.929  16.773  1.00 90.00      3    C  
ATOM   3361  CD  GLN A 349      -6.125 -24.217  17.351  1.00 90.00      3    C  
ATOM   3362  NE2 GLN A 349      -6.958 -24.953  16.653  1.00 90.00      3    N  
ATOM   3363 1HE2 GLN A 349      -6.687 -25.303  15.734  1.00  0.00      3    H  
ATOM   3364 2HE2 GLN A 349      -7.881 -25.146  17.041  1.00  0.00      3    H  
ATOM   3365  OE1 GLN A 349      -6.451 -23.797  18.455  1.00 90.00      3    O  
ATOM   3366  N   LEU A 350      -3.362 -20.152  14.598  1.00 94.38      3    N  
ATOM   3367  HN  LEU A 350      -3.663 -20.812  13.881  1.00  0.00      3    H  
ATOM   3368  CA  LEU A 350      -3.378 -18.730  14.292  1.00 94.38      3    C  
ATOM   3369  C   LEU A 350      -4.630 -18.083  14.879  1.00 94.38      3    C  
ATOM   3370  CB  LEU A 350      -3.277 -18.503  12.779  1.00 94.38      3    C  
ATOM   3371  O   LEU A 350      -5.751 -18.555  14.693  1.00 94.38      3    O  
ATOM   3372  CG  LEU A 350      -1.916 -18.882  12.177  1.00 94.38      3    C  
ATOM   3373  CD1 LEU A 350      -2.029 -18.895  10.657  1.00 94.38      3    C  
ATOM   3374  CD2 LEU A 350      -0.823 -17.876  12.553  1.00 94.38      3    C  
ATOM   3375  N   VAL A 351      -4.416 -16.972  15.566  1.00 95.69      3    N  
ATOM   3376  HN  VAL A 351      -3.448 -16.668  15.671  1.00  0.00      3    H  
ATOM   3377  CA  VAL A 351      -5.445 -16.145  16.186  1.00 95.69      3    C  
ATOM   3378  C   VAL A 351      -5.352 -14.760  15.575  1.00 95.69      3    C  
ATOM   3379  CB  VAL A 351      -5.238 -16.066  17.708  1.00 95.69      3    C  
ATOM   3380  O   VAL A 351      -4.255 -14.240  15.366  1.00 95.69      3    O  
ATOM   3381  CG1 VAL A 351      -6.315 -15.214  18.390  1.00 95.69      3    C  
ATOM   3382  CG2 VAL A 351      -5.282 -17.434  18.388  1.00 95.69      3    C  
ATOM   3383  N   ILE A 352      -6.499 -14.142  15.315  1.00 96.81      3    N  
ATOM   3384  HN  ILE A 352      -7.363 -14.684  15.310  1.00  0.00      3    H  
ATOM   3385  CA  ILE A 352      -6.561 -12.711  15.036  1.00 96.81      3    C  
ATOM   3386  C   ILE A 352      -7.208 -12.026  16.228  1.00 96.81      3    C  
ATOM   3387  CB  ILE A 352      -7.274 -12.414  13.706  1.00 96.81      3    C  
ATOM   3388  O   ILE A 352      -8.355 -12.314  16.570  1.00 96.81      3    O  
ATOM   3389  CG1 ILE A 352      -6.457 -13.021  12.544  1.00 96.81      3    C  
ATOM   3390  CG2 ILE A 352      -7.414 -10.887  13.541  1.00 96.81      3    C  
ATOM   3391  CD1 ILE A 352      -7.118 -12.873  11.172  1.00 96.81      3    C  
ATOM   3392  N   THR A 353      -6.481 -11.085  16.823  1.00 96.50      3    N  
ATOM   3393  HN  THR A 353      -5.529 -10.932  16.490  1.00  0.00      3    H  
ATOM   3394  CA  THR A 353      -6.966 -10.257  17.926  1.00 96.50      3    C  
ATOM   3395  C   THR A 353      -7.043  -8.801  17.486  1.00 96.50      3    C  
ATOM   3396  CB  THR A 353      -6.130 -10.469  19.193  1.00 96.50      3    C  
ATOM   3397  O   THR A 353      -6.114  -8.254  16.894  1.00 96.50      3    O  
ATOM   3398  CG2 THR A 353      -6.691  -9.681  20.372  1.00 96.50      3    C  
ATOM   3399  OG1 THR A 353      -6.231 -11.826  19.567  1.00 96.50      3    O  
ATOM   3400  HG1 THR A 353      -5.713 -11.957  20.352  1.00  0.00      3    H  
ATOM   3401  N   THR A 354      -8.190  -8.178  17.749  1.00 96.56      3    N  
ATOM   3402  HN  THR A 354      -8.927  -8.716  18.205  1.00  0.00      3    H  
ATOM   3403  CA  THR A 354      -8.470  -6.775  17.431  1.00 96.56      3    C  
ATOM   3404  C   THR A 354      -8.411  -5.942  18.703  1.00 96.56      3    C  
ATOM   3405  CB  THR A 354      -9.840  -6.619  16.760  1.00 96.56      3    C  
ATOM   3406  O   THR A 354      -9.130  -6.219  19.668  1.00 96.56      3    O  
ATOM   3407  CG2 THR A 354     -10.127  -5.178  16.334  1.00 96.56      3    C  
ATOM   3408  OG1 THR A 354      -9.912  -7.413  15.600  1.00 96.56      3    O  
ATOM   3409  HG1 THR A 354      -9.734  -8.308  15.865  1.00  0.00      3    H  
ATOM   3410  N   TYR A 355      -7.596  -4.896  18.676  1.00 95.50      3    N  
ATOM   3411  HN  TYR A 355      -7.059  -4.748  17.822  1.00  0.00      3    H  
ATOM   3412  CA  TYR A 355      -7.399  -3.941  19.754  1.00 95.50      3    C  
ATOM   3413  C   TYR A 355      -7.910  -2.560  19.358  1.00 95.50      3    C  
ATOM   3414  CB  TYR A 355      -5.914  -3.871  20.118  1.00 95.50      3    C  
ATOM   3415  O   TYR A 355      -7.770  -2.139  18.214  1.00 95.50      3    O  
ATOM   3416  CG  TYR A 355      -5.349  -5.182  20.621  1.00 95.50      3    C  
ATOM   3417  CD1 TYR A 355      -5.603  -5.590  21.944  1.00 95.50      3    C  
ATOM   3418  CD2 TYR A 355      -4.591  -5.999  19.761  1.00 95.50      3    C  
ATOM   3419  CE1 TYR A 355      -5.074  -6.801  22.425  1.00 95.50      3    C  
ATOM   3420  CE2 TYR A 355      -4.065  -7.213  20.236  1.00 95.50      3    C  
ATOM   3421  OH  TYR A 355      -3.805  -8.787  22.011  1.00 95.50      3    O  
ATOM   3422  HH  TYR A 355      -3.282  -9.331  21.434  1.00  0.00      3    H  
ATOM   3423  CZ  TYR A 355      -4.299  -7.608  21.569  1.00 95.50      3    C  
ATOM   3424  N   GLU A 356      -8.463  -1.845  20.326  1.00 94.31      3    N  
ATOM   3425  HN  GLU A 356      -8.726  -2.334  21.181  1.00  0.00      3    H  
ATOM   3426  CA  GLU A 356      -8.725  -0.413  20.263  1.00 94.31      3    C  
ATOM   3427  C   GLU A 356      -7.707   0.307  21.129  1.00 94.31      3    C  
ATOM   3428  CB  GLU A 356     -10.126  -0.102  20.785  1.00 94.31      3    C  
ATOM   3429  O   GLU A 356      -7.495  -0.059  22.290  1.00 94.31      3    O  
ATOM   3430  CG  GLU A 356     -10.765   1.107  20.088  1.00 94.31      3    C  
ATOM   3431  CD  GLU A 356     -12.232   1.275  20.507  1.00 94.31      3    C  
ATOM   3432  OE1 GLU A 356     -12.828   2.338  20.247  1.00 94.31      3    O  
ATOM   3433  OE2 GLU A 356     -12.778   0.343  21.151  1.00 94.31      3    O  
ATOM   3434  N   LEU A 357      -7.099   1.338  20.568  1.00 93.25      3    N  
ATOM   3435  HN  LEU A 357      -7.331   1.562  19.600  1.00  0.00      3    H  
ATOM   3436  CA  LEU A 357      -6.126   2.168  21.240  1.00 93.25      3    C  
ATOM   3437  C   LEU A 357      -6.775   3.463  21.703  1.00 93.25      3    C  
ATOM   3438  CB  LEU A 357      -4.929   2.431  20.323  1.00 93.25      3    C  
ATOM   3439  O   LEU A 357      -7.639   4.044  21.046  1.00 93.25      3    O  
ATOM   3440  CG  LEU A 357      -4.256   1.156  19.793  1.00 93.25      3    C  
ATOM   3441  CD1 LEU A 357      -3.131   1.599  18.883  1.00 93.25      3    C  
ATOM   3442  CD2 LEU A 357      -3.667   0.284  20.899  1.00 93.25      3    C  
ATOM   3443  N   GLY A 358      -6.321   3.936  22.849  1.00 90.88      3    N  
ATOM   3444  HN  GLY A 358      -5.686   3.351  23.392  1.00  0.00      3    H  
ATOM   3445  CA  GLY A 358      -6.672   5.237  23.381  1.00 90.88      3    C  
ATOM   3446  C   GLY A 358      -5.467   5.860  24.058  1.00 90.88      3    C  
ATOM   3447  O   GLY A 358      -4.528   5.179  24.455  1.00 90.88      3    O  
ATOM   3448  N   SER A 359      -5.496   7.175  24.219  1.00 88.94      3    N  
ATOM   3449  HN  SER A 359      -6.241   7.709  23.772  1.00  0.00      3    H  
ATOM   3450  CA  SER A 359      -4.497   7.887  25.015  1.00 88.94      3    C  
ATOM   3451  C   SER A 359      -5.172   8.545  26.205  1.00 88.94      3    C  
ATOM   3452  CB  SER A 359      -3.750   8.925  24.173  1.00 88.94      3    C  
ATOM   3453  O   SER A 359      -6.222   9.176  26.044  1.00 88.94      3    O  
ATOM   3454  OG  SER A 359      -4.609   9.997  23.830  1.00 88.94      3    O  
ATOM   3455  HG  SER A 359      -4.146  10.641  23.308  1.00  0.00      3    H  
ATOM   3456  N   ARG A 360      -4.545   8.488  27.376  1.00 86.75      3    N  
ATOM   3457  HN  ARG A 360      -3.747   7.859  27.468  1.00  0.00      3    H  
ATOM   3458  CA  ARG A 360      -4.941   9.281  28.538  1.00 86.75      3    C  
ATOM   3459  C   ARG A 360      -3.827  10.256  28.883  1.00 86.75      3    C  
ATOM   3460  CB  ARG A 360      -5.308   8.334  29.682  1.00 86.75      3    C  
ATOM   3461  O   ARG A 360      -2.718   9.860  29.221  1.00 86.75      3    O  
ATOM   3462  CG  ARG A 360      -5.889   9.095  30.876  1.00 86.75      3    C  
ATOM   3463  CD  ARG A 360      -6.291   8.090  31.951  1.00 86.75      3    C  
ATOM   3464  NE  ARG A 360      -6.884   8.772  33.118  1.00 86.75      3    N  
ATOM   3465  HE  ARG A 360      -7.616   9.458  32.933  1.00  0.00      3    H  
ATOM   3466  NH1 ARG A 360      -5.596   7.754  34.730  1.00 86.75      3    N  
ATOM   3467 1HH1 ARG A 360      -5.339   7.600  35.705  1.00  0.00      3    H  
ATOM   3468 2HH1 ARG A 360      -5.095   7.260  33.991  1.00  0.00      3    H  
ATOM   3469  NH2 ARG A 360      -7.192   9.204  35.326  1.00 86.75      3    N  
ATOM   3470 1HH2 ARG A 360      -7.938   9.843  35.052  1.00  0.00      3    H  
ATOM   3471 2HH2 ARG A 360      -6.935   9.050  36.301  1.00  0.00      3    H  
ATOM   3472  CZ  ARG A 360      -6.551   8.572  34.380  1.00 86.75      3    C  
ATOM   3473  N   LYS A 361      -4.123  11.554  28.802  1.00 83.75      3    N  
ATOM   3474  HN  LYS A 361      -5.046  11.826  28.463  1.00  0.00      3    H  
ATOM   3475  CA  LYS A 361      -3.173  12.605  29.182  1.00 83.75      3    C  
ATOM   3476  C   LYS A 361      -3.259  12.847  30.689  1.00 83.75      3    C  
ATOM   3477  CB  LYS A 361      -3.395  13.880  28.348  1.00 83.75      3    C  
ATOM   3478  O   LYS A 361      -4.311  13.228  31.200  1.00 83.75      3    O  
ATOM   3479  CG  LYS A 361      -3.158  13.619  26.849  1.00 83.75      3    C  
ATOM   3480  CD  LYS A 361      -3.180  14.901  26.003  1.00 83.75      3    C  
ATOM   3481  CE  LYS A 361      -2.894  14.528  24.539  1.00 83.75      3    C  
ATOM   3482  NZ  LYS A 361      -2.886  15.704  23.632  1.00 83.75      3    N  
ATOM   3483  HZ1 LYS A 361      -2.696  15.457  22.661  1.00  0.00      3    H  
ATOM   3484  HZ2 LYS A 361      -2.232  16.414  23.962  1.00  0.00      3    H  
ATOM   3485  HZ3 LYS A 361      -3.756  16.230  23.710  1.00  0.00      3    H  
ATOM   3486  N   SER A 362      -2.158  12.612  31.391  1.00 79.12      3    N  
ATOM   3487  HN  SER A 362      -1.430  12.046  30.955  1.00  0.00      3    H  
ATOM   3488  CA  SER A 362      -1.914  13.109  32.749  1.00 79.12      3    C  
ATOM   3489  C   SER A 362      -1.057  14.382  32.678  1.00 79.12      3    C  
ATOM   3490  CB  SER A 362      -1.280  12.005  33.598  1.00 79.12      3    C  
ATOM   3491  O   SER A 362      -0.616  14.744  31.590  1.00 79.12      3    O  
ATOM   3492  OG  SER A 362       0.062  11.796  33.226  1.00 79.12      3    O  
ATOM   3493  HG  SER A 362       0.456  11.111  33.753  1.00  0.00      3    H  
ATOM   3494  N   ARG A 363      -0.849  15.087  33.804  1.00 70.25      3    N  
ATOM   3495  HN  ARG A 363      -1.130  14.673  34.693  1.00  0.00      3    H  
ATOM   3496  CA  ARG A 363      -0.233  16.434  33.819  1.00 70.25      3    C  
ATOM   3497  C   ARG A 363       1.080  16.532  33.022  1.00 70.25      3    C  
ATOM   3498  CB  ARG A 363      -0.047  16.948  35.259  1.00 70.25      3    C  
ATOM   3499  O   ARG A 363       1.218  17.516  32.312  1.00 70.25      3    O  
ATOM   3500  CG  ARG A 363      -1.378  17.375  35.904  1.00 70.25      3    C  
ATOM   3501  CD  ARG A 363      -1.150  17.941  37.313  1.00 70.25      3    C  
ATOM   3502  NE  ARG A 363      -2.416  18.372  37.946  1.00 70.25      3    N  
ATOM   3503  HE  ARG A 363      -3.263  18.302  37.382  1.00  0.00      3    H  
ATOM   3504  NH1 ARG A 363      -1.531  18.962  39.981  1.00 70.25      3    N  
ATOM   3505 1HH1 ARG A 363      -1.634  19.323  40.929  1.00  0.00      3    H  
ATOM   3506 2HH1 ARG A 363      -0.616  18.681  39.629  1.00  0.00      3    H  
ATOM   3507  NH2 ARG A 363      -3.721  19.199  39.626  1.00 70.25      3    N  
ATOM   3508 1HH2 ARG A 363      -3.824  19.560  40.574  1.00  0.00      3    H  
ATOM   3509 2HH2 ARG A 363      -4.518  19.104  38.996  1.00  0.00      3    H  
ATOM   3510  CZ  ARG A 363      -2.550  18.840  39.176  1.00 70.25      3    C  
ATOM   3511  N   ASP A 364       1.930  15.498  33.056  1.00 67.69      3    N  
ATOM   3512  HN  ASP A 364       1.672  14.680  33.609  1.00  0.00      3    H  
ATOM   3513  CA  ASP A 364       3.221  15.475  32.338  1.00 67.69      3    C  
ATOM   3514  C   ASP A 364       3.461  14.212  31.485  1.00 67.69      3    C  
ATOM   3515  CB  ASP A 364       4.368  15.655  33.348  1.00 67.69      3    C  
ATOM   3516  O   ASP A 364       4.513  14.075  30.868  1.00 67.69      3    O  
ATOM   3517  CG  ASP A 364       4.326  17.007  34.066  1.00 67.69      3    C  
ATOM   3518  OD1 ASP A 364       4.050  18.026  33.401  1.00 67.69      3    O  
ATOM   3519  OD2 ASP A 364       4.507  16.997  35.304  1.00 67.69      3    O  
ATOM   3520  N   ARG A 365       2.524  13.251  31.437  1.00 77.12      3    N  
ATOM   3521  HN  ARG A 365       1.644  13.401  31.930  1.00  0.00      3    H  
ATOM   3522  CA  ARG A 365       2.716  11.986  30.699  1.00 77.12      3    C  
ATOM   3523  C   ARG A 365       1.468  11.555  29.949  1.00 77.12      3    C  
ATOM   3524  CB  ARG A 365       3.215  10.863  31.627  1.00 77.12      3    C  
ATOM   3525  O   ARG A 365       0.355  11.651  30.472  1.00 77.12      3    O  
ATOM   3526  CG  ARG A 365       4.626  11.144  32.169  1.00 77.12      3    C  
ATOM   3527  CD  ARG A 365       5.178   9.943  32.942  1.00 77.12      3    C  
ATOM   3528  NE  ARG A 365       6.543  10.216  33.427  1.00 77.12      3    N  
ATOM   3529  HE  ARG A 365       6.873  11.178  33.348  1.00  0.00      3    H  
ATOM   3530  NH1 ARG A 365       7.053   8.095  34.149  1.00 77.12      3    N  
ATOM   3531 1HH1 ARG A 365       6.108   7.808  33.893  1.00  0.00      3    H  
ATOM   3532 2HH1 ARG A 365       7.702   7.421  34.555  1.00  0.00      3    H  
ATOM   3533  NH2 ARG A 365       8.590   9.709  34.280  1.00 77.12      3    N  
ATOM   3534 1HH2 ARG A 365       8.848  10.684  34.127  1.00  0.00      3    H  
ATOM   3535 2HH2 ARG A 365       9.239   9.035  34.686  1.00  0.00      3    H  
ATOM   3536  CZ  ARG A 365       7.383   9.343  33.953  1.00 77.12      3    C  
ATOM   3537  N   VAL A 366       1.669  11.036  28.742  1.00 84.94      3    N  
ATOM   3538  HN  VAL A 366       2.599  11.119  28.332  1.00  0.00      3    H  
ATOM   3539  CA  VAL A 366       0.633  10.353  27.967  1.00 84.94      3    C  
ATOM   3540  C   VAL A 366       0.720   8.865  28.276  1.00 84.94      3    C  
ATOM   3541  CB  VAL A 366       0.775  10.621  26.457  1.00 84.94      3    C  
ATOM   3542  O   VAL A 366       1.772   8.259  28.117  1.00 84.94      3    O  
ATOM   3543  CG1 VAL A 366      -0.410  10.021  25.689  1.00 84.94      3    C  
ATOM   3544  CG2 VAL A 366       0.815  12.129  26.166  1.00 84.94      3    C  
ATOM   3545  N   GLU A 367      -0.380   8.288  28.735  1.00 87.56      3    N  
ATOM   3546  HN  GLU A 367      -1.177   8.886  28.953  1.00  0.00      3    H  
ATOM   3547  CA  GLU A 367      -0.524   6.852  28.949  1.00 87.56      3    C  
ATOM   3548  C   GLU A 367      -1.243   6.244  27.740  1.00 87.56      3    C  
ATOM   3549  CB  GLU A 367      -1.280   6.642  30.265  1.00 87.56      3    C  
ATOM   3550  O   GLU A 367      -2.290   6.753  27.322  1.00 87.56      3    O  
ATOM   3551  CG  GLU A 367      -1.400   5.174  30.690  1.00 87.56      3    C  
ATOM   3552  CD  GLU A 367      -2.133   5.016  32.037  1.00 87.56      3    C  
ATOM   3553  OE1 GLU A 367      -2.041   3.914  32.617  1.00 87.56      3    O  
ATOM   3554  OE2 GLU A 367      -2.811   5.979  32.490  1.00 87.56      3    O  
ATOM   3555  N   VAL A 368      -0.679   5.178  27.169  1.00 89.94      3    N  
ATOM   3556  HN  VAL A 368       0.226   4.863  27.520  1.00  0.00      3    H  
ATOM   3557  CA  VAL A 368      -1.292   4.435  26.063  1.00 89.94      3    C  
ATOM   3558  C   VAL A 368      -2.181   3.341  26.641  1.00 89.94      3    C  
ATOM   3559  CB  VAL A 368      -0.247   3.852  25.093  1.00 89.94      3    C  
ATOM   3560  O   VAL A 368      -1.720   2.468  27.370  1.00 89.94      3    O  
ATOM   3561  CG1 VAL A 368      -0.962   3.211  23.895  1.00 89.94      3    C  
ATOM   3562  CG2 VAL A 368       0.709   4.947  24.597  1.00 89.94      3    C  
ATOM   3563  N   LEU A 369      -3.468   3.404  26.320  1.00 91.62      3    N  
ATOM   3564  HN  LEU A 369      -3.772   4.188  25.743  1.00  0.00      3    H  
ATOM   3565  CA  LEU A 369      -4.476   2.439  26.729  1.00 91.62      3    C  
ATOM   3566  C   LEU A 369      -4.774   1.502  25.564  1.00 91.62      3    C  
ATOM   3567  CB  LEU A 369      -5.750   3.168  27.189  1.00 91.62      3    C  
ATOM   3568  O   LEU A 369      -5.005   1.952  24.443  1.00 91.62      3    O  
ATOM   3569  CG  LEU A 369      -5.559   4.107  28.393  1.00 91.62      3    C  
ATOM   3570  CD1 LEU A 369      -6.884   4.817  28.681  1.00 91.62      3    C  
ATOM   3571  CD2 LEU A 369      -5.134   3.358  29.657  1.00 91.62      3    C  
ATOM   3572  N   VAL A 370      -4.835   0.207  25.854  1.00 93.00      3    N  
ATOM   3573  HN  VAL A 370      -4.618  -0.083  26.808  1.00  0.00      3    H  
ATOM   3574  CA  VAL A 370      -5.196  -0.828  24.884  1.00 93.00      3    C  
ATOM   3575  C   VAL A 370      -6.388  -1.595  25.416  1.00 93.00      3    C  
ATOM   3576  CB  VAL A 370      -4.036  -1.799  24.621  1.00 93.00      3    C  
ATOM   3577  O   VAL A 370      -6.370  -2.093  26.542  1.00 93.00      3    O  
ATOM   3578  CG1 VAL A 370      -4.372  -2.760  23.484  1.00 93.00      3    C  
ATOM   3579  CG2 VAL A 370      -2.762  -1.047  24.269  1.00 93.00      3    C  
ATOM   3580  N   ARG A 371      -7.423  -1.726  24.592  1.00 94.06      3    N  
ATOM   3581  HN  ARG A 371      -7.399  -1.223  23.705  1.00  0.00      3    H  
ATOM   3582  CA  ARG A 371      -8.591  -2.550  24.886  1.00 94.06      3    C  
ATOM   3583  C   ARG A 371      -8.749  -3.614  23.817  1.00 94.06      3    C  
ATOM   3584  CB  ARG A 371      -9.820  -1.642  24.995  1.00 94.06      3    C  
ATOM   3585  O   ARG A 371      -8.945  -3.295  22.652  1.00 94.06      3    O  
ATOM   3586  CG  ARG A 371     -11.068  -2.458  25.349  1.00 94.06      3    C  
ATOM   3587  CD  ARG A 371     -12.267  -1.558  25.643  1.00 94.06      3    C  
ATOM   3588  NE  ARG A 371     -12.784  -0.866  24.442  1.00 94.06      3    N  
ATOM   3589  HE  ARG A 371     -12.255  -0.970  23.576  1.00  0.00      3    H  
ATOM   3590  NH1 ARG A 371     -14.582   0.108  25.473  1.00 94.06      3    N  
ATOM   3591 1HH1 ARG A 371     -15.426   0.680  25.442  1.00  0.00      3    H  
ATOM   3592 2HH1 ARG A 371     -14.243  -0.312  26.338  1.00  0.00      3    H  
ATOM   3593  NH2 ARG A 371     -14.306   0.408  23.305  1.00 94.06      3    N  
ATOM   3594 1HH2 ARG A 371     -15.150   0.980  23.274  1.00  0.00      3    H  
ATOM   3595 2HH2 ARG A 371     -13.754   0.226  22.467  1.00  0.00      3    H  
ATOM   3596  CZ  ARG A 371     -13.876  -0.125  24.402  1.00 94.06      3    C  
ATOM   3597  N   GLN A 372      -8.730  -4.881  24.208  1.00 95.19      3    N  
ATOM   3598  HN  GLN A 372      -8.443  -5.104  25.161  1.00  0.00      3    H  
ATOM   3599  CA  GLN A 372      -9.110  -5.964  23.306  1.00 95.19      3    C  
ATOM   3600  C   GLN A 372     -10.622  -5.918  23.043  1.00 95.19      3    C  
ATOM   3601  CB  GLN A 372      -8.661  -7.292  23.918  1.00 95.19      3    C  
ATOM   3602  O   GLN A 372     -11.418  -5.933  23.980  1.00 95.19      3    O  
ATOM   3603  CG  GLN A 372      -8.966  -8.479  22.996  1.00 95.19      3    C  
ATOM   3604  CD  GLN A 372      -8.413  -9.781  23.561  1.00 95.19      3    C  
ATOM   3605  NE2 GLN A 372      -9.062 -10.898  23.326  1.00 95.19      3    N  
ATOM   3606 1HE2 GLN A 372      -9.911 -10.865  22.762  1.00  0.00      3    H  
ATOM   3607 2HE2 GLN A 372      -8.692 -11.770  23.704  1.00  0.00      3    H  
ATOM   3608  OE1 GLN A 372      -7.399  -9.820  24.234  1.00 95.19      3    O  
ATOM   3609  N   ILE A 373     -11.013  -5.859  21.770  1.00 94.81      3    N  
ATOM   3610  HN  ILE A 373     -10.291  -5.847  21.050  1.00  0.00      3    H  
ATOM   3611  CA  ILE A 373     -12.419  -5.810  21.336  1.00 94.81      3    C  
ATOM   3612  C   ILE A 373     -12.916  -7.202  20.949  1.00 94.81      3    C  
ATOM   3613  CB  ILE A 373     -12.584  -4.858  20.130  1.00 94.81      3    C  
ATOM   3614  O   ILE A 373     -14.040  -7.583  21.267  1.00 94.81      3    O  
ATOM   3615  CG1 ILE A 373     -12.113  -3.420  20.430  1.00 94.81      3    C  
ATOM   3616  CG2 ILE A 373     -14.060  -4.825  19.674  1.00 94.81      3    C  
ATOM   3617  CD1 ILE A 373     -11.937  -2.615  19.133  1.00 94.81      3    C  
ATOM   3618  N   ALA A 374     -12.091  -7.945  20.215  1.00 95.31      3    N  
ATOM   3619  HN  ALA A 374     -11.153  -7.588  20.035  1.00  0.00      3    H  
ATOM   3620  CA  ALA A 374     -12.452  -9.237  19.656  1.00 95.31      3    C  
ATOM   3621  C   ALA A 374     -11.208 -10.102  19.478  1.00 95.31      3    C  
ATOM   3622  CB  ALA A 374     -13.168  -9.018  18.317  1.00 95.31      3    C  
ATOM   3623  O   ALA A 374     -10.105  -9.589  19.292  1.00 95.31      3    O  
ATOM   3624  N   SER A 375     -11.397 -11.414  19.531  1.00 96.00      3    N  
ATOM   3625  HN  SER A 375     -12.313 -11.755  19.821  1.00  0.00      3    H  
ATOM   3626  CA  SER A 375     -10.373 -12.396  19.200  1.00 96.00      3    C  
ATOM   3627  C   SER A 375     -11.057 -13.638  18.650  1.00 96.00      3    C  
ATOM   3628  CB  SER A 375      -9.535 -12.727  20.433  1.00 96.00      3    C  
ATOM   3629  O   SER A 375     -12.097 -14.044  19.176  1.00 96.00      3    O  
ATOM   3630  OG  SER A 375      -8.475 -13.588  20.098  1.00 96.00      3    O  
ATOM   3631  HG  SER A 375      -7.954 -13.794  20.865  1.00  0.00      3    H  
ATOM   3632  N   PHE A 376     -10.518 -14.206  17.577  1.00 96.25      3    N  
ATOM   3633  HN  PHE A 376      -9.707 -13.762  17.147  1.00  0.00      3    H  
ATOM   3634  CA  PHE A 376     -11.033 -15.436  16.986  1.00 96.25      3    C  
ATOM   3635  C   PHE A 376      -9.907 -16.283  16.393  1.00 96.25      3    C  
ATOM   3636  CB  PHE A 376     -12.121 -15.124  15.947  1.00 96.25      3    C  
ATOM   3637  O   PHE A 376      -8.864 -15.770  15.983  1.00 96.25      3    O  
ATOM   3638  CG  PHE A 376     -11.627 -14.442  14.686  1.00 96.25      3    C  
ATOM   3639  CD1 PHE A 376     -11.536 -13.038  14.626  1.00 96.25      3    C  
ATOM   3640  CD2 PHE A 376     -11.292 -15.211  13.555  1.00 96.25      3    C  
ATOM   3641  CE1 PHE A 376     -11.130 -12.407  13.437  1.00 96.25      3    C  
ATOM   3642  CE2 PHE A 376     -10.883 -14.579  12.367  1.00 96.25      3    C  
ATOM   3643  CZ  PHE A 376     -10.808 -13.178  12.306  1.00 96.25      3    C  
ATOM   3644  N   LEU A 377     -10.137 -17.595  16.353  1.00 95.81      3    N  
ATOM   3645  HN  LEU A 377     -11.003 -17.941  16.767  1.00  0.00      3    H  
ATOM   3646  CA  LEU A 377      -9.230 -18.569  15.755  1.00 95.81      3    C  
ATOM   3647  C   LEU A 377      -9.463 -18.648  14.248  1.00 95.81      3    C  
ATOM   3648  CB  LEU A 377      -9.446 -19.944  16.413  1.00 95.81      3    C  
ATOM   3649  O   LEU A 377     -10.609 -18.693  13.795  1.00 95.81      3    O  
ATOM   3650  CG  LEU A 377      -8.940 -20.012  17.864  1.00 95.81      3    C  
ATOM   3651  CD1 LEU A 377      -9.569 -21.199  18.594  1.00 95.81      3    C  
ATOM   3652  CD2 LEU A 377      -7.424 -20.194  17.907  1.00 95.81      3    C  
ATOM   3653  N   LEU A 378      -8.378 -18.703  13.480  1.00 94.81      3    N  
ATOM   3654  HN  LEU A 378      -7.468 -18.500  13.893  1.00  0.00      3    H  
ATOM   3655  CA  LEU A 378      -8.454 -19.045  12.066  1.00 94.81      3    C  
ATOM   3656  C   LEU A 378      -8.660 -20.559  11.892  1.00 94.81      3    C  
ATOM   3657  CB  LEU A 378      -7.205 -18.544  11.324  1.00 94.81      3    C  
ATOM   3658  O   LEU A 378      -8.180 -21.334  12.720  1.00 94.81      3    O  
ATOM   3659  CG  LEU A 378      -7.160 -17.018  11.134  1.00 94.81      3    C  
ATOM   3660  CD1 LEU A 378      -5.839 -16.629  10.473  1.00 94.81      3    C  
ATOM   3661  CD2 LEU A 378      -8.280 -16.516  10.217  1.00 94.81      3    C  
ATOM   3662  N   PRO A 379      -9.356 -21.001  10.827  1.00 91.56      3    N  
ATOM   3663  CA  PRO A 379      -9.548 -22.425  10.565  1.00 91.56      3    C  
ATOM   3664  C   PRO A 379      -8.214 -23.155  10.365  1.00 91.56      3    C  
ATOM   3665  CB  PRO A 379     -10.418 -22.500   9.301  1.00 91.56      3    C  
ATOM   3666  O   PRO A 379      -7.407 -22.735   9.539  1.00 91.56      3    O  
ATOM   3667  CG  PRO A 379     -11.108 -21.138   9.241  1.00 91.56      3    C  
ATOM   3668  CD  PRO A 379     -10.067 -20.199   9.839  1.00 91.56      3    C  
ATOM   3669  N   ASP A 380      -8.019 -24.296  11.032  1.00 86.25      3    N  
ATOM   3670  HN  ASP A 380      -8.760 -24.629  11.648  1.00  0.00      3    H  
ATOM   3671  CA  ASP A 380      -6.784 -25.099  10.922  1.00 86.25      3    C  
ATOM   3672  C   ASP A 380      -6.532 -25.637   9.498  1.00 86.25      3    C  
ATOM   3673  CB  ASP A 380      -6.852 -26.292  11.892  1.00 86.25      3    C  
ATOM   3674  O   ASP A 380      -5.408 -25.972   9.133  1.00 86.25      3    O  
ATOM   3675  CG  ASP A 380      -6.878 -25.913  13.378  1.00 86.25      3    C  
ATOM   3676  OD1 ASP A 380      -6.231 -24.925  13.781  1.00 86.25      3    O  
ATOM   3677  OD2 ASP A 380      -7.547 -26.635  14.147  1.00 86.25      3    O  
ATOM   3678  N   THR A 381      -7.580 -25.726   8.674  1.00 87.62      3    N  
ATOM   3679  HN  THR A 381      -8.501 -25.490   9.044  1.00  0.00      3    H  
ATOM   3680  CA  THR A 381      -7.489 -26.143   7.266  1.00 87.62      3    C  
ATOM   3681  C   THR A 381      -6.957 -25.044   6.347  1.00 87.62      3    C  
ATOM   3682  CB  THR A 381      -8.862 -26.591   6.745  1.00 87.62      3    C  
ATOM   3683  O   THR A 381      -6.595 -25.329   5.208  1.00 87.62      3    O  
ATOM   3684  CG2 THR A 381      -9.379 -27.828   7.479  1.00 87.62      3    C  
ATOM   3685  OG1 THR A 381      -9.823 -25.570   6.924  1.00 87.62      3    O  
ATOM   3686  HG1 THR A 381     -10.673 -25.847   6.602  1.00  0.00      3    H  
ATOM   3687  N   MET A 382      -6.955 -23.788   6.801  1.00 90.19      3    N  
ATOM   3688  HN  MET A 382      -7.296 -23.620   7.747  1.00  0.00      3    H  
ATOM   3689  CA  MET A 382      -6.494 -22.642   6.024  1.00 90.19      3    C  
ATOM   3690  C   MET A 382      -4.965 -22.611   6.026  1.00 90.19      3    C  
ATOM   3691  CB  MET A 382      -7.093 -21.358   6.621  1.00 90.19      3    C  
ATOM   3692  O   MET A 382      -4.337 -22.692   7.082  1.00 90.19      3    O  
ATOM   3693  CG  MET A 382      -6.893 -20.119   5.744  1.00 90.19      3    C  
ATOM   3694  SD  MET A 382      -7.657 -18.631   6.450  1.00 90.19      3    S  
ATOM   3695  CE  MET A 382      -7.544 -17.501   5.041  1.00 90.19      3    C  
ATOM   3696  N   MET A 383      -4.340 -22.446   4.855  1.00 91.81      3    N  
ATOM   3697  HN  MET A 383      -4.865 -22.497   3.982  1.00  0.00      3    H  
ATOM   3698  CA  MET A 383      -2.900 -22.192   4.832  1.00 91.81      3    C  
ATOM   3699  C   MET A 383      -2.593 -20.883   5.588  1.00 91.81      3    C  
ATOM   3700  CB  MET A 383      -2.340 -22.132   3.406  1.00 91.81      3    C  
ATOM   3701  O   MET A 383      -3.355 -19.921   5.445  1.00 91.81      3    O  
ATOM   3702  CG  MET A 383      -2.240 -23.503   2.739  1.00 91.81      3    C  
ATOM   3703  SD  MET A 383      -1.402 -23.478   1.127  1.00 91.81      3    S  
ATOM   3704  CE  MET A 383       0.207 -22.767   1.576  1.00 91.81      3    C  
ATOM   3705  N   PRO A 384      -1.491 -20.802   6.359  1.00 92.00      3    N  
ATOM   3706  CA  PRO A 384      -1.125 -19.592   7.089  1.00 92.00      3    C  
ATOM   3707  C   PRO A 384      -1.145 -18.351   6.187  1.00 92.00      3    C  
ATOM   3708  CB  PRO A 384       0.275 -19.864   7.646  1.00 92.00      3    C  
ATOM   3709  O   PRO A 384      -0.394 -18.316   5.207  1.00 92.00      3    O  
ATOM   3710  CG  PRO A 384       0.240 -21.370   7.881  1.00 92.00      3    C  
ATOM   3711  CD  PRO A 384      -0.569 -21.878   6.688  1.00 92.00      3    C  
ATOM   3712  N   PRO A 385      -1.992 -17.345   6.475  1.00 95.00      3    N  
ATOM   3713  CA  PRO A 385      -2.105 -16.189   5.607  1.00 95.00      3    C  
ATOM   3714  C   PRO A 385      -0.804 -15.393   5.544  1.00 95.00      3    C  
ATOM   3715  CB  PRO A 385      -3.276 -15.359   6.136  1.00 95.00      3    C  
ATOM   3716  O   PRO A 385      -0.197 -15.060   6.565  1.00 95.00      3    O  
ATOM   3717  CG  PRO A 385      -4.133 -16.417   6.826  1.00 95.00      3    C  
ATOM   3718  CD  PRO A 385      -3.085 -17.338   7.438  1.00 95.00      3    C  
ATOM   3719  N   HIS A 386      -0.383 -15.051   4.331  1.00 94.69      3    N  
ATOM   3720  HN  HIS A 386      -0.950 -15.323   3.528  1.00  0.00      3    H  
ATOM   3721  CA  HIS A 386       0.850 -14.306   4.089  1.00 94.69      3    C  
ATOM   3722  C   HIS A 386       0.606 -12.860   3.649  1.00 94.69      3    C  
ATOM   3723  CB  HIS A 386       1.743 -15.077   3.119  1.00 94.69      3    C  
ATOM   3724  O   HIS A 386       1.572 -12.135   3.454  1.00 94.69      3    O  
ATOM   3725  CG  HIS A 386       1.160 -15.119   1.741  1.00 94.69      3    C  
ATOM   3726  CD2 HIS A 386       1.449 -14.243   0.740  1.00 94.69      3    C  
ATOM   3727  ND1 HIS A 386       0.182 -16.018   1.311  1.00 94.69      3    N  
ATOM   3728  HD1 HIS A 386      -0.241 -16.777   1.846  1.00  0.00      3    H  
ATOM   3729  CE1 HIS A 386      -0.081 -15.669   0.045  1.00 94.69      3    C  
ATOM   3730  NE2 HIS A 386       0.654 -14.609  -0.314  1.00 94.69      3    N  
ATOM   3731  HE2 HIS A 386       0.627 -14.149  -1.224  1.00  0.00      3    H  
ATOM   3732  N   LEU A 387      -0.642 -12.398   3.539  1.00 96.44      3    N  
ATOM   3733  HN  LEU A 387      -1.406 -13.073   3.502  1.00  0.00      3    H  
ATOM   3734  CA  LEU A 387      -0.972 -10.969   3.469  1.00 96.44      3    C  
ATOM   3735  C   LEU A 387      -2.202 -10.679   4.329  1.00 96.44      3    C  
ATOM   3736  CB  LEU A 387      -1.197 -10.472   2.027  1.00 96.44      3    C  
ATOM   3737  O   LEU A 387      -3.080 -11.530   4.483  1.00 96.44      3    O  
ATOM   3738  CG  LEU A 387      -0.071 -10.764   1.018  1.00 96.44      3    C  
ATOM   3739  CD1 LEU A 387      -0.573 -10.597  -0.412  1.00 96.44      3    C  
ATOM   3740  CD2 LEU A 387       1.102  -9.804   1.220  1.00 96.44      3    C  
ATOM   3741  N   MET A 388      -2.246  -9.471   4.890  1.00 96.44      3    N  
ATOM   3742  HN  MET A 388      -1.480  -8.827   4.692  1.00  0.00      3    H  
ATOM   3743  CA  MET A 388      -3.315  -9.006   5.769  1.00 96.44      3    C  
ATOM   3744  C   MET A 388      -3.527  -7.500   5.570  1.00 96.44      3    C  
ATOM   3745  CB  MET A 388      -2.944  -9.355   7.221  1.00 96.44      3    C  
ATOM   3746  O   MET A 388      -2.574  -6.725   5.662  1.00 96.44      3    O  
ATOM   3747  CG  MET A 388      -4.015  -8.951   8.236  1.00 96.44      3    C  
ATOM   3748  SD  MET A 388      -3.608  -9.453   9.930  1.00 96.44      3    S  
ATOM   3749  CE  MET A 388      -5.080  -8.873  10.812  1.00 96.44      3    C  
ATOM   3750  N   LYS A 389      -4.767  -7.078   5.303  1.00 96.19      3    N  
ATOM   3751  HN  LYS A 389      -5.481  -7.784   5.123  1.00  0.00      3    H  
ATOM   3752  CA  LYS A 389      -5.172  -5.660   5.251  1.00 96.19      3    C  
ATOM   3753  C   LYS A 389      -6.549  -5.476   5.892  1.00 96.19      3    C  
ATOM   3754  CB  LYS A 389      -5.202  -5.131   3.804  1.00 96.19      3    C  
ATOM   3755  O   LYS A 389      -7.380  -6.381   5.861  1.00 96.19      3    O  
ATOM   3756  CG  LYS A 389      -3.855  -5.065   3.053  1.00 96.19      3    C  
ATOM   3757  CD  LYS A 389      -2.925  -3.926   3.508  1.00 96.19      3    C  
ATOM   3758  CE  LYS A 389      -1.703  -3.853   2.571  1.00 96.19      3    C  
ATOM   3759  NZ  LYS A 389      -0.837  -2.664   2.814  1.00 96.19      3    N  
ATOM   3760  HZ1 LYS A 389      -0.028  -2.616   2.194  1.00  0.00      3    H  
ATOM   3761  HZ2 LYS A 389      -0.546  -2.623   3.791  1.00  0.00      3    H  
ATOM   3762  HZ3 LYS A 389      -1.383  -1.804   2.763  1.00  0.00      3    H  
ATOM   3763  N   GLY A 390      -6.799  -4.290   6.438  1.00 93.62      3    N  
ATOM   3764  HN  GLY A 390      -6.031  -3.622   6.508  1.00  0.00      3    H  
ATOM   3765  CA  GLY A 390      -8.110  -3.888   6.944  1.00 93.62      3    C  
ATOM   3766  C   GLY A 390      -8.912  -3.111   5.901  1.00 93.62      3    C  
ATOM   3767  O   GLY A 390      -8.342  -2.395   5.077  1.00 93.62      3    O  
ATOM   3768  N   HIS A 391     -10.238  -3.210   5.964  1.00 92.00      3    N  
ATOM   3769  HN  HIS A 391     -10.637  -3.938   6.557  1.00  0.00      3    H  
ATOM   3770  CA  HIS A 391     -11.157  -2.336   5.233  1.00 92.00      3    C  
ATOM   3771  C   HIS A 391     -12.284  -1.855   6.147  1.00 92.00      3    C  
ATOM   3772  CB  HIS A 391     -11.701  -3.032   3.980  1.00 92.00      3    C  
ATOM   3773  O   HIS A 391     -12.819  -2.608   6.968  1.00 92.00      3    O  
ATOM   3774  CG  HIS A 391     -12.714  -2.194   3.243  1.00 92.00      3    C  
ATOM   3775  CD2 HIS A 391     -12.442  -1.272   2.275  1.00 92.00      3    C  
ATOM   3776  ND1 HIS A 391     -14.089  -2.208   3.480  1.00 92.00      3    N  
ATOM   3777  HD1 HIS A 391     -14.590  -2.780   4.160  1.00  0.00      3    H  
ATOM   3778  CE1 HIS A 391     -14.617  -1.316   2.632  1.00 92.00      3    C  
ATOM   3779  NE2 HIS A 391     -13.654  -0.734   1.899  1.00 92.00      3    N  
ATOM   3780  HE2 HIS A 391     -13.795  -0.017   1.187  1.00  0.00      3    H  
ATOM   3781  N   GLY A 392     -12.628  -0.576   6.009  1.00 87.75      3    N  
ATOM   3782  HN  GLY A 392     -12.188  -0.032   5.267  1.00  0.00      3    H  
ATOM   3783  CA  GLY A 392     -13.601   0.083   6.866  1.00 87.75      3    C  
ATOM   3784  C   GLY A 392     -13.208  -0.004   8.342  1.00 87.75      3    C  
ATOM   3785  O   GLY A 392     -12.045   0.194   8.696  1.00 87.75      3    O  
ATOM   3786  N   SER A 393     -14.180  -0.327   9.196  1.00 87.06      3    N  
ATOM   3787  HN  SER A 393     -15.119  -0.457   8.819  1.00  0.00      3    H  
ATOM   3788  CA  SER A 393     -13.993  -0.509  10.643  1.00 87.06      3    C  
ATOM   3789  C   SER A 393     -14.042  -1.968  11.114  1.00 87.06      3    C  
ATOM   3790  CB  SER A 393     -15.060   0.303  11.378  1.00 87.06      3    C  
ATOM   3791  O   SER A 393     -13.670  -2.262  12.251  1.00 87.06      3    O  
ATOM   3792  OG  SER A 393     -16.364  -0.043  10.939  1.00 87.06      3    O  
ATOM   3793  HG  SER A 393     -17.027   0.461  11.396  1.00  0.00      3    H  
ATOM   3794  N   GLN A 394     -14.527  -2.892  10.275  1.00 89.75      3    N  
ATOM   3795  HN  GLN A 394     -14.646  -2.647   9.292  1.00  0.00      3    H  
ATOM   3796  CA  GLN A 394     -14.895  -4.246  10.715  1.00 89.75      3    C  
ATOM   3797  C   GLN A 394     -14.449  -5.382   9.790  1.00 89.75      3    C  
ATOM   3798  CB  GLN A 394     -16.415  -4.331  10.948  1.00 89.75      3    C  
ATOM   3799  O   GLN A 394     -14.723  -6.536  10.122  1.00 89.75      3    O  
ATOM   3800  CG  GLN A 394     -16.884  -3.440  12.105  1.00 89.75      3    C  
ATOM   3801  CD  GLN A 394     -18.324  -3.704  12.524  1.00 89.75      3    C  
ATOM   3802  NE2 GLN A 394     -18.751  -3.132  13.627  1.00 89.75      3    N  
ATOM   3803 1HE2 GLN A 394     -18.112  -2.534  14.151  1.00  0.00      3    H  
ATOM   3804 2HE2 GLN A 394     -19.716  -3.309  13.908  1.00  0.00      3    H  
ATOM   3805  OE1 GLN A 394     -19.089  -4.420  11.897  1.00 89.75      3    O  
ATOM   3806  N   VAL A 395     -13.794  -5.103   8.659  1.00 93.12      3    N  
ATOM   3807  HN  VAL A 395     -13.547  -4.133   8.462  1.00  0.00      3    H  
ATOM   3808  CA  VAL A 395     -13.416  -6.141   7.688  1.00 93.12      3    C  
ATOM   3809  C   VAL A 395     -11.916  -6.369   7.674  1.00 93.12      3    C  
ATOM   3810  CB  VAL A 395     -13.926  -5.834   6.275  1.00 93.12      3    C  
ATOM   3811  O   VAL A 395     -11.121  -5.430   7.639  1.00 93.12      3    O  
ATOM   3812  CG1 VAL A 395     -13.584  -6.947   5.271  1.00 93.12      3    C  
ATOM   3813  CG2 VAL A 395     -15.443  -5.695   6.282  1.00 93.12      3    C  
ATOM   3814  N   ILE A 396     -11.554  -7.646   7.635  1.00 95.50      3    N  
ATOM   3815  HN  ILE A 396     -12.297  -8.341   7.703  1.00  0.00      3    H  
ATOM   3816  CA  ILE A 396     -10.192  -8.143   7.504  1.00 95.50      3    C  
ATOM   3817  C   ILE A 396     -10.100  -8.905   6.192  1.00 95.50      3    C  
ATOM   3818  CB  ILE A 396      -9.806  -9.047   8.694  1.00 95.50      3    C  
ATOM   3819  O   ILE A 396     -10.902  -9.802   5.932  1.00 95.50      3    O  
ATOM   3820  CG1 ILE A 396     -10.291  -8.421  10.019  1.00 95.50      3    C  
ATOM   3821  CG2 ILE A 396      -8.284  -9.283   8.663  1.00 95.50      3    C  
ATOM   3822  CD1 ILE A 396      -9.776  -9.089  11.292  1.00 95.50      3    C  
ATOM   3823  N   LEU A 397      -9.118  -8.551   5.375  1.00 97.56      3    N  
ATOM   3824  HN  LEU A 397      -8.562  -7.734   5.629  1.00  0.00      3    H  
ATOM   3825  CA  LEU A 397      -8.777  -9.242   4.145  1.00 97.56      3    C  
ATOM   3826  C   LEU A 397      -7.505 -10.042   4.385  1.00 97.56      3    C  
ATOM   3827  CB  LEU A 397      -8.587  -8.232   3.008  1.00 97.56      3    C  
ATOM   3828  O   LEU A 397      -6.482  -9.476   4.776  1.00 97.56      3    O  
ATOM   3829  CG  LEU A 397      -9.865  -7.477   2.625  1.00 97.56      3    C  
ATOM   3830  CD1 LEU A 397     -10.003  -6.142   3.358  1.00 97.56      3    C  
ATOM   3831  CD2 LEU A 397      -9.882  -7.185   1.130  1.00 97.56      3    C  
ATOM   3832  N   LEU A 398      -7.581 -11.344   4.140  1.00 97.75      3    N  
ATOM   3833  HN  LEU A 398      -8.476 -11.712   3.819  1.00  0.00      3    H  
ATOM   3834  CA  LEU A 398      -6.484 -12.286   4.295  1.00 97.75      3    C  
ATOM   3835  C   LEU A 398      -6.198 -12.957   2.965  1.00 97.75      3    C  
ATOM   3836  CB  LEU A 398      -6.842 -13.340   5.353  1.00 97.75      3    C  
ATOM   3837  O   LEU A 398      -7.115 -13.352   2.248  1.00 97.75      3    O  
ATOM   3838  CG  LEU A 398      -7.103 -12.767   6.752  1.00 97.75      3    C  
ATOM   3839  CD1 LEU A 398      -7.470 -13.906   7.696  1.00 97.75      3    C  
ATOM   3840  CD2 LEU A 398      -5.881 -12.035   7.307  1.00 97.75      3    C  
ATOM   3841  N   VAL A 399      -4.918 -13.132   2.668  1.00 97.69      3    N  
ATOM   3842  HN  VAL A 399      -4.211 -12.700   3.263  1.00  0.00      3    H  
ATOM   3843  CA  VAL A 399      -4.484 -13.921   1.520  1.00 97.69      3    C  
ATOM   3844  C   VAL A 399      -3.815 -15.187   2.017  1.00 97.69      3    C  
ATOM   3845  CB  VAL A 399      -3.562 -13.117   0.613  1.00 97.69      3    C  
ATOM   3846  O   VAL A 399      -2.853 -15.118   2.780  1.00 97.69      3    O  
ATOM   3847  CG1 VAL A 399      -3.054 -13.962  -0.541  1.00 97.69      3    C  
ATOM   3848  CG2 VAL A 399      -4.300 -11.902   0.027  1.00 97.69      3    C  
ATOM   3849  N   SER A 400      -4.320 -16.327   1.560  1.00 95.69      3    N  
ATOM   3850  HN  SER A 400      -5.115 -16.265   0.924  1.00  0.00      3    H  
ATOM   3851  CA  SER A 400      -3.830 -17.661   1.893  1.00 95.69      3    C  
ATOM   3852  C   SER A 400      -3.522 -18.408   0.599  1.00 95.69      3    C  
ATOM   3853  CB  SER A 400      -4.894 -18.368   2.728  1.00 95.69      3    C  
ATOM   3854  O   SER A 400      -4.418 -18.860  -0.111  1.00 95.69      3    O  
ATOM   3855  OG  SER A 400      -4.467 -19.650   3.101  1.00 95.69      3    O  
ATOM   3856  HG  SER A 400      -5.129 -20.090   3.621  1.00  0.00      3    H  
ATOM   3857  N   GLY A 401      -2.240 -18.463   0.223  1.00 95.62      3    N  
ATOM   3858  HN  GLY A 401      -1.522 -18.107   0.854  1.00  0.00      3    H  
ATOM   3859  CA  GLY A 401      -1.840 -19.020  -1.070  1.00 95.62      3    C  
ATOM   3860  C   GLY A 401      -2.458 -18.241  -2.237  1.00 95.62      3    C  
ATOM   3861  O   GLY A 401      -2.107 -17.084  -2.461  1.00 95.62      3    O  
ATOM   3862  N   SER A 402      -3.346 -18.876  -3.005  1.00 96.31      3    N  
ATOM   3863  HN  SER A 402      -3.540 -19.855  -2.792  1.00  0.00      3    H  
ATOM   3864  CA  SER A 402      -4.067 -18.269  -4.137  1.00 96.31      3    C  
ATOM   3865  C   SER A 402      -5.459 -17.735  -3.777  1.00 96.31      3    C  
ATOM   3866  CB  SER A 402      -4.163 -19.280  -5.284  1.00 96.31      3    C  
ATOM   3867  O   SER A 402      -6.166 -17.245  -4.657  1.00 96.31      3    O  
ATOM   3868  OG  SER A 402      -4.815 -20.460  -4.861  1.00 96.31      3    O  
ATOM   3869  HG  SER A 402      -4.875 -21.087  -5.572  1.00  0.00      3    H  
ATOM   3870  N   GLU A 403      -5.866 -17.836  -2.511  1.00 97.25      3    N  
ATOM   3871  HN  GLU A 403      -5.208 -18.200  -1.822  1.00  0.00      3    H  
ATOM   3872  CA  GLU A 403      -7.201 -17.455  -2.053  1.00 97.25      3    C  
ATOM   3873  C   GLU A 403      -7.198 -16.100  -1.347  1.00 97.25      3    C  
ATOM   3874  CB  GLU A 403      -7.799 -18.544  -1.150  1.00 97.25      3    C  
ATOM   3875  O   GLU A 403      -6.336 -15.820  -0.510  1.00 97.25      3    O  
ATOM   3876  CG  GLU A 403      -8.021 -19.841  -1.940  1.00 97.25      3    C  
ATOM   3877  CD  GLU A 403      -8.649 -20.977  -1.126  1.00 97.25      3    C  
ATOM   3878  OE1 GLU A 403      -8.878 -22.029  -1.769  1.00 97.25      3    O  
ATOM   3879  OE2 GLU A 403      -8.897 -20.801   0.088  1.00 97.25      3    O  
ATOM   3880  N   LEU A 404      -8.197 -15.272  -1.661  1.00 97.75      3    N  
ATOM   3881  HN  LEU A 404      -8.779 -15.515  -2.462  1.00  0.00      3    H  
ATOM   3882  CA  LEU A 404      -8.516 -14.041  -0.938  1.00 97.75      3    C  
ATOM   3883  C   LEU A 404      -9.753 -14.292  -0.075  1.00 97.75      3    C  
ATOM   3884  CB  LEU A 404      -8.723 -12.889  -1.940  1.00 97.75      3    C  
ATOM   3885  O   LEU A 404     -10.846 -14.498  -0.601  1.00 97.75      3    O  
ATOM   3886  CG  LEU A 404      -9.249 -11.586  -1.303  1.00 97.75      3    C  
ATOM   3887  CD1 LEU A 404      -8.214 -10.950  -0.373  1.00 97.75      3    C  
ATOM   3888  CD2 LEU A 404      -9.617 -10.573  -2.387  1.00 97.75      3    C  
ATOM   3889  N   VAL A 405      -9.598 -14.240   1.243  1.00 96.69      3    N  
ATOM   3890  HN  VAL A 405      -8.682 -13.980   1.609  1.00  0.00      3    H  
ATOM   3891  CA  VAL A 405     -10.667 -14.534   2.203  1.00 96.69      3    C  
ATOM   3892  C   VAL A 405     -10.952 -13.311   3.064  1.00 96.69      3    C  
ATOM   3893  CB  VAL A 405     -10.345 -15.773   3.057  1.00 96.69      3    C  
ATOM   3894  O   VAL A 405     -10.039 -12.655   3.563  1.00 96.69      3    O  
ATOM   3895  CG1 VAL A 405     -11.594 -16.229   3.820  1.00 96.69      3    C  
ATOM   3896  CG2 VAL A 405      -9.862 -16.951   2.198  1.00 96.69      3    C  
ATOM   3897  N   LEU A 406     -12.233 -12.995   3.231  1.00 95.94      3    N  
ATOM   3898  HN  LEU A 406     -12.931 -13.578   2.769  1.00  0.00      3    H  
ATOM   3899  CA  LEU A 406     -12.707 -11.872   4.030  1.00 95.94      3    C  
ATOM   3900  C   LEU A 406     -13.348 -12.380   5.314  1.00 95.94      3    C  
ATOM   3901  CB  LEU A 406     -13.704 -11.019   3.233  1.00 95.94      3    C  
ATOM   3902  O   LEU A 406     -14.233 -13.236   5.276  1.00 95.94      3    O  
ATOM   3903  CG  LEU A 406     -13.065  -9.998   2.282  1.00 95.94      3    C  
ATOM   3904  CD1 LEU A 406     -12.208 -10.608   1.171  1.00 95.94      3    C  
ATOM   3905  CD2 LEU A 406     -14.160  -9.157   1.629  1.00 95.94      3    C  
ATOM   3906  N   PHE A 407     -12.968 -11.774   6.431  1.00 95.25      3    N  
ATOM   3907  HN  PHE A 407     -12.208 -11.097   6.369  1.00  0.00      3    H  
ATOM   3908  CA  PHE A 407     -13.562 -12.009   7.740  1.00 95.25      3    C  
ATOM   3909  C   PHE A 407     -14.076 -10.704   8.336  1.00 95.25      3    C  
ATOM   3910  CB  PHE A 407     -12.544 -12.678   8.671  1.00 95.25      3    C  
ATOM   3911  O   PHE A 407     -13.547  -9.625   8.063  1.00 95.25      3    O  
ATOM   3912  CG  PHE A 407     -12.224 -14.109   8.294  1.00 95.25      3    C  
ATOM   3913  CD1 PHE A 407     -12.967 -15.164   8.855  1.00 95.25      3    C  
ATOM   3914  CD2 PHE A 407     -11.188 -14.390   7.384  1.00 95.25      3    C  
ATOM   3915  CE1 PHE A 407     -12.676 -16.495   8.510  1.00 95.25      3    C  
ATOM   3916  CE2 PHE A 407     -10.896 -15.723   7.044  1.00 95.25      3    C  
ATOM   3917  CZ  PHE A 407     -11.646 -16.775   7.598  1.00 95.25      3    C  
ATOM   3918  N   THR A 408     -15.084 -10.796   9.196  1.00 94.31      3    N  
ATOM   3919  HN  THR A 408     -15.683 -11.622   9.182  1.00  0.00      3    H  
ATOM   3920  CA  THR A 408     -15.347  -9.730  10.162  1.00 94.31      3    C  
ATOM   3921  C   THR A 408     -14.321  -9.787  11.292  1.00 94.31      3    C  
ATOM   3922  CB  THR A 408     -16.770  -9.775  10.735  1.00 94.31      3    C  
ATOM   3923  O   THR A 408     -13.734 -10.835  11.562  1.00 94.31      3    O  
ATOM   3924  CG2 THR A 408     -17.843  -9.869   9.653  1.00 94.31      3    C  
ATOM   3925  OG1 THR A 408     -16.944 -10.859  11.620  1.00 94.31      3    O  
ATOM   3926  HG1 THR A 408     -17.825 -10.887  11.975  1.00  0.00      3    H  
ATOM   3927  N   ILE A 409     -14.168  -8.694  12.038  1.00 93.25      3    N  
ATOM   3928  HN  ILE A 409     -14.634  -7.837  11.740  1.00  0.00      3    H  
ATOM   3929  CA  ILE A 409     -13.359  -8.657  13.274  1.00 93.25      3    C  
ATOM   3930  C   ILE A 409     -13.778  -9.694  14.334  1.00 93.25      3    C  
ATOM   3931  CB  ILE A 409     -13.394  -7.248  13.898  1.00 93.25      3    C  
ATOM   3932  O   ILE A 409     -13.017  -9.968  15.256  1.00 93.25      3    O  
ATOM   3933  CG1 ILE A 409     -14.850  -6.807  14.178  1.00 93.25      3    C  
ATOM   3934  CG2 ILE A 409     -12.618  -6.265  13.007  1.00 93.25      3    C  
ATOM   3935  CD1 ILE A 409     -14.954  -5.530  15.003  1.00 93.25      3    C  
ATOM   3936  N   HIS A 410     -14.980 -10.267  14.218  1.00 94.56      3    N  
ATOM   3937  HN  HIS A 410     -15.576  -9.963  13.448  1.00  0.00      3    H  
ATOM   3938  CA  HIS A 410     -15.506 -11.300  15.115  1.00 94.56      3    C  
ATOM   3939  C   HIS A 410     -15.357 -12.723  14.549  1.00 94.56      3    C  
ATOM   3940  CB  HIS A 410     -16.963 -10.965  15.470  1.00 94.56      3    C  
ATOM   3941  O   HIS A 410     -15.883 -13.665  15.135  1.00 94.56      3    O  
ATOM   3942  CG  HIS A 410     -17.120  -9.639  16.169  1.00 94.56      3    C  
ATOM   3943  CD2 HIS A 410     -17.825  -8.552  15.726  1.00 94.56      3    C  
ATOM   3944  ND1 HIS A 410     -16.564  -9.293  17.379  1.00 94.56      3    N  
ATOM   3945  HD1 HIS A 410     -15.982  -9.893  17.964  1.00  0.00      3    H  
ATOM   3946  CE1 HIS A 410     -16.920  -8.029  17.657  1.00 94.56      3    C  
ATOM   3947  NE2 HIS A 410     -17.688  -7.532  16.675  1.00 94.56      3    N  
ATOM   3948  HE2 HIS A 410     -18.092  -6.596  16.629  1.00  0.00      3    H  
ATOM   3949  N   GLY A 411     -14.674 -12.888  13.413  1.00 94.00      3    N  
ATOM   3950  HN  GLY A 411     -14.342 -12.055  12.927  1.00  0.00      3    H  
ATOM   3951  CA  GLY A 411     -14.375 -14.194  12.826  1.00 94.00      3    C  
ATOM   3952  C   GLY A 411     -15.459 -14.777  11.926  1.00 94.00      3    C  
ATOM   3953  O   GLY A 411     -15.351 -15.930  11.515  1.00 94.00      3    O  
ATOM   3954  N   LEU A 412     -16.490 -14.004  11.567  1.00 93.81      3    N  
ATOM   3955  HN  LEU A 412     -16.612 -13.093  12.009  1.00  0.00      3    H  
ATOM   3956  CA  LEU A 412     -17.446 -14.444  10.550  1.00 93.81      3    C  
ATOM   3957  C   LEU A 412     -16.793 -14.335   9.171  1.00 93.81      3    C  
ATOM   3958  CB  LEU A 412     -18.746 -13.625  10.639  1.00 93.81      3    C  
ATOM   3959  O   LEU A 412     -16.507 -13.227   8.716  1.00 93.81      3    O  
ATOM   3960  CG  LEU A 412     -19.792 -14.002   9.572  1.00 93.81      3    C  
ATOM   3961  CD1 LEU A 412     -20.343 -15.413   9.785  1.00 93.81      3    C  
ATOM   3962  CD2 LEU A 412     -20.955 -13.011   9.626  1.00 93.81      3    C  
ATOM   3963  N   GLN A 413     -16.596 -15.465   8.494  1.00 94.62      3    N  
ATOM   3964  HN  GLN A 413     -16.755 -16.355   8.966  1.00  0.00      3    H  
ATOM   3965  CA  GLN A 413     -16.160 -15.474   7.101  1.00 94.62      3    C  
ATOM   3966  C   GLN A 413     -17.271 -14.904   6.209  1.00 94.62      3    C  
ATOM   3967  CB  GLN A 413     -15.773 -16.896   6.681  1.00 94.62      3    C  
ATOM   3968  O   GLN A 413     -18.383 -15.427   6.178  1.00 94.62      3    O  
ATOM   3969  CG  GLN A 413     -15.099 -16.907   5.301  1.00 94.62      3    C  
ATOM   3970  CD  GLN A 413     -14.681 -18.314   4.893  1.00 94.62      3    C  
ATOM   3971  NE2 GLN A 413     -15.063 -18.779   3.724  1.00 94.62      3    N  
ATOM   3972 1HE2 GLN A 413     -14.783 -19.721   3.451  1.00  0.00      3    H  
ATOM   3973 2HE2 GLN A 413     -15.620 -18.179   3.116  1.00  0.00      3    H  
ATOM   3974  OE1 GLN A 413     -14.016 -19.030   5.618  1.00 94.62      3    O  
ATOM   3975  N   LEU A 414     -16.965 -13.830   5.485  1.00 92.75      3    N  
ATOM   3976  HN  LEU A 414     -16.022 -13.451   5.565  1.00  0.00      3    H  
ATOM   3977  CA  LEU A 414     -17.900 -13.161   4.581  1.00 92.75      3    C  
ATOM   3978  C   LEU A 414     -17.867 -13.785   3.184  1.00 92.75      3    C  
ATOM   3979  CB  LEU A 414     -17.558 -11.661   4.514  1.00 92.75      3    C  
ATOM   3980  O   LEU A 414     -18.911 -14.047   2.594  1.00 92.75      3    O  
ATOM   3981  CG  LEU A 414     -17.699 -10.897   5.842  1.00 92.75      3    C  
ATOM   3982  CD1 LEU A 414     -17.278  -9.441   5.629  1.00 92.75      3    C  
ATOM   3983  CD2 LEU A 414     -19.140 -10.921   6.360  1.00 92.75      3    C  
ATOM   3984  N   VAL A 415     -16.665 -14.002   2.648  1.00 93.31      3    N  
ATOM   3985  HN  VAL A 415     -15.844 -13.775   3.209  1.00  0.00      3    H  
ATOM   3986  CA  VAL A 415     -16.448 -14.547   1.302  1.00 93.31      3    C  
ATOM   3987  C   VAL A 415     -15.028 -15.102   1.180  1.00 93.31      3    C  
ATOM   3988  CB  VAL A 415     -16.753 -13.480   0.224  1.00 93.31      3    C  
ATOM   3989  O   VAL A 415     -14.119 -14.629   1.859  1.00 93.31      3    O  
ATOM   3990  CG1 VAL A 415     -15.878 -12.230   0.326  1.00 93.31      3    C  
ATOM   3991  CG2 VAL A 415     -16.674 -14.032  -1.202  1.00 93.31      3    C  
ATOM   3992  N   ALA A 416     -14.847 -16.096   0.314  1.00 94.94      3    N  
ATOM   3993  HN  ALA A 416     -15.679 -16.540  -0.075  1.00  0.00      3    H  
ATOM   3994  CA  ALA A 416     -13.549 -16.599  -0.121  1.00 94.94      3    C  
ATOM   3995  C   ALA A 416     -13.526 -16.627  -1.656  1.00 94.94      3    C  
ATOM   3996  CB  ALA A 416     -13.316 -17.987   0.488  1.00 94.94      3    C  
ATOM   3997  O   ALA A 416     -14.408 -17.224  -2.273  1.00 94.94      3    O  
ATOM   3998  N   PHE A 417     -12.549 -15.957  -2.262  1.00 96.81      3    N  
ATOM   3999  HN  PHE A 417     -11.908 -15.423  -1.675  1.00  0.00      3    H  
ATOM   4000  CA  PHE A 417     -12.326 -15.930  -3.706  1.00 96.81      3    C  
ATOM   4001  C   PHE A 417     -11.145 -16.824  -4.064  1.00 96.81      3    C  
ATOM   4002  CB  PHE A 417     -12.060 -14.500  -4.193  1.00 96.81      3    C  
ATOM   4003  O   PHE A 417     -10.083 -16.723  -3.451  1.00 96.81      3    O  
ATOM   4004  CG  PHE A 417     -13.210 -13.543  -3.982  1.00 96.81      3    C  
ATOM   4005  CD1 PHE A 417     -14.287 -13.540  -4.886  1.00 96.81      3    C  
ATOM   4006  CD2 PHE A 417     -13.206 -12.662  -2.886  1.00 96.81      3    C  
ATOM   4007  CE1 PHE A 417     -15.368 -12.664  -4.689  1.00 96.81      3    C  
ATOM   4008  CE2 PHE A 417     -14.281 -11.779  -2.697  1.00 96.81      3    C  
ATOM   4009  CZ  PHE A 417     -15.362 -11.782  -3.595  1.00 96.81      3    C  
ATOM   4010  N   GLN A 418     -11.315 -17.634  -5.106  1.00 96.06      3    N  
ATOM   4011  HN  GLN A 418     -12.238 -17.657  -5.540  1.00  0.00      3    H  
ATOM   4012  CA  GLN A 418     -10.277 -18.494  -5.676  1.00 96.06      3    C  
ATOM   4013  C   GLN A 418     -10.077 -18.154  -7.163  1.00 96.06      3    C  
ATOM   4014  CB  GLN A 418     -10.623 -19.963  -5.386  1.00 96.06      3    C  
ATOM   4015  O   GLN A 418     -10.041 -19.017  -8.035  1.00 96.06      3    O  
ATOM   4016  CG  GLN A 418      -9.406 -20.888  -5.537  1.00 96.06      3    C  
ATOM   4017  CD  GLN A 418      -9.740 -22.329  -5.171  1.00 96.06      3    C  
ATOM   4018  NE2 GLN A 418      -8.886 -23.026  -4.465  1.00 96.06      3    N  
ATOM   4019 1HE2 GLN A 418      -9.110 -23.991  -4.220  1.00  0.00      3    H  
ATOM   4020 2HE2 GLN A 418      -8.019 -22.572  -4.177  1.00  0.00      3    H  
ATOM   4021  OE1 GLN A 418     -10.777 -22.872  -5.515  1.00 96.06      3    O  
ATOM   4022  N   ASP A 419     -10.001 -16.855  -7.458  1.00 96.06      3    N  
ATOM   4023  HN  ASP A 419     -10.001 -16.183  -6.690  1.00  0.00      3    H  
ATOM   4024  CA  ASP A 419      -9.918 -16.343  -8.832  1.00 96.06      3    C  
ATOM   4025  C   ASP A 419      -8.511 -16.499  -9.437  1.00 96.06      3    C  
ATOM   4026  CB  ASP A 419     -10.341 -14.864  -8.855  1.00 96.06      3    C  
ATOM   4027  O   ASP A 419      -8.340 -16.448 -10.658  1.00 96.06      3    O  
ATOM   4028  CG  ASP A 419     -11.827 -14.612  -8.563  1.00 96.06      3    C  
ATOM   4029  OD1 ASP A 419     -12.608 -15.578  -8.469  1.00 96.06      3    O  
ATOM   4030  OD2 ASP A 419     -12.199 -13.419  -8.474  1.00 96.06      3    O  
ATOM   4031  N   HIS A 420      -7.494 -16.673  -8.590  1.00 97.06      3    N  
ATOM   4032  HN  HIS A 420      -7.696 -16.650  -7.590  1.00  0.00      3    H  
ATOM   4033  CA  HIS A 420      -6.114 -16.894  -9.003  1.00 97.06      3    C  
ATOM   4034  C   HIS A 420      -5.760 -18.380  -9.060  1.00 97.06      3    C  
ATOM   4035  CB  HIS A 420      -5.162 -16.134  -8.080  1.00 97.06      3    C  
ATOM   4036  O   HIS A 420      -6.164 -19.170  -8.210  1.00 97.06      3    O  
ATOM   4037  CG  HIS A 420      -5.118 -14.664  -8.379  1.00 97.06      3    C  
ATOM   4038  CD2 HIS A 420      -5.526 -13.644  -7.569  1.00 97.06      3    C  
ATOM   4039  ND1 HIS A 420      -4.550 -14.100  -9.492  1.00 97.06      3    N  
ATOM   4040  HD1 HIS A 420      -4.206 -14.603 -10.310  1.00  0.00      3    H  
ATOM   4041  CE1 HIS A 420      -4.526 -12.771  -9.315  1.00 97.06      3    C  
ATOM   4042  NE2 HIS A 420      -5.124 -12.440  -8.158  1.00 97.06      3    N  
ATOM   4043  HE2 HIS A 420      -5.258 -11.500  -7.784  1.00  0.00      3    H  
ATOM   4044  N   GLN A 421      -4.936 -18.750 -10.042  1.00 95.00      3    N  
ATOM   4045  HN  GLN A 421      -4.623 -18.040 -10.704  1.00  0.00      3    H  
ATOM   4046  CA  GLN A 421      -4.456 -20.132 -10.218  1.00 95.00      3    C  
ATOM   4047  C   GLN A 421      -3.116 -20.397  -9.523  1.00 95.00      3    C  
ATOM   4048  CB  GLN A 421      -4.324 -20.439 -11.713  1.00 95.00      3    C  
ATOM   4049  O   GLN A 421      -2.672 -21.540  -9.415  1.00 95.00      3    O  
ATOM   4050  CG  GLN A 421      -5.674 -20.387 -12.440  1.00 95.00      3    C  
ATOM   4051  CD  GLN A 421      -5.549 -20.711 -13.923  1.00 95.00      3    C  
ATOM   4052  NE2 GLN A 421      -6.632 -20.624 -14.662  1.00 95.00      3    N  
ATOM   4053 1HE2 GLN A 421      -7.507 -20.345 -14.218  1.00  0.00      3    H  
ATOM   4054 2HE2 GLN A 421      -6.548 -20.841 -15.655  1.00  0.00      3    H  
ATOM   4055  OE1 GLN A 421      -4.502 -21.045 -14.454  1.00 95.00      3    O  
ATOM   4056  N   ARG A 422      -2.434 -19.333  -9.097  1.00 95.94      3    N  
ATOM   4057  HN  ARG A 422      -2.847 -18.416  -9.266  1.00  0.00      3    H  
ATOM   4058  CA  ARG A 422      -1.143 -19.370  -8.408  1.00 95.94      3    C  
ATOM   4059  C   ARG A 422      -1.167 -18.428  -7.208  1.00 95.94      3    C  
ATOM   4060  CB  ARG A 422      -0.024 -18.989  -9.385  1.00 95.94      3    C  
ATOM   4061  O   ARG A 422      -2.066 -17.587  -7.131  1.00 95.94      3    O  
ATOM   4062  CG  ARG A 422       0.234 -20.077 -10.431  1.00 95.94      3    C  
ATOM   4063  CD  ARG A 422       1.455 -19.691 -11.264  1.00 95.94      3    C  
ATOM   4064  NE  ARG A 422       1.918 -20.806 -12.104  1.00 95.94      3    N  
ATOM   4065  HE  ARG A 422       1.253 -21.555 -12.296  1.00  0.00      3    H  
ATOM   4066  NH1 ARG A 422       4.030 -19.988 -12.483  1.00 95.94      3    N  
ATOM   4067 1HH1 ARG A 422       4.962 -20.073 -12.889  1.00  0.00      3    H  
ATOM   4068 2HH1 ARG A 422       3.784 -19.160 -11.940  1.00  0.00      3    H  
ATOM   4069  NH2 ARG A 422       3.439 -21.974 -13.323  1.00 95.94      3    N  
ATOM   4070 1HH2 ARG A 422       4.371 -22.059 -13.729  1.00  0.00      3    H  
ATOM   4071 2HH2 ARG A 422       2.731 -22.699 -13.437  1.00  0.00      3    H  
ATOM   4072  CZ  ARG A 422       3.124 -20.916 -12.629  1.00 95.94      3    C  
ATOM   4073  N   PRO A 423      -0.198 -18.542  -6.281  1.00 96.94      3    N  
ATOM   4074  CA  PRO A 423      -0.176 -17.709  -5.091  1.00 96.94      3    C  
ATOM   4075  C   PRO A 423      -0.279 -16.218  -5.414  1.00 96.94      3    C  
ATOM   4076  CB  PRO A 423       1.117 -18.057  -4.352  1.00 96.94      3    C  
ATOM   4077  O   PRO A 423       0.386 -15.722  -6.327  1.00 96.94      3    O  
ATOM   4078  CG  PRO A 423       1.351 -19.509  -4.764  1.00 96.94      3    C  
ATOM   4079  CD  PRO A 423       0.874 -19.528  -6.214  1.00 96.94      3    C  
ATOM   4080  N   ILE A 424      -1.138 -15.533  -4.667  1.00 98.25      3    N  
ATOM   4081  HN  ILE A 424      -1.751 -16.057  -4.043  1.00  0.00      3    H  
ATOM   4082  CA  ILE A 424      -1.261 -14.080  -4.682  1.00 98.25      3    C  
ATOM   4083  C   ILE A 424      -0.006 -13.510  -4.020  1.00 98.25      3    C  
ATOM   4084  CB  ILE A 424      -2.549 -13.667  -3.944  1.00 98.25      3    C  
ATOM   4085  O   ILE A 424       0.385 -13.961  -2.947  1.00 98.25      3    O  
ATOM   4086  CG1 ILE A 424      -3.807 -14.077  -4.731  1.00 98.25      3    C  
ATOM   4087  CG2 ILE A 424      -2.587 -12.157  -3.623  1.00 98.25      3    C  
ATOM   4088  CD1 ILE A 424      -5.102 -14.046  -3.903  1.00 98.25      3    C  
ATOM   4089  N   THR A 425       0.639 -12.536  -4.644  1.00 97.44      3    N  
ATOM   4090  HN  THR A 425       0.209 -12.133  -5.476  1.00  0.00      3    H  
ATOM   4091  CA  THR A 425       1.938 -12.000  -4.210  1.00 97.44      3    C  
ATOM   4092  C   THR A 425       1.806 -10.683  -3.461  1.00 97.44      3    C  
ATOM   4093  CB  THR A 425       2.851 -11.807  -5.419  1.00 97.44      3    C  
ATOM   4094  O   THR A 425       2.512 -10.463  -2.483  1.00 97.44      3    O  
ATOM   4095  CG2 THR A 425       3.176 -13.145  -6.077  1.00 97.44      3    C  
ATOM   4096  OG1 THR A 425       2.188 -11.001  -6.363  1.00 97.44      3    O  
ATOM   4097  HG1 THR A 425       1.986 -10.168  -5.953  1.00  0.00      3    H  
ATOM   4098  N   SER A 426       0.869  -9.830  -3.873  1.00 97.62      3    N  
ATOM   4099  HN  SER A 426       0.314 -10.088  -4.689  1.00  0.00      3    H  
ATOM   4100  CA  SER A 426       0.586  -8.548  -3.231  1.00 97.62      3    C  
ATOM   4101  C   SER A 426      -0.895  -8.186  -3.359  1.00 97.62      3    C  
ATOM   4102  CB  SER A 426       1.512  -7.463  -3.795  1.00 97.62      3    C  
ATOM   4103  O   SER A 426      -1.600  -8.663  -4.258  1.00 97.62      3    O  
ATOM   4104  OG  SER A 426       1.161  -6.200  -3.272  1.00 97.62      3    O  
ATOM   4105  HG  SER A 426       1.735  -5.528  -3.621  1.00  0.00      3    H  
ATOM   4106  N   MET A 427      -1.366  -7.344  -2.440  1.00 97.56      3    N  
ATOM   4107  HN  MET A 427      -0.721  -7.027  -1.716  1.00  0.00      3    H  
ATOM   4108  CA  MET A 427      -2.732  -6.842  -2.392  1.00 97.56      3    C  
ATOM   4109  C   MET A 427      -2.756  -5.337  -2.112  1.00 97.56      3    C  
ATOM   4110  CB  MET A 427      -3.572  -7.631  -1.371  1.00 97.56      3    C  
ATOM   4111  O   MET A 427      -2.150  -4.855  -1.153  1.00 97.56      3    O  
ATOM   4112  CG  MET A 427      -3.095  -7.452   0.079  1.00 97.56      3    C  
ATOM   4113  SD  MET A 427      -3.998  -8.395   1.328  1.00 97.56      3    S  
ATOM   4114  CE  MET A 427      -5.587  -7.557   1.241  1.00 97.56      3    C  
ATOM   4115  N   TRP A 428      -3.541  -4.619  -2.906  1.00 96.12      3    N  
ATOM   4116  HN  TRP A 428      -3.941  -5.085  -3.721  1.00  0.00      3    H  
ATOM   4117  CA  TRP A 428      -3.874  -3.217  -2.701  1.00 96.12      3    C  
ATOM   4118  C   TRP A 428      -5.336  -3.096  -2.271  1.00 96.12      3    C  
ATOM   4119  CB  TRP A 428      -3.595  -2.431  -3.979  1.00 96.12      3    C  
ATOM   4120  O   TRP A 428      -6.212  -3.746  -2.847  1.00 96.12      3    O  
ATOM   4121  CG  TRP A 428      -3.915  -0.981  -3.845  1.00 96.12      3    C  
ATOM   4122  CD1 TRP A 428      -5.011  -0.356  -4.331  1.00 96.12      3    C  
ATOM   4123  CD2 TRP A 428      -3.172   0.027  -3.100  1.00 96.12      3    C  
ATOM   4124  CE2 TRP A 428      -3.858   1.271  -3.223  1.00 96.12      3    C  
ATOM   4125  CE3 TRP A 428      -1.991   0.014  -2.334  1.00 96.12      3    C  
ATOM   4126  NE1 TRP A 428      -4.972   0.979  -3.980  1.00 96.12      3    N  
ATOM   4127  HE1 TRP A 428      -5.679   1.663  -4.248  1.00  0.00      3    H  
ATOM   4128  CH2 TRP A 428      -2.193   2.410  -1.896  1.00 96.12      3    C  
ATOM   4129  CZ2 TRP A 428      -3.378   2.455  -2.648  1.00 96.12      3    C  
ATOM   4130  CZ3 TRP A 428      -1.524   1.188  -1.718  1.00 96.12      3    C  
ATOM   4131  N   VAL A 429      -5.615  -2.279  -1.256  1.00 94.19      3    N  
ATOM   4132  HN  VAL A 429      -4.846  -1.764  -0.827  1.00  0.00      3    H  
ATOM   4133  CA  VAL A 429      -6.968  -2.078  -0.720  1.00 94.19      3    C  
ATOM   4134  C   VAL A 429      -7.209  -0.592  -0.529  1.00 94.19      3    C  
ATOM   4135  CB  VAL A 429      -7.187  -2.826   0.613  1.00 94.19      3    C  
ATOM   4136  O   VAL A 429      -6.471   0.068   0.199  1.00 94.19      3    O  
ATOM   4137  CG1 VAL A 429      -8.619  -2.641   1.138  1.00 94.19      3    C  
ATOM   4138  CG2 VAL A 429      -6.939  -4.330   0.464  1.00 94.19      3    C  
ATOM   4139  N   ASP A 430      -8.280  -0.085  -1.133  1.00 88.81      3    N  
ATOM   4140  HN  ASP A 430      -8.776  -0.669  -1.806  1.00  0.00      3    H  
ATOM   4141  CA  ASP A 430      -8.783   1.260  -0.885  1.00 88.81      3    C  
ATOM   4142  C   ASP A 430     -10.273   1.234  -0.490  1.00 88.81      3    C  
ATOM   4143  CB  ASP A 430      -8.429   2.189  -2.069  1.00 88.81      3    C  
ATOM   4144  O   ASP A 430     -10.887   0.180  -0.301  1.00 88.81      3    O  
ATOM   4145  CG  ASP A 430      -9.210   1.950  -3.365  1.00 88.81      3    C  
ATOM   4146  OD1 ASP A 430     -10.440   1.726  -3.287  1.00 88.81      3    O  
ATOM   4147  OD2 ASP A 430      -8.625   2.099  -4.456  1.00 88.81      3    O  
ATOM   4148  N   GLN A 431     -10.875   2.415  -0.330  1.00 85.12      3    N  
ATOM   4149  HN  GLN A 431     -10.333   3.262  -0.501  1.00  0.00      3    H  
ATOM   4150  CA  GLN A 431     -12.278   2.555   0.080  1.00 85.12      3    C  
ATOM   4151  C   GLN A 431     -13.282   1.963  -0.925  1.00 85.12      3    C  
ATOM   4152  CB  GLN A 431     -12.596   4.044   0.266  1.00 85.12      3    C  
ATOM   4153  O   GLN A 431     -14.424   1.679  -0.568  1.00 85.12      3    O  
ATOM   4154  CG  GLN A 431     -11.847   4.669   1.450  1.00 85.12      3    C  
ATOM   4155  CD  GLN A 431     -12.179   6.145   1.646  1.00 85.12      3    C  
ATOM   4156  NE2 GLN A 431     -11.725   6.732   2.730  1.00 85.12      3    N  
ATOM   4157 1HE2 GLN A 431     -11.180   6.187   3.398  1.00  0.00      3    H  
ATOM   4158 2HE2 GLN A 431     -11.947   7.719   2.861  1.00  0.00      3    H  
ATOM   4159  OE1 GLN A 431     -12.834   6.800   0.844  1.00 85.12      3    O  
ATOM   4160  N   THR A 432     -12.892   1.820  -2.188  1.00 86.19      3    N  
ATOM   4161  HN  THR A 432     -11.902   1.963  -2.387  1.00  0.00      3    H  
ATOM   4162  CA  THR A 432     -13.759   1.475  -3.321  1.00 86.19      3    C  
ATOM   4163  C   THR A 432     -13.452   0.121  -3.945  1.00 86.19      3    C  
ATOM   4164  CB  THR A 432     -13.692   2.553  -4.409  1.00 86.19      3    C  
ATOM   4165  O   THR A 432     -14.368  -0.500  -4.488  1.00 86.19      3    O  
ATOM   4166  CG2 THR A 432     -14.128   3.922  -3.880  1.00 86.19      3    C  
ATOM   4167  OG1 THR A 432     -12.411   2.710  -4.976  1.00 86.19      3    O  
ATOM   4168  HG1 THR A 432     -12.140   1.861  -5.304  1.00  0.00      3    H  
ATOM   4169  N   ARG A 433     -12.217  -0.368  -3.823  1.00 92.00      3    N  
ATOM   4170  HN  ARG A 433     -11.556   0.135  -3.231  1.00  0.00      3    H  
ATOM   4171  CA  ARG A 433     -11.758  -1.585  -4.490  1.00 92.00      3    C  
ATOM   4172  C   ARG A 433     -10.651  -2.316  -3.743  1.00 92.00      3    C  
ATOM   4173  CB  ARG A 433     -11.322  -1.234  -5.922  1.00 92.00      3    C  
ATOM   4174  O   ARG A 433      -9.992  -1.781  -2.853  1.00 92.00      3    O  
ATOM   4175  CG  ARG A 433     -10.209  -0.194  -5.969  1.00 92.00      3    C  
ATOM   4176  CD  ARG A 433      -9.830   0.166  -7.395  1.00 92.00      3    C  
ATOM   4177  NE  ARG A 433      -8.870   1.270  -7.339  1.00 92.00      3    N  
ATOM   4178  HE  ARG A 433      -8.029   1.097  -6.788  1.00  0.00      3    H  
ATOM   4179  NH1 ARG A 433      -9.974   2.855  -8.590  1.00 92.00      3    N  
ATOM   4180 1HH1 ARG A 433     -10.033   3.774  -9.028  1.00  0.00      3    H  
ATOM   4181 2HH1 ARG A 433     -10.781   2.239  -8.689  1.00  0.00      3    H  
ATOM   4182  NH2 ARG A 433      -7.930   3.226  -7.776  1.00 92.00      3    N  
ATOM   4183 1HH2 ARG A 433      -7.125   2.909  -7.236  1.00  0.00      3    H  
ATOM   4184 2HH2 ARG A 433      -7.989   4.145  -8.214  1.00  0.00      3    H  
ATOM   4185  CZ  ARG A 433      -8.946   2.450  -7.901  1.00 92.00      3    C  
ATOM   4186  N   VAL A 434     -10.453  -3.554  -4.168  1.00 96.81      3    N  
ATOM   4187  HN  VAL A 434     -11.144  -3.933  -4.816  1.00  0.00      3    H  
ATOM   4188  CA  VAL A 434      -9.343  -4.431  -3.801  1.00 96.81      3    C  
ATOM   4189  C   VAL A 434      -8.702  -4.910  -5.094  1.00 96.81      3    C  
ATOM   4190  CB  VAL A 434      -9.827  -5.621  -2.957  1.00 96.81      3    C  
ATOM   4191  O   VAL A 434      -9.410  -5.240  -6.046  1.00 96.81      3    O  
ATOM   4192  CG1 VAL A 434      -8.685  -6.573  -2.580  1.00 96.81      3    C  
ATOM   4193  CG2 VAL A 434     -10.532  -5.151  -1.683  1.00 96.81      3    C  
ATOM   4194  N   ILE A 435      -7.376  -4.946  -5.143  1.00 97.81      3    N  
ATOM   4195  HN  ILE A 435      -6.852  -4.596  -4.341  1.00  0.00      3    H  
ATOM   4196  CA  ILE A 435      -6.629  -5.461  -6.288  1.00 97.81      3    C  
ATOM   4197  C   ILE A 435      -5.618  -6.475  -5.778  1.00 97.81      3    C  
ATOM   4198  CB  ILE A 435      -5.957  -4.341  -7.110  1.00 97.81      3    C  
ATOM   4199  O   ILE A 435      -4.872  -6.185  -4.847  1.00 97.81      3    O  
ATOM   4200  CG1 ILE A 435      -6.947  -3.201  -7.450  1.00 97.81      3    C  
ATOM   4201  CG2 ILE A 435      -5.376  -4.946  -8.403  1.00 97.81      3    C  
ATOM   4202  CD1 ILE A 435      -6.257  -1.970  -8.034  1.00 97.81      3    C  
ATOM   4203  N   THR A 436      -5.580  -7.656  -6.382  1.00 98.38      3    N  
ATOM   4204  HN  THR A 436      -6.270  -7.853  -7.107  1.00  0.00      3    H  
ATOM   4205  CA  THR A 436      -4.593  -8.692  -6.056  1.00 98.38      3    C  
ATOM   4206  C   THR A 436      -3.704  -8.966  -7.256  1.00 98.38      3    C  
ATOM   4207  CB  THR A 436      -5.250  -9.977  -5.533  1.00 98.38      3    C  
ATOM   4208  O   THR A 436      -4.184  -8.993  -8.388  1.00 98.38      3    O  
ATOM   4209  CG2 THR A 436      -6.010  -9.728  -4.230  1.00 98.38      3    C  
ATOM   4210  OG1 THR A 436      -6.181 -10.505  -6.444  1.00 98.38      3    O  
ATOM   4211  HG1 THR A 436      -6.588 -11.300  -6.120  1.00  0.00      3    H  
ATOM   4212  N   SER A 437      -2.412  -9.166  -7.012  1.00 97.94      3    N  
ATOM   4213  HN  SER A 437      -2.076  -8.980  -6.067  1.00  0.00      3    H  
ATOM   4214  CA  SER A 437      -1.433  -9.635  -8.002  1.00 97.94      3    C  
ATOM   4215  C   SER A 437      -1.050 -11.081  -7.730  1.00 97.94      3    C  
ATOM   4216  CB  SER A 437      -0.168  -8.777  -8.000  1.00 97.94      3    C  
ATOM   4217  O   SER A 437      -1.127 -11.529  -6.590  1.00 97.94      3    O  
ATOM   4218  OG  SER A 437       0.327  -8.577  -6.698  1.00 97.94      3    O  
ATOM   4219  HG  SER A 437       1.113  -8.044  -6.697  1.00  0.00      3    H  
ATOM   4220  N   SER A 438      -0.646 -11.823  -8.759  1.00 97.38      3    N  
ATOM   4221  HN  SER A 438      -0.597 -11.395  -9.684  1.00  0.00      3    H  
ATOM   4222  CA  SER A 438      -0.270 -13.230  -8.613  1.00 97.38      3    C  
ATOM   4223  C   SER A 438       0.800 -13.662  -9.610  1.00 97.38      3    C  
ATOM   4224  CB  SER A 438      -1.531 -14.083  -8.778  1.00 97.38      3    C  
ATOM   4225  O   SER A 438       0.968 -13.092 -10.697  1.00 97.38      3    O  
ATOM   4226  OG  SER A 438      -1.280 -15.478  -8.831  1.00 97.38      3    O  
ATOM   4227  HG  SER A 438      -2.062 -16.007  -8.933  1.00  0.00      3    H  
ATOM   4228  N   PHE A 439       1.458 -14.774  -9.274  1.00 95.12      3    N  
ATOM   4229  HN  PHE A 439       1.343 -15.131  -8.326  1.00  0.00      3    H  
ATOM   4230  CA  PHE A 439       2.332 -15.509 -10.183  1.00 95.12      3    C  
ATOM   4231  C   PHE A 439       1.617 -16.130 -11.396  1.00 95.12      3    C  
ATOM   4232  CB  PHE A 439       3.146 -16.550  -9.405  1.00 95.12      3    C  
ATOM   4233  O   PHE A 439       2.270 -16.704 -12.268  1.00 95.12      3    O  
ATOM   4234  CG  PHE A 439       4.165 -15.977  -8.438  1.00 95.12      3    C  
ATOM   4235  CD1 PHE A 439       5.145 -15.072  -8.889  1.00 95.12      3    C  
ATOM   4236  CD2 PHE A 439       4.176 -16.389  -7.093  1.00 95.12      3    C  
ATOM   4237  CE1 PHE A 439       6.097 -14.546  -8.003  1.00 95.12      3    C  
ATOM   4238  CE2 PHE A 439       5.154 -15.894  -6.212  1.00 95.12      3    C  
ATOM   4239  CZ  PHE A 439       6.105 -14.960  -6.662  1.00 95.12      3    C  
ATOM   4240  N   ASP A 440       0.288 -16.033 -11.488  1.00 94.94      3    N  
ATOM   4241  HN  ASP A 440      -0.222 -15.653 -10.691  1.00  0.00      3    H  
ATOM   4242  CA  ASP A 440      -0.483 -16.442 -12.670  1.00 94.94      3    C  
ATOM   4243  C   ASP A 440      -0.516 -15.389 -13.794  1.00 94.94      3    C  
ATOM   4244  CB  ASP A 440      -1.883 -16.934 -12.270  1.00 94.94      3    C  
ATOM   4245  O   ASP A 440      -1.221 -15.585 -14.781  1.00 94.94      3    O  
ATOM   4246  CG  ASP A 440      -2.856 -15.845 -11.814  1.00 94.94      3    C  
ATOM   4247  OD1 ASP A 440      -2.545 -14.636 -11.902  1.00 94.94      3    O  
ATOM   4248  OD2 ASP A 440      -3.964 -16.214 -11.368  1.00 94.94      3    O  
ATOM   4249  N   LEU A 441       0.267 -14.307 -13.670  1.00 94.69      3    N  
ATOM   4250  HN  LEU A 441       0.878 -14.265 -12.855  1.00  0.00      3    H  
ATOM   4251  CA  LEU A 441       0.320 -13.176 -14.608  1.00 94.69      3    C  
ATOM   4252  C   LEU A 441      -0.996 -12.399 -14.721  1.00 94.69      3    C  
ATOM   4253  CB  LEU A 441       0.859 -13.596 -15.996  1.00 94.69      3    C  
ATOM   4254  O   LEU A 441      -1.226 -11.726 -15.726  1.00 94.69      3    O  
ATOM   4255  CG  LEU A 441       2.279 -14.162 -16.002  1.00 94.69      3    C  
ATOM   4256  CD1 LEU A 441       2.608 -14.707 -17.388  1.00 94.69      3    C  
ATOM   4257  CD2 LEU A 441       3.312 -13.074 -15.714  1.00 94.69      3    C  
ATOM   4258  N   SER A 442      -1.847 -12.438 -13.699  1.00 95.88      3    N  
ATOM   4259  HN  SER A 442      -1.658 -13.076 -12.926  1.00  0.00      3    H  
ATOM   4260  CA  SER A 442      -3.041 -11.601 -13.643  1.00 95.88      3    C  
ATOM   4261  C   SER A 442      -3.033 -10.652 -12.448  1.00 95.88      3    C  
ATOM   4262  CB  SER A 442      -4.310 -12.454 -13.728  1.00 95.88      3    C  
ATOM   4263  O   SER A 442      -2.502 -10.960 -11.379  1.00 95.88      3    O  
ATOM   4264  OG  SER A 442      -4.574 -13.171 -12.543  1.00 95.88      3    O  
ATOM   4265  HG  SER A 442      -5.361 -13.700 -12.596  1.00  0.00      3    H  
ATOM   4266  N   LEU A 443      -3.647  -9.488 -12.646  1.00 97.62      3    N  
ATOM   4267  HN  LEU A 443      -3.753  -9.156 -13.605  1.00  0.00      3    H  
ATOM   4268  CA  LEU A 443      -4.176  -8.661 -11.569  1.00 97.62      3    C  
ATOM   4269  C   LEU A 443      -5.692  -8.869 -11.529  1.00 97.62      3    C  
ATOM   4270  CB  LEU A 443      -3.819  -7.175 -11.761  1.00 97.62      3    C  
ATOM   4271  O   LEU A 443      -6.343  -8.737 -12.568  1.00 97.62      3    O  
ATOM   4272  CG  LEU A 443      -2.335  -6.866 -12.030  1.00 97.62      3    C  
ATOM   4273  CD1 LEU A 443      -2.140  -5.364 -12.235  1.00 97.62      3    C  
ATOM   4274  CD2 LEU A 443      -1.453  -7.302 -10.866  1.00 97.62      3    C  
ATOM   4275  N   ARG A 444      -6.274  -9.184 -10.371  1.00 97.69      3    N  
ATOM   4276  HN  ARG A 444      -5.680  -9.363  -9.562  1.00  0.00      3    H  
ATOM   4277  CA  ARG A 444      -7.738  -9.286 -10.205  1.00 97.69      3    C  
ATOM   4278  C   ARG A 444      -8.248  -8.029  -9.529  1.00 97.69      3    C  
ATOM   4279  CB  ARG A 444      -8.144 -10.524  -9.390  1.00 97.69      3    C  
ATOM   4280  O   ARG A 444      -7.668  -7.598  -8.537  1.00 97.69      3    O  
ATOM   4281  CG  ARG A 444      -7.658 -11.854  -9.964  1.00 97.69      3    C  
ATOM   4282  CD  ARG A 444      -8.401 -12.307 -11.210  1.00 97.69      3    C  
ATOM   4283  NE  ARG A 444      -7.742 -13.504 -11.758  1.00 97.69      3    N  
ATOM   4284  HE  ARG A 444      -7.025 -13.927 -11.168  1.00  0.00      3    H  
ATOM   4285  NH1 ARG A 444      -8.929 -13.735 -13.695  1.00 97.69      3    N  
ATOM   4286 1HH1 ARG A 444      -9.097 -14.195 -14.589  1.00  0.00      3    H  
ATOM   4287 2HH1 ARG A 444      -9.532 -12.973 -13.385  1.00  0.00      3    H  
ATOM   4288  NH2 ARG A 444      -7.192 -15.067 -13.305  1.00 97.69      3    N  
ATOM   4289 1HH2 ARG A 444      -6.431 -15.351 -12.689  1.00  0.00      3    H  
ATOM   4290 2HH2 ARG A 444      -7.360 -15.527 -14.199  1.00  0.00      3    H  
ATOM   4291  CZ  ARG A 444      -7.959 -14.097 -12.910  1.00 97.69      3    C  
ATOM   4292  N   VAL A 445      -9.324  -7.457 -10.063  1.00 97.31      3    N  
ATOM   4293  HN  VAL A 445      -9.729  -7.878 -10.899  1.00  0.00      3    H  
ATOM   4294  CA  VAL A 445      -9.960  -6.255  -9.516  1.00 97.31      3    C  
ATOM   4295  C   VAL A 445     -11.310  -6.628  -8.926  1.00 97.31      3    C  
ATOM   4296  CB  VAL A 445     -10.093  -5.139 -10.569  1.00 97.31      3    C  
ATOM   4297  O   VAL A 445     -12.157  -7.224  -9.598  1.00 97.31      3    O  
ATOM   4298  CG1 VAL A 445     -10.694  -3.869  -9.948  1.00 97.31      3    C  
ATOM   4299  CG2 VAL A 445      -8.721  -4.779 -11.160  1.00 97.31      3    C  
ATOM   4300  N   TYR A 446     -11.514  -6.230  -7.677  1.00 96.50      3    N  
ATOM   4301  HN  TYR A 446     -10.746  -5.755  -7.202  1.00  0.00      3    H  
ATOM   4302  CA  TYR A 446     -12.748  -6.419  -6.934  1.00 96.50      3    C  
ATOM   4303  C   TYR A 446     -13.278  -5.065  -6.468  1.00 96.50      3    C  
ATOM   4304  CB  TYR A 446     -12.523  -7.335  -5.727  1.00 96.50      3    C  
ATOM   4305  O   TYR A 446     -12.504  -4.210  -6.043  1.00 96.50      3    O  
ATOM   4306  CG  TYR A 446     -11.752  -8.617  -5.954  1.00 96.50      3    C  
ATOM   4307  CD1 TYR A 446     -12.424  -9.851  -6.035  1.00 96.50      3    C  
ATOM   4308  CD2 TYR A 446     -10.347  -8.582  -6.031  1.00 96.50      3    C  
ATOM   4309  CE1 TYR A 446     -11.697 -11.037  -6.258  1.00 96.50      3    C  
ATOM   4310  CE2 TYR A 446      -9.618  -9.763  -6.235  1.00 96.50      3    C  
ATOM   4311  OH  TYR A 446      -9.571 -12.128  -6.550  1.00 96.50      3    O  
ATOM   4312  HH  TYR A 446     -10.025 -12.958  -6.636  1.00  0.00      3    H  
ATOM   4313  CZ  TYR A 446     -10.292 -10.994  -6.362  1.00 96.50      3    C  
ATOM   4314  N   MET A 447     -14.594  -4.870  -6.498  1.00 93.38      3    N  
ATOM   4315  HN  MET A 447     -15.188  -5.641  -6.802  1.00  0.00      3    H  
ATOM   4316  CA  MET A 447     -15.237  -3.608  -6.119  1.00 93.38      3    C  
ATOM   4317  C   MET A 447     -16.144  -3.796  -4.904  1.00 93.38      3    C  
ATOM   4318  CB  MET A 447     -16.033  -3.039  -7.301  1.00 93.38      3    C  
ATOM   4319  O   MET A 447     -16.887  -4.778  -4.817  1.00 93.38      3    O  
ATOM   4320  CG  MET A 447     -15.164  -2.665  -8.512  1.00 93.38      3    C  
ATOM   4321  SD  MET A 447     -13.986  -1.305  -8.303  1.00 93.38      3    S  
ATOM   4322  CE  MET A 447     -15.074   0.077  -7.876  1.00 93.38      3    C  
ATOM   4323  N   TRP A 448     -16.118  -2.834  -3.981  1.00 90.75      3    N  
ATOM   4324  HN  TRP A 448     -15.431  -2.086  -4.074  1.00  0.00      3    H  
ATOM   4325  CA  TRP A 448     -17.033  -2.806  -2.842  1.00 90.75      3    C  
ATOM   4326  C   TRP A 448     -18.418  -2.318  -3.270  1.00 90.75      3    C  
ATOM   4327  CB  TRP A 448     -16.469  -1.923  -1.723  1.00 90.75      3    C  
ATOM   4328  O   TRP A 448     -18.559  -1.251  -3.873  1.00 90.75      3    O  
ATOM   4329  CG  TRP A 448     -15.189  -2.415  -1.129  1.00 90.75      3    C  
ATOM   4330  CD1 TRP A 448     -13.989  -1.805  -1.223  1.00 90.75      3    C  
ATOM   4331  CD2 TRP A 448     -14.964  -3.592  -0.298  1.00 90.75      3    C  
ATOM   4332  CE2 TRP A 448     -13.575  -3.646   0.035  1.00 90.75      3    C  
ATOM   4333  CE3 TRP A 448     -15.797  -4.602   0.230  1.00 90.75      3    C  
ATOM   4334  NE1 TRP A 448     -13.022  -2.552  -0.591  1.00 90.75      3    N  
ATOM   4335  HE1 TRP A 448     -12.028  -2.325  -0.587  1.00  0.00      3    H  
ATOM   4336  CH2 TRP A 448     -13.900  -5.618   1.389  1.00 90.75      3    C  
ATOM   4337  CZ2 TRP A 448     -13.040  -4.646   0.853  1.00 90.75      3    C  
ATOM   4338  CZ3 TRP A 448     -15.273  -5.593   1.083  1.00 90.75      3    C  
ATOM   4339  N   ASN A 449     -19.460  -3.065  -2.910  1.00 83.56      3    N  
ATOM   4340  HN  ASN A 449     -19.287  -3.990  -2.515  1.00  0.00      3    H  
ATOM   4341  CA  ASN A 449     -20.836  -2.613  -3.058  1.00 83.56      3    C  
ATOM   4342  C   ASN A 449     -21.217  -1.685  -1.891  1.00 83.56      3    C  
ATOM   4343  CB  ASN A 449     -21.780  -3.818  -3.200  1.00 83.56      3    C  
ATOM   4344  O   ASN A 449     -21.245  -2.111  -0.736  1.00 83.56      3    O  
ATOM   4345  CG  ASN A 449     -23.189  -3.375  -3.558  1.00 83.56      3    C  
ATOM   4346  ND2 ASN A 449     -24.075  -4.287  -3.876  1.00 83.56      3    N  
ATOM   4347 1HD2 ASN A 449     -23.805  -5.271  -3.872  1.00  0.00      3    H  
ATOM   4348 2HD2 ASN A 449     -25.021  -3.990  -4.116  1.00  0.00      3    H  
ATOM   4349  OD1 ASN A 449     -23.512  -2.200  -3.563  1.00 83.56      3    O  
ATOM   4350  N   LYS A 450     -21.537  -0.426  -2.211  1.00 70.00      3    N  
ATOM   4351  HN  LYS A 450     -21.533  -0.175  -3.200  1.00  0.00      3    H  
ATOM   4352  CA  LYS A 450     -21.894   0.625  -1.243  1.00 70.00      3    C  
ATOM   4353  C   LYS A 450     -23.362   0.603  -0.798  1.00 70.00      3    C  
ATOM   4354  CB  LYS A 450     -21.527   2.005  -1.817  1.00 70.00      3    C  
ATOM   4355  O   LYS A 450     -23.724   1.367   0.089  1.00 70.00      3    O  
ATOM   4356  CG  LYS A 450     -20.013   2.192  -2.000  1.00 70.00      3    C  
ATOM   4357  CD  LYS A 450     -19.697   3.613  -2.487  1.00 70.00      3    C  
ATOM   4358  CE  LYS A 450     -18.179   3.789  -2.613  1.00 70.00      3    C  
ATOM   4359  NZ  LYS A 450     -17.819   5.145  -3.099  1.00 70.00      3    N  
ATOM   4360  HZ1 LYS A 450     -16.809   5.262  -3.183  1.00  0.00      3    H  
ATOM   4361  HZ2 LYS A 450     -18.229   5.871  -2.512  1.00  0.00      3    H  
ATOM   4362  HZ3 LYS A 450     -18.292   5.363  -3.976  1.00  0.00      3    H  
ATOM   4363  N   GLU A 451     -24.212  -0.220  -1.408  1.00 66.00      3    N  
ATOM   4364  HN  GLU A 451     -23.845  -0.879  -2.095  1.00  0.00      3    H  
ATOM   4365  CA  GLU A 451     -25.659  -0.221  -1.134  1.00 66.00      3    C  
ATOM   4366  C   GLU A 451     -26.046  -1.048   0.102  1.00 66.00      3    C  
ATOM   4367  CB  GLU A 451     -26.416  -0.715  -2.375  1.00 66.00      3    C  
ATOM   4368  O   GLU A 451     -27.136  -0.887   0.651  1.00 66.00      3    O  
ATOM   4369  CG  GLU A 451     -26.215   0.227  -3.575  1.00 66.00      3    C  
ATOM   4370  CD  GLU A 451     -27.009  -0.188  -4.822  1.00 66.00      3    C  
ATOM   4371  OE1 GLU A 451     -27.042   0.638  -5.763  1.00 66.00      3    O  
ATOM   4372  OE2 GLU A 451     -27.552  -1.316  -4.845  1.00 66.00      3    O  
ATOM   4373  N   ASN A 452     -25.150  -1.917   0.573  1.00 62.28      3    N  
ATOM   4374  HN  ASN A 452     -24.222  -1.934   0.149  1.00  0.00      3    H  
ATOM   4375  CA  ASN A 452     -25.430  -2.844   1.663  1.00 62.28      3    C  
ATOM   4376  C   ASN A 452     -24.949  -2.307   3.017  1.00 62.28      3    C  
ATOM   4377  CB  ASN A 452     -24.821  -4.210   1.311  1.00 62.28      3    C  
ATOM   4378  O   ASN A 452     -23.912  -1.657   3.116  1.00 62.28      3    O  
ATOM   4379  CG  ASN A 452     -25.566  -4.909   0.190  1.00 62.28      3    C  
ATOM   4380  ND2 ASN A 452     -24.911  -5.788  -0.529  1.00 62.28      3    N  
ATOM   4381 1HD2 ASN A 452     -23.920  -5.943  -0.346  1.00  0.00      3    H  
ATOM   4382 2HD2 ASN A 452     -25.412  -6.258  -1.283  1.00  0.00      3    H  
ATOM   4383  OD1 ASN A 452     -26.748  -4.724  -0.028  1.00 62.28      3    O  
ATOM   4384  N   LYS A 453     -25.675  -2.654   4.092  1.00 64.31      3    N  
ATOM   4385  HN  LYS A 453     -26.554  -3.150   3.944  1.00  0.00      3    H  
ATOM   4386  CA  LYS A 453     -25.264  -2.353   5.480  1.00 64.31      3    C  
ATOM   4387  C   LYS A 453     -23.922  -2.992   5.859  1.00 64.31      3    C  
ATOM   4388  CB  LYS A 453     -26.336  -2.807   6.483  1.00 64.31      3    C  
ATOM   4389  O   LYS A 453     -23.237  -2.465   6.727  1.00 64.31      3    O  
ATOM   4390  CG  LYS A 453     -27.584  -1.913   6.486  1.00 64.31      3    C  
ATOM   4391  CD  LYS A 453     -28.536  -2.354   7.607  1.00 64.31      3    C  
ATOM   4392  CE  LYS A 453     -29.775  -1.453   7.648  1.00 64.31      3    C  
ATOM   4393  NZ  LYS A 453     -30.704  -1.862   8.732  1.00 64.31      3    N  
ATOM   4394  HZ1 LYS A 453     -31.529  -1.262   8.759  1.00  0.00      3    H  
ATOM   4395  HZ2 LYS A 453     -30.233  -1.893   9.636  1.00  0.00      3    H  
ATOM   4396  HZ3 LYS A 453     -30.959  -2.846   8.654  1.00  0.00      3    H  
ATOM   4397  N   PHE A 454     -23.568  -4.108   5.218  1.00 66.31      3    N  
ATOM   4398  HN  PHE A 454     -24.263  -4.551   4.617  1.00  0.00      3    H  
ATOM   4399  CA  PHE A 454     -22.255  -4.738   5.317  1.00 66.31      3    C  
ATOM   4400  C   PHE A 454     -21.528  -4.624   3.975  1.00 66.31      3    C  
ATOM   4401  CB  PHE A 454     -22.385  -6.204   5.746  1.00 66.31      3    C  
ATOM   4402  O   PHE A 454     -22.163  -4.831   2.936  1.00 66.31      3    O  
ATOM   4403  CG  PHE A 454     -22.833  -6.361   7.182  1.00 66.31      3    C  
ATOM   4404  CD1 PHE A 454     -21.905  -6.180   8.224  1.00 66.31      3    C  
ATOM   4405  CD2 PHE A 454     -24.176  -6.658   7.482  1.00 66.31      3    C  
ATOM   4406  CE1 PHE A 454     -22.316  -6.295   9.562  1.00 66.31      3    C  
ATOM   4407  CE2 PHE A 454     -24.587  -6.776   8.822  1.00 66.31      3    C  
ATOM   4408  CZ  PHE A 454     -23.656  -6.594   9.861  1.00 66.31      3    C  
ATOM   4409  N   PRO A 455     -20.220  -4.325   3.973  1.00 76.69      3    N  
ATOM   4410  CA  PRO A 455     -19.441  -4.234   2.747  1.00 76.69      3    C  
ATOM   4411  C   PRO A 455     -19.406  -5.599   2.054  1.00 76.69      3    C  
ATOM   4412  CB  PRO A 455     -18.055  -3.746   3.180  1.00 76.69      3    C  
ATOM   4413  O   PRO A 455     -18.882  -6.578   2.583  1.00 76.69      3    O  
ATOM   4414  CG  PRO A 455     -17.954  -4.262   4.610  1.00 76.69      3    C  
ATOM   4415  CD  PRO A 455     -19.371  -4.131   5.138  1.00 76.69      3    C  
ATOM   4416  N   VAL A 456     -19.985  -5.664   0.856  1.00 86.56      3    N  
ATOM   4417  HN  VAL A 456     -20.490  -4.846   0.515  1.00  0.00      3    H  
ATOM   4418  CA  VAL A 456     -19.931  -6.856   0.004  1.00 86.56      3    C  
ATOM   4419  C   VAL A 456     -18.904  -6.602  -1.084  1.00 86.56      3    C  
ATOM   4420  CB  VAL A 456     -21.312  -7.219  -0.569  1.00 86.56      3    C  
ATOM   4421  O   VAL A 456     -19.046  -5.652  -1.853  1.00 86.56      3    O  
ATOM   4422  CG1 VAL A 456     -21.235  -8.420  -1.520  1.00 86.56      3    C  
ATOM   4423  CG2 VAL A 456     -22.288  -7.575   0.559  1.00 86.56      3    C  
ATOM   4424  N   LEU A 457     -17.876  -7.445  -1.146  1.00 93.75      3    N  
ATOM   4425  HN  LEU A 457     -17.784  -8.155  -0.419  1.00  0.00      3    H  
ATOM   4426  CA  LEU A 457     -16.877  -7.400  -2.205  1.00 93.75      3    C  
ATOM   4427  C   LEU A 457     -17.364  -8.221  -3.402  1.00 93.75      3    C  
ATOM   4428  CB  LEU A 457     -15.527  -7.899  -1.656  1.00 93.75      3    C  
ATOM   4429  O   LEU A 457     -17.852  -9.337  -3.230  1.00 93.75      3    O  
ATOM   4430  CG  LEU A 457     -14.327  -7.582  -2.563  1.00 93.75      3    C  
ATOM   4431  CD1 LEU A 457     -14.098  -6.078  -2.728  1.00 93.75      3    C  
ATOM   4432  CD2 LEU A 457     -13.037  -8.161  -1.987  1.00 93.75      3    C  
ATOM   4433  N   LYS A 458     -17.231  -7.682  -4.614  1.00 93.06      3    N  
ATOM   4434  HN  LYS A 458     -16.865  -6.732  -4.680  1.00  0.00      3    H  
ATOM   4435  CA  LYS A 458     -17.580  -8.375  -5.858  1.00 93.06      3    C  
ATOM   4436  C   LYS A 458     -16.350  -8.492  -6.752  1.00 93.06      3    C  
ATOM   4437  CB  LYS A 458     -18.731  -7.613  -6.536  1.00 93.06      3    C  
ATOM   4438  O   LYS A 458     -15.716  -7.480  -7.025  1.00 93.06      3    O  
ATOM   4439  CG  LYS A 458     -19.186  -8.306  -7.826  1.00 93.06      3    C  
ATOM   4440  CD  LYS A 458     -20.335  -7.556  -8.503  1.00 93.06      3    C  
ATOM   4441  CE  LYS A 458     -20.664  -8.264  -9.821  1.00 93.06      3    C  
ATOM   4442  NZ  LYS A 458     -21.717  -7.546 -10.580  1.00 93.06      3    N  
ATOM   4443  HZ1 LYS A 458     -21.936  -8.017 -11.458  1.00  0.00      3    H  
ATOM   4444  HZ2 LYS A 458     -21.464  -6.570 -10.735  1.00  0.00      3    H  
ATOM   4445  HZ3 LYS A 458     -22.554  -7.406 -10.014  1.00  0.00      3    H  
ATOM   4446  N   SER A 459     -16.059  -9.697  -7.242  1.00 94.19      3    N  
ATOM   4447  HN  SER A 459     -16.540 -10.509  -6.856  1.00  0.00      3    H  
ATOM   4448  CA  SER A 459     -15.076  -9.907  -8.314  1.00 94.19      3    C  
ATOM   4449  C   SER A 459     -15.599  -9.320  -9.626  1.00 94.19      3    C  
ATOM   4450  CB  SER A 459     -14.745 -11.395  -8.459  1.00 94.19      3    C  
ATOM   4451  O   SER A 459     -16.746  -9.576 -10.010  1.00 94.19      3    O  
ATOM   4452  OG  SER A 459     -13.736 -11.559  -9.425  1.00 94.19      3    O  
ATOM   4453  HG  SER A 459     -13.531 -12.482  -9.515  1.00  0.00      3    H  
ATOM   4454  N   CYS A 460     -14.796  -8.473 -10.274  1.00 93.31      3    N  
ATOM   4455  HN  CYS A 460     -13.839  -8.359  -9.939  1.00  0.00      3    H  
ATOM   4456  CA  CYS A 460     -15.221  -7.700 -11.441  1.00 93.31      3    C  
ATOM   4457  C   CYS A 460     -14.558  -8.194 -12.725  1.00 93.31      3    C  
ATOM   4458  CB  CYS A 460     -14.974  -6.205 -11.182  1.00 93.31      3    C  
ATOM   4459  O   CYS A 460     -15.242  -8.667 -13.630  1.00 93.31      3    O  
ATOM   4460  SG  CYS A 460     -16.136  -5.607  -9.928  1.00 93.31      3    S  
ATOM   4461  N   TYR A 461     -13.237  -8.068 -12.820  1.00 95.81      3    N  
ATOM   4462  HN  TYR A 461     -12.726  -7.713 -12.012  1.00  0.00      3    H  
ATOM   4463  CA  TYR A 461     -12.482  -8.411 -14.021  1.00 95.81      3    C  
ATOM   4464  C   TYR A 461     -11.015  -8.679 -13.677  1.00 95.81      3    C  
ATOM   4465  CB  TYR A 461     -12.624  -7.289 -15.070  1.00 95.81      3    C  
ATOM   4466  O   TYR A 461     -10.585  -8.578 -12.526  1.00 95.81      3    O  
ATOM   4467  CG  TYR A 461     -12.086  -5.948 -14.621  1.00 95.81      3    C  
ATOM   4468  CD1 TYR A 461     -12.944  -5.030 -13.988  1.00 95.81      3    C  
ATOM   4469  CD2 TYR A 461     -10.731  -5.623 -14.823  1.00 95.81      3    C  
ATOM   4470  CE1 TYR A 461     -12.440  -3.805 -13.517  1.00 95.81      3    C  
ATOM   4471  CE2 TYR A 461     -10.230  -4.392 -14.368  1.00 95.81      3    C  
ATOM   4472  OH  TYR A 461     -10.573  -2.295 -13.301  1.00 95.81      3    O  
ATOM   4473  HH  TYR A 461      -9.658  -2.077 -13.434  1.00  0.00      3    H  
ATOM   4474  CZ  TYR A 461     -11.081  -3.481 -13.714  1.00 95.81      3    C  
ATOM   4475  N   HIS A 462     -10.239  -9.040 -14.696  1.00 95.38      3    N  
ATOM   4476  HN  HIS A 462     -10.665  -9.145 -15.617  1.00  0.00      3    H  
ATOM   4477  CA  HIS A 462      -8.815  -9.292 -14.562  1.00 95.38      3    C  
ATOM   4478  C   HIS A 462      -8.018  -8.585 -15.649  1.00 95.38      3    C  
ATOM   4479  CB  HIS A 462      -8.577 -10.795 -14.549  1.00 95.38      3    C  
ATOM   4480  O   HIS A 462      -8.478  -8.439 -16.780  1.00 95.38      3    O  
ATOM   4481  CG  HIS A 462      -8.923 -11.508 -15.831  1.00 95.38      3    C  
ATOM   4482  CD2 HIS A 462      -8.051 -11.864 -16.821  1.00 95.38      3    C  
ATOM   4483  ND1 HIS A 462     -10.166 -11.973 -16.198  1.00 95.38      3    N  
ATOM   4484  HD1 HIS A 462     -11.027 -11.872 -15.660  1.00  0.00      3    H  
ATOM   4485  CE1 HIS A 462     -10.045 -12.583 -17.389  1.00 95.38      3    C  
ATOM   4486  NE2 HIS A 462      -8.769 -12.558 -17.799  1.00 95.38      3    N  
ATOM   4487  HE2 HIS A 462      -8.395 -12.965 -18.656  1.00  0.00      3    H  
ATOM   4488  N   LEU A 463      -6.814  -8.160 -15.289  1.00 94.94      3    N  
ATOM   4489  HN  LEU A 463      -6.537  -8.300 -14.317  1.00  0.00      3    H  
ATOM   4490  CA  LEU A 463      -5.860  -7.511 -16.172  1.00 94.94      3    C  
ATOM   4491  C   LEU A 463      -4.685  -8.461 -16.376  1.00 94.94      3    C  
ATOM   4492  CB  LEU A 463      -5.425  -6.175 -15.557  1.00 94.94      3    C  
ATOM   4493  O   LEU A 463      -4.079  -8.922 -15.409  1.00 94.94      3    O  
ATOM   4494  CG  LEU A 463      -6.566  -5.178 -15.299  1.00 94.94      3    C  
ATOM   4495  CD1 LEU A 463      -6.051  -3.997 -14.481  1.00 94.94      3    C  
ATOM   4496  CD2 LEU A 463      -7.152  -4.659 -16.613  1.00 94.94      3    C  
ATOM   4497  N   LEU A 464      -4.399  -8.792 -17.631  1.00 90.56      3    N  
ATOM   4498  HN  LEU A 464      -4.924  -8.348 -18.384  1.00  0.00      3    H  
ATOM   4499  CA  LEU A 464      -3.367  -9.763 -17.979  1.00 90.56      3    C  
ATOM   4500  C   LEU A 464      -2.018  -9.083 -18.198  1.00 90.56      3    C  
ATOM   4501  CB  LEU A 464      -3.793 -10.578 -19.210  1.00 90.56      3    C  
ATOM   4502  O   LEU A 464      -1.914  -8.086 -18.913  1.00 90.56      3    O  
ATOM   4503  CG  LEU A 464      -5.020 -11.476 -18.979  1.00 90.56      3    C  
ATOM   4504  CD1 LEU A 464      -5.419 -12.143 -20.295  1.00 90.56      3    C  
ATOM   4505  CD2 LEU A 464      -4.747 -12.576 -17.947  1.00 90.56      3    C  
ATOM   4506  N   GLY A 465      -0.989  -9.672 -17.597  1.00 82.88      3    N  
ATOM   4507  HN  GLY A 465      -1.195 -10.442 -16.960  1.00  0.00      3    H  
ATOM   4508  CA  GLY A 465       0.405  -9.307 -17.775  1.00 82.88      3    C  
ATOM   4509  C   GLY A 465       0.984  -9.808 -19.096  1.00 82.88      3    C  
ATOM   4510  O   GLY A 465       0.297  -9.914 -20.111  1.00 82.88      3    O  
ATOM   4511  N   GLY A 466       2.292 -10.062 -19.109  1.00 77.00      3    N  
ATOM   4512  HN  GLY A 466       2.830  -9.911 -18.256  1.00  0.00      3    H  
ATOM   4513  CA  GLY A 466       2.982 -10.547 -20.295  1.00 77.00      3    C  
ATOM   4514  C   GLY A 466       2.772 -12.033 -20.528  1.00 77.00      3    C  
ATOM   4515  O   GLY A 466       1.758 -12.623 -20.175  1.00 77.00      3    O  
ATOM   4516  N   SER A 467       3.742 -12.653 -21.188  1.00 80.62      3    N  
ATOM   4517  HN  SER A 467       4.582 -12.129 -21.435  1.00  0.00      3    H  
ATOM   4518  CA  SER A 467       3.651 -14.059 -21.574  1.00 80.62      3    C  
ATOM   4519  C   SER A 467       4.446 -14.939 -20.616  1.00 80.62      3    C  
ATOM   4520  CB  SER A 467       4.071 -14.214 -23.036  1.00 80.62      3    C  
ATOM   4521  O   SER A 467       5.598 -14.634 -20.301  1.00 80.62      3    O  
ATOM   4522  OG  SER A 467       4.663 -15.476 -23.304  1.00 80.62      3    O  
ATOM   4523  HG  SER A 467       4.924 -15.572 -24.212  1.00  0.00      3    H  
ATOM   4524  N   HIS A 468       3.872 -16.094 -20.265  1.00 79.19      3    N  
ATOM   4525  HN  HIS A 468       2.922 -16.266 -20.595  1.00  0.00      3    H  
ATOM   4526  CA  HIS A 468       4.502 -17.136 -19.441  1.00 79.19      3    C  
ATOM   4527  C   HIS A 468       5.875 -17.604 -19.950  1.00 79.19      3    C  
ATOM   4528  CB  HIS A 468       3.560 -18.348 -19.362  1.00 79.19      3    C  
ATOM   4529  O   HIS A 468       6.638 -18.199 -19.195  1.00 79.19      3    O  
ATOM   4530  CG  HIS A 468       2.312 -18.115 -18.551  1.00 79.19      3    C  
ATOM   4531  CD2 HIS A 468       1.030 -18.033 -19.024  1.00 79.19      3    C  
ATOM   4532  ND1 HIS A 468       2.248 -17.982 -17.180  1.00 79.19      3    N  
ATOM   4533  HD1 HIS A 468       3.039 -18.012 -16.537  1.00  0.00      3    H  
ATOM   4534  CE1 HIS A 468       0.958 -17.806 -16.840  1.00 79.19      3    C  
ATOM   4535  NE2 HIS A 468       0.185 -17.841 -17.934  1.00 79.19      3    N  
ATOM   4536  HE2 HIS A 468      -0.830 -17.745 -17.963  1.00  0.00      3    H  
ATOM   4537  N   ARG A 469       6.225 -17.349 -21.220  1.00 82.75      3    N  
ATOM   4538  HN  ARG A 469       5.538 -16.932 -21.848  1.00  0.00      3    H  
ATOM   4539  CA  ARG A 469       7.571 -17.653 -21.735  1.00 82.75      3    C  
ATOM   4540  C   ARG A 469       8.654 -16.755 -21.132  1.00 82.75      3    C  
ATOM   4541  CB  ARG A 469       7.604 -17.529 -23.261  1.00 82.75      3    C  
ATOM   4542  O   ARG A 469       9.786 -17.201 -20.976  1.00 82.75      3    O  
ATOM   4543  CG  ARG A 469       6.822 -18.626 -23.984  1.00 82.75      3    C  
ATOM   4544  CD  ARG A 469       6.986 -18.432 -25.494  1.00 82.75      3    C  
ATOM   4545  NE  ARG A 469       6.252 -19.461 -26.251  1.00 82.75      3    N  
ATOM   4546  HE  ARG A 469       5.692 -20.121 -25.711  1.00  0.00      3    H  
ATOM   4547  NH1 ARG A 469       6.956 -18.831 -28.341  1.00 82.75      3    N  
ATOM   4548 1HH1 ARG A 469       7.516 -18.101 -27.901  1.00  0.00      3    H  
ATOM   4549 2HH1 ARG A 469       6.956 -18.944 -29.355  1.00  0.00      3    H  
ATOM   4550  NH2 ARG A 469       5.536 -20.541 -28.126  1.00 82.75      3    N  
ATOM   4551 1HH2 ARG A 469       4.986 -21.148 -27.519  1.00  0.00      3    H  
ATOM   4552 2HH2 ARG A 469       5.536 -20.654 -29.140  1.00  0.00      3    H  
ATOM   4553  CZ  ARG A 469       6.252 -19.608 -27.564  1.00 82.75      3    C  
ATOM   4554  N   TRP A 470       8.325 -15.503 -20.828  1.00 84.50      3    N  
ATOM   4555  HN  TRP A 470       7.342 -15.235 -20.882  1.00  0.00      3    H  
ATOM   4556  CA  TRP A 470       9.301 -14.486 -20.419  1.00 84.50      3    C  
ATOM   4557  C   TRP A 470       9.077 -13.973 -18.998  1.00 84.50      3    C  
ATOM   4558  CB  TRP A 470       9.292 -13.343 -21.442  1.00 84.50      3    C  
ATOM   4559  O   TRP A 470      10.014 -13.437 -18.408  1.00 84.50      3    O  
ATOM   4560  CG  TRP A 470       9.659 -13.759 -22.836  1.00 84.50      3    C  
ATOM   4561  CD1 TRP A 470      10.917 -13.924 -23.302  1.00 84.50      3    C  
ATOM   4562  CD2 TRP A 470       8.782 -14.110 -23.948  1.00 84.50      3    C  
ATOM   4563  CE2 TRP A 470       9.581 -14.525 -25.052  1.00 84.50      3    C  
ATOM   4564  CE3 TRP A 470       7.387 -14.101 -24.135  1.00 84.50      3    C  
ATOM   4565  NE1 TRP A 470      10.877 -14.366 -24.611  1.00 84.50      3    N  
ATOM   4566  HE1 TRP A 470      11.703 -14.551 -25.180  1.00  0.00      3    H  
ATOM   4567  CH2 TRP A 470       7.625 -14.940 -26.417  1.00 84.50      3    C  
ATOM   4568  CZ2 TRP A 470       9.022 -14.951 -26.266  1.00 84.50      3    C  
ATOM   4569  CZ3 TRP A 470       6.809 -14.505 -25.358  1.00 84.50      3    C  
ATOM   4570  N   ALA A 471       7.876 -14.155 -18.452  1.00 89.62      3    N  
ATOM   4571  HN  ALA A 471       7.191 -14.694 -18.981  1.00  0.00      3    H  
ATOM   4572  CA  ALA A 471       7.474 -13.639 -17.155  1.00 89.62      3    C  
ATOM   4573  C   ALA A 471       7.155 -14.754 -16.156  1.00 89.62      3    C  
ATOM   4574  CB  ALA A 471       6.315 -12.677 -17.372  1.00 89.62      3    C  
ATOM   4575  O   ALA A 471       6.534 -15.760 -16.511  1.00 89.62      3    O  
ATOM   4576  N   SER A 472       7.569 -14.543 -14.908  1.00 90.62      3    N  
ATOM   4577  HN  SER A 472       8.104 -13.694 -14.724  1.00  0.00      3    H  
ATOM   4578  CA  SER A 472       7.313 -15.440 -13.781  1.00 90.62      3    C  
ATOM   4579  C   SER A 472       6.028 -15.077 -13.034  1.00 90.62      3    C  
ATOM   4580  CB  SER A 472       8.513 -15.430 -12.827  1.00 90.62      3    C  
ATOM   4581  O   SER A 472       5.443 -15.944 -12.385  1.00 90.62      3    O  
ATOM   4582  OG  SER A 472       8.801 -14.111 -12.413  1.00 90.62      3    O  
ATOM   4583  HG  SER A 472       9.545 -14.105 -11.822  1.00  0.00      3    H  
ATOM   4584  N   GLY A 473       5.562 -13.829 -13.149  1.00 94.12      3    N  
ATOM   4585  HN  GLY A 473       6.069 -13.175 -13.745  1.00  0.00      3    H  
ATOM   4586  CA  GLY A 473       4.365 -13.359 -12.464  1.00 94.12      3    C  
ATOM   4587  C   GLY A 473       4.326 -11.861 -12.226  1.00 94.12      3    C  
ATOM   4588  O   GLY A 473       5.300 -11.159 -12.493  1.00 94.12      3    O  
ATOM   4589  N   PHE A 474       3.220 -11.389 -11.655  1.00 96.81      3    N  
ATOM   4590  HN  PHE A 474       2.349 -11.914 -11.728  1.00  0.00      3    H  
ATOM   4591  CA  PHE A 474       3.244 -10.128 -10.926  1.00 96.81      3    C  
ATOM   4592  C   PHE A 474       3.769 -10.362  -9.509  1.00 96.81      3    C  
ATOM   4593  CB  PHE A 474       1.863  -9.478 -10.912  1.00 96.81      3    C  
ATOM   4594  O   PHE A 474       3.449 -11.388  -8.917  1.00 96.81      3    O  
ATOM   4595  CG  PHE A 474       1.470  -8.877 -12.239  1.00 96.81      3    C  
ATOM   4596  CD1 PHE A 474       2.079  -7.681 -12.651  1.00 96.81      3    C  
ATOM   4597  CD2 PHE A 474       0.490  -9.481 -13.043  1.00 96.81      3    C  
ATOM   4598  CE1 PHE A 474       1.719  -7.087 -13.868  1.00 96.81      3    C  
ATOM   4599  CE2 PHE A 474       0.112  -8.877 -14.255  1.00 96.81      3    C  
ATOM   4600  CZ  PHE A 474       0.724  -7.680 -14.665  1.00 96.81      3    C  
ATOM   4601  N   THR A 475       4.562  -9.430  -8.983  1.00 96.00      3    N  
ATOM   4602  HN  THR A 475       4.831  -8.641  -9.571  1.00  0.00      3    H  
ATOM   4603  CA  THR A 475       5.074  -9.470  -7.602  1.00 96.00      3    C  
ATOM   4604  C   THR A 475       4.411  -8.412  -6.728  1.00 96.00      3    C  
ATOM   4605  CB  THR A 475       6.604  -9.335  -7.556  1.00 96.00      3    C  
ATOM   4606  O   THR A 475       3.968  -8.726  -5.627  1.00 96.00      3    O  
ATOM   4607  CG2 THR A 475       7.286 -10.522  -8.233  1.00 96.00      3    C  
ATOM   4608  OG1 THR A 475       7.039  -8.170  -8.222  1.00 96.00      3    O  
ATOM   4609  HG1 THR A 475       7.985  -8.087  -8.194  1.00  0.00      3    H  
ATOM   4610  N   HIS A 476       4.244  -7.198  -7.255  1.00 96.81      3    N  
ATOM   4611  HN  HIS A 476       4.545  -7.056  -8.219  1.00  0.00      3    H  
ATOM   4612  CA  HIS A 476       3.661  -6.054  -6.552  1.00 96.81      3    C  
ATOM   4613  C   HIS A 476       2.482  -5.478  -7.332  1.00 96.81      3    C  
ATOM   4614  CB  HIS A 476       4.737  -4.990  -6.297  1.00 96.81      3    C  
ATOM   4615  O   HIS A 476       2.440  -5.577  -8.563  1.00 96.81      3    O  
ATOM   4616  CG  HIS A 476       5.856  -5.509  -5.436  1.00 96.81      3    C  
ATOM   4617  CD2 HIS A 476       6.034  -5.270  -4.101  1.00 96.81      3    C  
ATOM   4618  ND1 HIS A 476       6.849  -6.381  -5.826  1.00 96.81      3    N  
ATOM   4619  HD1 HIS A 476       6.990  -6.746  -6.768  1.00  0.00      3    H  
ATOM   4620  CE1 HIS A 476       7.599  -6.666  -4.748  1.00 96.81      3    C  
ATOM   4621  NE2 HIS A 476       7.100  -6.055  -3.670  1.00 96.81      3    N  
ATOM   4622  HE2 HIS A 476       7.437  -6.146  -2.711  1.00  0.00      3    H  
ATOM   4623  N   VAL A 477       1.542  -4.857  -6.619  1.00 97.19      3    N  
ATOM   4624  HN  VAL A 477       1.594  -4.917  -5.602  1.00  0.00      3    H  
ATOM   4625  CA  VAL A 477       0.441  -4.096  -7.206  1.00 97.19      3    C  
ATOM   4626  C   VAL A 477       0.125  -2.882  -6.355  1.00 97.19      3    C  
ATOM   4627  CB  VAL A 477      -0.809  -4.964  -7.420  1.00 97.19      3    C  
ATOM   4628  O   VAL A 477      -0.006  -2.992  -5.143  1.00 97.19      3    O  
ATOM   4629  CG1 VAL A 477      -1.451  -5.518  -6.137  1.00 97.19      3    C  
ATOM   4630  CG2 VAL A 477      -1.877  -4.228  -8.231  1.00 97.19      3    C  
ATOM   4631  N   GLU A 478      -0.051  -1.749  -7.016  1.00 95.44      3    N  
ATOM   4632  HN  GLU A 478       0.129  -1.753  -8.020  1.00  0.00      3    H  
ATOM   4633  CA  GLU A 478      -0.484  -0.496  -6.410  1.00 95.44      3    C  
ATOM   4634  C   GLU A 478      -1.503   0.172  -7.337  1.00 95.44      3    C  
ATOM   4635  CB  GLU A 478       0.717   0.427  -6.200  1.00 95.44      3    C  
ATOM   4636  O   GLU A 478      -1.620  -0.160  -8.526  1.00 95.44      3    O  
ATOM   4637  CG  GLU A 478       1.737  -0.035  -5.138  1.00 95.44      3    C  
ATOM   4638  CD  GLU A 478       1.200   0.196  -3.723  1.00 95.44      3    C  
ATOM   4639  OE1 GLU A 478       1.300  -0.708  -2.863  1.00 95.44      3    O  
ATOM   4640  OE2 GLU A 478       0.635   1.295  -3.533  1.00 95.44      3    O  
ATOM   4641  N   SER A 479      -2.265   1.125  -6.810  1.00 93.31      3    N  
ATOM   4642  HN  SER A 479      -2.172   1.343  -5.818  1.00  0.00      3    H  
ATOM   4643  CA  SER A 479      -3.232   1.869  -7.612  1.00 93.31      3    C  
ATOM   4644  C   SER A 479      -3.487   3.260  -7.051  1.00 93.31      3    C  
ATOM   4645  CB  SER A 479      -4.526   1.057  -7.692  1.00 93.31      3    C  
ATOM   4646  O   SER A 479      -3.601   3.447  -5.842  1.00 93.31      3    O  
ATOM   4647  OG  SER A 479      -5.554   1.727  -8.394  1.00 93.31      3    O  
ATOM   4648  HG  SER A 479      -6.358   1.223  -8.444  1.00  0.00      3    H  
ATOM   4649  N   ASP A 480      -3.669   4.226  -7.949  1.00 89.12      3    N  
ATOM   4650  HN  ASP A 480      -3.442   4.021  -8.922  1.00  0.00      3    H  
ATOM   4651  CA  ASP A 480      -4.173   5.560  -7.632  1.00 89.12      3    C  
ATOM   4652  C   ASP A 480      -5.568   5.785  -8.234  1.00 89.12      3    C  
ATOM   4653  CB  ASP A 480      -3.156   6.635  -8.056  1.00 89.12      3    C  
ATOM   4654  O   ASP A 480      -6.194   4.885  -8.790  1.00 89.12      3    O  
ATOM   4655  CG  ASP A 480      -3.091   6.919  -9.561  1.00 89.12      3    C  
ATOM   4656  OD1 ASP A 480      -3.767   6.230 -10.357  1.00 89.12      3    O  
ATOM   4657  OD2 ASP A 480      -2.389   7.874  -9.954  1.00 89.12      3    O  
ATOM   4658  N   SER A 481      -6.087   7.006  -8.145  1.00 83.12      3    N  
ATOM   4659  HN  SER A 481      -5.526   7.737  -7.708  1.00  0.00      3    H  
ATOM   4660  CA  SER A 481      -7.421   7.360  -8.640  1.00 83.12      3    C  
ATOM   4661  C   SER A 481      -7.659   7.050 -10.125  1.00 83.12      3    C  
ATOM   4662  CB  SER A 481      -7.664   8.854  -8.399  1.00 83.12      3    C  
ATOM   4663  O   SER A 481      -8.818   6.877 -10.498  1.00 83.12      3    O  
ATOM   4664  OG  SER A 481      -6.579   9.603  -8.909  1.00 83.12      3    O  
ATOM   4665  HG  SER A 481      -6.730  10.529  -8.760  1.00  0.00      3    H  
ATOM   4666  N   MET A 482      -6.616   6.968 -10.959  1.00 87.19      3    N  
ATOM   4667  HN  MET A 482      -5.679   6.986 -10.556  1.00  0.00      3    H  
ATOM   4668  CA  MET A 482      -6.736   6.853 -12.419  1.00 87.19      3    C  
ATOM   4669  C   MET A 482      -5.995   5.661 -13.021  1.00 87.19      3    C  
ATOM   4670  CB  MET A 482      -6.246   8.144 -13.086  1.00 87.19      3    C  
ATOM   4671  O   MET A 482      -6.145   5.391 -14.210  1.00 87.19      3    O  
ATOM   4672  CG  MET A 482      -7.114   9.345 -12.715  1.00 87.19      3    C  
ATOM   4673  SD  MET A 482      -6.962  10.717 -13.881  1.00 87.19      3    S  
ATOM   4674  CE  MET A 482      -8.249  11.801 -13.226  1.00 87.19      3    C  
ATOM   4675  N   SER A 483      -5.207   4.928 -12.247  1.00 92.25      3    N  
ATOM   4676  HN  SER A 483      -5.199   5.110 -11.243  1.00  0.00      3    H  
ATOM   4677  CA  SER A 483      -4.354   3.874 -12.773  1.00 92.25      3    C  
ATOM   4678  C   SER A 483      -4.205   2.698 -11.820  1.00 92.25      3    C  
ATOM   4679  CB  SER A 483      -2.985   4.446 -13.145  1.00 92.25      3    C  
ATOM   4680  O   SER A 483      -4.400   2.795 -10.606  1.00 92.25      3    O  
ATOM   4681  OG  SER A 483      -2.262   4.743 -11.977  1.00 92.25      3    O  
ATOM   4682  HG  SER A 483      -1.412   5.098 -12.208  1.00  0.00      3    H  
ATOM   4683  N   ILE A 484      -3.852   1.563 -12.407  1.00 95.19      3    N  
ATOM   4684  HN  ILE A 484      -3.903   1.522 -13.425  1.00  0.00      3    H  
ATOM   4685  CA  ILE A 484      -3.396   0.369 -11.705  1.00 95.19      3    C  
ATOM   4686  C   ILE A 484      -2.015   0.049 -12.262  1.00 95.19      3    C  
ATOM   4687  CB  ILE A 484      -4.399  -0.792 -11.892  1.00 95.19      3    C  
ATOM   4688  O   ILE A 484      -1.838   0.029 -13.483  1.00 95.19      3    O  
ATOM   4689  CG1 ILE A 484      -5.795  -0.396 -11.350  1.00 95.19      3    C  
ATOM   4690  CG2 ILE A 484      -3.863  -2.063 -11.208  1.00 95.19      3    C  
ATOM   4691  CD1 ILE A 484      -6.912  -1.399 -11.662  1.00 95.19      3    C  
ATOM   4692  N   VAL A 485      -1.046  -0.210 -11.394  1.00 96.19      3    N  
ATOM   4693  HN  VAL A 485      -1.255  -0.136 -10.398  1.00  0.00      3    H  
ATOM   4694  CA  VAL A 485       0.307  -0.596 -11.792  1.00 96.19      3    C  
ATOM   4695  C   VAL A 485       0.693  -1.903 -11.114  1.00 96.19      3    C  
ATOM   4696  CB  VAL A 485       1.309   0.545 -11.543  1.00 96.19      3    C  
ATOM   4697  O   VAL A 485       0.376  -2.131  -9.949  1.00 96.19      3    O  
ATOM   4698  CG1 VAL A 485       1.596   0.760 -10.059  1.00 96.19      3    C  
ATOM   4699  CG2 VAL A 485       2.629   0.306 -12.285  1.00 96.19      3    C  
ATOM   4700  N   GLY A 486       1.367  -2.777 -11.852  1.00 96.88      3    N  
ATOM   4701  HN  GLY A 486       1.495  -2.578 -12.844  1.00  0.00      3    H  
ATOM   4702  CA  GLY A 486       1.933  -4.006 -11.313  1.00 96.88      3    C  
ATOM   4703  C   GLY A 486       3.380  -4.195 -11.742  1.00 96.88      3    C  
ATOM   4704  O   GLY A 486       3.746  -3.858 -12.870  1.00 96.88      3    O  
ATOM   4705  N   VAL A 487       4.193  -4.768 -10.858  1.00 97.06      3    N  
ATOM   4706  HN  VAL A 487       3.851  -4.916  -9.909  1.00  0.00      3    H  
ATOM   4707  CA  VAL A 487       5.561  -5.198 -11.183  1.00 97.06      3    C  
ATOM   4708  C   VAL A 487       5.494  -6.590 -11.774  1.00 97.06      3    C  
ATOM   4709  CB  VAL A 487       6.481  -5.193  -9.953  1.00 97.06      3    C  
ATOM   4710  O   VAL A 487       5.120  -7.535 -11.085  1.00 97.06      3    O  
ATOM   4711  CG1 VAL A 487       7.868  -5.754 -10.270  1.00 97.06      3    C  
ATOM   4712  CG2 VAL A 487       6.677  -3.765  -9.467  1.00 97.06      3    C  
ATOM   4713  N   GLU A 488       5.849  -6.721 -13.045  1.00 96.06      3    N  
ATOM   4714  HN  GLU A 488       6.032  -5.874 -13.582  1.00  0.00      3    H  
ATOM   4715  CA  GLU A 488       5.993  -8.006 -13.719  1.00 96.06      3    C  
ATOM   4716  C   GLU A 488       7.446  -8.475 -13.616  1.00 96.06      3    C  
ATOM   4717  CB  GLU A 488       5.541  -7.873 -15.179  1.00 96.06      3    C  
ATOM   4718  O   GLU A 488       8.342  -7.897 -14.241  1.00 96.06      3    O  
ATOM   4719  CG  GLU A 488       5.668  -9.202 -15.945  1.00 96.06      3    C  
ATOM   4720  CD  GLU A 488       5.432  -9.046 -17.449  1.00 96.06      3    C  
ATOM   4721  OE1 GLU A 488       5.050 -10.010 -18.132  1.00 96.06      3    O  
ATOM   4722  OE2 GLU A 488       5.568  -7.945 -18.016  1.00 96.06      3    O  
ATOM   4723  N   ALA A 489       7.669  -9.551 -12.867  1.00 93.62      3    N  
ATOM   4724  HN  ALA A 489       6.895  -9.931 -12.322  1.00  0.00      3    H  
ATOM   4725  CA  ALA A 489       8.961 -10.213 -12.786  1.00 93.62      3    C  
ATOM   4726  C   ALA A 489       9.195 -11.100 -14.018  1.00 93.62      3    C  
ATOM   4727  CB  ALA A 489       9.046 -10.987 -11.470  1.00 93.62      3    C  
ATOM   4728  O   ALA A 489       8.296 -11.794 -14.510  1.00 93.62      3    O  
ATOM   4729  N   ARG A 490      10.425 -11.080 -14.531  1.00 91.44      3    N  
ATOM   4730  HN  ARG A 490      11.109 -10.463 -14.093  1.00  0.00      3    H  
ATOM   4731  CA  ARG A 490      10.868 -11.879 -15.677  1.00 91.44      3    C  
ATOM   4732  C   ARG A 490      11.730 -13.044 -15.228  1.00 91.44      3    C  
ATOM   4733  CB  ARG A 490      11.588 -11.021 -16.724  1.00 91.44      3    C  
ATOM   4734  O   ARG A 490      12.488 -12.949 -14.271  1.00 91.44      3    O  
ATOM   4735  CG  ARG A 490      10.702  -9.897 -17.280  1.00 91.44      3    C  
ATOM   4736  CD  ARG A 490      11.529  -9.060 -18.255  1.00 91.44      3    C  
ATOM   4737  NE  ARG A 490      10.693  -8.150 -19.056  1.00 91.44      3    N  
ATOM   4738  HE  ARG A 490       9.690  -8.146 -18.873  1.00  0.00      3    H  
ATOM   4739  NH1 ARG A 490      12.422  -7.240 -20.250  1.00 91.44      3    N  
ATOM   4740 1HH1 ARG A 490      12.773  -6.613 -20.974  1.00  0.00      3    H  
ATOM   4741 2HH1 ARG A 490      13.062  -7.816 -19.703  1.00  0.00      3    H  
ATOM   4742  NH2 ARG A 490      10.330  -6.603 -20.691  1.00 91.44      3    N  
ATOM   4743 1HH2 ARG A 490      10.681  -5.976 -21.415  1.00  0.00      3    H  
ATOM   4744 2HH2 ARG A 490       9.333  -6.680 -20.490  1.00  0.00      3    H  
ATOM   4745  CZ  ARG A 490      11.147  -7.339 -19.993  1.00 91.44      3    C  
ATOM   4746  N   ASN A 491      11.714 -14.113 -16.019  1.00 86.56      3    N  
ATOM   4747  HN  ASN A 491      11.141 -14.081 -16.862  1.00  0.00      3    H  
ATOM   4748  CA  ASN A 491      12.477 -15.338 -15.743  1.00 86.56      3    C  
ATOM   4749  C   ASN A 491      14.006 -15.131 -15.715  1.00 86.56      3    C  
ATOM   4750  CB  ASN A 491      12.092 -16.388 -16.804  1.00 86.56      3    C  
ATOM   4751  O   ASN A 491      14.736 -16.006 -15.268  1.00 86.56      3    O  
ATOM   4752  CG  ASN A 491      10.640 -16.823 -16.712  1.00 86.56      3    C  
ATOM   4753  ND2 ASN A 491      10.049 -17.284 -17.792  1.00 86.56      3    N  
ATOM   4754 1HD2 ASN A 491       9.074 -17.576 -17.730  1.00  0.00      3    H  
ATOM   4755 2HD2 ASN A 491      10.584 -17.349 -18.658  1.00  0.00      3    H  
ATOM   4756  OD1 ASN A 491      10.002 -16.746 -15.680  1.00 86.56      3    O  
ATOM   4757  N   ILE A 492      14.488 -13.996 -16.224  1.00 86.81      3    N  
ATOM   4758  HN  ILE A 492      13.814 -13.320 -16.583  1.00  0.00      3    H  
ATOM   4759  CA  ILE A 492      15.910 -13.641 -16.310  1.00 86.81      3    C  
ATOM   4760  C   ILE A 492      16.400 -12.784 -15.125  1.00 86.81      3    C  
ATOM   4761  CB  ILE A 492      16.219 -12.989 -17.680  1.00 86.81      3    C  
ATOM   4762  O   ILE A 492      17.477 -12.207 -15.227  1.00 86.81      3    O  
ATOM   4763  CG1 ILE A 492      15.393 -11.699 -17.879  1.00 86.81      3    C  
ATOM   4764  CG2 ILE A 492      15.980 -13.995 -18.823  1.00 86.81      3    C  
ATOM   4765  CD1 ILE A 492      15.841 -10.847 -19.072  1.00 86.81      3    C  
ATOM   4766  N   GLY A 493      15.612 -12.644 -14.050  1.00 86.19      3    N  
ATOM   4767  HN  GLY A 493      14.713 -13.126 -14.044  1.00  0.00      3    H  
ATOM   4768  CA  GLY A 493      15.976 -11.830 -12.877  1.00 86.19      3    C  
ATOM   4769  C   GLY A 493      15.893 -10.320 -13.123  1.00 86.19      3    C  
ATOM   4770  O   GLY A 493      16.657  -9.544 -12.563  1.00 86.19      3    O  
ATOM   4771  N   THR A 494      15.008  -9.896 -14.029  1.00 93.50      3    N  
ATOM   4772  HN  THR A 494      14.523 -10.593 -14.594  1.00  0.00      3    H  
ATOM   4773  CA  THR A 494      14.697  -8.474 -14.254  1.00 93.50      3    C  
ATOM   4774  C   THR A 494      13.206  -8.259 -14.093  1.00 93.50      3    C  
ATOM   4775  CB  THR A 494      15.152  -7.951 -15.629  1.00 93.50      3    C  
ATOM   4776  O   THR A 494      12.433  -9.184 -14.337  1.00 93.50      3    O  
ATOM   4777  CG2 THR A 494      16.657  -8.092 -15.823  1.00 93.50      3    C  
ATOM   4778  OG1 THR A 494      14.556  -8.685 -16.678  1.00 93.50      3    O  
ATOM   4779  HG1 THR A 494      13.618  -8.597 -16.557  1.00  0.00      3    H  
ATOM   4780  N   SER A 495      12.781  -7.045 -13.765  1.00 94.88      3    N  
ATOM   4781  HN  SER A 495      13.467  -6.323 -13.546  1.00  0.00      3    H  
ATOM   4782  CA  SER A 495      11.356  -6.712 -13.708  1.00 94.88      3    C  
ATOM   4783  C   SER A 495      11.014  -5.532 -14.609  1.00 94.88      3    C  
ATOM   4784  CB  SER A 495      10.899  -6.466 -12.271  1.00 94.88      3    C  
ATOM   4785  O   SER A 495      11.862  -4.706 -14.947  1.00 94.88      3    O  
ATOM   4786  OG  SER A 495      11.185  -7.589 -11.458  1.00 94.88      3    O  
ATOM   4787  HG  SER A 495      10.901  -7.436 -10.564  1.00  0.00      3    H  
ATOM   4788  N   ILE A 496       9.750  -5.454 -15.014  1.00 94.94      3    N  
ATOM   4789  HN  ILE A 496       9.141  -6.255 -14.849  1.00  0.00      3    H  
ATOM   4790  CA  ILE A 496       9.185  -4.280 -15.684  1.00 94.94      3    C  
ATOM   4791  C   ILE A 496       7.922  -3.830 -14.969  1.00 94.94      3    C  
ATOM   4792  CB  ILE A 496       8.927  -4.528 -17.183  1.00 94.94      3    C  
ATOM   4793  O   ILE A 496       7.251  -4.632 -14.321  1.00 94.94      3    O  
ATOM   4794  CG1 ILE A 496       7.826  -5.576 -17.454  1.00 94.94      3    C  
ATOM   4795  CG2 ILE A 496      10.256  -4.861 -17.875  1.00 94.94      3    C  
ATOM   4796  CD1 ILE A 496       7.466  -5.712 -18.938  1.00 94.94      3    C  
ATOM   4797  N   LEU A 497       7.556  -2.564 -15.133  1.00 96.06      3    N  
ATOM   4798  HN  LEU A 497       8.208  -1.902 -15.555  1.00  0.00      3    H  
ATOM   4799  CA  LEU A 497       6.236  -2.107 -14.719  1.00 96.06      3    C  
ATOM   4800  C   LEU A 497       5.236  -2.345 -15.839  1.00 96.06      3    C  
ATOM   4801  CB  LEU A 497       6.262  -0.629 -14.329  1.00 96.06      3    C  
ATOM   4802  O   LEU A 497       5.512  -2.088 -17.013  1.00 96.06      3    O  
ATOM   4803  CG  LEU A 497       7.088  -0.309 -13.081  1.00 96.06      3    C  
ATOM   4804  CD1 LEU A 497       7.224   1.210 -12.989  1.00 96.06      3    C  
ATOM   4805  CD2 LEU A 497       6.397  -0.864 -11.831  1.00 96.06      3    C  
ATOM   4806  N   ARG A 498       4.039  -2.778 -15.469  1.00 95.56      3    N  
ATOM   4807  HN  ARG A 498       3.934  -3.181 -14.538  1.00  0.00      3    H  
ATOM   4808  CA  ARG A 498       2.864  -2.706 -16.331  1.00 95.56      3    C  
ATOM   4809  C   ARG A 498       1.872  -1.740 -15.738  1.00 95.56      3    C  
ATOM   4810  CB  ARG A 498       2.223  -4.073 -16.513  1.00 95.56      3    C  
ATOM   4811  O   ARG A 498       1.452  -1.929 -14.601  1.00 95.56      3    O  
ATOM   4812  CG  ARG A 498       3.126  -4.976 -17.340  1.00 95.56      3    C  
ATOM   4813  CD  ARG A 498       2.351  -6.244 -17.669  1.00 95.56      3    C  
ATOM   4814  NE  ARG A 498       3.142  -7.060 -18.573  1.00 95.56      3    N  
ATOM   4815  HE  ARG A 498       3.764  -7.731 -18.121  1.00  0.00      3    H  
ATOM   4816  NH1 ARG A 498       2.262  -6.487 -20.608  1.00 95.56      3    N  
ATOM   4817 1HH1 ARG A 498       1.473  -6.017 -20.164  1.00  0.00      3    H  
ATOM   4818 2HH1 ARG A 498       2.289  -6.489 -21.628  1.00  0.00      3    H  
ATOM   4819  NH2 ARG A 498       4.181  -7.661 -20.445  1.00 95.56      3    N  
ATOM   4820 1HH2 ARG A 498       4.897  -8.112 -19.875  1.00  0.00      3    H  
ATOM   4821 2HH2 ARG A 498       4.208  -7.663 -21.465  1.00  0.00      3    H  
ATOM   4822  CZ  ARG A 498       3.176  -7.063 -19.880  1.00 95.56      3    C  
ATOM   4823  N   SER A 499       1.481  -0.745 -16.520  1.00 95.19      3    N  
ATOM   4824  HN  SER A 499       1.909  -0.655 -17.441  1.00  0.00      3    H  
ATOM   4825  CA  SER A 499       0.470   0.227 -16.129  1.00 95.19      3    C  
ATOM   4826  C   SER A 499      -0.808   0.044 -16.935  1.00 95.19      3    C  
ATOM   4827  CB  SER A 499       1.012   1.652 -16.228  1.00 95.19      3    C  
ATOM   4828  O   SER A 499      -0.780  -0.277 -18.124  1.00 95.19      3    O  
ATOM   4829  OG  SER A 499       1.221   2.059 -17.567  1.00 95.19      3    O  
ATOM   4830  HG  SER A 499       1.558   2.945 -17.629  1.00  0.00      3    H  
ATOM   4831  N   TYR A 500      -1.930   0.274 -16.267  1.00 94.94      3    N  
ATOM   4832  HN  TYR A 500      -1.844   0.443 -15.265  1.00  0.00      3    H  
ATOM   4833  CA  TYR A 500      -3.272   0.308 -16.826  1.00 94.94      3    C  
ATOM   4834  C   TYR A 500      -3.874   1.654 -16.446  1.00 94.94      3    C  
ATOM   4835  CB  TYR A 500      -4.102  -0.857 -16.275  1.00 94.94      3    C  
ATOM   4836  O   TYR A 500      -4.293   1.855 -15.308  1.00 94.94      3    O  
ATOM   4837  CG  TYR A 500      -3.468  -2.215 -16.480  1.00 94.94      3    C  
ATOM   4838  CD1 TYR A 500      -3.768  -2.966 -17.628  1.00 94.94      3    C  
ATOM   4839  CD2 TYR A 500      -2.589  -2.730 -15.508  1.00 94.94      3    C  
ATOM   4840  CE1 TYR A 500      -3.198  -4.240 -17.808  1.00 94.94      3    C  
ATOM   4841  CE2 TYR A 500      -2.018  -4.001 -15.679  1.00 94.94      3    C  
ATOM   4842  OH  TYR A 500      -1.827  -6.005 -16.946  1.00 94.94      3    O  
ATOM   4843  HH  TYR A 500      -1.242  -6.353 -16.283  1.00  0.00      3    H  
ATOM   4844  CZ  TYR A 500      -2.329  -4.756 -16.824  1.00 94.94      3    C  
ATOM   4845  N   TYR A 501      -3.848   2.598 -17.381  1.00 92.38      3    N  
ATOM   4846  HN  TYR A 501      -3.522   2.346 -18.314  1.00  0.00      3    H  
ATOM   4847  CA  TYR A 501      -4.262   3.978 -17.141  1.00 92.38      3    C  
ATOM   4848  C   TYR A 501      -5.669   4.218 -17.703  1.00 92.38      3    C  
ATOM   4849  CB  TYR A 501      -3.194   4.914 -17.719  1.00 92.38      3    C  
ATOM   4850  O   TYR A 501      -5.901   4.025 -18.896  1.00 92.38      3    O  
ATOM   4851  CG  TYR A 501      -3.461   6.373 -17.428  1.00 92.38      3    C  
ATOM   4852  CD1 TYR A 501      -4.346   7.084 -18.252  1.00 92.38      3    C  
ATOM   4853  CD2 TYR A 501      -2.871   7.003 -16.315  1.00 92.38      3    C  
ATOM   4854  CE1 TYR A 501      -4.666   8.418 -17.941  1.00 92.38      3    C  
ATOM   4855  CE2 TYR A 501      -3.167   8.351 -16.027  1.00 92.38      3    C  
ATOM   4856  OH  TYR A 501      -4.348  10.372 -16.642  1.00 92.38      3    O  
ATOM   4857  HH  TYR A 501      -3.944  10.806 -15.899  1.00  0.00      3    H  
ATOM   4858  CZ  TYR A 501      -4.069   9.059 -16.843  1.00 92.38      3    C  
ATOM   4859  N   PHE A 502      -6.609   4.635 -16.856  1.00 90.50      3    N  
ATOM   4860  HN  PHE A 502      -6.320   4.834 -15.898  1.00  0.00      3    H  
ATOM   4861  CA  PHE A 502      -8.020   4.832 -17.183  1.00 90.50      3    C  
ATOM   4862  C   PHE A 502      -8.277   6.294 -17.555  1.00 90.50      3    C  
ATOM   4863  CB  PHE A 502      -8.904   4.386 -16.008  1.00 90.50      3    C  
ATOM   4864  O   PHE A 502      -8.147   7.198 -16.734  1.00 90.50      3    O  
ATOM   4865  CG  PHE A 502      -8.849   2.899 -15.714  1.00 90.50      3    C  
ATOM   4866  CD1 PHE A 502      -9.867   2.049 -16.184  1.00 90.50      3    C  
ATOM   4867  CD2 PHE A 502      -7.778   2.358 -14.977  1.00 90.50      3    C  
ATOM   4868  CE1 PHE A 502      -9.814   0.669 -15.919  1.00 90.50      3    C  
ATOM   4869  CE2 PHE A 502      -7.716   0.978 -14.724  1.00 90.50      3    C  
ATOM   4870  CZ  PHE A 502      -8.735   0.133 -15.196  1.00 90.50      3    C  
ATOM   4871  N   GLN A 503      -8.665   6.535 -18.808  1.00 78.12      3    N  
ATOM   4872  HN  GLN A 503      -8.773   5.745 -19.444  1.00  0.00      3    H  
ATOM   4873  CA  GLN A 503      -8.944   7.882 -19.314  1.00 78.12      3    C  
ATOM   4874  C   GLN A 503     -10.438   8.167 -19.344  1.00 78.12      3    C  
ATOM   4875  CB  GLN A 503      -8.343   8.077 -20.714  1.00 78.12      3    C  
ATOM   4876  O   GLN A 503     -11.232   7.329 -19.765  1.00 78.12      3    O  
ATOM   4877  CG  GLN A 503      -6.839   8.325 -20.611  1.00 78.12      3    C  
ATOM   4878  CD  GLN A 503      -6.117   8.424 -21.943  1.00 78.12      3    C  
ATOM   4879  NE2 GLN A 503      -4.804   8.468 -21.940  1.00 78.12      3    N  
ATOM   4880 1HE2 GLN A 503      -4.319   8.535 -22.835  1.00  0.00      3    H  
ATOM   4881 2HE2 GLN A 503      -4.309   8.422 -21.049  1.00  0.00      3    H  
ATOM   4882  OE1 GLN A 503      -6.708   8.479 -23.007  1.00 78.12      3    O  
ATOM   4883  N   VAL A 504     -10.810   9.396 -18.996  1.00 75.00      3    N  
ATOM   4884  HN  VAL A 504     -10.133   9.984 -18.510  1.00  0.00      3    H  
ATOM   4885  CA  VAL A 504     -12.138   9.953 -19.271  1.00 75.00      3    C  
ATOM   4886  C   VAL A 504     -12.039  10.752 -20.564  1.00 75.00      3    C  
ATOM   4887  CB  VAL A 504     -12.616  10.832 -18.108  1.00 75.00      3    C  
ATOM   4888  O   VAL A 504     -11.184  11.630 -20.678  1.00 75.00      3    O  
ATOM   4889  CG1 VAL A 504     -14.044  11.317 -18.340  1.00 75.00      3    C  
ATOM   4890  CG2 VAL A 504     -12.602  10.064 -16.786  1.00 75.00      3    C  
ATOM   4891  N   ARG A 505     -12.885  10.462 -21.559  1.00 63.06      3    N  
ATOM   4892  HN  ARG A 505     -13.541   9.687 -21.456  1.00  0.00      3    H  
ATOM   4893  CA  ARG A 505     -12.877  11.250 -22.798  1.00 63.06      3    C  
ATOM   4894  C   ARG A 505     -13.419  12.647 -22.490  1.00 63.06      3    C  
ATOM   4895  CB  ARG A 505     -13.663  10.553 -23.922  1.00 63.06      3    C  
ATOM   4896  O   ARG A 505     -14.520  12.787 -21.969  1.00 63.06      3    O  
ATOM   4897  CG  ARG A 505     -12.928   9.312 -24.458  1.00 63.06      3    C  
ATOM   4898  CD  ARG A 505     -13.682   8.703 -25.650  1.00 63.06      3    C  
ATOM   4899  NE  ARG A 505     -13.011   7.490 -26.163  1.00 63.06      3    N  
ATOM   4900  HE  ARG A 505     -12.124   7.236 -25.727  1.00  0.00      3    H  
ATOM   4901  NH1 ARG A 505     -14.524   6.976 -27.816  1.00 63.06      3    N  
ATOM   4902 1HH1 ARG A 505     -14.860   6.368 -28.563  1.00  0.00      3    H  
ATOM   4903 2HH1 ARG A 505     -15.021   7.837 -27.587  1.00  0.00      3    H  
ATOM   4904  NH2 ARG A 505     -12.812   5.601 -27.424  1.00 63.06      3    N  
ATOM   4905 1HH2 ARG A 505     -11.970   5.386 -26.889  1.00  0.00      3    H  
ATOM   4906 2HH2 ARG A 505     -13.148   4.993 -28.171  1.00  0.00      3    H  
ATOM   4907  CZ  ARG A 505     -13.447   6.701 -27.132  1.00 63.06      3    C  
ATOM   4908  N   CYS A 506     -12.656  13.685 -22.822  1.00 53.88      3    N  
ATOM   4909  HN  CYS A 506     -11.681  13.519 -23.070  1.00  0.00      3    H  
ATOM   4910  CA  CYS A 506     -13.166  15.054 -22.844  1.00 53.88      3    C  
ATOM   4911  C   CYS A 506     -14.130  15.186 -24.032  1.00 53.88      3    C  
ATOM   4912  CB  CYS A 506     -11.992  16.041 -22.933  1.00 53.88      3    C  
ATOM   4913  O   CYS A 506     -13.690  15.456 -25.147  1.00 53.88      3    O  
ATOM   4914  SG  CYS A 506     -11.085  16.112 -21.358  1.00 53.88      3    S  
ATOM   4915  N   GLY A 507     -15.413  14.907 -23.795  1.00 43.62      3    N  
ATOM   4916  HN  GLY A 507     -15.645  14.429 -22.924  1.00  0.00      3    H  
ATOM   4917  CA  GLY A 507     -16.510  15.244 -24.706  1.00 43.62      3    C  
ATOM   4918  C   GLY A 507     -16.919  16.704 -24.602  1.00 43.62      3    C  
ATOM   4919  O   GLY A 507     -16.853  17.250 -23.471  1.00 43.62      3    O  
ATOM   4920  OXT GLY A 507     -17.321  17.216 -25.665  1.00 43.62      3    O  
TER    4921      GLY A 507 
ATOM      1  C   *** d   1      -6.797  14.753   0.104  0.00  0.00      3    C  
ATOM      2  S   *** d   1      -8.026  14.027  -1.043  0.00  0.00      3    S  
ATOM      3  H   *** d   1      -8.113  12.807  -0.469  0.00  0.00      3    H  
ATOM      4  C   *** d   1      -7.547  15.613   1.150  0.00  0.00      3    C  
ATOM      5  S   *** d   1      -8.998  14.671   1.749  0.00  0.00      3    S  
ATOM      6  H   *** d   1      -8.325  13.666   2.348  0.00  0.00      3    H  
ATOM      7  C   *** d   1      -6.722  15.960   2.390  0.00  0.00      3    C  
ATOM      8  O   *** d   1      -6.166  17.022   2.561  0.00  0.00      3    O  
ATOM      9  O   *** d   1      -6.693  14.929   3.263  0.00  0.00      3    O  
ATOM     10  H   *** d   1      -6.582  14.076   2.812  0.00  0.00      3    H  
ATOM     11  C   *** d   1      -6.043  13.577   0.734  0.00  0.00      3    C  
ATOM     12  O   *** d   1      -6.599  12.644   1.269  0.00  0.00      3    O  
ATOM     13  O   *** d   1      -4.697  13.740   0.613  0.00  0.00      3    O  
ATOM     14  C   *** d   1      -4.039  12.964  -0.353  0.00  0.00      3    C  
ATOM     15  C   *** d   1      -2.607  13.479  -0.505  0.00  0.00      3    C  
ATOM     16  C   *** d   1      -1.537  12.370  -0.465  0.00  0.00      3    C  
ATOM     17  C   *** d   1      -0.174  12.962  -0.063  0.00  0.00      3    C
[truncated: 110 more chars]
