# Supplementary material for: Revealing the association between East Asian oral microbiome and colorectal cancer through Mendelian randomization and multi-omics analysis
Source: Front Cell Infect Microbiol. 2024 Sep 17;14:1452392. doi: 10.3389/fcimb.2024.1452392 (PMC11443854; doi:10.3389/fcimb.2024.1452392)
Supplement: Supplementary file 4 [file Supplementaryfile4.zip › Supplementary files 4 Molecular docking files/4.pdb]

REMARK   4 XXXX COMPLIES WITH FORMAT V. 2.0
ATOM      1  N   HIS A   3      -0.377  15.593  18.283  1.00  7.96      4    N  
ATOM      2  HN1 HIS A   3      -0.613  14.784  17.709  1.00  0.00      4    H  
ATOM      3  HN2 HIS A   3       0.278  15.127  18.911  1.00  0.00      4    H  
ATOM      4  CA  HIS A   3      -1.553  16.160  18.993  1.00  7.23      4    C  
ATOM      5  C   HIS A   3      -2.790  15.291  18.791  1.00  6.42      4    C  
ATOM      6  O   HIS A   3      -3.896  15.800  18.608  1.00  6.57      4    O  
ATOM      7  CB  HIS A   3      -1.808  17.572  18.463  1.00  7.71      4    C  
ATOM      8  CG  HIS A   3      -2.111  17.615  16.997  1.00  8.25      4    C  
ATOM      9  ND1 HIS A   3      -2.430  18.778  16.328  1.00  9.01      4    N  
ATOM     10  CD2 HIS A   3      -2.141  16.629  16.069  1.00  8.41      4    C  
ATOM     11  CE1 HIS A   3      -2.645  18.505  15.053  1.00  9.58      4    C  
ATOM     12  NE2 HIS A   3      -2.475  17.209  14.870  1.00  9.25      4    N  
ATOM     13  HE2 HIS A   3      -2.575  16.718  13.982  1.00  0.00      4    H  
ATOM     14  HN1 HIS A   3       0.064  16.360  17.737  1.00  8.32      4    H  
ATOM     15  HD1 HIS A   3      -2.491  19.670  16.728  1.00  9.26      4    H  
ATOM     16  N   ALA A   4      -2.596  13.976  18.826  1.00  5.87      4    N  
ATOM     17  CA  ALA A   4      -3.695  13.036  18.647  1.00  5.31      4    C  
ATOM     18  C   ALA A   4      -4.275  13.131  17.240  1.00  4.79      4    C  
ATOM     19  O   ALA A   4      -3.977  12.304  16.378  1.00  5.11      4    O  
ATOM     20  CB  ALA A   4      -4.779  13.288  19.684  1.00  5.62      4    C  
ATOM     21  HN  ALA A   4      -1.691  13.631  18.976  1.00  6.07      4    H  
ATOM     22  N   GLY A   5      -5.103  14.146  17.013  1.00  4.36      4    N  
ATOM     23  CA  GLY A   5      -5.711  14.330  15.709  1.00  4.16      4    C  
ATOM     24  C   GLY A   5      -6.327  13.053  15.173  1.00  3.56      4    C  
ATOM     25  O   GLY A   5      -6.711  12.171  15.941  1.00  3.75      4    O  
ATOM     26  HN  GLY A   5      -5.303  14.774  17.738  1.00  4.48      4    H  
ATOM     27  N   ARG A   6      -6.423  12.954  13.851  1.00  3.33      4    N  
ATOM     28  CA  ARG A   6      -6.998  11.775  13.214  1.00  3.16      4    C  
ATOM     29  C   ARG A   6      -6.986  11.916  11.695  1.00  2.67      4    C  
ATOM     30  O   ARG A   6      -7.488  12.899  11.149  1.00  3.16      4    O  
ATOM     31  CB  ARG A   6      -8.429  11.549  13.705  1.00  3.87      4    C  
ATOM     32  CG  ARG A   6      -8.786  10.083  13.884  1.00  4.39      4    C  
ATOM     33  CD  ARG A   6      -8.656   9.652  15.335  1.00  5.13      4    C  
ATOM     34  NE  ARG A   6      -9.256   8.341  15.572  1.00  5.96      4    N  
ATOM     35  CZ  ARG A   6     -10.567   8.105  15.534  1.00  6.76      4    C  
ATOM     36  NH1 ARG A   6     -11.422   9.087  15.270  1.00  6.95      4    N  
ATOM     37  NH2 ARG A   6     -11.025   6.882  15.761  1.00  7.64      4    N  
ATOM     38  HN  ARG A   6      -6.100  13.690  13.291  1.00  3.64      4    H  
ATOM     39  HE  ARG A   6      -8.651   7.596  15.770  1.00  6.11      4    H  
ATOM     40  HH  ARG A   6     -11.087  10.013  15.097  1.00  6.50      4    H  
ATOM     41  HH  ARG A   6     -12.403   8.899  15.243  1.00  7.70      4    H  
ATOM     42  HH  ARG A   6     -10.386   6.138  15.961  1.00  7.76      4    H  
ATOM     43  HH  ARG A   6     -12.008   6.703  15.733  1.00  8.31      4    H  
ATOM     44  N   THR A   7      -6.411  10.927  11.019  1.00  2.23      4    N  
ATOM     45  CA  THR A   7      -6.334  10.939   9.563  1.00  1.93      4    C  
ATOM     46  C   THR A   7      -5.682   9.662   9.042  1.00  1.81      4    C  
ATOM     47  O   THR A   7      -4.660   9.711   8.358  1.00  2.30      4    O  
ATOM     48  CB  THR A   7      -5.547  12.159   9.083  1.00  2.21      4    C  
ATOM     49  OG1 THR A   7      -5.521  12.214   7.667  1.00  3.07      4    O  
ATOM     50  CG2 THR A   7      -4.114  12.176   9.570  1.00  2.74      4    C  
ATOM     51  HN  THR A   7      -6.030  10.170  11.511  1.00  2.55      4    H  
ATOM     52  HG1 THR A   7      -6.045  11.494   7.309  1.00  3.39      4    H  
ATOM     53  N   GLY A   8      -6.280   8.521   9.371  1.00  1.89      4    N  
ATOM     54  CA  GLY A   8      -5.743   7.248   8.927  1.00  2.15      4    C  
ATOM     55  C   GLY A   8      -5.425   7.240   7.445  1.00  1.61      4    C  
ATOM     56  O   GLY A   8      -6.021   7.992   6.673  1.00  2.30      4    O  
ATOM     57  HN  GLY A   8      -7.092   8.544   9.919  1.00  2.23      4    H  
ATOM     58  N   TYR A   9      -4.483   6.393   7.045  1.00  1.09      4    N  
ATOM     59  CA  TYR A   9      -4.090   6.298   5.644  1.00  0.60      4    C  
ATOM     60  C   TYR A   9      -4.487   4.951   5.042  1.00  0.75      4    C  
ATOM     61  O   TYR A   9      -3.906   4.514   4.049  1.00  1.74      4    O  
ATOM     62  CB  TYR A   9      -2.581   6.501   5.504  1.00  0.71      4    C  
ATOM     63  CG  TYR A   9      -2.140   7.940   5.653  1.00  0.65      4    C  
ATOM     64  CD1 TYR A   9      -2.508   8.690   6.763  1.00  1.37      4    C  
ATOM     65  CD2 TYR A   9      -1.353   8.547   4.683  1.00  1.07      4    C  
ATOM     66  CE1 TYR A   9      -2.105  10.005   6.902  1.00  1.41      4    C  
ATOM     67  CE2 TYR A   9      -0.945   9.861   4.815  1.00  1.13      4    C  
ATOM     68  CZ  TYR A   9      -1.324  10.585   5.925  1.00  0.80      4    C  
ATOM     69  OH  TYR A   9      -0.920  11.894   6.060  1.00  0.96      4    O  
ATOM     70  HN  TYR A   9      -4.042   5.820   7.706  1.00  1.69      4    H  
ATOM     71  HH  TYR A   9      -0.508  12.187   5.244  1.00  1.22      4    H  
ATOM     72  N   ASP A  10      -5.474   4.293   5.644  1.00  0.59      4    N  
ATOM     73  CA  ASP A  10      -5.932   2.998   5.155  1.00  0.73      4    C  
ATOM     74  C   ASP A  10      -4.820   1.958   5.250  1.00  0.69      4    C  
ATOM     75  O   ASP A  10      -4.369   1.422   4.238  1.00  0.95      4    O  
ATOM     76  CB  ASP A  10      -6.413   3.117   3.708  1.00  1.04      4    C  
ATOM     77  CG  ASP A  10      -7.279   4.341   3.484  1.00  1.65      4    C  
ATOM     78  OD1 ASP A  10      -8.422   4.359   3.986  1.00  2.20      4    O  
ATOM     79  OD2 ASP A  10      -6.813   5.282   2.807  1.00  2.17      4    O  
ATOM     80  HN  ASP A  10      -5.904   4.682   6.432  1.00  1.24      4    H  
ATOM     81  N   ASN A  11      -4.382   1.678   6.474  1.00  0.53      4    N  
ATOM     82  CA  ASN A  11      -3.322   0.702   6.704  1.00  0.50      4    C  
ATOM     83  C   ASN A  11      -3.611  -0.601   5.964  1.00  0.47      4    C  
ATOM     84  O   ASN A  11      -2.712  -1.210   5.384  1.00  0.46      4    O  
ATOM     85  CB  ASN A  11      -3.165   0.428   8.201  1.00  0.57      4    C  
ATOM     86  CG  ASN A  11      -4.498   0.315   8.915  1.00  1.49      4    C  
ATOM     87  OD1 ASN A  11      -5.427  -0.325   8.423  1.00  2.39      4    O  
ATOM     88  ND2 ASN A  11      -4.598   0.939  10.083  1.00  2.06      4    N  
ATOM     89  HN  ASN A  11      -4.782   2.138   7.241  1.00  0.62      4    H  
ATOM     90 1HD2 ASN A  11      -3.817   1.430  10.414  1.00  2.06      4    H  
ATOM     91 2HD2 ASN A  11      -5.449   0.882  10.567  1.00  2.84      4    H  
ATOM     92  N   ARG A  12      -4.872  -1.022   5.989  1.00  0.46      4    N  
ATOM     93  CA  ARG A  12      -5.279  -2.252   5.319  1.00  0.45      4    C  
ATOM     94  C   ARG A  12      -5.234  -2.085   3.805  1.00  0.42      4    C  
ATOM     95  O   ARG A  12      -4.957  -3.035   3.073  1.00  0.42      4    O  
ATOM     96  CB  ARG A  12      -6.688  -2.655   5.759  1.00  0.49      4    C  
ATOM     97  CG  ARG A  12      -7.184  -3.937   5.112  1.00  1.06      4    C  
ATOM     98  CD  ARG A  12      -8.051  -4.743   6.066  1.00  1.26      4    C  
ATOM     99  NE  ARG A  12      -9.149  -3.949   6.611  1.00  1.42      4    N  
ATOM    100  CZ  ARG A  12     -10.211  -3.565   5.906  1.00  1.72      4    C  
ATOM    101  NH1 ARG A  12     -10.327  -3.899   4.625  1.00  2.23      4    N  
ATOM    102  NH2 ARG A  12     -11.163  -2.845   6.484  1.00  2.27      4    N  
ATOM    103  HN  ARG A  12      -5.544  -0.493   6.467  1.00  0.47      4    H  
ATOM    104  HE  ARG A  12      -9.092  -3.687   7.554  1.00  1.94      4    H  
ATOM    105  HH  ARG A  12      -9.616  -4.442   4.180  1.00  2.27      4    H  
ATOM    106  HH  ARG A  12     -11.129  -3.605   4.105  1.00  2.92      4    H  
ATOM    107  HH  ARG A  12     -11.082  -2.590   7.448  1.00  2.52      4    H  
ATOM    108  HH  ARG A  12     -11.961  -2.555   5.956  1.00  2.74      4    H  
ATOM    109  N   GLU A  13      -5.507  -0.870   3.342  1.00  0.42      4    N  
ATOM    110  CA  GLU A  13      -5.495  -0.574   1.914  1.00  0.43      4    C  
ATOM    111  C   GLU A  13      -4.069  -0.374   1.412  1.00  0.40      4    C  
ATOM    112  O   GLU A  13      -3.763  -0.656   0.254  1.00  0.42      4    O  
ATOM    113  CB  GLU A  13      -6.330   0.674   1.623  1.00  0.47      4    C  
ATOM    114  CG  GLU A  13      -6.757   0.795   0.169  1.00  0.50      4    C  
ATOM    115  CD  GLU A  13      -8.095   1.490   0.010  1.00  1.35      4    C  
ATOM    116  OE1 GLU A  13      -8.936   1.376   0.926  1.00  2.04      4    O  
ATOM    117  OE2 GLU A  13      -8.301   2.149  -1.031  1.00  2.12      4    O  
ATOM    118  HN  GLU A  13      -5.718  -0.153   3.976  1.00  0.44      4    H  
ATOM    119  N   ILE A  14      -3.199   0.115   2.291  1.00  0.38      4    N  
ATOM    120  CA  ILE A  14      -1.806   0.352   1.936  1.00  0.38      4    C  
ATOM    121  C   ILE A  14      -1.075  -0.959   1.672  1.00  0.35      4    C  
ATOM    122  O   ILE A  14      -0.334  -1.084   0.697  1.00  0.39      4    O  
ATOM    123  CB  ILE A  14      -1.068   1.125   3.045  1.00  0.41      4    C  
ATOM    124  CG1 ILE A  14      -1.238   2.632   2.845  1.00  0.53      4    C  
ATOM    125  CG2 ILE A  14       0.406   0.749   3.062  1.00  0.46      4    C  
ATOM    126  CD1 ILE A  14      -0.916   3.446   4.077  1.00  0.75      4    C  
ATOM    127  HN  ILE A  14      -3.501   0.322   3.200  1.00  0.39      4    H  
ATOM    128  N   VAL A  15      -1.290  -1.936   2.547  1.00  0.33      4    N  
ATOM    129  CA  VAL A  15      -0.653  -3.240   2.407  1.00  0.31      4    C  
ATOM    130  C   VAL A  15      -1.250  -4.019   1.240  1.00  0.30      4    C  
ATOM    131  O   VAL A  15      -0.526  -4.617   0.445  1.00  0.29      4    O  
ATOM    132  CB  VAL A  15      -0.792  -4.074   3.695  1.00  0.32      4    C  
ATOM    133  CG1 VAL A  15      -1.068  -5.533   3.366  1.00  0.32      4    C  
ATOM    134  CG2 VAL A  15       0.456  -3.942   4.554  1.00  0.34      4    C  
ATOM    135  HN  VAL A  15      -1.892  -1.777   3.304  1.00  0.35      4    H  
ATOM    136  N   MET A  16      -2.575  -4.007   1.143  1.00  0.32      4    N  
ATOM    137  CA  MET A  16      -3.269  -4.712   0.072  1.00  0.33      4    C  
ATOM    138  C   MET A  16      -2.939  -4.099  -1.285  1.00  0.34      4    C  
ATOM    139  O   MET A  16      -2.767  -4.811  -2.274  1.00  0.36      4    O  
ATOM    140  CB  MET A  16      -4.780  -4.682   0.306  1.00  0.35      4    C  
ATOM    141  CG  MET A  16      -5.331  -5.976   0.883  1.00  0.57      4    C  
ATOM    142  SD  MET A  16      -6.527  -5.695   2.202  1.00  0.85      4    S  
ATOM    143  CE  MET A  16      -6.578  -7.315   2.963  1.00  0.57      4    C  
ATOM    144  HN  MET A  16      -3.099  -3.512   1.807  1.00  0.35      4    H  
ATOM    145  N   LYS A  17      -2.850  -2.773  -1.323  1.00  0.34      4    N  
ATOM    146  CA  LYS A  17      -2.538  -2.063  -2.558  1.00  0.36      4    C  
ATOM    147  C   LYS A  17      -1.173  -2.481  -3.094  1.00  0.33      4    C  
ATOM    148  O   LYS A  17      -1.026  -2.786  -4.278  1.00  0.34      4    O  
ATOM    149  CB  LYS A  17      -2.566  -0.552  -2.323  1.00  0.40      4    C  
ATOM    150  CG  LYS A  17      -3.950   0.059  -2.464  1.00  1.11      4    C  
ATOM    151  CD  LYS A  17      -3.946   1.536  -2.106  1.00  1.07      4    C  
ATOM    152  CE  LYS A  17      -3.208   2.359  -3.149  1.00  1.25      4    C  
ATOM    153  NZ  LYS A  17      -4.138   2.956  -4.146  1.00  2.06      4    N  
ATOM    154  HN  LYS A  17      -2.996  -2.260  -0.501  1.00  0.34      4    H  
ATOM    155  HZ1 LYS A  17      -4.518   3.856  -3.788  1.00  2.48      4    H  
ATOM    156  HZ2 LYS A  17      -4.930   2.308  -4.330  1.00  2.37      4    H  
ATOM    157  HZ3 LYS A  17      -3.638   3.135  -5.040  1.00  2.55      4    H  
ATOM    158  N   TYR A  18      -0.177  -2.493  -2.215  1.00  0.32      4    N  
ATOM    159  CA  TYR A  18       1.178  -2.873  -2.599  1.00  0.33      4    C  
ATOM    160  C   TYR A  18       1.192  -4.250  -3.255  1.00  0.30      4    C  
ATOM    161  O   TYR A  18       1.717  -4.419  -4.355  1.00  0.34      4    O  
ATOM    162  CB  TYR A  18       2.097  -2.868  -1.377  1.00  0.36      4    C  
ATOM    163  CG  TYR A  18       3.544  -3.155  -1.707  1.00  0.38      4    C  
ATOM    164  CD1 TYR A  18       4.412  -2.130  -2.062  1.00  0.82      4    C  
ATOM    165  CD2 TYR A  18       4.043  -4.451  -1.663  1.00  0.68      4    C  
ATOM    166  CE1 TYR A  18       5.735  -2.389  -2.365  1.00  0.88      4    C  
ATOM    167  CE2 TYR A  18       5.365  -4.718  -1.964  1.00  0.73      4    C  
ATOM    168  CZ  TYR A  18       6.207  -3.683  -2.314  1.00  0.57      4    C  
ATOM    169  OH  TYR A  18       7.524  -3.944  -2.615  1.00  0.70      4    O  
ATOM    170  HN  TYR A  18      -0.356  -2.239  -1.286  1.00  0.33      4    H  
ATOM    171  HH  TYR A  18       7.815  -3.355  -3.315  1.00  1.11      4    H  
ATOM    172  N   ILE A  19       0.612  -5.232  -2.572  1.00  0.31      4    N  
ATOM    173  CA  ILE A  19       0.559  -6.594  -3.090  1.00  0.32      4    C  
ATOM    174  C   ILE A  19      -0.252  -6.660  -4.379  1.00  0.34      4    C  
ATOM    175  O   ILE A  19       0.099  -7.388  -5.308  1.00  0.39      4    O  
ATOM    176  CB  ILE A  19      -0.050  -7.564  -2.060  1.00  0.34      4    C  
ATOM    177  CG1 ILE A  19       1.008  -7.982  -1.037  1.00  0.41      4    C  
ATOM    178  CG2 ILE A  19      -0.631  -8.784  -2.759  1.00  0.37      4    C  
ATOM    179  CD1 ILE A  19       0.493  -8.949   0.007  1.00  0.70      4    C  
ATOM    180  HN  ILE A  19       0.210  -5.036  -1.700  1.00  0.36      4    H  
ATOM    181  N   HIS A  20      -1.339  -5.897  -4.430  1.00  0.36      4    N  
ATOM    182  CA  HIS A  20      -2.200  -5.869  -5.607  1.00  0.41      4    C  
ATOM    183  C   HIS A  20      -1.406  -5.481  -6.850  1.00  0.43      4    C  
ATOM    184  O   HIS A  20      -1.639  -6.010  -7.938  1.00  0.50      4    O  
ATOM    185  CB  HIS A  20      -3.355  -4.888  -5.397  1.00  0.47      4    C  
ATOM    186  CG  HIS A  20      -4.578  -5.224  -6.193  1.00  0.75      4    C  
ATOM    187  ND1 HIS A  20      -5.331  -4.275  -6.852  1.00  1.41      4    N  
ATOM    188  CD2 HIS A  20      -5.179  -6.413  -6.436  1.00  0.91      4    C  
ATOM    189  CE1 HIS A  20      -6.343  -4.865  -7.463  1.00  1.81      4    C  
ATOM    190  NE2 HIS A  20      -6.273  -6.162  -7.227  1.00  1.47      4    N  
ATOM    191  HE2 HIS A  20      -6.926  -6.864  -7.576  1.00  0.00      4    H  
ATOM    192  HN  HIS A  20      -1.567  -5.338  -3.658  1.00  0.39      4    H  
ATOM    193  HD1 HIS A  20      -5.152  -3.312  -6.867  1.00  1.64      4    H  
ATOM    194  N   TYR A  21      -0.467  -4.555  -6.682  1.00  0.43      4    N  
ATOM    195  CA  TYR A  21       0.362  -4.098  -7.790  1.00  0.47      4    C  
ATOM    196  C   TYR A  21       1.477  -5.097  -8.081  1.00  0.51      4    C  
ATOM    197  O   TYR A  21       1.615  -5.578  -9.206  1.00  0.62      4    O  
ATOM    198  CB  TYR A  21       0.961  -2.726  -7.475  1.00  0.45      4    C  
ATOM    199  CG  TYR A  21       2.338  -2.516  -8.064  1.00  0.46      4    C  
ATOM    200  CD1 TYR A  21       2.558  -2.647  -9.429  1.00  1.19      4    C  
ATOM    201  CD2 TYR A  21       3.418  -2.187  -7.253  1.00  1.12      4    C  
ATOM    202  CE1 TYR A  21       3.816  -2.456  -9.970  1.00  1.23      4    C  
ATOM    203  CE2 TYR A  21       4.678  -1.994  -7.787  1.00  1.13      4    C  
ATOM    204  CZ  TYR A  21       4.871  -2.130  -9.146  1.00  0.56      4    C  
ATOM    205  OH  TYR A  21       6.124  -1.939  -9.681  1.00  0.64      4    O  
ATOM    206  HN  TYR A  21      -0.328  -4.172  -5.791  1.00  0.42      4    H  
ATOM    207  HH  TYR A  21       6.179  -2.376 -10.534  1.00  1.27      4    H  
ATOM    208  N   LYS A  22       2.269  -5.406  -7.060  1.00  0.49      4    N  
ATOM    209  CA  LYS A  22       3.371  -6.349  -7.206  1.00  0.63      4    C  
ATOM    210  C   LYS A  22       2.890  -7.654  -7.831  1.00  0.72      4    C  
ATOM    211  O   LYS A  22       3.636  -8.325  -8.544  1.00  0.83      4    O  
ATOM    212  CB  LYS A  22       4.014  -6.627  -5.846  1.00  0.66      4    C  
ATOM    213  CG  LYS A  22       5.038  -7.750  -5.876  1.00  1.10      4    C  
ATOM    214  CD  LYS A  22       6.071  -7.534  -6.970  1.00  1.30      4    C  
ATOM    215  CE  LYS A  22       6.962  -6.340  -6.669  1.00  1.29      4    C  
ATOM    216  NZ  LYS A  22       8.064  -6.691  -5.732  1.00  1.94      4    N  
ATOM    217  HN  LYS A  22       2.109  -4.991  -6.187  1.00  0.44      4    H  
ATOM    218  HZ1 LYS A  22       8.804  -5.961  -5.761  1.00  2.24      4    H  
ATOM    219  HZ2 LYS A  22       8.483  -7.604  -5.999  1.00  2.38      4    H  
ATOM    220  HZ3 LYS A  22       7.699  -6.760  -4.760  1.00  2.46      4    H  
ATOM    221  N   LEU A  23       1.637  -8.007  -7.562  1.00  0.69      4    N  
ATOM    222  CA  LEU A  23       1.058  -9.231  -8.103  1.00  0.81      4    C  
ATOM    223  C   LEU A  23       0.524  -8.999  -9.512  1.00  0.83      4    C  
ATOM    224  O   LEU A  23       0.688  -9.840 -10.395  1.00  0.89      4    O  
ATOM    225  CB  LEU A  23      -0.064  -9.738  -7.197  1.00  0.86      4    C  
ATOM    226  CG  LEU A  23      -1.016 -10.739  -7.850  1.00  0.74      4    C  
ATOM    227  CD1 LEU A  23      -0.243 -11.927  -8.400  1.00  1.23      4    C  
ATOM    228  CD2 LEU A  23      -2.068 -11.200  -6.853  1.00  1.00      4    C  
ATOM    229  HN  LEU A  23       1.089  -7.431  -6.989  1.00  0.62      4    H  
ATOM    230  N   SER A  24      -0.112  -7.849  -9.716  1.00  0.81      4    N  
ATOM    231  CA  SER A  24      -0.666  -7.501 -11.021  1.00  0.85      4    C  
ATOM    232  C   SER A  24       0.363  -7.711 -12.130  1.00  0.88      4    C  
ATOM    233  O   SER A  24       0.006  -7.968 -13.279  1.00  0.93      4    O  
ATOM    234  CB  SER A  24      -1.146  -6.048 -11.022  1.00  0.85      4    C  
ATOM    235  OG  SER A  24      -1.821  -5.735 -12.228  1.00  1.30      4    O  
ATOM    236  HN  SER A  24      -0.209  -7.219  -8.972  1.00  0.77      4    H  
ATOM    237  HG  SER A  24      -2.220  -4.864 -12.154  1.00  1.50      4    H  
ATOM    238  N   GLN A  25       1.643  -7.608 -11.777  1.00  0.88      4    N  
ATOM    239  CA  GLN A  25       2.717  -7.795 -12.743  1.00  0.93      4    C  
ATOM    240  C   GLN A  25       2.523  -9.093 -13.523  1.00  0.91      4    C  
ATOM    241  O   GLN A  25       2.932  -9.200 -14.679  1.00  0.95      4    O  
ATOM    242  CB  GLN A  25       4.073  -7.808 -12.035  1.00  1.00      4    C  
ATOM    243  CG  GLN A  25       4.849  -6.511 -12.185  1.00  1.24      4    C  
ATOM    244  CD  GLN A  25       5.992  -6.626 -13.175  1.00  2.05      4    C  
ATOM    245  OE1 GLN A  25       6.606  -7.684 -13.312  1.00  2.76      4    O  
ATOM    246  NE2 GLN A  25       6.284  -5.534 -13.871  1.00  2.65      4    N  
ATOM    247  HN  GLN A  25       1.864  -7.409 -10.845  1.00  0.85      4    H  
ATOM    248 1HE2 GLN A  25       5.753  -4.726 -13.710  1.00  2.76      4    H  
ATOM    249 2HE2 GLN A  25       7.019  -5.580 -14.518  1.00  3.30      4    H  
ATOM    250  N   ARG A  26       1.896 -10.079 -12.884  1.00  0.89      4    N  
ATOM    251  CA  ARG A  26       1.648 -11.369 -13.520  1.00  0.92      4    C  
ATOM    252  C   ARG A  26       0.273 -11.399 -14.181  1.00  0.86      4    C  
ATOM    253  O   ARG A  26       0.094 -12.008 -15.236  1.00  1.06      4    O  
ATOM    254  CB  ARG A  26       1.751 -12.497 -12.491  1.00  1.01      4    C  
ATOM    255  CG  ARG A  26       3.170 -12.765 -12.020  1.00  1.26      4    C  
ATOM    256  CD  ARG A  26       3.203 -13.147 -10.549  1.00  1.31      4    C  
ATOM    257  NE  ARG A  26       4.298 -14.066 -10.247  1.00  1.98      4    N  
ATOM    258  CZ  ARG A  26       5.586 -13.729 -10.294  1.00  2.73      4    C  
ATOM    259  NH1 ARG A  26       5.950 -12.496 -10.625  1.00  3.19      4    N  
ATOM    260  NH2 ARG A  26       6.516 -14.631 -10.006  1.00  3.49      4    N  
ATOM    261  HN  ARG A  26       1.591  -9.939 -11.964  1.00  0.90      4    H  
ATOM    262  HE  ARG A  26       4.062 -14.983  -9.996  1.00  2.34      4    H  
ATOM    263  HH  ARG A  26       5.258 -11.808 -10.843  1.00  2.97      4    H  
ATOM    264  HH  ARG A  26       6.920 -12.254 -10.658  1.00  4.01      4    H  
ATOM    265  HH  ARG A  26       6.249 -15.561  -9.754  1.00  3.62      4    H  
ATOM    266  HH  ARG A  26       7.483 -14.380 -10.041  1.00  4.15      4    H  
ATOM    267  N   GLY A  27      -0.695 -10.738 -13.553  1.00  0.95      4    N  
ATOM    268  CA  GLY A  27      -2.041 -10.703 -14.096  1.00  1.00      4    C  
ATOM    269  C   GLY A  27      -3.036 -11.486 -13.257  1.00  1.03      4    C  
ATOM    270  O   GLY A  27      -4.235 -11.209 -13.292  1.00  1.86      4    O  
ATOM    271  HN  GLY A  27      -0.492 -10.270 -12.717  1.00  1.19      4    H  
ATOM    272  N   TYR A  28      -2.539 -12.466 -12.505  1.00  0.78      4    N  
ATOM    273  CA  TYR A  28      -3.395 -13.291 -11.657  1.00  0.70      4    C  
ATOM    274  C   TYR A  28      -4.357 -12.426 -10.846  1.00  0.61      4    C  
ATOM    275  O   TYR A  28      -3.958 -11.768  -9.885  1.00  0.98      4    O  
ATOM    276  CB  TYR A  28      -2.539 -14.151 -10.723  1.00  0.86      4    C  
ATOM    277  CG  TYR A  28      -3.230 -14.539  -9.433  1.00  0.67      4    C  
ATOM    278  CD1 TYR A  28      -4.524 -15.048  -9.434  1.00  1.17      4    C  
ATOM    279  CD2 TYR A  28      -2.584 -14.397  -8.213  1.00  1.13      4    C  
ATOM    280  CE1 TYR A  28      -5.152 -15.401  -8.255  1.00  1.16      4    C  
ATOM    281  CE2 TYR A  28      -3.203 -14.748  -7.030  1.00  1.16      4    C  
ATOM    282  CZ  TYR A  28      -4.487 -15.249  -7.056  1.00  0.68      4    C  
ATOM    283  OH  TYR A  28      -5.109 -15.600  -5.879  1.00  0.86      4    O  
ATOM    284  HN  TYR A  28      -1.575 -12.640 -12.522  1.00  1.31      4    H  
ATOM    285  HH  TYR A  28      -6.051 -15.429  -5.951  1.00  1.26      4    H  
ATOM    286  N   GLU A  29      -5.627 -12.434 -11.242  1.00  0.79      4    N  
ATOM    287  CA  GLU A  29      -6.650 -11.654 -10.554  1.00  0.76      4    C  
ATOM    288  C   GLU A  29      -6.851 -12.159  -9.129  1.00  0.72      4    C  
ATOM    289  O   GLU A  29      -7.361 -13.258  -8.916  1.00  0.72      4    O  
ATOM    290  CB  GLU A  29      -7.972 -11.718 -11.320  1.00  0.80      4    C  
ATOM    291  CG  GLU A  29      -7.857 -11.275 -12.769  1.00  1.32      4    C  
ATOM    292  CD  GLU A  29      -9.196 -10.892 -13.369  1.00  1.82      4    C  
ATOM    293  OE1 GLU A  29     -10.195 -10.860 -12.620  1.00  2.29      4    O  
ATOM    294  OE2 GLU A  29      -9.245 -10.624 -14.588  1.00  2.45      4    O  
ATOM    295  HN  GLU A  29      -5.882 -12.979 -12.015  1.00  1.22      4    H  
ATOM    296  N   TRP A  30      -6.441 -11.351  -8.157  1.00  0.71      4    N  
ATOM    297  CA  TRP A  30      -6.569 -11.716  -6.751  1.00  0.69      4    C  
ATOM    298  C   TRP A  30      -7.831 -11.115  -6.138  1.00  0.78      4    C  
ATOM    299  O   TRP A  30      -8.753 -11.838  -5.759  1.00  1.17      4    O  
ATOM    300  CB  TRP A  30      -5.336 -11.246  -5.978  1.00  0.66      4    C  
ATOM    301  CG  TRP A  30      -5.395 -11.551  -4.514  1.00  0.64      4    C  
ATOM    302  CD1 TRP A  30      -5.987 -12.631  -3.925  1.00  0.66      4    C  
ATOM    303  CD2 TRP A  30      -4.840 -10.767  -3.452  1.00  0.64      4    C  
ATOM    304  NE1 TRP A  30      -5.833 -12.566  -2.562  1.00  0.66      4    N  
ATOM    305  CE2 TRP A  30      -5.133 -11.431  -2.246  1.00  0.64      4    C  
ATOM    306  CE3 TRP A  30      -4.124  -9.568  -3.404  1.00  0.66      4    C  
ATOM    307  CZ2 TRP A  30      -4.734 -10.936  -1.007  1.00  0.66      4    C  
ATOM    308  CZ3 TRP A  30      -3.728  -9.077  -2.174  1.00  0.69      4    C  
ATOM    309  CH2 TRP A  30      -4.034  -9.760  -0.990  1.00  0.69      4    C  
ATOM    310  HN  TRP A  30      -6.036 -10.489  -8.388  1.00  0.73      4    H  
ATOM    311  HE1 TRP A  30      -6.170 -13.225  -1.920  1.00  0.68      4    H  
ATOM    312  N   ASP A  31      -7.863  -9.791  -6.041  1.00  0.77      4    N  
ATOM    313  CA  ASP A  31      -9.011  -9.092  -5.470  1.00  0.85      4    C  
ATOM    314  C   ASP A  31      -9.074  -9.277  -3.954  1.00  0.78      4    C  
ATOM    315  O   ASP A  31     -10.145  -9.174  -3.355  1.00  0.80      4    O  
ATOM    316  CB  ASP A  31     -10.307  -9.595  -6.110  1.00  0.94      4    C  
ATOM    317  CG  ASP A  31     -11.172  -8.463  -6.629  1.00  1.58      4    C  
ATOM    318  OD1 ASP A  31     -10.610  -7.423  -7.030  1.00  2.08      4    O  
ATOM    319  OD2 ASP A  31     -12.411  -8.618  -6.634  1.00  2.38      4    O  
ATOM    320  HN  ASP A  31      -7.097  -9.270  -6.359  1.00  0.98      4    H  
ATOM    321  N   ALA A  32      -7.924  -9.552  -3.339  1.00  0.78      4    N  
ATOM    322  CA  ALA A  32      -7.849  -9.751  -1.893  1.00  0.88      4    C  
ATOM    323  C   ALA A  32      -8.394 -11.121  -1.484  1.00  0.90      4    C  
ATOM    324  O   ALA A  32      -7.684 -11.923  -0.878  1.00  1.28      4    O  
ATOM    325  CB  ALA A  32      -8.601  -8.645  -1.166  1.00  1.04      4    C  
ATOM    326  HN  ALA A  32      -7.108  -9.621  -3.876  1.00  0.79      4    H  
ATOM    327  N   GLY A  33      -9.656 -11.382  -1.814  1.00  0.80      4    N  
ATOM    328  CA  GLY A  33     -10.263 -12.654  -1.468  1.00  0.92      4    C  
ATOM    329  C   GLY A  33     -11.689 -12.504  -0.974  1.00  1.21      4    C  
ATOM    330  O   GLY A  33     -11.971 -12.730   0.203  1.00  1.87      4    O  
ATOM    331  HN  GLY A  33     -10.176 -10.707  -2.293  1.00  0.94      4    H  
ATOM    332  N   ASP A  34     -12.588 -12.124  -1.875  1.00  1.69      4    N  
ATOM    333  CA  ASP A  34     -13.993 -11.945  -1.526  1.00  2.13      4    C  
ATOM    334  C   ASP A  34     -14.138 -11.112  -0.256  1.00  2.25      4    C  
ATOM    335  O   ASP A  34     -15.083 -11.293   0.512  1.00  2.69      4    O  
ATOM    336  CB  ASP A  34     -14.669 -13.305  -1.337  1.00  2.93      4    C  
ATOM    337  CG  ASP A  34     -16.182 -13.205  -1.342  1.00  3.35      4    C  
ATOM    338  OD1 ASP A  34     -16.775 -13.240  -2.440  1.00  3.65      4    O  
ATOM    339  OD2 ASP A  34     -16.773 -13.091  -0.248  1.00  3.91      4    O  
ATOM    340  HN  ASP A  34     -12.301 -11.961  -2.798  1.00  2.19      4    H  
ATOM    341  N   ASP A  35     -13.195 -10.200  -0.041  1.00  2.37      4    N  
ATOM    342  CA  ASP A  35     -13.219  -9.339   1.136  1.00  2.84      4    C  
ATOM    343  C   ASP A  35     -13.630  -7.919   0.763  1.00  3.10      4    C  
ATOM    344  O   ASP A  35     -13.192  -6.951   1.385  1.00  3.71      4    O  
ATOM    345  CB  ASP A  35     -11.847  -9.325   1.811  1.00  3.09      4    C  
ATOM    346  CG  ASP A  35     -11.930  -8.981   3.285  1.00  3.86      4    C  
ATOM    347  OD1 ASP A  35     -12.282  -9.874   4.085  1.00  4.32      4    O  
ATOM    348  OD2 ASP A  35     -11.643  -7.818   3.641  1.00  4.47      4    O  
ATOM    349  HN  ASP A  35     -12.467 -10.102  -0.689  1.00  2.47      4    H  
ATOM    350  N   VAL A  36     -14.476  -7.802  -0.256  1.00  3.12      4    N  
ATOM    351  CA  VAL A  36     -14.947  -6.500  -0.713  1.00  3.71      4    C  
ATOM    352  C   VAL A  36     -15.884  -6.643  -1.907  1.00  3.85      4    C  
ATOM    353  O   VAL A  36     -15.449  -6.958  -3.015  1.00  4.28      4    O  
ATOM    354  CB  VAL A  36     -13.773  -5.583  -1.104  1.00  4.34      4    C  
ATOM    355  CG1 VAL A  36     -12.599  -6.404  -1.613  1.00  4.51      4    C  
ATOM    356  CG2 VAL A  36     -14.214  -4.566  -2.146  1.00  4.85      4    C  
ATOM    357  HN  VAL A  36     -14.790  -8.610  -0.712  1.00  3.06      4    H  
ATOM    358  N   GLU A  37     -17.171  -6.409  -1.675  1.00  3.92      4    N  
ATOM    359  CA  GLU A  37     -18.170  -6.512  -2.732  1.00  4.45      4    C  
ATOM    360  C   GLU A  37     -17.791  -5.640  -3.925  1.00  4.85      4    C  
ATOM    361  O   GLU A  37     -17.649  -6.130  -5.045  1.00  5.41      4    O  
ATOM    362  CB  GLU A  37     -19.546  -6.103  -2.205  1.00  4.91      4    C  
ATOM    363  CG  GLU A  37     -19.936  -6.805  -0.914  1.00  5.38      4    C  
ATOM    364  CD  GLU A  37     -20.446  -5.843   0.142  1.00  6.27      4    C  
ATOM    365  OE1 GLU A  37     -21.635  -5.466   0.076  1.00  6.73      4    O  
ATOM    366  OE2 GLU A  37     -19.656  -5.467   1.033  1.00  6.72      4    O  
ATOM    367  HN  GLU A  37     -17.456  -6.161  -0.770  1.00  3.91      4    H  
ATOM    368  N   GLU A  38     -17.629  -4.344  -3.677  1.00  4.94      4    N  
ATOM    369  CA  GLU A  38     -17.266  -3.403  -4.730  1.00  5.56      4    C  
ATOM    370  C   GLU A  38     -16.318  -2.332  -4.200  1.00  5.32      4    C  
ATOM    371  O   GLU A  38     -15.961  -2.333  -3.022  1.00  5.51      4    O  
ATOM    372  CB  GLU A  38     -18.521  -2.748  -5.310  1.00  6.28      4    C  
ATOM    373  CG  GLU A  38     -19.088  -1.640  -4.438  1.00  6.69      4    C  
ATOM    374  CD  GLU A  38     -20.589  -1.751  -4.257  1.00  7.53      4    C  
ATOM    375  OE1 GLU A  38     -21.108  -2.887  -4.282  1.00  8.22      4    O  
ATOM    376  OE2 GLU A  38     -21.246  -0.702  -4.090  1.00  7.73      4    O  
ATOM    377  HN  GLU A  38     -17.756  -4.013  -2.763  1.00  4.82      4    H  
ATOM    378  N   ASN A  39     -15.914  -1.420  -5.079  1.00  5.31      4    N  
ATOM    379  CA  ASN A  39     -15.008  -0.342  -4.700  1.00  5.45      4    C  
ATOM    380  C   ASN A  39     -15.569   1.012  -5.121  1.00  5.56      4    C  
ATOM    381  O   ASN A  39     -14.886   1.805  -5.769  1.00  6.13      4    O  
ATOM    382  CB  ASN A  39     -13.632  -0.558  -5.333  1.00  6.05      4    C  
ATOM    383  CG  ASN A  39     -13.717  -1.267  -6.671  1.00  6.37      4    C  
ATOM    384  OD1 ASN A  39     -13.114  -2.322  -6.866  1.00  6.63      4    O  
ATOM    385  ND2 ASN A  39     -14.467  -0.688  -7.601  1.00  6.70      4    N  
ATOM    386  HN  ASN A  39     -16.234  -1.472  -6.004  1.00  5.49      4    H  
ATOM    387 1HD2 ASN A  39     -14.918   0.153  -7.376  1.00  6.74      4    H  
ATOM    388 2HD2 ASN A  39     -14.540  -1.125  -8.476  1.00  7.10      4    H  
ATOM    389  N   ARG A  40     -16.819   1.270  -4.748  1.00  5.33      4    N  
ATOM    390  CA  ARG A  40     -17.474   2.528  -5.087  1.00  5.69      4    C  
ATOM    391  C   ARG A  40     -17.680   3.393  -3.846  1.00  5.38      4    C  
ATOM    392  O   ARG A  40     -17.709   4.620  -3.934  1.00  5.53      4    O  
ATOM    393  CB  ARG A  40     -18.820   2.258  -5.763  1.00  6.50      4    C  
ATOM    394  CG  ARG A  40     -19.854   1.640  -4.835  1.00  6.82      4    C  
ATOM    395  CD  ARG A  40     -20.759   2.697  -4.225  1.00  7.59      4    C  
ATOM    396  NE  ARG A  40     -20.987   2.467  -2.801  1.00  8.20      4    N  
ATOM    397  CZ  ARG A  40     -21.806   3.201  -2.050  1.00  8.93      4    C  
ATOM    398  NH1 ARG A  40     -22.480   4.216  -2.581  1.00  9.19      4    N  
ATOM    399  NH2 ARG A  40     -21.954   2.920  -0.763  1.00  9.63      4    N  
ATOM    400  HN  ARG A  40     -17.312   0.598  -4.233  1.00  5.14      4    H  
ATOM    401  HE  ARG A  40     -20.505   1.725  -2.380  1.00  8.22      4    H  
ATOM    402  HH  ARG A  40     -22.376   4.437  -3.550  1.00  8.85      4    H  
ATOM    403  HH  ARG A  40     -23.092   4.762  -2.008  1.00  9.87      4    H  
ATOM    404  HH  ARG A  40     -21.450   2.157  -0.357  1.00  9.63      4    H  
ATOM    405  HH  ARG A  40     -22.568   3.471  -0.198  1.00 10.26      4    H  
ATOM    406  N   THR A  41     -17.823   2.746  -2.692  1.00  5.30      4    N  
ATOM    407  CA  THR A  41     -18.027   3.458  -1.435  1.00  5.36      4    C  
ATOM    408  C   THR A  41     -17.021   4.596  -1.282  1.00  4.97      4    C  
ATOM    409  O   THR A  41     -17.364   5.681  -0.813  1.00  5.23      4    O  
ATOM    410  CB  THR A  41     -17.908   2.494  -0.254  1.00  5.68      4    C  
ATOM    411  OG1 THR A  41     -19.042   2.592   0.589  1.00  6.21      4    O  
ATOM    412  CG2 THR A  41     -16.681   2.739   0.598  1.00  6.06      4    C  
ATOM    413  HN  THR A  41     -17.793   1.767  -2.685  1.00  5.46      4    H  
ATOM    414  HG1 THR A  41     -19.375   1.713   0.783  1.00  6.32      4    H  
ATOM    415  N   GLU A  42     -15.780   4.340  -1.683  1.00  4.77      4    N  
ATOM    416  CA  GLU A  42     -14.726   5.345  -1.592  1.00  4.74      4    C  
ATOM    417  C   GLU A  42     -15.121   6.613  -2.342  1.00  4.19      4    C  
ATOM    418  O   GLU A  42     -15.490   6.561  -3.515  1.00  4.37      4    O  
ATOM    419  CB  GLU A  42     -13.416   4.792  -2.156  1.00  5.34      4    C  
ATOM    420  CG  GLU A  42     -13.435   4.602  -3.663  1.00  6.08      4    C  
ATOM    421  CD  GLU A  42     -12.813   3.288  -4.094  1.00  6.94      4    C  
ATOM    422  OE1 GLU A  42     -12.924   2.302  -3.334  1.00  7.39      4    O  
ATOM    423  OE2 GLU A  42     -12.217   3.244  -5.190  1.00  7.43      4    O  
ATOM    424  HN  GLU A  42     -15.568   3.457  -2.050  1.00  4.93      4    H  
ATOM    425  N   ALA A  43     -15.043   7.750  -1.658  1.00  4.01      4    N  
ATOM    426  CA  ALA A  43     -15.395   9.028  -2.264  1.00  3.97      4    C  
ATOM    427  C   ALA A  43     -14.149   9.770  -2.745  1.00  3.66      4    C  
ATOM    428  O   ALA A  43     -13.115   9.749  -2.078  1.00  3.42      4    O  
ATOM    429  CB  ALA A  43     -16.170   9.884  -1.273  1.00  4.54      4    C  
ATOM    430  HN  ALA A  43     -14.744   7.729  -0.725  1.00  4.25      4    H  
ATOM    431  N   PRO A  44     -14.225  10.441  -3.913  1.00  4.17      4    N  
ATOM    432  CA  PRO A  44     -13.089  11.188  -4.467  1.00  4.41      4    C  
ATOM    433  C   PRO A  44     -12.609  12.293  -3.528  1.00  4.25      4    C  
ATOM    434  O   PRO A  44     -12.970  13.459  -3.686  1.00  4.93      4    O  
ATOM    435  CB  PRO A  44     -13.643  11.794  -5.764  1.00  5.50      4    C  
ATOM    436  CG  PRO A  44     -14.842  10.975  -6.096  1.00  5.78      4    C  
ATOM    437  CD  PRO A  44     -15.412  10.524  -4.783  1.00  5.03      4    C  
ATOM    438  N   GLU A  45     -11.794  11.918  -2.548  1.00  3.68      4    N  
ATOM    439  CA  GLU A  45     -11.268  12.879  -1.585  1.00  3.85      4    C  
ATOM    440  C   GLU A  45     -10.110  12.281  -0.792  1.00  3.58      4    C  
ATOM    441  O   GLU A  45      -9.759  11.114  -0.970  1.00  3.85      4    O  
ATOM    442  CB  GLU A  45     -12.373  13.334  -0.630  1.00  4.50      4    C  
ATOM    443  CG  GLU A  45     -13.160  14.531  -1.139  1.00  5.18      4    C  
ATOM    444  CD  GLU A  45     -13.683  15.405  -0.016  1.00  5.94      4    C  
ATOM    445  OE1 GLU A  45     -12.868  16.109   0.617  1.00  6.68      4    O  
ATOM    446  OE2 GLU A  45     -14.907  15.385   0.232  1.00  6.04      4    O  
ATOM    447  HN  GLU A  45     -11.542  10.974  -2.470  1.00  3.45      4    H  
ATOM    448  N   GLY A  46      -9.520  13.088   0.084  1.00  3.41      4    N  
ATOM    449  CA  GLY A  46      -8.408  12.623   0.891  1.00  3.37      4    C  
ATOM    450  C   GLY A  46      -7.155  13.451   0.682  1.00  2.71      4    C  
ATOM    451  O   GLY A  46      -6.725  14.177   1.579  1.00  2.92      4    O  
ATOM    452  HN  GLY A  46      -9.843  14.009   0.182  1.00  3.56      4    H  
ATOM    453  N   THR A  47      -6.569  13.344  -0.506  1.00  2.47      4    N  
ATOM    454  CA  THR A  47      -5.358  14.089  -0.833  1.00  2.41      4    C  
ATOM    455  C   THR A  47      -4.267  13.841   0.204  1.00  2.10      4    C  
ATOM    456  O   THR A  47      -3.435  14.711   0.463  1.00  2.54      4    O  
ATOM    457  CB  THR A  47      -5.663  15.585  -0.921  1.00  3.05      4    C  
ATOM    458  OG1 THR A  47      -5.686  16.168   0.370  1.00  3.87      4    O  
ATOM    459  CG2 THR A  47      -6.989  15.887  -1.585  1.00  3.37      4    C  
ATOM    460  HN  THR A  47      -6.961  12.749  -1.180  1.00  2.77      4    H  
ATOM    461  HG1 THR A  47      -5.725  17.123   0.289  1.00  4.14      4    H  
ATOM    462  N   GLU A  48      -4.274  12.649   0.792  1.00  1.76      4    N  
ATOM    463  CA  GLU A  48      -3.282  12.288   1.798  1.00  1.67      4    C  
ATOM    464  C   GLU A  48      -2.627  10.935   1.494  1.00  1.41      4    C  
ATOM    465  O   GLU A  48      -1.825  10.443   2.286  1.00  2.00      4    O  
ATOM    466  CB  GLU A  48      -3.927  12.250   3.185  1.00  2.00      4    C  
ATOM    467  CG  GLU A  48      -4.651  10.948   3.484  1.00  2.16      4    C  
ATOM    468  CD  GLU A  48      -5.739  11.112   4.527  1.00  2.75      4    C  
ATOM    469  OE1 GLU A  48      -6.742  11.798   4.236  1.00  3.33      4    O  
ATOM    470  OE2 GLU A  48      -5.589  10.554   5.634  1.00  3.01      4    O  
ATOM    471  HN  GLU A  48      -4.961  11.996   0.542  1.00  1.94      4    H  
ATOM    472  N   SER A  49      -2.964  10.335   0.351  1.00  1.02      4    N  
ATOM    473  CA  SER A  49      -2.393   9.048  -0.027  1.00  0.87      4    C  
ATOM    474  C   SER A  49      -2.244   8.946  -1.541  1.00  0.95      4    C  
ATOM    475  O   SER A  49      -2.465   7.886  -2.127  1.00  1.49      4    O  
ATOM    476  CB  SER A  49      -3.269   7.906   0.491  1.00  1.08      4    C  
ATOM    477  OG  SER A  49      -4.271   8.389   1.369  1.00  1.52      4    O  
ATOM    478  HN  SER A  49      -3.604  10.762  -0.250  1.00  1.34      4    H  
ATOM    479  HG  SER A  49      -4.849   7.667   1.624  1.00  1.74      4    H  
ATOM    480  N   GLU A  50      -1.869  10.055  -2.168  1.00  0.84      4    N  
ATOM    481  CA  GLU A  50      -1.690  10.095  -3.615  1.00  1.01      4    C  
ATOM    482  C   GLU A  50      -0.215   9.988  -3.994  1.00  1.01      4    C  
ATOM    483  O   GLU A  50       0.121   9.543  -5.092  1.00  1.61      4    O  
ATOM    484  CB  GLU A  50      -2.282  11.385  -4.186  1.00  1.21      4    C  
ATOM    485  CG  GLU A  50      -3.694  11.673  -3.702  1.00  1.61      4    C  
ATOM    486  CD  GLU A  50      -4.493  12.496  -4.693  1.00  2.27      4    C  
ATOM    487  OE1 GLU A  50      -3.894  13.366  -5.361  1.00  2.82      4    O  
ATOM    488  OE2 GLU A  50      -5.716  12.272  -4.801  1.00  2.84      4    O  
ATOM    489  HN  GLU A  50      -1.709  10.868  -1.645  1.00  1.03      4    H  
ATOM    490  N   VAL A  92       0.663  10.400  -3.084  1.00  0.63      4    N  
ATOM    491  CA  VAL A  92       2.101  10.349  -3.334  1.00  0.64      4    C  
ATOM    492  C   VAL A  92       2.803   9.369  -2.394  1.00  0.58      4    C  
ATOM    493  O   VAL A  92       3.873   8.851  -2.716  1.00  0.73      4    O  
ATOM    494  CB  VAL A  92       2.754  11.738  -3.190  1.00  0.73      4    C  
ATOM    495  CG1 VAL A  92       3.088  12.316  -4.557  1.00  0.95      4    C  
ATOM    496  CG2 VAL A  92       1.851  12.681  -2.411  1.00  0.76      4    C  
ATOM    497  HN  VAL A  92       0.338  10.747  -2.228  1.00  0.81      4    H  
ATOM    498  N   VAL A  93       2.196   9.107  -1.238  1.00  0.51      4    N  
ATOM    499  CA  VAL A  93       2.770   8.179  -0.272  1.00  0.46      4    C  
ATOM    500  C   VAL A  93       2.859   6.777  -0.862  1.00  0.45      4    C  
ATOM    501  O   VAL A  93       3.851   6.073  -0.675  1.00  0.45      4    O  
ATOM    502  CB  VAL A  93       1.938   8.128   1.023  1.00  0.52      4    C  
ATOM    503  CG1 VAL A  93       0.576   7.512   0.756  1.00  0.67      4    C  
ATOM    504  CG2 VAL A  93       2.675   7.353   2.102  1.00  0.59      4    C  
ATOM    505  HN  VAL A  93       1.342   9.539  -1.036  1.00  0.59      4    H  
ATOM    506  N   HIS A  94       1.814   6.381  -1.585  1.00  0.51      4    N  
ATOM    507  CA  HIS A  94       1.773   5.066  -2.213  1.00  0.57      4    C  
ATOM    508  C   HIS A  94       2.696   5.022  -3.425  1.00  0.57      4    C  
ATOM    509  O   HIS A  94       3.564   4.155  -3.527  1.00  0.58      4    O  
ATOM    510  CB  HIS A  94       0.344   4.721  -2.638  1.00  0.66      4    C  
ATOM    511  CG  HIS A  94      -0.609   4.588  -1.491  1.00  0.76      4    C  
ATOM    512  ND1 HIS A  94      -1.028   3.371  -0.997  1.00  1.02      4    N  
ATOM    513  CD2 HIS A  94      -1.233   5.529  -0.743  1.00  0.85      4    C  
ATOM    514  CE1 HIS A  94      -1.869   3.570   0.003  1.00  1.09      4    C  
ATOM    515  NE2 HIS A  94      -2.008   4.870   0.177  1.00  0.98      4    N  
ATOM    516  HE2 HIS A  94      -2.597   5.314   0.882  1.00  0.00      4    H  
ATOM    517  HN  HIS A  94       1.056   6.990  -1.702  1.00  0.55      4    H  
ATOM    518  HD1 HIS A  94      -0.752   2.492  -1.331  1.00  1.22      4    H  
ATOM    519  N   LEU A  95       2.503   5.968  -4.341  1.00  0.62      4    N  
ATOM    520  CA  LEU A  95       3.320   6.043  -5.546  1.00  0.65      4    C  
ATOM    521  C   LEU A  95       4.799   5.942  -5.198  1.00  0.58      4    C  
ATOM    522  O   LEU A  95       5.555   5.224  -5.853  1.00  0.59      4    O  
ATOM    523  CB  LEU A  95       3.048   7.350  -6.293  1.00  0.75      4    C  
ATOM    524  CG  LEU A  95       1.759   7.373  -7.114  1.00  1.39      4    C  
ATOM    525  CD1 LEU A  95       1.551   8.742  -7.743  1.00  2.05      4    C  
ATOM    526  CD2 LEU A  95       1.791   6.292  -8.185  1.00  2.03      4    C  
ATOM    527  HN  LEU A  95       1.797   6.632  -4.200  1.00  0.66      4    H  
ATOM    528  N   ALA A  96       5.203   6.664  -4.159  1.00  0.56      4    N  
ATOM    529  CA  ALA A  96       6.590   6.655  -3.716  1.00  0.55      4    C  
ATOM    530  C   ALA A  96       6.961   5.301  -3.122  1.00  0.51      4    C  
ATOM    531  O   ALA A  96       7.856   4.618  -3.620  1.00  0.52      4    O  
ATOM    532  CB  ALA A  96       6.824   7.762  -2.700  1.00  0.61      4    C  
ATOM    533  HN  ALA A  96       4.551   7.213  -3.676  1.00  0.59      4    H  
ATOM    534  N   LEU A  97       6.265   4.922  -2.053  1.00  0.52      4    N  
ATOM    535  CA  LEU A  97       6.512   3.649  -1.384  1.00  0.57      4    C  
ATOM    536  C   LEU A  97       6.619   2.512  -2.395  1.00  0.55      4    C  
ATOM    537  O   LEU A  97       7.493   1.651  -2.286  1.00  0.67      4    O  
ATOM    538  CB  LEU A  97       5.392   3.355  -0.384  1.00  0.68      4    C  
ATOM    539  CG  LEU A  97       5.615   2.128   0.501  1.00  0.57      4    C  
ATOM    540  CD1 LEU A  97       5.034   2.360   1.887  1.00  1.10      4    C  
ATOM    541  CD2 LEU A  97       4.997   0.893  -0.136  1.00  0.91      4    C  
ATOM    542  HN  LEU A  97       5.566   5.514  -1.704  1.00  0.54      4    H  
ATOM    543  N   ARG A  98       5.727   2.517  -3.380  1.00  0.47      4    N  
ATOM    544  CA  ARG A  98       5.724   1.488  -4.413  1.00  0.49      4    C  
ATOM    545  C   ARG A  98       6.946   1.621  -5.318  1.00  0.48      4    C  
ATOM    546  O   ARG A  98       7.444   0.630  -5.854  1.00  0.50      4    O  
ATOM    547  CB  ARG A  98       4.445   1.577  -5.248  1.00  0.51      4    C  
ATOM    548  CG  ARG A  98       4.684   1.449  -6.743  1.00  0.91      4    C  
ATOM    549  CD  ARG A  98       3.379   1.288  -7.504  1.00  1.29      4    C  
ATOM    550  NE  ARG A  98       3.292   2.200  -8.642  1.00  1.76      4    N  
ATOM    551  CZ  ARG A  98       3.994   2.057  -9.765  1.00  2.14      4    C  
ATOM    552  NH1 ARG A  98       4.838   1.042  -9.909  1.00  2.52      4    N  
ATOM    553  NH2 ARG A  98       3.852   2.934 -10.749  1.00  2.83      4    N  
ATOM    554  HN  ARG A  98       5.057   3.231  -3.414  1.00  0.49      4    H  
ATOM    555  HE  ARG A  98       2.678   2.960  -8.566  1.00  2.33      4    H  
ATOM    556  HH  ARG A  98       4.953   0.375  -9.173  1.00  2.52      4    H  
ATOM    557  HH  ARG A  98       5.360   0.944 -10.756  1.00  3.17      4    H  
ATOM    558  HH  ARG A  98       3.218   3.701 -10.647  1.00  3.21      4    H  
ATOM    559  HH  ARG A  98       4.379   2.829 -11.592  1.00  3.25      4    H  
ATOM    560  N   GLN A  99       7.427   2.850  -5.480  1.00  0.46      4    N  
ATOM    561  CA  GLN A  99       8.593   3.110  -6.316  1.00  0.47      4    C  
ATOM    562  C   GLN A  99       9.878   2.735  -5.584  1.00  0.47      4    C  
ATOM    563  O   GLN A  99      10.721   2.013  -6.118  1.00  0.54      4    O  
ATOM    564  CB  GLN A  99       8.637   4.583  -6.725  1.00  0.47      4    C  
ATOM    565  CG  GLN A  99       8.797   4.795  -8.222  1.00  0.96      4    C  
ATOM    566  CD  GLN A  99       8.876   6.262  -8.597  1.00  1.12      4    C  
ATOM    567  OE1 GLN A  99       7.993   7.050  -8.259  1.00  1.72      4    O  
ATOM    568  NE2 GLN A  99       9.938   6.636  -9.302  1.00  1.71      4    N  
ATOM    569  HN  GLN A  99       6.989   3.598  -5.024  1.00  0.46      4    H  
ATOM    570 1HE2 GLN A  99      10.602   5.955  -9.536  1.00  2.20      4    H  
ATOM    571 2HE2 GLN A  99      10.015   7.579  -9.558  1.00  2.02      4    H  
ATOM    572  N   ALA A 100      10.019   3.230  -4.359  1.00  0.45      4    N  
ATOM    573  CA  ALA A 100      11.199   2.948  -3.551  1.00  0.46      4    C  
ATOM    574  C   ALA A 100      11.521   1.458  -3.549  1.00  0.46      4    C  
ATOM    575  O   ALA A 100      12.684   1.063  -3.636  1.00  0.45      4    O  
ATOM    576  CB  ALA A 100      10.994   3.447  -2.128  1.00  0.50      4    C  
ATOM    577  HN  ALA A 100       9.311   3.798  -3.990  1.00  0.46      4    H  
ATOM    578  N   GLY A 101      10.483   0.633  -3.450  1.00  0.51      4    N  
ATOM    579  CA  GLY A 101      10.677  -0.805  -3.439  1.00  0.55      4    C  
ATOM    580  C   GLY A 101      11.485  -1.291  -4.626  1.00  0.52      4    C  
ATOM    581  O   GLY A 101      12.442  -2.047  -4.465  1.00  0.55      4    O  
ATOM    582  HN  GLY A 101       9.578   1.004  -3.384  1.00  0.53      4    H  
ATOM    583  N   ASP A 102      11.100  -0.854  -5.820  1.00  0.51      4    N  
ATOM    584  CA  ASP A 102      11.796  -1.249  -7.039  1.00  0.54      4    C  
ATOM    585  C   ASP A 102      13.164  -0.581  -7.124  1.00  0.59      4    C  
ATOM    586  O   ASP A 102      14.167  -1.231  -7.419  1.00  0.65      4    O  
ATOM    587  CB  ASP A 102      10.961  -0.884  -8.268  1.00  0.55      4    C  
ATOM    588  CG  ASP A 102      10.935  -1.994  -9.300  1.00  1.30      4    C  
ATOM    589  OD1 ASP A 102      11.761  -2.926  -9.191  1.00  1.96      4    O  
ATOM    590  OD2 ASP A 102      10.090  -1.933 -10.217  1.00  2.06      4    O  
ATOM    591  HN  ASP A 102      10.329  -0.251  -5.883  1.00  0.50      4    H  
ATOM    592  N   ASP A 103      13.197   0.722  -6.865  1.00  0.61      4    N  
ATOM    593  CA  ASP A 103      14.441   1.481  -6.913  1.00  0.70      4    C  
ATOM    594  C   ASP A 103      15.459   0.931  -5.919  1.00  0.69      4    C  
ATOM    595  O   ASP A 103      16.667   1.012  -6.144  1.00  0.78      4    O  
ATOM    596  CB  ASP A 103      14.172   2.958  -6.619  1.00  0.75      4    C  
ATOM    597  CG  ASP A 103      15.133   3.877  -7.347  1.00  1.24      4    C  
ATOM    598  OD1 ASP A 103      14.939   4.098  -8.561  1.00  1.81      4    O  
ATOM    599  OD2 ASP A 103      16.080   4.375  -6.703  1.00  1.88      4    O  
ATOM    600  HN  ASP A 103      12.363   1.184  -6.638  1.00  0.60      4    H  
ATOM    601  N   PHE A 104      14.966   0.373  -4.817  1.00  0.63      4    N  
ATOM    602  CA  PHE A 104      15.836  -0.188  -3.789  1.00  0.63      4    C  
ATOM    603  C   PHE A 104      16.078  -1.675  -4.027  1.00  0.66      4    C  
ATOM    604  O   PHE A 104      17.219  -2.109  -4.187  1.00  0.90      4    O  
ATOM    605  CB  PHE A 104      15.227   0.024  -2.403  1.00  0.61      4    C  
ATOM    606  CG  PHE A 104      15.915  -0.758  -1.321  1.00  0.67      4    C  
ATOM    607  CD1 PHE A 104      17.065  -0.270  -0.722  1.00  1.34      4    C  
ATOM    608  CD2 PHE A 104      15.412  -1.979  -0.903  1.00  1.30      4    C  
ATOM    609  CE1 PHE A 104      17.701  -0.986   0.275  1.00  1.44      4    C  
ATOM    610  CE2 PHE A 104      16.044  -2.700   0.092  1.00  1.48      4    C  
ATOM    611  CZ  PHE A 104      17.190  -2.203   0.682  1.00  1.10      4    C  
ATOM    612  HN  PHE A 104      13.995   0.338  -4.692  1.00  0.63      4    H  
ATOM    613  N   SER A 105      14.998  -2.451  -4.044  1.00  0.59      4    N  
ATOM    614  CA  SER A 105      15.091  -3.891  -4.258  1.00  0.65      4    C  
ATOM    615  C   SER A 105      15.997  -4.210  -5.444  1.00  0.70      4    C  
ATOM    616  O   SER A 105      16.730  -5.198  -5.429  1.00  0.75      4    O  
ATOM    617  CB  SER A 105      13.701  -4.486  -4.489  1.00  0.70      4    C  
ATOM    618  OG  SER A 105      13.780  -5.870  -4.783  1.00  1.07      4    O  
ATOM    619  HN  SER A 105      14.117  -2.044  -3.904  1.00  0.65      4    H  
ATOM    620  HG  SER A 105      13.517  -6.020  -5.694  1.00  1.40      4    H  
ATOM    621  N   ARG A 106      15.941  -3.366  -6.469  1.00  0.73      4    N  
ATOM    622  CA  ARG A 106      16.758  -3.557  -7.662  1.00  0.81      4    C  
ATOM    623  C   ARG A 106      18.208  -3.159  -7.401  1.00  0.81      4    C  
ATOM    624  O   ARG A 106      19.129  -3.699  -8.015  1.00  0.86      4    O  
ATOM    625  CB  ARG A 106      16.196  -2.741  -8.827  1.00  0.89      4    C  
ATOM    626  CG  ARG A 106      14.859  -3.251  -9.338  1.00  1.12      4    C  
ATOM    627  CD  ARG A 106      14.354  -2.419 -10.506  1.00  1.58      4    C  
ATOM    628  NE  ARG A 106      15.228  -2.525 -11.672  1.00  1.92      4    N  
ATOM    629  CZ  ARG A 106      15.237  -1.651 -12.677  1.00  2.21      4    C  
ATOM    630  NH1 ARG A 106      14.422  -0.603 -12.667  1.00  2.24      4    N  
ATOM    631  NH2 ARG A 106      16.066  -1.826 -13.697  1.00  3.08      4    N  
ATOM    632  HN  ARG A 106      15.337  -2.595  -6.422  1.00  0.70      4    H  
ATOM    633  HE  ARG A 106      15.841  -3.289 -11.709  1.00  2.47      4    H  
ATOM    634  HH  ARG A 106      13.793  -0.461 -11.903  1.00  2.18      4    H  
ATOM    635  HH  ARG A 106      14.437   0.048 -13.426  1.00  2.77      4    H  
ATOM    636  HH  ARG A 106      16.682  -2.613 -13.711  1.00  3.57      4    H  
ATOM    637  HH  ARG A 106      16.074  -1.170 -14.452  1.00  3.46      4    H  
ATOM    638  N   ARG A 107      18.406  -2.214  -6.487  1.00  0.79      4    N  
ATOM    639  CA  ARG A 107      19.746  -1.748  -6.148  1.00  0.83      4    C  
ATOM    640  C   ARG A 107      20.603  -2.896  -5.625  1.00  0.82      4    C  
ATOM    641  O   ARG A 107      21.747  -3.069  -6.043  1.00  0.85      4    O  
ATOM    642  CB  ARG A 107      19.672  -0.633  -5.103  1.00  0.84      4    C  
ATOM    643  CG  ARG A 107      20.964   0.156  -4.964  1.00  0.97      4    C  
ATOM    644  CD  ARG A 107      21.371   0.306  -3.507  1.00  1.12      4    C  
ATOM    645  NE  ARG A 107      22.472   1.251  -3.340  1.00  1.65      4    N  
ATOM    646  CZ  ARG A 107      22.895   1.699  -2.159  1.00  2.22      4    C  
ATOM    647  NH1 ARG A 107      22.316   1.292  -1.036  1.00  2.62      4    N  
ATOM    648  NH2 ARG A 107      23.904   2.559  -2.102  1.00  3.04      4    N  
ATOM    649  HN  ARG A 107      17.635  -1.821  -6.028  1.00  0.76      4    H  
ATOM    650  HE  ARG A 107      22.920   1.571  -4.151  1.00  2.19      4    H  
ATOM    651  HH  ARG A 107      21.555   0.644  -1.068  1.00  2.54      4    H  
ATOM    652  HH  ARG A 107      22.642   1.634  -0.155  1.00  3.38      4    H  
ATOM    653  HH  ARG A 107      24.345   2.869  -2.944  1.00  3.36      4    H  
ATOM    654  HH  ARG A 107      24.223   2.896  -1.216  1.00  3.59      4    H  
ATOM    655  N   TYR A 108      20.042  -3.678  -4.708  1.00  0.80      4    N  
ATOM    656  CA  TYR A 108      20.759  -4.810  -4.131  1.00  0.83      4    C  
ATOM    657  C   TYR A 108      20.747  -6.002  -5.082  1.00  0.88      4    C  
ATOM    658  O   TYR A 108      21.776  -6.367  -5.650  1.00  0.93      4    O  
ATOM    659  CB  TYR A 108      20.133  -5.207  -2.793  1.00  0.82      4    C  
ATOM    660  CG  TYR A 108      20.741  -4.498  -1.604  1.00  0.83      4    C  
ATOM    661  CD1 TYR A 108      21.983  -4.875  -1.109  1.00  1.31      4    C  
ATOM    662  CD2 TYR A 108      20.073  -3.454  -0.978  1.00  1.19      4    C  
ATOM    663  CE1 TYR A 108      22.542  -4.231  -0.022  1.00  1.35      4    C  
ATOM    664  CE2 TYR A 108      20.627  -2.804   0.109  1.00  1.24      4    C  
ATOM    665  CZ  TYR A 108      21.860  -3.197   0.583  1.00  0.95      4    C  
ATOM    666  OH  TYR A 108      22.414  -2.552   1.665  1.00  1.05      4    O  
ATOM    667  HN  TYR A 108      19.126  -3.491  -4.413  1.00  0.78      4    H  
ATOM    668  HH  TYR A 108      21.973  -1.710   1.797  1.00  1.46      4    H  
ATOM    669  N   ARG A 109      19.575  -6.606  -5.247  1.00  0.90      4    N  
ATOM    670  CA  ARG A 109      19.426  -7.761  -6.127  1.00  0.99      4    C  
ATOM    671  C   ARG A 109      20.208  -8.972  -5.611  1.00  1.01      4    C  
ATOM    672  O   ARG A 109      20.403  -9.944  -6.341  1.00  1.08      4    O  
ATOM    673  CB  ARG A 109      19.889  -7.408  -7.541  1.00  1.05      4    C  
ATOM    674  CG  ARG A 109      18.922  -7.853  -8.626  1.00  1.63      4    C  
ATOM    675  CD  ARG A 109      19.349  -7.350  -9.995  1.00  2.00      4    C  
ATOM    676  NE  ARG A 109      18.639  -8.034 -11.073  1.00  1.71      4    N  
ATOM    677  CZ  ARG A 109      19.023  -8.013 -12.348  1.00  2.17      4    C  
ATOM    678  NH1 ARG A 109      20.109  -7.343 -12.715  1.00  2.98      4    N  
ATOM    679  NH2 ARG A 109      18.318  -8.666 -13.262  1.00  2.38      4    N  
ATOM    680  HN  ARG A 109      18.793  -6.270  -4.761  1.00  0.86      4    H  
ATOM    681  HE  ARG A 109      17.833  -8.537 -10.835  1.00  1.75      4    H  
ATOM    682  HH  ARG A 109      20.648  -6.847 -12.035  1.00  3.25      4    H  
ATOM    683  HH  ARG A 109      20.389  -7.334 -13.675  1.00  3.55      4    H  
ATOM    684  HH  ARG A 109      17.499  -9.173 -12.992  1.00  2.40      4    H  
ATOM    685  HH  ARG A 109      18.604  -8.652 -14.219  1.00  2.90      4    H  
ATOM    686  N   GLY A 110      20.654  -8.918  -4.355  1.00  0.97      4    N  
ATOM    687  CA  GLY A 110      21.403 -10.025  -3.791  1.00  1.00      4    C  
ATOM    688  C   GLY A 110      20.591 -10.823  -2.789  1.00  0.93      4    C  
ATOM    689  O   GLY A 110      20.613 -12.053  -2.801  1.00  1.05      4    O  
ATOM    690  HN  GLY A 110      20.474  -8.127  -3.809  1.00  0.92      4    H  
ATOM    691  N   ASP A 111      19.871 -10.119  -1.922  1.00  0.89      4    N  
ATOM    692  CA  ASP A 111      19.045 -10.765  -0.909  1.00  0.92      4    C  
ATOM    693  C   ASP A 111      17.568 -10.495  -1.162  1.00  0.98      4    C  
ATOM    694  O   ASP A 111      17.197  -9.965  -2.210  1.00  1.89      4    O  
ATOM    695  CB  ASP A 111      19.435 -10.273   0.486  1.00  0.95      4    C  
ATOM    696  CG  ASP A 111      20.936 -10.124   0.647  1.00  1.48      4    C  
ATOM    697  OD1 ASP A 111      21.519  -9.239  -0.013  1.00  2.26      4    O  
ATOM    698  OD2 ASP A 111      21.528 -10.894   1.433  1.00  2.10      4    O  
ATOM    699  HN  ASP A 111      19.895  -9.140  -1.966  1.00  0.94      4    H  
ATOM    700  N   PHE A 112      16.731 -10.867  -0.197  1.00  0.56      4    N  
ATOM    701  CA  PHE A 112      15.289 -10.670  -0.299  1.00  0.53      4    C  
ATOM    702  C   PHE A 112      14.670 -11.564  -1.369  1.00  0.71      4    C  
ATOM    703  O   PHE A 112      14.167 -12.644  -1.059  1.00  1.57      4    O  
ATOM    704  CB  PHE A 112      14.961  -9.203  -0.571  1.00  0.48      4    C  
ATOM    705  CG  PHE A 112      14.641  -8.438   0.675  1.00  0.43      4    C  
ATOM    706  CD1 PHE A 112      13.346  -8.392   1.158  1.00  1.11      4    C  
ATOM    707  CD2 PHE A 112      15.639  -7.774   1.366  1.00  1.19      4    C  
ATOM    708  CE1 PHE A 112      13.049  -7.693   2.312  1.00  1.18      4    C  
ATOM    709  CE2 PHE A 112      15.350  -7.071   2.520  1.00  1.20      4    C  
ATOM    710  CZ  PHE A 112      14.052  -7.030   2.993  1.00  0.59      4    C  
ATOM    711  HN  PHE A 112      17.086 -11.293   0.611  1.00  1.09      4    H  
ATOM    712  N   ALA A 113      14.692 -11.111  -2.621  1.00  0.61      4    N  
ATOM    713  CA  ALA A 113      14.115 -11.880  -3.717  1.00  0.68      4    C  
ATOM    714  C   ALA A 113      14.559 -13.338  -3.664  1.00  0.77      4    C  
ATOM    715  O   ALA A 113      13.758 -14.231  -3.386  1.00  0.92      4    O  
ATOM    716  CB  ALA A 113      14.493 -11.258  -5.053  1.00  0.73      4    C  
ATOM    717  HN  ALA A 113      15.093 -10.239  -2.816  1.00  1.17      4    H  
ATOM    718  N   GLU A 114      15.841 -13.574  -3.925  1.00  0.91      4    N  
ATOM    719  CA  GLU A 114      16.387 -14.926  -3.897  1.00  1.05      4    C  
ATOM    720  C   GLU A 114      16.379 -15.482  -2.476  1.00  1.01      4    C  
ATOM    721  O   GLU A 114      16.249 -16.689  -2.272  1.00  1.12      4    O  
ATOM    722  CB  GLU A 114      17.812 -14.939  -4.457  1.00  1.28      4    C  
ATOM    723  CG  GLU A 114      18.794 -14.107  -3.649  1.00  2.14      4    C  
ATOM    724  CD  GLU A 114      20.226 -14.574  -3.816  1.00  2.64      4    C  
ATOM    725  OE1 GLU A 114      20.717 -14.587  -4.964  1.00  2.92      4    O  
ATOM    726  OE2 GLU A 114      20.858 -14.927  -2.798  1.00  3.21      4    O  
ATOM    727  HN  GLU A 114      16.433 -12.822  -4.135  1.00  1.02      4    H  
ATOM    728  N   MET A 115      16.510 -14.593  -1.496  1.00  0.98      4    N  
ATOM    729  CA  MET A 115      16.510 -14.993  -0.093  1.00  1.08      4    C  
ATOM    730  C   MET A 115      15.233 -15.753   0.264  1.00  1.05      4    C  
ATOM    731  O   MET A 115      15.205 -16.511   1.234  1.00  1.11      4    O  
ATOM    732  CB  MET A 115      16.654 -13.764   0.806  1.00  1.27      4    C  
ATOM    733  CG  MET A 115      16.584 -14.082   2.290  1.00  1.30      4    C  
ATOM    734  SD  MET A 115      16.502 -12.600   3.314  1.00  1.45      4    S  
ATOM    735  CE  MET A 115      14.861 -12.004   2.917  1.00  0.90      4    C  
ATOM    736  HN  MET A 115      16.606 -13.644  -1.720  1.00  0.97      4    H  
ATOM    737  N   SER A 116      14.176 -15.550  -0.524  1.00  1.07      4    N  
ATOM    738  CA  SER A 116      12.901 -16.219  -0.286  1.00  1.20      4    C  
ATOM    739  C   SER A 116      13.008 -17.738  -0.457  1.00  1.08      4    C  
ATOM    740  O   SER A 116      12.100 -18.472  -0.067  1.00  1.15      4    O  
ATOM    741  CB  SER A 116      11.834 -15.668  -1.234  1.00  1.46      4    C  
ATOM    742  OG  SER A 116      11.623 -16.542  -2.328  1.00  2.14      4    O  
ATOM    743  HN  SER A 116      14.253 -14.936  -1.282  1.00  1.05      4    H  
ATOM    744  HG  SER A 116      11.929 -16.124  -3.136  1.00  2.40      4    H  
ATOM    745  N   SER A 117      14.115 -18.214  -1.031  1.00  0.97      4    N  
ATOM    746  CA  SER A 117      14.310 -19.645  -1.229  1.00  0.98      4    C  
ATOM    747  C   SER A 117      14.451 -20.361   0.111  1.00  0.85      4    C  
ATOM    748  O   SER A 117      14.071 -21.524   0.246  1.00  0.90      4    O  
ATOM    749  CB  SER A 117      15.550 -19.899  -2.089  1.00  1.05      4    C  
ATOM    750  OG  SER A 117      15.643 -21.264  -2.459  1.00  1.64      4    O  
ATOM    751  HN  SER A 117      14.816 -17.597  -1.319  1.00  0.94      4    H  
ATOM    752  HG  SER A 117      16.491 -21.425  -2.879  1.00  1.96      4    H  
ATOM    753  N   GLN A 118      14.997 -19.659   1.099  1.00  0.75      4    N  
ATOM    754  CA  GLN A 118      15.186 -20.228   2.429  1.00  0.74      4    C  
ATOM    755  C   GLN A 118      13.873 -20.783   2.971  1.00  0.78      4    C  
ATOM    756  O   GLN A 118      13.758 -21.978   3.244  1.00  0.98      4    O  
ATOM    757  CB  GLN A 118      15.739 -19.169   3.386  1.00  0.90      4    C  
ATOM    758  CG  GLN A 118      17.065 -19.557   4.021  1.00  1.07      4    C  
ATOM    759  CD  GLN A 118      16.968 -19.706   5.527  1.00  1.80      4    C  
ATOM    760  OE1 GLN A 118      15.887 -19.924   6.073  1.00  2.52      4    O  
ATOM    761  NE2 GLN A 118      18.103 -19.587   6.207  1.00  2.42      4    N  
ATOM    762  HN  GLN A 118      15.280 -18.735   0.931  1.00  0.77      4    H  
ATOM    763 1HE2 GLN A 118      18.927 -19.412   5.706  1.00  2.56      4    H  
ATOM    764 2HE2 GLN A 118      18.070 -19.679   7.182  1.00  3.09      4    H  
ATOM    765  N   LEU A 119      12.885 -19.908   3.123  1.00  0.83      4    N  
ATOM    766  CA  LEU A 119      11.578 -20.309   3.630  1.00  0.95      4    C  
ATOM    767  C   LEU A 119      11.048 -21.517   2.866  1.00  0.98      4    C  
ATOM    768  O   LEU A 119      11.312 -21.675   1.674  1.00  1.67      4    O  
ATOM    769  CB  LEU A 119      10.589 -19.146   3.522  1.00  1.14      4    C  
ATOM    770  CG  LEU A 119       9.174 -19.447   4.019  1.00  1.19      4    C  
ATOM    771  CD1 LEU A 119       8.471 -18.166   4.440  1.00  1.71      4    C  
ATOM    772  CD2 LEU A 119       8.373 -20.167   2.944  1.00  1.84      4    C  
ATOM    773  HN  LEU A 119      13.038 -18.969   2.887  1.00  0.94      4    H  
ATOM    774  N   HIS A 120      10.298 -22.368   3.559  1.00  1.27      4    N  
ATOM    775  CA  HIS A 120       9.731 -23.561   2.944  1.00  1.36      4    C  
ATOM    776  C   HIS A 120       8.665 -23.173   1.899  1.00  1.34      4    C  
ATOM    777  O   HIS A 120       8.971 -22.428   0.968  1.00  2.24      4    O  
ATOM    778  CB  HIS A 120       9.177 -24.487   4.035  1.00  1.59      4    C  
ATOM    779  CG  HIS A 120       8.894 -25.879   3.559  1.00  1.78      4    C  
ATOM    780  ND1 HIS A 120       8.485 -26.894   4.399  1.00  2.29      4    N  
ATOM    781  CD2 HIS A 120       8.961 -26.423   2.320  1.00  2.33      4    C  
ATOM    782  CE1 HIS A 120       8.313 -28.001   3.698  1.00  2.68      4    C  
ATOM    783  NE2 HIS A 120       8.594 -27.741   2.434  1.00  2.66      4    N  
ATOM    784  HE2 HIS A 120       8.546 -28.411   1.667  1.00  0.00      4    H  
ATOM    785  HN  HIS A 120      10.122 -22.188   4.506  1.00  1.90      4    H  
ATOM    786  HD1 HIS A 120       8.343 -26.815   5.365  1.00  2.75      4    H  
ATOM    787  N   LEU A 121       7.425 -23.662   2.034  1.00  0.99      4    N  
ATOM    788  CA  LEU A 121       6.373 -23.334   1.079  1.00  1.04      4    C  
ATOM    789  C   LEU A 121       5.074 -24.038   1.454  1.00  1.09      4    C  
ATOM    790  O   LEU A 121       4.883 -25.210   1.137  1.00  1.88      4    O  
ATOM    791  CB  LEU A 121       6.792 -23.735  -0.338  1.00  1.47      4    C  
ATOM    792  CG  LEU A 121       6.481 -22.703  -1.423  1.00  1.43      4    C  
ATOM    793  CD1 LEU A 121       5.020 -22.283  -1.357  1.00  1.91      4    C  
ATOM    794  CD2 LEU A 121       7.392 -21.493  -1.284  1.00  1.93      4    C  
ATOM    795  HN  LEU A 121       7.207 -24.250   2.779  1.00  1.43      4    H  
ATOM    796  N   THR A 122       4.185 -23.311   2.129  1.00  1.15      4    N  
ATOM    797  CA  THR A 122       2.894 -23.852   2.557  1.00  1.32      4    C  
ATOM    798  C   THR A 122       2.229 -22.916   3.560  1.00  0.98      4    C  
ATOM    799  O   THR A 122       2.876 -22.034   4.125  1.00  0.95      4    O  
ATOM    800  CB  THR A 122       3.048 -25.242   3.189  1.00  1.86      4    C  
ATOM    801  OG1 THR A 122       4.372 -25.457   3.645  1.00  2.15      4    O  
ATOM    802  CG2 THR A 122       2.690 -26.373   2.249  1.00  2.79      4    C  
ATOM    803  HN  THR A 122       4.397 -22.377   2.339  1.00  1.66      4    H  
ATOM    804  HG1 THR A 122       4.350 -25.886   4.503  1.00  2.62      4    H  
ATOM    805  N   PRO A 123       0.923 -23.102   3.801  1.00  1.25      4    N  
ATOM    806  CA  PRO A 123       0.172 -22.277   4.751  1.00  1.45      4    C  
ATOM    807  C   PRO A 123       0.634 -22.494   6.189  1.00  1.38      4    C  
ATOM    808  O   PRO A 123       0.488 -21.614   7.038  1.00  2.04      4    O  
ATOM    809  CB  PRO A 123      -1.274 -22.748   4.574  1.00  1.99      4    C  
ATOM    810  CG  PRO A 123      -1.162 -24.127   4.022  1.00  2.19      4    C  
ATOM    811  CD  PRO A 123       0.081 -24.135   3.175  1.00  1.77      4    C  
ATOM    812  N   PHE A 124       1.195 -23.672   6.456  1.00  1.15      4    N  
ATOM    813  CA  PHE A 124       1.682 -24.005   7.790  1.00  1.22      4    C  
ATOM    814  C   PHE A 124       3.179 -23.716   7.924  1.00  1.20      4    C  
ATOM    815  O   PHE A 124       3.850 -24.278   8.791  1.00  1.52      4    O  
ATOM    816  CB  PHE A 124       1.407 -25.479   8.092  1.00  1.39      4    C  
ATOM    817  CG  PHE A 124       1.729 -25.877   9.505  1.00  2.02      4    C  
ATOM    818  CD1 PHE A 124       0.902 -25.499  10.550  1.00  2.82      4    C  
ATOM    819  CD2 PHE A 124       2.857 -26.632   9.786  1.00  2.65      4    C  
ATOM    820  CE1 PHE A 124       1.195 -25.865  11.850  1.00  3.74      4    C  
ATOM    821  CE2 PHE A 124       3.155 -27.000  11.084  1.00  3.58      4    C  
ATOM    822  CZ  PHE A 124       2.323 -26.617  12.117  1.00  3.98      4    C  
ATOM    823  HN  PHE A 124       1.285 -24.332   5.738  1.00  1.48      4    H  
ATOM    824  N   THR A 125       3.702 -22.840   7.067  1.00  1.14      4    N  
ATOM    825  CA  THR A 125       5.118 -22.491   7.106  1.00  1.32      4    C  
ATOM    826  C   THR A 125       5.309 -20.978   7.157  1.00  1.00      4    C  
ATOM    827  O   THR A 125       5.961 -20.458   8.063  1.00  0.94      4    O  
ATOM    828  CB  THR A 125       5.841 -23.068   5.889  1.00  1.74      4    C  
ATOM    829  OG1 THR A 125       4.945 -23.235   4.805  1.00  2.19      4    O  
ATOM    830  CG2 THR A 125       6.490 -24.409   6.158  1.00  2.26      4    C  
ATOM    831  HN  THR A 125       3.122 -22.421   6.397  1.00  1.24      4    H  
ATOM    832  HG1 THR A 125       5.371 -23.745   4.112  1.00  2.71      4    H  
ATOM    833  N   ALA A 126       4.744 -20.281   6.175  1.00  0.97      4    N  
ATOM    834  CA  ALA A 126       4.854 -18.827   6.099  1.00  0.82      4    C  
ATOM    835  C   ALA A 126       4.603 -18.173   7.454  1.00  0.86      4    C  
ATOM    836  O   ALA A 126       5.270 -17.206   7.819  1.00  1.77      4    O  
ATOM    837  CB  ALA A 126       3.883 -18.282   5.063  1.00  0.80      4    C  
ATOM    838  HN  ALA A 126       4.245 -20.757   5.479  1.00  1.17      4    H  
ATOM    839  N   ARG A 127       3.636 -18.704   8.195  1.00  0.59      4    N  
ATOM    840  CA  ARG A 127       3.298 -18.167   9.509  1.00  0.65      4    C  
ATOM    841  C   ARG A 127       4.548 -17.967  10.361  1.00  0.64      4    C  
ATOM    842  O   ARG A 127       4.940 -16.836  10.648  1.00  0.84      4    O  
ATOM    843  CB  ARG A 127       2.322 -19.101  10.228  1.00  0.87      4    C  
ATOM    844  CG  ARG A 127       1.103 -18.389  10.793  1.00  1.05      4    C  
ATOM    845  CD  ARG A 127       1.486 -17.091  11.485  1.00  0.62      4    C  
ATOM    846  NE  ARG A 127       0.614 -16.798  12.620  1.00  1.18      4    N  
ATOM    847  CZ  ARG A 127       0.698 -15.692  13.357  1.00  1.67      4    C  
ATOM    848  NH1 ARG A 127       1.614 -14.768  13.086  1.00  2.22      4    N  
ATOM    849  NH2 ARG A 127      -0.137 -15.508  14.371  1.00  2.27      4    N  
ATOM    850  HN  ARG A 127       3.137 -19.474   7.850  1.00  1.19      4    H  
ATOM    851  HE  ARG A 127      -0.072 -17.460  12.845  1.00  1.76      4    H  
ATOM    852  HH  ARG A 127       2.248 -14.897  12.325  1.00  2.27      4    H  
ATOM    853  HH  ARG A 127       1.668 -13.941  13.646  1.00  2.90      4    H  
ATOM    854  HH  ARG A 127      -0.829 -16.199  14.580  1.00  2.57      4    H  
ATOM    855  HH  ARG A 127      -0.075 -14.678  14.926  1.00  2.71      4    H  
ATOM    856  N   GLY A 128       5.167 -19.071  10.766  1.00  0.53      4    N  
ATOM    857  CA  GLY A 128       6.363 -18.994  11.585  1.00  0.54      4    C  
ATOM    858  C   GLY A 128       7.496 -18.252  10.902  1.00  0.47      4    C  
ATOM    859  O   GLY A 128       7.987 -17.247  11.418  1.00  0.65      4    O  
ATOM    860  HN  GLY A 128       4.807 -19.946  10.510  1.00  0.58      4    H  
ATOM    861  N   ARG A 129       7.917 -18.750   9.743  1.00  0.46      4    N  
ATOM    862  CA  ARG A 129       9.005 -18.132   8.992  1.00  0.43      4    C  
ATOM    863  C   ARG A 129       8.814 -16.622   8.884  1.00  0.39      4    C  
ATOM    864  O   ARG A 129       9.764 -15.855   9.040  1.00  0.46      4    O  
ATOM    865  CB  ARG A 129       9.103 -18.748   7.595  1.00  0.47      4    C  
ATOM    866  CG  ARG A 129      10.320 -19.639   7.409  1.00  0.84      4    C  
ATOM    867  CD  ARG A 129      10.087 -21.028   7.981  1.00  0.87      4    C  
ATOM    868  NE  ARG A 129      11.333 -21.777   8.125  1.00  1.42      4    N  
ATOM    869  CZ  ARG A 129      12.192 -21.607   9.128  1.00  1.85      4    C  
ATOM    870  NH1 ARG A 129      11.948 -20.714  10.081  1.00  2.23      4    N  
ATOM    871  NH2 ARG A 129      13.300 -22.333   9.179  1.00  2.65      4    N  
ATOM    872  HN  ARG A 129       7.488 -19.556   9.387  1.00  0.62      4    H  
ATOM    873  HE  ARG A 129      11.541 -22.444   7.437  1.00  2.10      4    H  
ATOM    874  HH  ARG A 129      11.115 -20.162  10.052  1.00  2.24      4    H  
ATOM    875  HH  ARG A 129      12.600 -20.594  10.830  1.00  2.92      4    H  
ATOM    876  HH  ARG A 129      13.490 -23.007   8.466  1.00  3.09      4    H  
ATOM    877  HH  ARG A 129      13.947 -22.206   9.932  1.00  3.09      4    H  
ATOM    878  N   PHE A 130       7.583 -16.201   8.615  1.00  0.37      4    N  
ATOM    879  CA  PHE A 130       7.272 -14.782   8.488  1.00  0.40      4    C  
ATOM    880  C   PHE A 130       7.846 -13.991   9.659  1.00  0.40      4    C  
ATOM    881  O   PHE A 130       8.438 -12.927   9.473  1.00  0.42      4    O  
ATOM    882  CB  PHE A 130       5.759 -14.573   8.410  1.00  0.51      4    C  
ATOM    883  CG  PHE A 130       5.332 -13.162   8.698  1.00  0.52      4    C  
ATOM    884  CD1 PHE A 130       5.135 -12.736  10.001  1.00  1.24      4    C  
ATOM    885  CD2 PHE A 130       5.127 -12.263   7.664  1.00  1.37      4    C  
ATOM    886  CE1 PHE A 130       4.741 -11.438  10.268  1.00  1.35      4    C  
ATOM    887  CE2 PHE A 130       4.733 -10.964   7.924  1.00  1.44      4    C  
ATOM    888  CZ  PHE A 130       4.540 -10.551   9.228  1.00  0.87      4    C  
ATOM    889  HN  PHE A 130       6.866 -16.860   8.501  1.00  0.39      4    H  
ATOM    890  N   ALA A 131       7.668 -14.517  10.867  1.00  0.44      4    N  
ATOM    891  CA  ALA A 131       8.168 -13.860  12.068  1.00  0.48      4    C  
ATOM    892  C   ALA A 131       9.686 -13.719  12.027  1.00  0.43      4    C  
ATOM    893  O   ALA A 131      10.232 -12.667  12.360  1.00  0.43      4    O  
ATOM    894  CB  ALA A 131       7.742 -14.632  13.308  1.00  0.58      4    C  
ATOM    895  HN  ALA A 131       7.188 -15.367  10.951  1.00  0.49      4    H  
ATOM    896  N   THR A 132      10.364 -14.787  11.619  1.00  0.41      4    N  
ATOM    897  CA  THR A 132      11.820 -14.783  11.538  1.00  0.40      4    C  
ATOM    898  C   THR A 132      12.309 -13.775  10.502  1.00  0.35      4    C  
ATOM    899  O   THR A 132      13.067 -12.859  10.821  1.00  0.37      4    O  
ATOM    900  CB  THR A 132      12.336 -16.180  11.188  1.00  0.44      4    C  
ATOM    901  OG1 THR A 132      11.570 -17.175  11.844  1.00  0.73      4    O  
ATOM    902  CG2 THR A 132      13.786 -16.394  11.565  1.00  0.66      4    C  
ATOM    903  HN  THR A 132       9.874 -15.598  11.369  1.00  0.42      4    H  
ATOM    904  HG1 THR A 132      11.781 -17.176  12.781  1.00  1.25      4    H  
ATOM    905  N   VAL A 133      11.873 -13.952   9.259  1.00  0.37      4    N  
ATOM    906  CA  VAL A 133      12.269 -13.061   8.176  1.00  0.34      4    C  
ATOM    907  C   VAL A 133      12.113 -11.597   8.577  1.00  0.32      4    C  
ATOM    908  O   VAL A 133      13.059 -10.814   8.483  1.00  0.32      4    O  
ATOM    909  CB  VAL A 133      11.443 -13.321   6.903  1.00  0.37      4    C  
ATOM    910  CG1 VAL A 133      11.902 -12.414   5.773  1.00  0.40      4    C  
ATOM    911  CG2 VAL A 133      11.538 -14.784   6.495  1.00  0.47      4    C  
ATOM    912  HN  VAL A 133      11.273 -14.702   9.066  1.00  0.44      4    H  
ATOM    913  N   VAL A 134      10.914 -11.233   9.022  1.00  0.32      4    N  
ATOM    914  CA  VAL A 134      10.633  -9.862   9.434  1.00  0.32      4    C  
ATOM    915  C   VAL A 134      11.503  -9.447  10.615  1.00  0.31      4    C  
ATOM    916  O   VAL A 134      12.009  -8.325  10.664  1.00  0.34      4    O  
ATOM    917  CB  VAL A 134       9.152  -9.684   9.819  1.00  0.35      4    C  
ATOM    918  CG1 VAL A 134       8.937  -8.348  10.514  1.00  0.49      4    C  
ATOM    919  CG2 VAL A 134       8.263  -9.804   8.591  1.00  0.40      4    C  
ATOM    920  HN  VAL A 134      10.201 -11.903   9.074  1.00  0.33      4    H  
ATOM    921  N   GLU A 135      11.674 -10.355  11.567  1.00  0.33      4    N  
ATOM    922  CA  GLU A 135      12.483 -10.077  12.746  1.00  0.34      4    C  
ATOM    923  C   GLU A 135      13.850  -9.528  12.349  1.00  0.33      4    C  
ATOM    924  O   GLU A 135      14.334  -8.558  12.932  1.00  0.33      4    O  
ATOM    925  CB  GLU A 135      12.652 -11.344  13.586  1.00  0.41      4    C  
ATOM    926  CG  GLU A 135      11.543 -11.552  14.604  1.00  0.67      4    C  
ATOM    927  CD  GLU A 135      11.942 -11.113  15.999  1.00  1.33      4    C  
ATOM    928  OE1 GLU A 135      12.759 -10.176  16.116  1.00  1.83      4    O  
ATOM    929  OE2 GLU A 135      11.437 -11.707  16.975  1.00  2.14      4    O  
ATOM    930  HN  GLU A 135      11.246 -11.232  11.476  1.00  0.36      4    H  
ATOM    931  N   GLU A 136      14.471 -10.158  11.356  1.00  0.37      4    N  
ATOM    932  CA  GLU A 136      15.786  -9.738  10.882  1.00  0.41      4    C  
ATOM    933  C   GLU A 136      15.701  -8.434  10.092  1.00  0.40      4    C  
ATOM    934  O   GLU A 136      16.615  -7.611  10.137  1.00  0.45      4    O  
ATOM    935  CB  GLU A 136      16.411 -10.832  10.015  1.00  0.51      4    C  
ATOM    936  CG  GLU A 136      17.913 -10.683   9.837  1.00  1.39      4    C  
ATOM    937  CD  GLU A 136      18.660 -11.979  10.083  1.00  1.92      4    C  
ATOM    938  OE1 GLU A 136      18.185 -13.036   9.616  1.00  2.43      4    O  
ATOM    939  OE2 GLU A 136      19.721 -11.937  10.741  1.00  2.56      4    O  
ATOM    940  HN  GLU A 136      14.036 -10.929  10.933  1.00  0.39      4    H  
ATOM    941  N   LEU A 137      14.600  -8.251   9.368  1.00  0.39      4    N  
ATOM    942  CA  LEU A 137      14.406  -7.044   8.571  1.00  0.44      4    C  
ATOM    943  C   LEU A 137      14.647  -5.795   9.412  1.00  0.44      4    C  
ATOM    944  O   LEU A 137      15.460  -4.943   9.054  1.00  0.52      4    O  
ATOM    945  CB  LEU A 137      12.996  -7.008   7.982  1.00  0.45      4    C  
ATOM    946  CG  LEU A 137      12.709  -8.042   6.889  1.00  0.49      4    C  
ATOM    947  CD1 LEU A 137      11.533  -7.592   6.049  1.00  1.08      4    C  
ATOM    948  CD2 LEU A 137      13.929  -8.262   6.005  1.00  0.98      4    C  
ATOM    949  HN  LEU A 137      13.905  -8.942   9.374  1.00  0.37      4    H  
ATOM    950  N   PHE A 138      13.934  -5.691  10.528  1.00  0.41      4    N  
ATOM    951  CA  PHE A 138      14.074  -4.540  11.415  1.00  0.47      4    C  
ATOM    952  C   PHE A 138      14.895  -4.874  12.666  1.00  0.71      4    C  
ATOM    953  O   PHE A 138      14.978  -4.059  13.585  1.00  1.31      4    O  
ATOM    954  CB  PHE A 138      12.695  -4.022  11.822  1.00  0.67      4    C  
ATOM    955  CG  PHE A 138      11.786  -3.768  10.653  1.00  0.53      4    C  
ATOM    956  CD1 PHE A 138      12.071  -2.761   9.744  1.00  1.14      4    C  
ATOM    957  CD2 PHE A 138      10.650  -4.537  10.462  1.00  1.35      4    C  
ATOM    958  CE1 PHE A 138      11.239  -2.527   8.666  1.00  1.16      4    C  
ATOM    959  CE2 PHE A 138       9.815  -4.308   9.385  1.00  1.36      4    C  
ATOM    960  CZ  PHE A 138      10.110  -3.301   8.486  1.00  0.59      4    C  
ATOM    961  HN  PHE A 138      13.300  -6.402  10.760  1.00  0.38      4    H  
ATOM    962  N   ARG A 139      15.490  -6.072  12.703  1.00  0.62      4    N  
ATOM    963  CA  ARG A 139      16.292  -6.500  13.848  1.00  0.99      4    C  
ATOM    964  C   ARG A 139      17.221  -5.387  14.324  1.00  1.08      4    C  
ATOM    965  O   ARG A 139      17.410  -5.198  15.526  1.00  1.31      4    O  
ATOM    966  CB  ARG A 139      17.111  -7.740  13.484  1.00  1.35      4    C  
ATOM    967  CG  ARG A 139      18.341  -7.934  14.356  1.00  1.80      4    C  
ATOM    968  CD  ARG A 139      18.748  -9.397  14.425  1.00  2.54      4    C  
ATOM    969  NE  ARG A 139      20.066  -9.570  15.032  1.00  3.08      4    N  
ATOM    970  CZ  ARG A 139      20.598 -10.755  15.329  1.00  3.61      4    C  
ATOM    971  NH1 ARG A 139      19.933 -11.876  15.076  1.00  3.79      4    N  
ATOM    972  NH2 ARG A 139      21.803 -10.819  15.880  1.00  4.36      4    N  
ATOM    973  HN  ARG A 139      15.379  -6.687  11.951  1.00  0.72      4    H  
ATOM    974  HE  ARG A 139      20.582  -8.761  15.229  1.00  3.40      4    H  
ATOM    975  HH  ARG A 139      19.024 -11.839  14.661  1.00  3.60      4    H  
ATOM    976  HH  ARG A 139      20.342 -12.760  15.303  1.00  4.37      4    H  
ATOM    977  HH  ARG A 139      22.310  -9.978  16.072  1.00  4.65      4    H  
ATOM    978  HH  ARG A 139      22.203 -11.707  16.103  1.00  4.84      4    H  
ATOM    979  N   ASP A 140      17.798  -4.653  13.379  1.00  1.12      4    N  
ATOM    980  CA  ASP A 140      18.705  -3.560  13.710  1.00  1.33      4    C  
ATOM    981  C   ASP A 140      18.044  -2.209  13.458  1.00  0.97      4    C  
ATOM    982  O   ASP A 140      18.335  -1.541  12.466  1.00  1.61      4    O  
ATOM    983  CB  ASP A 140      19.992  -3.672  12.892  1.00  1.81      4    C  
ATOM    984  CG  ASP A 140      21.135  -4.265  13.691  1.00  2.60      4    C  
ATOM    985  OD1 ASP A 140      21.643  -3.577  14.601  1.00  3.20      4    O  
ATOM    986  OD2 ASP A 140      21.522  -5.418  13.407  1.00  3.14      4    O  
ATOM    987  HN  ASP A 140      17.612  -4.849  12.437  1.00  1.15      4    H  
ATOM    988  N   GLY A 141      17.153  -1.813  14.361  1.00  0.90      4    N  
ATOM    989  CA  GLY A 141      16.465  -0.543  14.217  1.00  0.75      4    C  
ATOM    990  C   GLY A 141      15.605  -0.488  12.970  1.00  0.63      4    C  
ATOM    991  O   GLY A 141      15.940  -1.091  11.950  1.00  0.90      4    O  
ATOM    992  HN  GLY A 141      16.961  -2.388  15.131  1.00  1.56      4    H  
ATOM    993  N   VAL A 142      14.491   0.232  13.052  1.00  0.47      4    N  
ATOM    994  CA  VAL A 142      13.579   0.359  11.923  1.00  0.45      4    C  
ATOM    995  C   VAL A 142      13.782   1.680  11.188  1.00  0.55      4    C  
ATOM    996  O   VAL A 142      14.047   2.713  11.802  1.00  1.24      4    O  
ATOM    997  CB  VAL A 142      12.110   0.256  12.374  1.00  0.51      4    C  
ATOM    998  CG1 VAL A 142      11.216  -0.121  11.202  1.00  0.70      4    C  
ATOM    999  CG2 VAL A 142      11.969  -0.748  13.507  1.00  0.47      4    C  
ATOM   1000  HN  VAL A 142      14.276   0.686  13.893  1.00  0.62      4    H  
ATOM   1001  N   ASN A 143      13.653   1.632   9.867  1.00  0.41      4    N  
ATOM   1002  CA  ASN A 143      13.816   2.816   9.030  1.00  0.41      4    C  
ATOM   1003  C   ASN A 143      12.962   2.702   7.771  1.00  0.37      4    C  
ATOM   1004  O   ASN A 143      12.529   1.609   7.407  1.00  0.36      4    O  
ATOM   1005  CB  ASN A 143      15.286   3.001   8.649  1.00  0.45      4    C  
ATOM   1006  CG  ASN A 143      15.990   4.010   9.536  1.00  1.16      4    C  
ATOM   1007  OD1 ASN A 143      15.347   4.798  10.231  1.00  2.05      4    O  
ATOM   1008  ND2 ASN A 143      17.317   3.991   9.516  1.00  1.67      4    N  
ATOM   1009  HN  ASN A 143      13.443   0.776   9.443  1.00  0.90      4    H  
ATOM   1010 1HD2 ASN A 143      17.762   3.337   8.938  1.00  1.98      4    H  
ATOM   1011 2HD2 ASN A 143      17.798   4.632  10.081  1.00  2.18      4    H  
ATOM   1012  N   TRP A 144      12.717   3.829   7.108  1.00  0.36      4    N  
ATOM   1013  CA  TRP A 144      11.909   3.835   5.894  1.00  0.35      4    C  
ATOM   1014  C   TRP A 144      12.398   2.773   4.918  1.00  0.33      4    C  
ATOM   1015  O   TRP A 144      11.666   1.843   4.580  1.00  0.32      4    O  
ATOM   1016  CB  TRP A 144      11.948   5.213   5.230  1.00  0.36      4    C  
ATOM   1017  CG  TRP A 144      11.114   6.239   5.937  1.00  0.33      4    C  
ATOM   1018  CD1 TRP A 144      11.511   7.486   6.327  1.00  0.34      4    C  
ATOM   1019  CD2 TRP A 144       9.744   6.109   6.338  1.00  0.32      4    C  
ATOM   1020  NE1 TRP A 144      10.472   8.139   6.945  1.00  0.34      4    N  
ATOM   1021  CE2 TRP A 144       9.378   7.316   6.965  1.00  0.32      4    C  
ATOM   1022  CE3 TRP A 144       8.791   5.092   6.228  1.00  0.34      4    C  
ATOM   1023  CZ2 TRP A 144       8.102   7.530   7.479  1.00  0.33      4    C  
ATOM   1024  CZ3 TRP A 144       7.525   5.307   6.740  1.00  0.35      4    C  
ATOM   1025  CH2 TRP A 144       7.190   6.518   7.358  1.00  0.34      4    C  
ATOM   1026  HN  TRP A 144      13.083   4.674   7.440  1.00  0.38      4    H  
ATOM   1027  HE1 TRP A 144      10.510   9.047   7.313  1.00  0.37      4    H  
ATOM   1028  N   GLY A 145      13.641   2.917   4.472  1.00  0.34      4    N  
ATOM   1029  CA  GLY A 145      14.211   1.960   3.542  1.00  0.34      4    C  
ATOM   1030  C   GLY A 145      13.990   0.530   3.989  1.00  0.32      4    C  
ATOM   1031  O   GLY A 145      13.687  -0.345   3.177  1.00  0.32      4    O  
ATOM   1032  HN  GLY A 145      14.174   3.679   4.779  1.00  0.35      4    H  
ATOM   1033  N   ARG A 146      14.129   0.296   5.290  1.00  0.31      4    N  
ATOM   1034  CA  ARG A 146      13.931  -1.032   5.852  1.00  0.31      4    C  
ATOM   1035  C   ARG A 146      12.475  -1.456   5.707  1.00  0.29      4    C  
ATOM   1036  O   ARG A 146      12.179  -2.623   5.448  1.00  0.31      4    O  
ATOM   1037  CB  ARG A 146      14.338  -1.053   7.325  1.00  0.32      4    C  
ATOM   1038  CG  ARG A 146      15.833  -1.214   7.542  1.00  0.63      4    C  
ATOM   1039  CD  ARG A 146      16.217  -2.675   7.705  1.00  0.81      4    C  
ATOM   1040  NE  ARG A 146      17.385  -3.026   6.900  1.00  1.38      4    N  
ATOM   1041  CZ  ARG A 146      18.154  -4.090   7.126  1.00  1.66      4    C  
ATOM   1042  NH1 ARG A 146      17.887  -4.914   8.133  1.00  2.09      4    N  
ATOM   1043  NH2 ARG A 146      19.196  -4.330   6.342  1.00  2.22      4    N  
ATOM   1044  HN  ARG A 146      14.360   1.038   5.887  1.00  0.32      4    H  
ATOM   1045  HE  ARG A 146      17.609  -2.437   6.149  1.00  2.02      4    H  
ATOM   1046  HH  ARG A 146      17.104  -4.742   8.730  1.00  2.12      4    H  
ATOM   1047  HH  ARG A 146      18.471  -5.710   8.294  1.00  2.73      4    H  
ATOM   1048  HH  ARG A 146      19.402  -3.713   5.583  1.00  2.60      4    H  
ATOM   1049  HH  ARG A 146      19.774  -5.128   6.510  1.00  2.56      4    H  
ATOM   1050  N   ILE A 147      11.567  -0.495   5.861  1.00  0.27      4    N  
ATOM   1051  CA  ILE A 147      10.143  -0.766   5.731  1.00  0.28      4    C  
ATOM   1052  C   ILE A 147       9.822  -1.192   4.308  1.00  0.29      4    C  
ATOM   1053  O   ILE A 147       9.260  -2.263   4.079  1.00  0.30      4    O  
ATOM   1054  CB  ILE A 147       9.294   0.469   6.089  1.00  0.29      4    C  
ATOM   1055  CG1 ILE A 147       9.153   0.598   7.606  1.00  0.44      4    C  
ATOM   1056  CG2 ILE A 147       7.926   0.379   5.431  1.00  0.46      4    C  
ATOM   1057  CD1 ILE A 147       9.483   1.980   8.128  1.00  0.70      4    C  
ATOM   1058  HN  ILE A 147      11.863   0.419   6.052  1.00  0.27      4    H  
ATOM   1059  N   VAL A 148      10.196  -0.346   3.353  1.00  0.29      4    N  
ATOM   1060  CA  VAL A 148       9.964  -0.632   1.946  1.00  0.30      4    C  
ATOM   1061  C   VAL A 148      10.420  -2.046   1.610  1.00  0.30      4    C  
ATOM   1062  O   VAL A 148       9.798  -2.736   0.804  1.00  0.30      4    O  
ATOM   1063  CB  VAL A 148      10.705   0.372   1.042  1.00  0.31      4    C  
ATOM   1064  CG1 VAL A 148      11.328  -0.337  -0.152  1.00  0.35      4    C  
ATOM   1065  CG2 VAL A 148       9.761   1.474   0.584  1.00  0.35      4    C  
ATOM   1066  HN  VAL A 148      10.645   0.489   3.601  1.00  0.28      4    H  
ATOM   1067  N   ALA A 149      11.509  -2.474   2.244  1.00  0.30      4    N  
ATOM   1068  CA  ALA A 149      12.045  -3.810   2.022  1.00  0.31      4    C  
ATOM   1069  C   ALA A 149      11.080  -4.869   2.539  1.00  0.31      4    C  
ATOM   1070  O   ALA A 149      10.894  -5.912   1.914  1.00  0.32      4    O  
ATOM   1071  CB  ALA A 149      13.403  -3.953   2.694  1.00  0.32      4    C  
ATOM   1072  HN  ALA A 149      11.961  -1.878   2.881  1.00  0.30      4    H  
ATOM   1073  N   PHE A 150      10.461  -4.588   3.681  1.00  0.30      4    N  
ATOM   1074  CA  PHE A 150       9.508  -5.513   4.282  1.00  0.30      4    C  
ATOM   1075  C   PHE A 150       8.326  -5.754   3.351  1.00  0.29      4    C  
ATOM   1076  O   PHE A 150       7.775  -6.854   3.303  1.00  0.33      4    O  
ATOM   1077  CB  PHE A 150       9.020  -4.969   5.626  1.00  0.32      4    C  
ATOM   1078  CG  PHE A 150       7.605  -5.347   5.953  1.00  0.36      4    C  
ATOM   1079  CD1 PHE A 150       7.304  -6.614   6.427  1.00  1.18      4    C  
ATOM   1080  CD2 PHE A 150       6.575  -4.433   5.792  1.00  1.34      4    C  
ATOM   1081  CE1 PHE A 150       6.002  -6.963   6.732  1.00  1.19      4    C  
ATOM   1082  CE2 PHE A 150       5.272  -4.777   6.097  1.00  1.47      4    C  
ATOM   1083  CZ  PHE A 150       4.985  -6.043   6.568  1.00  0.71      4    C  
ATOM   1084  HN  PHE A 150      10.646  -3.735   4.128  1.00  0.29      4    H  
ATOM   1085  N   PHE A 151       7.944  -4.721   2.607  1.00  0.27      4    N  
ATOM   1086  CA  PHE A 151       6.831  -4.826   1.673  1.00  0.26      4    C  
ATOM   1087  C   PHE A 151       7.184  -5.759   0.520  1.00  0.25      4    C  
ATOM   1088  O   PHE A 151       6.544  -6.792   0.325  1.00  0.26      4    O  
ATOM   1089  CB  PHE A 151       6.457  -3.444   1.134  1.00  0.26      4    C  
ATOM   1090  CG  PHE A 151       5.517  -2.686   2.028  1.00  0.27      4    C  
ATOM   1091  CD1 PHE A 151       5.991  -2.016   3.144  1.00  1.24      4    C  
ATOM   1092  CD2 PHE A 151       4.160  -2.645   1.751  1.00  1.07      4    C  
ATOM   1093  CE1 PHE A 151       5.128  -1.318   3.968  1.00  1.28      4    C  
ATOM   1094  CE2 PHE A 151       3.293  -1.949   2.571  1.00  1.05      4    C  
ATOM   1095  CZ  PHE A 151       3.777  -1.285   3.681  1.00  0.34      4    C  
ATOM   1096  HN  PHE A 151       8.425  -3.871   2.687  1.00  0.27      4    H  
ATOM   1097  N   GLU A 152       8.209  -5.386  -0.241  1.00  0.25      4    N  
ATOM   1098  CA  GLU A 152       8.655  -6.188  -1.375  1.00  0.25      4    C  
ATOM   1099  C   GLU A 152       8.791  -7.656  -0.984  1.00  0.26      4    C  
ATOM   1100  O   GLU A 152       8.436  -8.549  -1.753  1.00  0.28      4    O  
ATOM   1101  CB  GLU A 152       9.992  -5.663  -1.901  1.00  0.27      4    C  
ATOM   1102  CG  GLU A 152      10.046  -5.543  -3.414  1.00  0.95      4    C  
ATOM   1103  CD  GLU A 152      10.914  -6.609  -4.053  1.00  1.57      4    C  
ATOM   1104  OE1 GLU A 152      11.944  -6.976  -3.449  1.00  2.24      4    O  
ATOM   1105  OE2 GLU A 152      10.564  -7.078  -5.156  1.00  2.25      4    O  
ATOM   1106  HN  GLU A 152       8.678  -4.551  -0.034  1.00  0.25      4    H  
ATOM   1107  N   PHE A 153       9.307  -7.899   0.217  1.00  0.25      4    N  
ATOM   1108  CA  PHE A 153       9.487  -9.259   0.709  1.00  0.27      4    C  
ATOM   1109  C   PHE A 153       8.159 -10.009   0.724  1.00  0.28      4    C  
ATOM   1110  O   PHE A 153       8.034 -11.083   0.136  1.00  0.32      4    O  
ATOM   1111  CB  PHE A 153      10.093  -9.241   2.113  1.00  0.29      4    C  
ATOM   1112  CG  PHE A 153       9.467 -10.235   3.050  1.00  0.28      4    C  
ATOM   1113  CD1 PHE A 153       9.598 -11.596   2.825  1.00  1.13      4    C  
ATOM   1114  CD2 PHE A 153       8.748  -9.808   4.155  1.00  0.86      4    C  
ATOM   1115  CE1 PHE A 153       9.024 -12.513   3.685  1.00  1.15      4    C  
ATOM   1116  CE2 PHE A 153       8.171 -10.720   5.018  1.00  0.87      4    C  
ATOM   1117  CZ  PHE A 153       8.310 -12.074   4.783  1.00  0.37      4    C  
ATOM   1118  HN  PHE A 153       9.570  -7.145   0.786  1.00  0.25      4    H  
ATOM   1119  N   GLY A 154       7.168  -9.433   1.398  1.00  0.30      4    N  
ATOM   1120  CA  GLY A 154       5.862 -10.060   1.472  1.00  0.34      4    C  
ATOM   1121  C   GLY A 154       5.281 -10.346   0.102  1.00  0.33      4    C  
ATOM   1122  O   GLY A 154       4.585 -11.343  -0.090  1.00  0.37      4    O  
ATOM   1123  HN  GLY A 154       7.325  -8.575   1.845  1.00  0.32      4    H  
ATOM   1124  N   GLY A 155       5.571  -9.470  -0.855  1.00  0.32      4    N  
ATOM   1125  CA  GLY A 155       5.068  -9.651  -2.203  1.00  0.35      4    C  
ATOM   1126  C   GLY A 155       5.659 -10.872  -2.879  1.00  0.35      4    C  
ATOM   1127  O   GLY A 155       4.990 -11.540  -3.667  1.00  0.39      4    O  
ATOM   1128  HN  GLY A 155       6.133  -8.695  -0.643  1.00  0.34      4    H  
ATOM   1129  N   VAL A 156       6.918 -11.165  -2.568  1.00  0.33      4    N  
ATOM   1130  CA  VAL A 156       7.600 -12.315  -3.147  1.00  0.36      4    C  
ATOM   1131  C   VAL A 156       7.008 -13.620  -2.627  1.00  0.36      4    C  
ATOM   1132  O   VAL A 156       6.795 -14.564  -3.388  1.00  0.37      4    O  
ATOM   1133  CB  VAL A 156       9.108 -12.289  -2.834  1.00  0.39      4    C  
ATOM   1134  CG1 VAL A 156       9.627 -13.696  -2.582  1.00  0.54      4    C  
ATOM   1135  CG2 VAL A 156       9.877 -11.624  -3.966  1.00  0.59      4    C  
ATOM   1136  HN  VAL A 156       7.398 -10.595  -1.931  1.00  0.33      4    H  
ATOM   1137  N   MET A 157       6.742 -13.664  -1.326  1.00  0.36      4    N  
ATOM   1138  CA  MET A 157       6.172 -14.852  -0.701  1.00  0.39      4    C  
ATOM   1139  C   MET A 157       4.776 -15.135  -1.246  1.00  0.37      4    C  
ATOM   1140  O   MET A 157       4.421 -16.285  -1.504  1.00  0.38      4    O  
ATOM   1141  CB  MET A 157       6.114 -14.676   0.818  1.00  0.44      4    C  
ATOM   1142  CG  MET A 157       5.206 -15.678   1.512  1.00  0.84      4    C  
ATOM   1143  SD  MET A 157       5.779 -16.103   3.168  1.00  1.15      4    S  
ATOM   1144  CE  MET A 157       4.819 -14.964   4.162  1.00  0.70      4    C  
ATOM   1145  HN  MET A 157       6.934 -12.878  -0.772  1.00  0.36      4    H  
ATOM   1146  N   CYS A 158       3.988 -14.079  -1.421  1.00  0.37      4    N  
ATOM   1147  CA  CYS A 158       2.631 -14.214  -1.937  1.00  0.38      4    C  
ATOM   1148  C   CYS A 158       2.641 -14.821  -3.336  1.00  0.37      4    C  
ATOM   1149  O   CYS A 158       2.098 -15.904  -3.557  1.00  0.45      4    O  
ATOM   1150  CB  CYS A 158       1.934 -12.852  -1.963  1.00  0.41      4    C  
ATOM   1151  SG  CYS A 158       0.793 -12.633  -3.347  1.00  1.19      4    S  
ATOM   1152  HN  CYS A 158       4.328 -13.187  -1.198  1.00  0.39      4    H  
ATOM   1153  HG  CYS A 158       0.112 -12.013  -3.075  1.00  1.40      4    H  
ATOM   1154  N   VAL A 159       3.264 -14.119  -4.277  1.00  0.38      4    N  
ATOM   1155  CA  VAL A 159       3.345 -14.591  -5.653  1.00  0.43      4    C  
ATOM   1156  C   VAL A 159       3.806 -16.044  -5.702  1.00  0.45      4    C  
ATOM   1157  O   VAL A 159       3.378 -16.813  -6.563  1.00  0.49      4    O  
ATOM   1158  CB  VAL A 159       4.304 -13.718  -6.489  1.00  0.50      4    C  
ATOM   1159  CG1 VAL A 159       5.334 -14.573  -7.215  1.00  0.77      4    C  
ATOM   1160  CG2 VAL A 159       3.520 -12.866  -7.477  1.00  0.73      4    C  
ATOM   1161  HN  VAL A 159       3.679 -13.264  -4.039  1.00  0.41      4    H  
ATOM   1162  N   GLU A 160       4.678 -16.414  -4.770  1.00  0.44      4    N  
ATOM   1163  CA  GLU A 160       5.191 -17.776  -4.706  1.00  0.51      4    C  
ATOM   1164  C   GLU A 160       4.056 -18.766  -4.472  1.00  0.49      4    C  
ATOM   1165  O   GLU A 160       4.033 -19.851  -5.054  1.00  0.56      4    O  
ATOM   1166  CB  GLU A 160       6.232 -17.902  -3.591  1.00  0.57      4    C  
ATOM   1167  CG  GLU A 160       7.411 -18.788  -3.957  1.00  1.15      4    C  
ATOM   1168  CD  GLU A 160       8.585 -18.617  -3.014  1.00  1.62      4    C  
ATOM   1169  OE1 GLU A 160       8.350 -18.395  -1.808  1.00  2.33      4    O  
ATOM   1170  OE2 GLU A 160       9.740 -18.706  -3.481  1.00  2.13      4    O  
ATOM   1171  HN  GLU A 160       4.978 -15.757  -4.108  1.00  0.42      4    H  
ATOM   1172  N   SER A 161       3.113 -18.382  -3.618  1.00  0.45      4    N  
ATOM   1173  CA  SER A 161       1.970 -19.230  -3.308  1.00  0.46      4    C  
ATOM   1174  C   SER A 161       1.175 -19.549  -4.570  1.00  0.44      4    C  
ATOM   1175  O   SER A 161       1.065 -20.707  -4.969  1.00  0.47      4    O  
ATOM   1176  CB  SER A 161       1.068 -18.548  -2.278  1.00  0.48      4    C  
ATOM   1177  OG  SER A 161       1.769 -17.536  -1.577  1.00  1.17      4    O  
ATOM   1178  HN  SER A 161       3.189 -17.504  -3.188  1.00  0.44      4    H  
ATOM   1179  HG  SER A 161       1.453 -16.674  -1.858  1.00  1.65      4    H  
ATOM   1180  N   VAL A 162       0.631 -18.512  -5.199  1.00  0.42      4    N  
ATOM   1181  CA  VAL A 162      -0.146 -18.687  -6.422  1.00  0.42      4    C  
ATOM   1182  C   VAL A 162       0.641 -19.473  -7.469  1.00  0.41      4    C  
ATOM   1183  O   VAL A 162       0.059 -20.121  -8.338  1.00  0.48      4    O  
ATOM   1184  CB  VAL A 162      -0.573 -17.334  -7.023  1.00  0.46      4    C  
ATOM   1185  CG1 VAL A 162       0.469 -16.830  -8.009  1.00  0.73      4    C  
ATOM   1186  CG2 VAL A 162      -1.932 -17.457  -7.694  1.00  0.91      4    C  
ATOM   1187  HN  VAL A 162       0.763 -17.611  -4.837  1.00  0.40      4    H  
ATOM   1188  N   ASN A 163       1.968 -19.420  -7.375  1.00  0.48      4    N  
ATOM   1189  CA  ASN A 163       2.828 -20.134  -8.310  1.00  0.51      4    C  
ATOM   1190  C   ASN A 163       2.785 -21.635  -8.039  1.00  0.60      4    C  
ATOM   1191  O   ASN A 163       2.737 -22.443  -8.967  1.00  0.96      4    O  
ATOM   1192  CB  ASN A 163       4.266 -19.625  -8.205  1.00  0.56      4    C  
ATOM   1193  CG  ASN A 163       4.895 -19.388  -9.564  1.00  0.96      4    C  
ATOM   1194  OD1 ASN A 163       4.819 -20.237 -10.453  1.00  1.65      4    O  
ATOM   1195  ND2 ASN A 163       5.522 -18.229  -9.732  1.00  1.36      4    N  
ATOM   1196  HN  ASN A 163       2.374 -18.893  -6.656  1.00  0.59      4    H  
ATOM   1197 1HD2 ASN A 163       5.542 -17.601  -8.981  1.00  1.66      4    H  
ATOM   1198 2HD2 ASN A 163       5.938 -18.050 -10.601  1.00  1.73      4    H  
ATOM   1199  N   ARG A 164       2.810 -22.000  -6.760  1.00  0.54      4    N  
ATOM   1200  CA  ARG A 164       2.780 -23.405  -6.362  1.00  0.61      4    C  
ATOM   1201  C   ARG A 164       1.354 -23.887  -6.087  1.00  0.56      4    C  
ATOM   1202  O   ARG A 164       1.153 -24.858  -5.359  1.00  0.65      4    O  
ATOM   1203  CB  ARG A 164       3.646 -23.618  -5.119  1.00  0.74      4    C  
ATOM   1204  CG  ARG A 164       5.108 -23.889  -5.434  1.00  1.40      4    C  
ATOM   1205  CD  ARG A 164       5.639 -25.070  -4.638  1.00  1.61      4    C  
ATOM   1206  NE  ARG A 164       6.635 -25.832  -5.387  1.00  2.47      4    N  
ATOM   1207  CZ  ARG A 164       7.098 -27.023  -5.012  1.00  3.10      4    C  
ATOM   1208  NH1 ARG A 164       6.660 -27.596  -3.896  1.00  3.26      4    N  
ATOM   1209  NH2 ARG A 164       8.004 -27.644  -5.755  1.00  4.01      4    N  
ATOM   1210  HN  ARG A 164       2.858 -21.308  -6.068  1.00  0.69      4    H  
ATOM   1211  HE  ARG A 164       6.978 -25.435  -6.215  1.00  2.93      4    H  
ATOM   1212  HH  ARG A 164       5.978 -27.136  -3.329  1.00  2.94      4    H  
ATOM   1213  HH  ARG A 164       7.014 -28.490  -3.623  1.00  3.98      4    H  
ATOM   1214  HH  ARG A 164       8.338 -27.219  -6.596  1.00  4.32      4    H  
ATOM   1215  HH  ARG A 164       8.353 -28.538  -5.474  1.00  4.56      4    H  
ATOM   1216  N   GLU A 165       0.367 -23.213  -6.675  1.00  0.60      4    N  
ATOM   1217  CA  GLU A 165      -1.031 -23.591  -6.488  1.00  0.63      4    C  
ATOM   1218  C   GLU A 165      -1.499 -23.296  -5.066  1.00  0.53      4    C  
ATOM   1219  O   GLU A 165      -2.334 -24.015  -4.516  1.00  0.64      4    O  
ATOM   1220  CB  GLU A 165      -1.224 -25.076  -6.801  1.00  0.78      4    C  
ATOM   1221  CG  GLU A 165      -2.352 -25.350  -7.783  1.00  1.48      4    C  
ATOM   1222  CD  GLU A 165      -2.272 -26.737  -8.388  1.00  1.94      4    C  
ATOM   1223  OE1 GLU A 165      -2.041 -27.703  -7.631  1.00  2.49      4    O  
ATOM   1224  OE2 GLU A 165      -2.439 -26.858  -9.620  1.00  2.57      4    O  
ATOM   1225  HN  GLU A 165       0.580 -22.452  -7.250  1.00  0.71      4    H  
ATOM   1226  N   MET A 166      -0.957 -22.237  -4.475  1.00  0.47      4    N  
ATOM   1227  CA  MET A 166      -1.320 -21.849  -3.117  1.00  0.44      4    C  
ATOM   1228  C   MET A 166      -1.847 -20.415  -3.083  1.00  0.44      4    C  
ATOM   1229  O   MET A 166      -1.456 -19.616  -2.233  1.00  0.59      4    O  
ATOM   1230  CB  MET A 166      -0.110 -21.991  -2.189  1.00  0.49      4    C  
ATOM   1231  CG  MET A 166      -0.032 -23.342  -1.499  1.00  0.87      4    C  
ATOM   1232  SD  MET A 166       0.027 -24.717  -2.664  1.00  1.06      4    S  
ATOM   1233  CE  MET A 166       1.591 -25.470  -2.222  1.00  0.90      4    C  
ATOM   1234  HN  MET A 166      -0.296 -21.704  -4.963  1.00  0.55      4    H  
ATOM   1235  N   SER A 167      -2.741 -20.096  -4.013  1.00  0.40      4    N  
ATOM   1236  CA  SER A 167      -3.323 -18.760  -4.088  1.00  0.43      4    C  
ATOM   1237  C   SER A 167      -3.875 -18.321  -2.734  1.00  0.42      4    C  
ATOM   1238  O   SER A 167      -3.529 -17.253  -2.230  1.00  0.45      4    O  
ATOM   1239  CB  SER A 167      -4.433 -18.723  -5.140  1.00  0.51      4    C  
ATOM   1240  OG  SER A 167      -5.654 -18.272  -4.578  1.00  1.41      4    O  
ATOM   1241  HN  SER A 167      -3.018 -20.774  -4.664  1.00  0.44      4    H  
ATOM   1242  HG  SER A 167      -6.384 -18.766  -4.959  1.00  1.64      4    H  
ATOM   1243  N   PRO A 168      -4.747 -19.142  -2.126  1.00  0.45      4    N  
ATOM   1244  CA  PRO A 168      -5.350 -18.833  -0.826  1.00  0.52      4    C  
ATOM   1245  C   PRO A 168      -4.323 -18.378   0.206  1.00  0.49      4    C  
ATOM   1246  O   PRO A 168      -4.644 -17.618   1.120  1.00  0.52      4    O  
ATOM   1247  CB  PRO A 168      -5.974 -20.163  -0.406  1.00  0.63      4    C  
ATOM   1248  CG  PRO A 168      -6.284 -20.855  -1.688  1.00  0.51      4    C  
ATOM   1249  CD  PRO A 168      -5.214 -20.435  -2.661  1.00  0.48      4    C  
ATOM   1250  N   LEU A 169      -3.089 -18.849   0.059  1.00  0.45      4    N  
ATOM   1251  CA  LEU A 169      -2.019 -18.491   0.984  1.00  0.47      4    C  
ATOM   1252  C   LEU A 169      -1.702 -17.000   0.908  1.00  0.40      4    C  
ATOM   1253  O   LEU A 169      -1.288 -16.394   1.897  1.00  0.38      4    O  
ATOM   1254  CB  LEU A 169      -0.762 -19.309   0.684  1.00  0.54      4    C  
ATOM   1255  CG  LEU A 169      -0.171 -20.053   1.884  1.00  0.82      4    C  
ATOM   1256  CD1 LEU A 169       0.962 -20.965   1.441  1.00  1.27      4    C  
ATOM   1257  CD2 LEU A 169       0.316 -19.067   2.935  1.00  1.64      4    C  
ATOM   1258  HN  LEU A 169      -2.894 -19.454  -0.687  1.00  0.44      4    H  
ATOM   1259  N   VAL A 170      -1.898 -16.413  -0.268  1.00  0.38      4    N  
ATOM   1260  CA  VAL A 170      -1.630 -14.992  -0.465  1.00  0.36      4    C  
ATOM   1261  C   VAL A 170      -2.497 -14.134   0.454  1.00  0.30      4    C  
ATOM   1262  O   VAL A 170      -2.110 -13.027   0.829  1.00  0.29      4    O  
ATOM   1263  CB  VAL A 170      -1.873 -14.562  -1.925  1.00  0.39      4    C  
ATOM   1264  CG1 VAL A 170      -1.309 -15.590  -2.894  1.00  0.93      4    C  
ATOM   1265  CG2 VAL A 170      -3.357 -14.338  -2.174  1.00  1.04      4    C  
ATOM   1266  HN  VAL A 170      -2.230 -16.947  -1.020  1.00  0.41      4    H  
ATOM   1267  N   ASP A 171      -3.669 -14.650   0.814  1.00  0.27      4    N  
ATOM   1268  CA  ASP A 171      -4.585 -13.927   1.689  1.00  0.25      4    C  
ATOM   1269  C   ASP A 171      -4.020 -13.826   3.102  1.00  0.23      4    C  
ATOM   1270  O   ASP A 171      -3.966 -12.743   3.684  1.00  0.23      4    O  
ATOM   1271  CB  ASP A 171      -5.948 -14.620   1.721  1.00  0.27      4    C  
ATOM   1272  CG  ASP A 171      -7.018 -13.761   2.366  1.00  0.92      4    C  
ATOM   1273  OD1 ASP A 171      -6.902 -13.479   3.577  1.00  1.75      4    O  
ATOM   1274  OD2 ASP A 171      -7.971 -13.371   1.660  1.00  1.59      4    O  
ATOM   1275  HN  ASP A 171      -3.923 -15.537   0.485  1.00  0.29      4    H  
ATOM   1276  N   ASN A 172      -3.597 -14.962   3.646  1.00  0.25      4    N  
ATOM   1277  CA  ASN A 172      -3.034 -15.001   4.990  1.00  0.27      4    C  
ATOM   1278  C   ASN A 172      -1.797 -14.114   5.085  1.00  0.24      4    C  
ATOM   1279  O   ASN A 172      -1.523 -13.522   6.129  1.00  0.29      4    O  
ATOM   1280  CB  ASN A 172      -2.677 -16.438   5.375  1.00  0.32      4    C  
ATOM   1281  CG  ASN A 172      -3.505 -16.947   6.538  1.00  0.74      4    C  
ATOM   1282  OD1 ASN A 172      -3.941 -16.173   7.390  1.00  1.69      4    O  
ATOM   1283  ND2 ASN A 172      -3.726 -18.255   6.579  1.00  1.20      4    N  
ATOM   1284  HN  ASN A 172      -3.664 -15.794   3.131  1.00  0.27      4    H  
ATOM   1285 1HD2 ASN A 172      -3.348 -18.811   5.866  1.00  1.80      4    H  
ATOM   1286 2HD2 ASN A 172      -4.259 -18.612   7.321  1.00  1.45      4    H  
ATOM   1287  N   ILE A 173      -1.054 -14.025   3.986  1.00  0.22      4    N  
ATOM   1288  CA  ILE A 173       0.152 -13.208   3.944  1.00  0.21      4    C  
ATOM   1289  C   ILE A 173      -0.180 -11.733   4.142  1.00  0.20      4    C  
ATOM   1290  O   ILE A 173       0.268 -11.109   5.104  1.00  0.20      4    O  
ATOM   1291  CB  ILE A 173       0.902 -13.378   2.609  1.00  0.23      4    C  
ATOM   1292  CG1 ILE A 173       1.855 -14.573   2.682  1.00  0.41      4    C  
ATOM   1293  CG2 ILE A 173       1.662 -12.107   2.262  1.00  0.32      4    C  
ATOM   1294  CD1 ILE A 173       1.675 -15.559   1.548  1.00  0.47      4    C  
ATOM   1295  HN  ILE A 173      -1.325 -14.519   3.184  1.00  0.25      4    H  
ATOM   1296  N   ALA A 174      -0.972 -11.183   3.227  1.00  0.20      4    N  
ATOM   1297  CA  ALA A 174      -1.368  -9.782   3.303  1.00  0.23      4    C  
ATOM   1298  C   ALA A 174      -1.885  -9.435   4.694  1.00  0.21      4    C  
ATOM   1299  O   ALA A 174      -1.686  -8.323   5.182  1.00  0.22      4    O  
ATOM   1300  CB  ALA A 174      -2.424  -9.475   2.252  1.00  0.26      4    C  
ATOM   1301  HN  ALA A 174      -1.299 -11.732   2.484  1.00  0.21      4    H  
ATOM   1302  N   LEU A 175      -2.548 -10.396   5.330  1.00  0.21      4    N  
ATOM   1303  CA  LEU A 175      -3.091 -10.192   6.668  1.00  0.22      4    C  
ATOM   1304  C   LEU A 175      -1.967 -10.037   7.688  1.00  0.21      4    C  
ATOM   1305  O   LEU A 175      -1.845  -8.997   8.335  1.00  0.20      4    O  
ATOM   1306  CB  LEU A 175      -3.996 -11.362   7.059  1.00  0.25      4    C  
ATOM   1307  CG  LEU A 175      -4.314 -11.465   8.552  1.00  0.28      4    C  
ATOM   1308  CD1 LEU A 175      -5.807 -11.657   8.767  1.00  0.92      4    C  
ATOM   1309  CD2 LEU A 175      -3.531 -12.606   9.185  1.00  0.84      4    C  
ATOM   1310  HN  LEU A 175      -2.673 -11.263   4.891  1.00  0.21      4    H  
ATOM   1311  N   TRP A 176      -1.153 -11.082   7.822  1.00  0.21      4    N  
ATOM   1312  CA  TRP A 176      -0.033 -11.071   8.761  1.00  0.22      4    C  
ATOM   1313  C   TRP A 176       0.745  -9.763   8.661  1.00  0.21      4    C  
ATOM   1314  O   TRP A 176       0.995  -9.098   9.667  1.00  0.21      4    O  
ATOM   1315  CB  TRP A 176       0.902 -12.251   8.488  1.00  0.25      4    C  
ATOM   1316  CG  TRP A 176       0.233 -13.586   8.614  1.00  0.26      4    C  
ATOM   1317  CD1 TRP A 176      -0.739 -13.935   9.505  1.00  0.31      4    C  
ATOM   1318  CD2 TRP A 176       0.491 -14.750   7.822  1.00  0.27      4    C  
ATOM   1319  NE1 TRP A 176      -1.104 -15.247   9.315  1.00  0.35      4    N  
ATOM   1320  CE2 TRP A 176      -0.363 -15.769   8.287  1.00  0.32      4    C  
ATOM   1321  CE3 TRP A 176       1.360 -15.031   6.763  1.00  0.28      4    C  
ATOM   1322  CZ2 TRP A 176      -0.372 -17.045   7.730  1.00  0.36      4    C  
ATOM   1323  CZ3 TRP A 176       1.350 -16.298   6.211  1.00  0.32      4    C  
ATOM   1324  CH2 TRP A 176       0.489 -17.291   6.695  1.00  0.35      4    C  
ATOM   1325  HN  TRP A 176      -1.314 -11.881   7.277  1.00  0.23      4    H  
ATOM   1326  HE1 TRP A 176      -1.783 -15.729   9.830  1.00  0.41      4    H  
ATOM   1327  N   MET A 177       1.120  -9.399   7.439  1.00  0.20      4    N  
ATOM   1328  CA  MET A 177       1.865  -8.169   7.202  1.00  0.20      4    C  
ATOM   1329  C   MET A 177       1.149  -6.974   7.823  1.00  0.19      4    C  
ATOM   1330  O   MET A 177       1.740  -6.210   8.585  1.00  0.20      4    O  
ATOM   1331  CB  MET A 177       2.050  -7.945   5.700  1.00  0.20      4    C  
ATOM   1332  CG  MET A 177       2.797  -9.071   5.005  1.00  0.97      4    C  
ATOM   1333  SD  MET A 177       2.860  -8.861   3.215  1.00  1.50      4    S  
ATOM   1334  CE  MET A 177       3.996  -7.485   3.076  1.00  0.87      4    C  
ATOM   1335  HN  MET A 177       0.890  -9.970   6.677  1.00  0.21      4    H  
ATOM   1336  N   THR A 178      -0.129  -6.821   7.490  1.00  0.21      4    N  
ATOM   1337  CA  THR A 178      -0.929  -5.720   8.015  1.00  0.22      4    C  
ATOM   1338  C   THR A 178      -0.797  -5.629   9.532  1.00  0.22      4    C  
ATOM   1339  O   THR A 178      -0.629  -4.543  10.087  1.00  0.22      4    O  
ATOM   1340  CB  THR A 178      -2.398  -5.899   7.629  1.00  0.24      4    C  
ATOM   1341  OG1 THR A 178      -2.603  -5.567   6.267  1.00  0.42      4    O  
ATOM   1342  CG2 THR A 178      -3.341  -5.052   8.455  1.00  0.39      4    C  
ATOM   1343  HN  THR A 178      -0.545  -7.464   6.878  1.00  0.25      4    H  
ATOM   1344  HG1 THR A 178      -3.524  -5.336   6.129  1.00  0.99      4    H  
ATOM   1345  N   GLU A 179      -0.875  -6.778  10.195  1.00  0.24      4    N  
ATOM   1346  CA  GLU A 179      -0.765  -6.831  11.648  1.00  0.26      4    C  
ATOM   1347  C   GLU A 179       0.512  -6.146  12.121  1.00  0.23      4    C  
ATOM   1348  O   GLU A 179       0.463  -5.094  12.755  1.00  0.33      4    O  
ATOM   1349  CB  GLU A 179      -0.788  -8.283  12.129  1.00  0.33      4    C  
ATOM   1350  CG  GLU A 179      -2.113  -8.697  12.748  1.00  0.60      4    C  
ATOM   1351  CD  GLU A 179      -1.955  -9.790  13.787  1.00  1.46      4    C  
ATOM   1352  OE1 GLU A 179      -1.404  -9.503  14.871  1.00  2.08      4    O  
ATOM   1353  OE2 GLU A 179      -2.382 -10.932  13.518  1.00  2.25      4    O  
ATOM   1354  HN  GLU A 179      -1.009  -7.610   9.696  1.00  0.25      4    H  
ATOM   1355  N   TYR A 180       1.653  -6.752  11.810  1.00  0.26      4    N  
ATOM   1356  CA  TYR A 180       2.947  -6.202  12.203  1.00  0.25      4    C  
ATOM   1357  C   TYR A 180       3.031  -4.713  11.880  1.00  0.23      4    C  
ATOM   1358  O   TYR A 180       3.591  -3.930  12.648  1.00  0.23      4    O  
ATOM   1359  CB  TYR A 180       4.076  -6.955  11.494  1.00  0.30      4    C  
ATOM   1360  CG  TYR A 180       5.463  -6.526  11.922  1.00  0.33      4    C  
ATOM   1361  CD1 TYR A 180       5.967  -5.280  11.570  1.00  0.73      4    C  
ATOM   1362  CD2 TYR A 180       6.268  -7.370  12.678  1.00  0.68      4    C  
ATOM   1363  CE1 TYR A 180       7.234  -4.888  11.958  1.00  0.77      4    C  
ATOM   1364  CE2 TYR A 180       7.536  -6.984  13.070  1.00  0.70      4    C  
ATOM   1365  CZ  TYR A 180       8.014  -5.743  12.708  1.00  0.45      4    C  
ATOM   1366  OH  TYR A 180       9.276  -5.355  13.097  1.00  0.52      4    O  
ATOM   1367  HN  TYR A 180       1.624  -7.590  11.302  1.00  0.36      4    H  
ATOM   1368  HH  TYR A 180       9.756  -6.116  13.430  1.00  0.90      4    H  
ATOM   1369  N   LEU A 181       2.477  -4.332  10.734  1.00  0.23      4    N  
ATOM   1370  CA  LEU A 181       2.492  -2.939  10.296  1.00  0.24      4    C  
ATOM   1371  C   LEU A 181       1.967  -2.002  11.382  1.00  0.24      4    C  
ATOM   1372  O   LEU A 181       2.591  -0.989  11.695  1.00  0.26      4    O  
ATOM   1373  CB  LEU A 181       1.658  -2.780   9.024  1.00  0.27      4    C  
ATOM   1374  CG  LEU A 181       2.300  -1.926   7.930  1.00  0.42      4    C  
ATOM   1375  CD1 LEU A 181       1.386  -1.835   6.719  1.00  0.82      4    C  
ATOM   1376  CD2 LEU A 181       2.624  -0.539   8.462  1.00  0.37      4    C  
ATOM   1377  HN  LEU A 181       2.054  -5.006  10.163  1.00  0.24      4    H  
ATOM   1378  N   ASN A 182       0.809  -2.331  11.941  1.00  0.24      4    N  
ATOM   1379  CA  ASN A 182       0.202  -1.501  12.976  1.00  0.27      4    C  
ATOM   1380  C   ASN A 182       0.723  -1.861  14.367  1.00  0.27      4    C  
ATOM   1381  O   ASN A 182       0.717  -1.031  15.275  1.00  0.29      4    O  
ATOM   1382  CB  ASN A 182      -1.320  -1.643  12.941  1.00  0.30      4    C  
ATOM   1383  CG  ASN A 182      -2.029  -0.315  13.116  1.00  0.90      4    C  
ATOM   1384  OD1 ASN A 182      -1.512   0.734  12.731  1.00  1.64      4    O  
ATOM   1385  ND2 ASN A 182      -3.221  -0.353  13.701  1.00  1.59      4    N  
ATOM   1386  HN  ASN A 182       0.344  -3.141  11.642  1.00  0.24      4    H  
ATOM   1387 1HD2 ASN A 182      -3.570  -1.224  13.983  1.00  1.91      4    H  
ATOM   1388 2HD2 ASN A 182      -3.702   0.491  13.827  1.00  2.11      4    H  
ATOM   1389  N   ARG A 183       1.144  -3.107  14.540  1.00  0.25      4    N  
ATOM   1390  CA  ARG A 183       1.635  -3.573  15.832  1.00  0.26      4    C  
ATOM   1391  C   ARG A 183       2.931  -2.878  16.249  1.00  0.26      4    C  
ATOM   1392  O   ARG A 183       2.932  -2.048  17.158  1.00  0.29      4    O  
ATOM   1393  CB  ARG A 183       1.853  -5.086  15.793  1.00  0.26      4    C  
ATOM   1394  CG  ARG A 183       1.084  -5.841  16.865  1.00  0.53      4    C  
ATOM   1395  CD  ARG A 183       1.228  -7.345  16.697  1.00  0.44      4    C  
ATOM   1396  NE  ARG A 183       0.642  -8.080  17.815  1.00  1.01      4    N  
ATOM   1397  CZ  ARG A 183       0.600  -9.409  17.891  1.00  1.34      4    C  
ATOM   1398  NH1 ARG A 183       1.109 -10.157  16.918  1.00  1.82      4    N  
ATOM   1399  NH2 ARG A 183       0.047  -9.994  18.945  1.00  2.01      4    N  
ATOM   1400  HN  ARG A 183       1.098  -3.737  13.791  1.00  0.24      4    H  
ATOM   1401  HE  ARG A 183       0.259  -7.556  18.549  1.00  1.73      4    H  
ATOM   1402  HH  ARG A 183       1.528  -9.726  16.119  1.00  1.92      4    H  
ATOM   1403  HH  ARG A 183       1.073 -11.154  16.984  1.00  2.47      4    H  
ATOM   1404  HH  ARG A 183      -0.337  -9.437  19.681  1.00  2.45      4    H  
ATOM   1405  HH  ARG A 183       0.015 -10.992  19.003  1.00  2.38      4    H  
ATOM   1406  N   HIS A 184       4.037  -3.240  15.603  1.00  0.25      4    N  
ATOM   1407  CA  HIS A 184       5.340  -2.667  15.937  1.00  0.26      4    C  
ATOM   1408  C   HIS A 184       5.695  -1.463  15.068  1.00  0.24      4    C  
ATOM   1409  O   HIS A 184       6.295  -0.500  15.546  1.00  0.25      4    O  
ATOM   1410  CB  HIS A 184       6.428  -3.732  15.802  1.00  0.28      4    C  
ATOM   1411  CG  HIS A 184       5.965  -5.109  16.167  1.00  0.33      4    C  
ATOM   1412  ND1 HIS A 184       6.219  -5.688  17.392  1.00  0.39      4    N  
ATOM   1413  CD2 HIS A 184       5.259  -6.023  15.460  1.00  0.35      4    C  
ATOM   1414  CE1 HIS A 184       5.690  -6.899  17.423  1.00  0.43      4    C  
ATOM   1415  NE2 HIS A 184       5.102  -7.125  16.263  1.00  0.41      4    N  
ATOM   1416  HE2 HIS A 184       4.610  -7.981  16.005  1.00  0.00      4    H  
ATOM   1417  HN  HIS A 184       3.981  -3.920  14.899  1.00  0.24      4    H  
ATOM   1418  HD1 HIS A 184       6.714  -5.274  18.129  1.00  0.42      4    H  
ATOM   1419  N   LEU A 185       5.351  -1.530  13.788  1.00  0.24      4    N  
ATOM   1420  CA  LEU A 185       5.668  -0.453  12.856  1.00  0.24      4    C  
ATOM   1421  C   LEU A 185       4.937   0.843  13.203  1.00  0.25      4    C  
ATOM   1422  O   LEU A 185       5.486   1.932  13.036  1.00  0.27      4    O  
ATOM   1423  CB  LEU A 185       5.336  -0.881  11.427  1.00  0.27      4    C  
ATOM   1424  CG  LEU A 185       6.542  -1.273  10.574  1.00  0.32      4    C  
ATOM   1425  CD1 LEU A 185       6.099  -1.657   9.171  1.00  0.30      4    C  
ATOM   1426  CD2 LEU A 185       7.555  -0.140  10.525  1.00  0.56      4    C  
ATOM   1427  HN  LEU A 185       4.890  -2.328  13.455  1.00  0.24      4    H  
ATOM   1428  N   HIS A 186       3.700   0.727  13.675  1.00  0.25      4    N  
ATOM   1429  CA  HIS A 186       2.909   1.903  14.030  1.00  0.29      4    C  
ATOM   1430  C   HIS A 186       3.711   2.870  14.897  1.00  0.30      4    C  
ATOM   1431  O   HIS A 186       3.871   4.041  14.551  1.00  0.32      4    O  
ATOM   1432  CB  HIS A 186       1.634   1.489  14.764  1.00  0.32      4    C  
ATOM   1433  CG  HIS A 186       0.779   2.646  15.178  1.00  0.55      4    C  
ATOM   1434  ND1 HIS A 186      -0.500   2.845  14.703  1.00  1.23      4    N  
ATOM   1435  CD2 HIS A 186       1.025   3.670  16.030  1.00  0.50      4    C  
ATOM   1436  CE1 HIS A 186      -1.003   3.941  15.243  1.00  1.59      4    C  
ATOM   1437  NE2 HIS A 186      -0.098   4.459  16.052  1.00  1.14      4    N  
ATOM   1438  HE2 HIS A 186      -0.214   5.309  16.604  1.00  0.00      4    H  
ATOM   1439  HN  HIS A 186       3.309  -0.164  13.781  1.00  0.25      4    H  
ATOM   1440  HD1 HIS A 186      -0.969   2.269  14.064  1.00  1.43      4    H  
ATOM   1441  N   THR A 187       4.206   2.378  16.026  1.00  0.30      4    N  
ATOM   1442  CA  THR A 187       4.985   3.204  16.941  1.00  0.32      4    C  
ATOM   1443  C   THR A 187       6.066   3.984  16.198  1.00  0.31      4    C  
ATOM   1444  O   THR A 187       6.136   5.209  16.294  1.00  0.31      4    O  
ATOM   1445  CB  THR A 187       5.624   2.334  18.025  1.00  0.34      4    C  
ATOM   1446  OG1 THR A 187       4.634   1.624  18.747  1.00  1.16      4    O  
ATOM   1447  CG2 THR A 187       6.442   3.125  19.022  1.00  1.13      4    C  
ATOM   1448  HN  THR A 187       4.042   1.439  16.254  1.00  0.31      4    H  
ATOM   1449  HG1 THR A 187       5.057   1.021  19.363  1.00  1.58      4    H  
ATOM   1450  N   TRP A 188       6.912   3.267  15.466  1.00  0.31      4    N  
ATOM   1451  CA  TRP A 188       7.995   3.893  14.717  1.00  0.31      4    C  
ATOM   1452  C   TRP A 188       7.463   4.823  13.630  1.00  0.33      4    C  
ATOM   1453  O   TRP A 188       8.014   5.901  13.403  1.00  0.35      4    O  
ATOM   1454  CB  TRP A 188       8.892   2.828  14.088  1.00  0.33      4    C  
ATOM   1455  CG  TRP A 188      10.027   3.410  13.306  1.00  0.34      4    C  
ATOM   1456  CD1 TRP A 188      11.326   3.523  13.708  1.00  0.37      4    C  
ATOM   1457  CD2 TRP A 188       9.964   3.968  11.989  1.00  0.48      4    C  
ATOM   1458  NE1 TRP A 188      12.075   4.118  12.722  1.00  0.48      4    N  
ATOM   1459  CE2 TRP A 188      11.261   4.400  11.656  1.00  0.55      4    C  
ATOM   1460  CE3 TRP A 188       8.936   4.143  11.058  1.00  0.63      4    C  
ATOM   1461  CZ2 TRP A 188      11.556   4.997  10.434  1.00  0.72      4    C  
ATOM   1462  CZ3 TRP A 188       9.231   4.736   9.845  1.00  0.79      4    C  
ATOM   1463  CH2 TRP A 188      10.531   5.156   9.542  1.00  0.83      4    C  
ATOM   1464  HN  TRP A 188       6.812   2.293  15.435  1.00  0.31      4    H  
ATOM   1465  HE1 TRP A 188      13.035   4.309  12.774  1.00  0.55      4    H  
ATOM   1466  N   ILE A 189       6.399   4.398  12.955  1.00  0.36      4    N  
ATOM   1467  CA  ILE A 189       5.803   5.193  11.885  1.00  0.41      4    C  
ATOM   1468  C   ILE A 189       5.627   6.647  12.307  1.00  0.42      4    C  
ATOM   1469  O   ILE A 189       6.159   7.555  11.669  1.00  0.46      4    O  
ATOM   1470  CB  ILE A 189       4.437   4.627  11.451  1.00  0.48      4    C  
ATOM   1471  CG1 ILE A 189       4.628   3.456  10.485  1.00  0.60      4    C  
ATOM   1472  CG2 ILE A 189       3.594   5.719  10.809  1.00  0.43      4    C  
ATOM   1473  CD1 ILE A 189       3.335   2.770  10.102  1.00  0.57      4    C  
ATOM   1474  HN  ILE A 189       6.009   3.527  13.177  1.00  0.38      4    H  
ATOM   1475  N   GLN A 190       4.880   6.862  13.384  1.00  0.48      4    N  
ATOM   1476  CA  GLN A 190       4.638   8.210  13.888  1.00  0.54      4    C  
ATOM   1477  C   GLN A 190       5.921   8.831  14.433  1.00  0.46      4    C  
ATOM   1478  O   GLN A 190       6.094  10.050  14.399  1.00  0.50      4    O  
ATOM   1479  CB  GLN A 190       3.566   8.182  14.980  1.00  0.68      4    C  
ATOM   1480  CG  GLN A 190       2.155   8.020  14.441  1.00  1.12      4    C  
ATOM   1481  CD  GLN A 190       1.109   8.639  15.348  1.00  1.73      4    C  
ATOM   1482  OE1 GLN A 190       1.069   9.857  15.527  1.00  2.42      4    O  
ATOM   1483  NE2 GLN A 190       0.256   7.802  15.926  1.00  2.21      4    N  
ATOM   1484  HN  GLN A 190       4.484   6.098  13.853  1.00  0.53      4    H  
ATOM   1485 1HE2 GLN A 190       0.348   6.845  15.738  1.00  2.45      4    H  
ATOM   1486 2HE2 GLN A 190      -0.430   8.176  16.518  1.00  2.67      4    H  
ATOM   1487  N   ASP A 191       6.817   7.988  14.936  1.00  0.44      4    N  
ATOM   1488  CA  ASP A 191       8.083   8.456  15.489  1.00  0.45      4    C  
ATOM   1489  C   ASP A 191       8.952   9.098  14.411  1.00  0.42      4    C  
ATOM   1490  O   ASP A 191       9.527  10.166  14.619  1.00  0.90      4    O  
ATOM   1491  CB  ASP A 191       8.836   7.296  16.142  1.00  0.66      4    C  
ATOM   1492  CG  ASP A 191       9.716   7.751  17.290  1.00  1.27      4    C  
ATOM   1493  OD1 ASP A 191      10.844   8.217  17.025  1.00  1.96      4    O  
ATOM   1494  OD2 ASP A 191       9.276   7.641  18.454  1.00  1.95      4    O  
ATOM   1495  HN  ASP A 191       6.623   7.028  14.937  1.00  0.48      4    H  
ATOM   1496  N   ASN A 192       9.048   8.437  13.262  1.00  0.56      4    N  
ATOM   1497  CA  ASN A 192       9.852   8.943  12.155  1.00  0.53      4    C  
ATOM   1498  C   ASN A 192       9.187  10.139  11.471  1.00  0.53      4    C  
ATOM   1499  O   ASN A 192       9.844  10.889  10.749  1.00  0.84      4    O  
ATOM   1500  CB  ASN A 192      10.104   7.835  11.131  1.00  0.60      4    C  
ATOM   1501  CG  ASN A 192      11.441   7.992  10.432  1.00  0.93      4    C  
ATOM   1502  OD1 ASN A 192      11.509   8.466   9.298  1.00  1.86      4    O  
ATOM   1503  ND2 ASN A 192      12.513   7.595  11.108  1.00  1.04      4    N  
ATOM   1504  HN  ASN A 192       8.569   7.588  13.157  1.00  0.98      4    H  
ATOM   1505 1HD2 ASN A 192      12.383   7.227  12.007  1.00  1.55      4    H  
ATOM   1506 2HD2 ASN A 192      13.389   7.685  10.679  1.00  1.23      4    H  
ATOM   1507  N   GLY A 193       7.886  10.321  11.698  1.00  0.53      4    N  
ATOM   1508  CA  GLY A 193       7.184  11.436  11.087  1.00  0.56      4    C  
ATOM   1509  C   GLY A 193       5.857  11.045  10.454  1.00  0.59      4    C  
ATOM   1510  O   GLY A 193       5.134  11.907   9.954  1.00  1.14      4    O  
ATOM   1511  HN  GLY A 193       7.404   9.702  12.282  1.00  0.74      4    H  
ATOM   1512  N   GLY A 194       5.524   9.755  10.474  1.00  0.37      4    N  
ATOM   1513  CA  GLY A 194       4.271   9.308   9.895  1.00  0.32      4    C  
ATOM   1514  C   GLY A 194       4.303   9.250   8.379  1.00  0.27      4    C  
ATOM   1515  O   GLY A 194       5.308   9.595   7.753  1.00  0.27      4    O  
ATOM   1516  HN  GLY A 194       6.121   9.101  10.889  1.00  0.73      4    H  
ATOM   1517  N   TRP A 195       3.196   8.808   7.791  1.00  0.28      4    N  
ATOM   1518  CA  TRP A 195       3.091   8.701   6.340  1.00  0.28      4    C  
ATOM   1519  C   TRP A 195       3.585   9.980   5.673  1.00  0.29      4    C  
ATOM   1520  O   TRP A 195       4.348   9.932   4.708  1.00  0.28      4    O  
ATOM   1521  CB  TRP A 195       1.647   8.408   5.930  1.00  0.31      4    C  
ATOM   1522  CG  TRP A 195       1.236   6.993   6.200  1.00  0.30      4    C  
ATOM   1523  CD1 TRP A 195       0.216   6.574   7.004  1.00  0.32      4    C  
ATOM   1524  CD2 TRP A 195       1.842   5.808   5.668  1.00  0.34      4    C  
ATOM   1525  NE1 TRP A 195       0.150   5.201   7.005  1.00  0.35      4    N  
ATOM   1526  CE2 TRP A 195       1.137   4.708   6.193  1.00  0.36      4    C  
ATOM   1527  CE3 TRP A 195       2.910   5.569   4.799  1.00  0.40      4    C  
ATOM   1528  CZ2 TRP A 195       1.468   3.392   5.878  1.00  0.43      4    C  
ATOM   1529  CZ3 TRP A 195       3.236   4.262   4.487  1.00  0.47      4    C  
ATOM   1530  CH2 TRP A 195       2.517   3.188   5.025  1.00  0.47      4    C  
ATOM   1531  HN  TRP A 195       2.436   8.546   8.352  1.00  0.32      4    H  
ATOM   1532  HE1 TRP A 195      -0.499   4.663   7.505  1.00  0.39      4    H  
ATOM   1533  N   ASP A 196       3.154  11.124   6.201  1.00  0.32      4    N  
ATOM   1534  CA  ASP A 196       3.566  12.415   5.662  1.00  0.36      4    C  
ATOM   1535  C   ASP A 196       5.079  12.457   5.480  1.00  0.34      4    C  
ATOM   1536  O   ASP A 196       5.589  13.088   4.553  1.00  0.35      4    O  
ATOM   1537  CB  ASP A 196       3.119  13.547   6.590  1.00  0.41      4    C  
ATOM   1538  CG  ASP A 196       2.635  14.764   5.826  1.00  1.30      4    C  
ATOM   1539  OD1 ASP A 196       2.134  14.595   4.694  1.00  1.85      4    O  
ATOM   1540  OD2 ASP A 196       2.756  15.887   6.360  1.00  2.16      4    O  
ATOM   1541  HN  ASP A 196       2.551  11.099   6.972  1.00  0.34      4    H  
ATOM   1542  N   ALA A 197       5.792  11.763   6.364  1.00  0.32      4    N  
ATOM   1543  CA  ALA A 197       7.246  11.704   6.292  1.00  0.32      4    C  
ATOM   1544  C   ALA A 197       7.676  10.809   5.141  1.00  0.29      4    C  
ATOM   1545  O   ALA A 197       8.629  11.113   4.424  1.00  0.31      4    O  
ATOM   1546  CB  ALA A 197       7.828  11.198   7.602  1.00  0.31      4    C  
ATOM   1547  HN  ALA A 197       5.325  11.268   7.068  1.00  0.32      4    H  
ATOM   1548  N   PHE A 198       6.953   9.709   4.963  1.00  0.27      4    N  
ATOM   1549  CA  PHE A 198       7.246   8.772   3.887  1.00  0.30      4    C  
ATOM   1550  C   PHE A 198       7.059   9.446   2.535  1.00  0.36      4    C  
ATOM   1551  O   PHE A 198       8.003   9.576   1.755  1.00  0.57      4    O  
ATOM   1552  CB  PHE A 198       6.337   7.546   3.986  1.00  0.34      4    C  
ATOM   1553  CG  PHE A 198       6.992   6.269   3.541  1.00  0.42      4    C  
ATOM   1554  CD1 PHE A 198       8.109   6.292   2.721  1.00  1.10      4    C  
ATOM   1555  CD2 PHE A 198       6.489   5.044   3.946  1.00  1.22      4    C  
ATOM   1556  CE1 PHE A 198       8.712   5.117   2.314  1.00  1.16      4    C  
ATOM   1557  CE2 PHE A 198       7.087   3.865   3.542  1.00  1.28      4    C  
ATOM   1558  CZ  PHE A 198       8.200   3.902   2.725  1.00  0.67      4    C  
ATOM   1559  HN  PHE A 198       6.196   9.529   5.563  1.00  0.27      4    H  
ATOM   1560  N   VAL A 199       5.830   9.873   2.268  1.00  0.35      4    N  
ATOM   1561  CA  VAL A 199       5.504  10.539   1.011  1.00  0.40      4    C  
ATOM   1562  C   VAL A 199       6.529  11.612   0.662  1.00  0.40      4    C  
ATOM   1563  O   VAL A 199       7.032  11.651  -0.454  1.00  0.44      4    O  
ATOM   1564  CB  VAL A 199       4.099  11.183   1.037  1.00  0.47      4    C  
ATOM   1565  CG1 VAL A 199       3.745  11.695   2.427  1.00  0.66      4    C  
ATOM   1566  CG2 VAL A 199       4.018  12.308   0.019  1.00  0.87      4    C  
ATOM   1567  HN  VAL A 199       5.125   9.733   2.933  1.00  0.44      4    H  
ATOM   1568  N   GLU A 200       6.828  12.487   1.615  1.00  0.41      4    N  
ATOM   1569  CA  GLU A 200       7.789  13.560   1.385  1.00  0.45      4    C  
ATOM   1570  C   GLU A 200       9.190  13.007   1.133  1.00  0.41      4    C  
ATOM   1571  O   GLU A 200       9.945  13.546   0.324  1.00  0.43      4    O  
ATOM   1572  CB  GLU A 200       7.814  14.511   2.582  1.00  0.48      4    C  
ATOM   1573  CG  GLU A 200       8.607  15.784   2.334  1.00  1.32      4    C  
ATOM   1574  CD  GLU A 200       8.308  16.865   3.354  1.00  1.68      4    C  
ATOM   1575  OE1 GLU A 200       8.638  16.667   4.542  1.00  2.23      4    O  
ATOM   1576  OE2 GLU A 200       7.744  17.909   2.965  1.00  2.21      4    O  
ATOM   1577  HN  GLU A 200       6.390  12.416   2.488  1.00  0.43      4    H  
ATOM   1578  N   LEU A 201       9.537  11.940   1.844  1.00  0.37      4    N  
ATOM   1579  CA  LEU A 201      10.854  11.324   1.715  1.00  0.36      4    C  
ATOM   1580  C   LEU A 201      11.097  10.762   0.314  1.00  0.38      4    C  
ATOM   1581  O   LEU A 201      12.061  11.140  -0.351  1.00  0.44      4    O  
ATOM   1582  CB  LEU A 201      11.016  10.211   2.752  1.00  0.37      4    C  
ATOM   1583  CG  LEU A 201      11.887  10.569   3.957  1.00  0.41      4    C  
ATOM   1584  CD1 LEU A 201      11.127  10.335   5.254  1.00  0.93      4    C  
ATOM   1585  CD2 LEU A 201      13.177   9.763   3.940  1.00  0.91      4    C  
ATOM   1586  HN  LEU A 201       8.898  11.565   2.486  1.00  0.37      4    H  
ATOM   1587  N   TYR A 202      10.239   9.844  -0.122  1.00  0.37      4    N  
ATOM   1588  CA  TYR A 202      10.396   9.223  -1.437  1.00  0.43      4    C  
ATOM   1589  C   TYR A 202       9.468   9.833  -2.492  1.00  0.49      4    C  
ATOM   1590  O   TYR A 202       9.352   9.300  -3.596  1.00  0.50      4    O  
ATOM   1591  CB  TYR A 202      10.138   7.718  -1.338  1.00  0.48      4    C  
ATOM   1592  CG  TYR A 202      11.022   7.016  -0.332  1.00  0.39      4    C  
ATOM   1593  CD1 TYR A 202      10.855   7.224   1.032  1.00  1.05      4    C  
ATOM   1594  CD2 TYR A 202      12.020   6.143  -0.745  1.00  1.03      4    C  
ATOM   1595  CE1 TYR A 202      11.659   6.582   1.955  1.00  1.04      4    C  
ATOM   1596  CE2 TYR A 202      12.828   5.497   0.171  1.00  1.05      4    C  
ATOM   1597  CZ  TYR A 202      12.644   5.720   1.520  1.00  0.41      4    C  
ATOM   1598  OH  TYR A 202      13.446   5.079   2.435  1.00  0.51      4    O  
ATOM   1599  HN  TYR A 202       9.497   9.566   0.454  1.00  0.36      4    H  
ATOM   1600  HH  TYR A 202      13.979   5.726   2.903  1.00  1.11      4    H  
ATOM   1601  N   GLY A 203       8.807  10.938  -2.163  1.00  0.56      4    N  
ATOM   1602  CA  GLY A 203       7.907  11.565  -3.115  1.00  0.67      4    C  
ATOM   1603  C   GLY A 203       8.642  12.376  -4.167  1.00  0.71      4    C  
ATOM   1604  O   GLY A 203       9.708  12.926  -3.893  1.00  0.89      4    O  
ATOM   1605  HN  GLY A 203       8.922  11.329  -1.272  1.00  0.55      4    H  
ATOM   1606  N   PRO A 204       8.090  12.470  -5.389  1.00  0.75      4    N  
ATOM   1607  CA  PRO A 204       8.710  13.231  -6.481  1.00  1.05      4    C  
ATOM   1608  C   PRO A 204       8.928  14.696  -6.113  1.00  1.46      4    C  
ATOM   1609  O   PRO A 204       8.969  15.052  -4.936  1.00  2.11      4    O  
ATOM   1610  CB  PRO A 204       7.698  13.120  -7.626  1.00  1.14      4    C  
ATOM   1611  CG  PRO A 204       6.874  11.922  -7.303  1.00  0.83      4    C  
ATOM   1612  CD  PRO A 204       6.822  11.845  -5.804  1.00  0.71      4    C  
ATOM   1613  N   SER A 205       9.063  15.541  -7.129  1.00  1.82      4    N  
ATOM   1614  CA  SER A 205       9.274  16.968  -6.913  1.00  2.25      4    C  
ATOM   1615  C   SER A 205       8.131  17.783  -7.511  1.00  2.38      4    C  
ATOM   1616  O   SER A 205       8.260  18.347  -8.597  1.00  2.68      4    O  
ATOM   1617  CB  SER A 205      10.604  17.407  -7.527  1.00  2.82      4    C  
ATOM   1618  OG  SER A 205      11.677  17.193  -6.626  1.00  3.57      4    O  
ATOM   1619  HN  SER A 205       9.019  15.198  -8.046  1.00  2.23      4    H  
ATOM   1620  HG  SER A 205      12.336  17.881  -6.743  1.00  4.01      4    H  
ATOM   1621  N   MET A 206       7.013  17.838  -6.795  1.00  2.76      4    N  
ATOM   1622  CA  MET A 206       5.846  18.584  -7.255  1.00  3.29      4    C  
ATOM   1623  C   MET A 206       5.211  17.908  -8.465  1.00  3.54      4    C  
ATOM   1624  O   MET A 206       5.024  18.532  -9.510  1.00  4.25      4    O  
ATOM   1625  CB  MET A 206       6.238  20.021  -7.605  1.00  4.29      4    C  
ATOM   1626  CG  MET A 206       7.129  20.679  -6.565  1.00  4.97      4    C  
ATOM   1627  SD  MET A 206       6.815  22.447  -6.401  1.00  6.23      4    S  
ATOM   1628  CE  MET A 206       8.359  23.123  -7.009  1.00  6.74      4    C  
ATOM   1629  HN  MET A 206       6.971  17.367  -5.937  1.00  3.00      4    H  
ATOM   1630  N   ARG A 207       4.882  16.629  -8.318  1.00  3.35      4    N  
ATOM   1631  CA  ARG A 207       4.267  15.868  -9.399  1.00  4.05      4    C  
ATOM   1632  C   ARG A 207       3.271  14.852  -8.852  1.00  4.49      4    C  
ATOM   1633  O   ARG A 207       2.794  15.045  -7.713  1.00  4.94      4    O  
ATOM   1634  CB  ARG A 207       5.341  15.155 -10.222  1.00  4.46      4    C  
ATOM   1635  CG  ARG A 207       5.190  15.354 -11.722  1.00  5.13      4    C  
ATOM   1636  CD  ARG A 207       5.417  16.804 -12.116  1.00  5.75      4    C  
ATOM   1637  NE  ARG A 207       5.036  17.060 -13.503  1.00  6.27      4    N  
ATOM   1638  CZ  ARG A 207       5.798  16.755 -14.552  1.00  6.82      4    C  
ATOM   1639  NH1 ARG A 207       6.984  16.181 -14.381  1.00  6.96      4    N  
ATOM   1640  NH2 ARG A 207       5.372  17.024 -15.779  1.00  7.51      4    N  
ATOM   1641  OXT ARG A 207       2.974  13.871  -9.566  1.00  4.76      4    O  
ATOM   1642  HN  ARG A 207       5.056  16.186  -7.461  1.00  3.02      4    H  
ATOM   1643  HE  ARG A 207       4.167  17.483 -13.662  1.00  6.44      4    H  
ATOM   1644  HH  ARG A 207       7.314  15.974 -13.461  1.00  6.67      4    H  
ATOM   1645  HH  ARG A 207       7.547  15.956 -15.176  1.00  7.55      4    H  
ATOM   1646  HH  ARG A 207       4.480  17.455 -15.915  1.00  7.66      4    H  
ATOM   1647  HH  ARG A 207       5.942  16.795 -16.567  1.00  8.04      4    H  
TER    1648      ARG A 207 
ATOM      1  S   *** d   1      -7.253   8.423   0.085  0.00  0.00      4    S  
ATOM      2  C   *** d   1      -9.520   7.985  -0.100  0.00  0.00      4    C  
ATOM      3  C   *** d   1      -9.089   8.381  -1.316  0.00  0.00      4    C  
ATOM      4  C   *** d   1      -8.519   8.173   0.801  0.00  0.00      4    C  
ATOM      5  C   *** d   1      -7.782   8.665  -1.250  0.00  0.00      4    C  
ATOM      6  C   *** d   1      -8.525   8.213   2.161  0.00  0.00      4    C  
ATOM      7  C   *** d   1      -9.684   8.482  -2.519  0.00  0.00      4    C  
ATOM      8  C   *** d   1      -7.076   9.081  -2.311  0.00  0.00      4    C  
ATOM      9  C   *** d   1      -8.985   8.911  -3.583  0.00  0.00      4    C  
ATOM     10  C   *** d   1      -7.681   9.229  -3.502  0.00  0.00      4    C  
ATOM     11  C   *** d   1      -9.665   8.355   2.871  0.00  0.00      4    C  
ATOM     12  C   *** d   1      -7.410   8.144   2.924  0.00  0.00      4    C  
ATOM     13  C   *** d   1      -9.708   8.360   4.213  0.00  0.00      4    C  
ATOM     14  C   *** d   1      -7.439   8.147   4.267  0.00  0.00      4    C  
ATOM     15  C   *** d   1      -8.591   8.241   4.946  0.00  0.00      4    C  
ATOM     16  C   *** d   1     -10.798   7.541   0.128  0.00  0.00      4    C  
ATOM     17  O   *** d   1     -11.711   8.344   0.139  0.00  0.00      4    O  
ATOM     18  C   *** d   1     -11.086   6.210   0.303  0.00  0.00      4    C  
ATOM     19  C   *** d   1     -10.145   5.265   0.100  0.00  0.00      4    C  
ATOM     20  C   *** d   1     -10.416   3.958   0.245  0.00  0.00      4    C  
ATOM     21  C   *** d   1     -11.639   3.515   0.583  0.00  0.00      4    C  
ATOM     22  C   *** d   1     -12.537   4.461   0.909  0.00  0.00      4    C  
ATOM     23  C   *** d   1     -12.274   5.769   0.763  0.00  0.00      4    C  
ATOM     24  O   *** d   1     -11.899   2.182   0.770  0.00  0.00      4    O  
ATOM     25  C   *** d   1     -12.862   1.938   1.765  0.00  0.00      4    C  
ATOM     26  C   *** d   1     -12.438   0.718   2.585  0.00  0.00      4    C  
ATOM     27  N   *** d   1     -10.997   0.624   2.812  0.00  0.00      4    N  
ATOM     28  C   *** d   1     -10.572   1.353   4.001  0.00  0.00      4    C  
ATOM     29  C   *** d   1      -9.054   1.271   4.222  0.00  0.00      4    C  
ATOM     30  C   *** d   1      -8.596  -0.188   4.309  0.00  0.00      4    C  
ATOM     31  C   *** d   1      -9.071  -0.931   3.057  0.00  0.00      4    C  
ATOM     32  C   *** d   1     -10.589  -0.777   2.887  0.00  0.00      4    C  
ATOM     33  HN  *** d   1     -10.529   1.040   2.007  1.00  0.00      4    H  
ATOM     34  O   *** d   1      -6.997   9.649  -4.600  0.00  0.00      4    O  
ATOM     35  H   *** d   1      -6.645  10.539  -4.435  0.00  0.00      4    H  
ATOM     36  O   *** d   1      -8.617   8.247   6.305  0.00  0.00      4    O  
ATOM     37  H   *** d   1      -7.778   8.604   6.637  0.00  0.00      4    H  
TER      38      *** d   1 
