# Supplementary material for: Revealing the association between East Asian oral microbiome and colorectal cancer through Mendelian randomization and multi-omics analysis
Source: Front Cell Infect Microbiol. 2024 Sep 17;14:1452392. doi: 10.3389/fcimb.2024.1452392 (PMC11443854; doi:10.3389/fcimb.2024.1452392)
Supplement: Supplementary file 4 [file Supplementaryfile4.zip › Supplementary files 4 Molecular docking files/5.pdb]

REMARK   4 XXXX COMPLIES WITH FORMAT V. 2.0
ATOM      1  N   HIS A   3      -6.289  14.483  17.805  1.00  9.43      5    N  
ATOM      2  HN1 HIS A   3      -6.576  15.389  18.176  1.00  0.00      5    H  
ATOM      3  HN2 HIS A   3      -6.843  13.899  18.431  1.00  0.00      5    H  
ATOM      4  CA  HIS A   3      -6.654  14.304  16.375  1.00  8.75      5    C  
ATOM      5  C   HIS A   3      -5.754  13.280  15.701  1.00  7.90      5    C  
ATOM      6  O   HIS A   3      -4.990  12.577  16.364  1.00  8.06      5    O  
ATOM      7  CB  HIS A   3      -6.543  15.656  15.669  1.00  9.00      5    C  
ATOM      8  CG  HIS A   3      -7.868  16.287  15.371  1.00  9.67      5    C  
ATOM      9  ND1 HIS A   3      -7.997  17.502  14.732  1.00 10.29      5    N  
ATOM     10  CD2 HIS A   3      -9.129  15.864  15.628  1.00 10.04      5    C  
ATOM     11  CE1 HIS A   3      -9.279  17.800  14.610  1.00 10.95      5    C  
ATOM     12  NE2 HIS A   3      -9.986  16.822  15.145  1.00 10.82      5    N  
ATOM     13  HE2 HIS A   3     -11.004  16.784  15.192  1.00  0.00      5    H  
ATOM     14  HN1 HIS A   3      -5.267  14.315  17.895  1.00  9.71      5    H  
ATOM     15  HD1 HIS A   3      -7.259  18.064  14.415  1.00 10.38      5    H  
ATOM     16  N   ALA A   4      -5.855  13.191  14.380  1.00  7.25      5    N  
ATOM     17  CA  ALA A   4      -5.056  12.241  13.624  1.00  6.65      5    C  
ATOM     18  C   ALA A   4      -5.339  12.350  12.128  1.00  5.95      5    C  
ATOM     19  O   ALA A   4      -6.010  11.497  11.547  1.00  6.36      5    O  
ATOM     20  CB  ALA A   4      -5.334  10.833  14.126  1.00  6.91      5    C  
ATOM     21  HN  ALA A   4      -6.488  13.771  13.907  1.00  7.38      5    H  
ATOM     22  N   GLY A   5      -4.822  13.408  11.511  1.00  5.22      5    N  
ATOM     23  CA  GLY A   5      -5.028  13.614  10.089  1.00  4.87      5    C  
ATOM     24  C   GLY A   5      -6.478  13.450   9.681  1.00  4.11      5    C  
ATOM     25  O   GLY A   5      -7.366  13.379  10.531  1.00  4.13      5    O  
ATOM     26  HN  GLY A   5      -4.297  14.056  12.026  1.00  5.18      5    H  
ATOM     27  N   ARG A   6      -6.720  13.388   8.375  1.00  3.87      5    N  
ATOM     28  CA  ARG A   6      -8.073  13.230   7.854  1.00  3.47      5    C  
ATOM     29  C   ARG A   6      -8.074  12.364   6.598  1.00  2.89      5    C  
ATOM     30  O   ARG A   6      -8.907  12.545   5.709  1.00  3.10      5    O  
ATOM     31  CB  ARG A   6      -8.686  14.597   7.545  1.00  4.21      5    C  
ATOM     32  CG  ARG A   6     -10.085  14.777   8.112  1.00  4.92      5    C  
ATOM     33  CD  ARG A   6     -10.352  16.226   8.485  1.00  5.56      5    C  
ATOM     34  NE  ARG A   6     -10.845  16.357   9.854  1.00  6.18      5    N  
ATOM     35  CZ  ARG A   6     -10.127  16.057  10.935  1.00  6.90      5    C  
ATOM     36  NH1 ARG A   6      -8.883  15.607  10.815  1.00  7.18      5    N  
ATOM     37  NH2 ARG A   6     -10.655  16.207  12.142  1.00  7.61      5    N  
ATOM     38  HN  ARG A   6      -5.970  13.449   7.747  1.00  4.30      5    H  
ATOM     39  HE  ARG A   6     -11.760  16.687   9.975  1.00  6.25      5    H  
ATOM     40  HH  ARG A   6      -8.475  15.490   9.910  1.00  6.83      5    H  
ATOM     41  HH  ARG A   6      -8.353  15.385  11.633  1.00  7.89      5    H  
ATOM     42  HH  ARG A   6     -11.591  16.545  12.239  1.00  7.62      5    H  
ATOM     43  HH  ARG A   6     -10.117  15.982  12.954  1.00  8.25      5    H  
ATOM     44  N   THR A   7      -7.137  11.424   6.531  1.00  2.72      5    N  
ATOM     45  CA  THR A   7      -7.031  10.531   5.384  1.00  2.54      5    C  
ATOM     46  C   THR A   7      -7.627   9.164   5.702  1.00  2.39      5    C  
ATOM     47  O   THR A   7      -8.459   8.648   4.955  1.00  3.05      5    O  
ATOM     48  CB  THR A   7      -5.569  10.377   4.964  1.00  2.98      5    C  
ATOM     49  OG1 THR A   7      -4.886   9.496   5.838  1.00  3.66      5    O  
ATOM     50  CG2 THR A   7      -4.810  11.687   4.947  1.00  3.57      5    C  
ATOM     51  HN  THR A   7      -6.502  11.329   7.271  1.00  3.09      5    H  
ATOM     52  HG1 THR A   7      -4.684   9.952   6.658  1.00  4.07      5    H  
ATOM     53  N   GLY A   8      -7.197   8.581   6.817  1.00  2.11      5    N  
ATOM     54  CA  GLY A   8      -7.698   7.280   7.214  1.00  2.26      5    C  
ATOM     55  C   GLY A   8      -6.738   6.158   6.871  1.00  1.66      5    C  
ATOM     56  O   GLY A   8      -7.160   5.046   6.552  1.00  2.05      5    O  
ATOM     57  HN  GLY A   8      -6.533   9.040   7.373  1.00  2.29      5    H  
ATOM     58  N   TYR A   9      -5.443   6.449   6.937  1.00  1.35      5    N  
ATOM     59  CA  TYR A   9      -4.420   5.456   6.630  1.00  0.88      5    C  
ATOM     60  C   TYR A   9      -4.696   4.148   7.365  1.00  0.93      5    C  
ATOM     61  O   TYR A   9      -5.182   4.151   8.496  1.00  1.80      5    O  
ATOM     62  CB  TYR A   9      -3.036   5.984   7.009  1.00  0.93      5    C  
ATOM     63  CG  TYR A   9      -2.686   7.301   6.351  1.00  0.79      5    C  
ATOM     64  CD1 TYR A   9      -2.750   7.448   4.971  1.00  1.14      5    C  
ATOM     65  CD2 TYR A   9      -2.293   8.396   7.110  1.00  1.52      5    C  
ATOM     66  CE1 TYR A   9      -2.431   8.649   4.366  1.00  1.16      5    C  
ATOM     67  CE2 TYR A   9      -1.973   9.600   6.513  1.00  1.47      5    C  
ATOM     68  CZ  TYR A   9      -2.043   9.721   5.141  1.00  0.70      5    C  
ATOM     69  OH  TYR A   9      -1.725  10.919   4.543  1.00  0.76      5    O  
ATOM     70  HN  TYR A   9      -5.169   7.353   7.197  1.00  1.89      5    H  
ATOM     71  HH  TYR A   9      -0.823  10.885   4.216  1.00  1.09      5    H  
ATOM     72  N   ASP A  10      -4.383   3.031   6.716  1.00  0.49      5    N  
ATOM     73  CA  ASP A  10      -4.598   1.716   7.309  1.00  0.47      5    C  
ATOM     74  C   ASP A  10      -3.578   0.709   6.789  1.00  0.40      5    C  
ATOM     75  O   ASP A  10      -3.577   0.367   5.606  1.00  0.38      5    O  
ATOM     76  CB  ASP A  10      -6.016   1.225   7.010  1.00  0.57      5    C  
ATOM     77  CG  ASP A  10      -7.031   1.747   8.008  1.00  1.10      5    C  
ATOM     78  OD1 ASP A  10      -6.622   2.137   9.121  1.00  1.60      5    O  
ATOM     79  OD2 ASP A  10      -8.235   1.765   7.675  1.00  1.91      5    O  
ATOM     80  HN  ASP A  10      -3.999   3.093   5.816  1.00  1.03      5    H  
ATOM     81  N   ASN A  11      -2.712   0.238   7.681  1.00  0.43      5    N  
ATOM     82  CA  ASN A  11      -1.684  -0.731   7.315  1.00  0.46      5    C  
ATOM     83  C   ASN A  11      -2.276  -1.874   6.496  1.00  0.42      5    C  
ATOM     84  O   ASN A  11      -1.602  -2.455   5.645  1.00  0.48      5    O  
ATOM     85  CB  ASN A  11      -1.009  -1.287   8.570  1.00  0.58      5    C  
ATOM     86  CG  ASN A  11      -2.002  -1.586   9.675  1.00  1.29      5    C  
ATOM     87  OD1 ASN A  11      -2.712  -2.591   9.634  1.00  2.25      5    O  
ATOM     88  ND2 ASN A  11      -2.059  -0.711  10.672  1.00  1.67      5    N  
ATOM     89  HN  ASN A  11      -2.764   0.550   8.608  1.00  0.48      5    H  
ATOM     90 1HD2 ASN A  11      -1.465   0.068  10.639  1.00  1.80      5    H  
ATOM     91 2HD2 ASN A  11      -2.693  -0.879  11.400  1.00  2.29      5    H  
ATOM     92  N   ARG A  12      -3.540  -2.192   6.757  1.00  0.39      5    N  
ATOM     93  CA  ARG A  12      -4.221  -3.265   6.042  1.00  0.38      5    C  
ATOM     94  C   ARG A  12      -4.467  -2.874   4.589  1.00  0.35      5    C  
ATOM     95  O   ARG A  12      -4.244  -3.669   3.676  1.00  0.33      5    O  
ATOM     96  CB  ARG A  12      -5.547  -3.603   6.725  1.00  0.45      5    C  
ATOM     97  CG  ARG A  12      -6.040  -5.011   6.432  1.00  1.12      5    C  
ATOM     98  CD  ARG A  12      -7.501  -5.014   6.011  1.00  1.47      5    C  
ATOM     99  NE  ARG A  12      -8.399  -4.860   7.153  1.00  1.97      5    N  
ATOM    100  CZ  ARG A  12      -9.717  -5.042   7.092  1.00  2.52      5    C  
ATOM    101  NH1 ARG A  12     -10.299  -5.385   5.948  1.00  2.83      5    N  
ATOM    102  NH2 ARG A  12     -10.458  -4.881   8.181  1.00  3.25      5    N  
ATOM    103  HN  ARG A  12      -4.026  -1.691   7.446  1.00  0.43      5    H  
ATOM    104  HE  ARG A  12      -8.000  -4.607   8.011  1.00  2.34      5    H  
ATOM    105  HH  ARG A  12      -9.750  -5.509   5.122  1.00  2.74      5    H  
ATOM    106  HH  ARG A  12     -11.289  -5.519   5.914  1.00  3.46      5    H  
ATOM    107  HH  ARG A  12     -10.026  -4.623   9.045  1.00  3.53      5    H  
ATOM    108  HH  ARG A  12     -11.447  -5.017   8.137  1.00  3.73      5    H  
ATOM    109  N   GLU A  13      -4.926  -1.645   4.381  1.00  0.38      5    N  
ATOM    110  CA  GLU A  13      -5.200  -1.150   3.037  1.00  0.40      5    C  
ATOM    111  C   GLU A  13      -3.903  -0.931   2.268  1.00  0.37      5    C  
ATOM    112  O   GLU A  13      -3.810  -1.250   1.083  1.00  0.41      5    O  
ATOM    113  CB  GLU A  13      -5.993   0.157   3.103  1.00  0.47      5    C  
ATOM    114  CG  GLU A  13      -6.705   0.502   1.806  1.00  1.11      5    C  
ATOM    115  CD  GLU A  13      -7.934   1.362   2.027  1.00  1.78      5    C  
ATOM    116  OE1 GLU A  13      -8.320   1.556   3.199  1.00  2.39      5    O  
ATOM    117  OE2 GLU A  13      -8.510   1.842   1.028  1.00  2.44      5    O  
ATOM    118  HN  GLU A  13      -5.084  -1.057   5.149  1.00  0.42      5    H  
ATOM    119  N   ILE A  14      -2.902  -0.384   2.951  1.00  0.35      5    N  
ATOM    120  CA  ILE A  14      -1.610  -0.122   2.333  1.00  0.34      5    C  
ATOM    121  C   ILE A  14      -1.017  -1.392   1.735  1.00  0.30      5    C  
ATOM    122  O   ILE A  14      -0.631  -1.418   0.567  1.00  0.37      5    O  
ATOM    123  CB  ILE A  14      -0.614   0.472   3.346  1.00  0.33      5    C  
ATOM    124  CG1 ILE A  14      -0.633   1.998   3.273  1.00  0.39      5    C  
ATOM    125  CG2 ILE A  14       0.788  -0.060   3.087  1.00  0.32      5    C  
ATOM    126  CD1 ILE A  14       0.050   2.669   4.445  1.00  0.81      5    C  
ATOM    127  HN  ILE A  14      -3.037  -0.151   3.893  1.00  0.36      5    H  
ATOM    128  N   VAL A  15      -0.947  -2.445   2.543  1.00  0.25      5    N  
ATOM    129  CA  VAL A  15      -0.400  -3.716   2.087  1.00  0.24      5    C  
ATOM    130  C   VAL A  15      -1.277  -4.333   1.004  1.00  0.24      5    C  
ATOM    131  O   VAL A  15      -0.775  -4.925   0.051  1.00  0.26      5    O  
ATOM    132  CB  VAL A  15      -0.250  -4.718   3.246  1.00  0.26      5    C  
ATOM    133  CG1 VAL A  15       0.424  -5.990   2.763  1.00  0.33      5    C  
ATOM    134  CG2 VAL A  15       0.534  -4.099   4.387  1.00  0.30      5    C  
ATOM    135  HN  VAL A  15      -1.271  -2.365   3.464  1.00  0.27      5    H  
ATOM    136  N   MET A  16      -2.589  -4.193   1.157  1.00  0.25      5    N  
ATOM    137  CA  MET A  16      -3.532  -4.739   0.187  1.00  0.28      5    C  
ATOM    138  C   MET A  16      -3.265  -4.177  -1.206  1.00  0.30      5    C  
ATOM    139  O   MET A  16      -3.141  -4.926  -2.175  1.00  0.31      5    O  
ATOM    140  CB  MET A  16      -4.968  -4.424   0.609  1.00  0.33      5    C  
ATOM    141  CG  MET A  16      -5.483  -5.312   1.730  1.00  0.51      5    C  
ATOM    142  SD  MET A  16      -6.651  -6.556   1.149  1.00  1.07      5    S  
ATOM    143  CE  MET A  16      -6.287  -7.910   2.263  1.00  0.53      5    C  
ATOM    144  HN  MET A  16      -2.934  -3.713   1.939  1.00  0.25      5    H  
ATOM    145  N   LYS A  17      -3.179  -2.854  -1.297  1.00  0.33      5    N  
ATOM    146  CA  LYS A  17      -2.928  -2.189  -2.571  1.00  0.38      5    C  
ATOM    147  C   LYS A  17      -1.562  -2.575  -3.129  1.00  0.35      5    C  
ATOM    148  O   LYS A  17      -1.429  -2.878  -4.315  1.00  0.38      5    O  
ATOM    149  CB  LYS A  17      -3.013  -0.671  -2.403  1.00  0.47      5    C  
ATOM    150  CG  LYS A  17      -4.117  -0.030  -3.227  1.00  1.13      5    C  
ATOM    151  CD  LYS A  17      -4.165   1.475  -3.018  1.00  1.58      5    C  
ATOM    152  CE  LYS A  17      -3.022   2.173  -3.736  1.00  1.19      5    C  
ATOM    153  NZ  LYS A  17      -2.917   1.747  -5.159  1.00  2.02      5    N  
ATOM    154  HN  LYS A  17      -3.289  -2.311  -0.488  1.00  0.33      5    H  
ATOM    155  HZ1 LYS A  17      -2.250   0.954  -5.247  1.00  2.37      5    H  
ATOM    156  HZ2 LYS A  17      -2.578   2.537  -5.745  1.00  2.49      5    H  
ATOM    157  HZ3 LYS A  17      -3.848   1.444  -5.511  1.00  2.48      5    H  
ATOM    158  N   TYR A  18      -0.550  -2.565  -2.267  1.00  0.31      5    N  
ATOM    159  CA  TYR A  18       0.805  -2.918  -2.677  1.00  0.31      5    C  
ATOM    160  C   TYR A  18       0.849  -4.341  -3.222  1.00  0.29      5    C  
ATOM    161  O   TYR A  18       1.179  -4.561  -4.388  1.00  0.32      5    O  
ATOM    162  CB  TYR A  18       1.770  -2.779  -1.499  1.00  0.31      5    C  
ATOM    163  CG  TYR A  18       3.177  -3.237  -1.811  1.00  0.32      5    C  
ATOM    164  CD1 TYR A  18       3.938  -2.593  -2.778  1.00  1.19      5    C  
ATOM    165  CD2 TYR A  18       3.744  -4.313  -1.140  1.00  1.17      5    C  
ATOM    166  CE1 TYR A  18       5.224  -3.008  -3.067  1.00  1.22      5    C  
ATOM    167  CE2 TYR A  18       5.029  -4.734  -1.423  1.00  1.21      5    C  
ATOM    168  CZ  TYR A  18       5.765  -4.078  -2.387  1.00  0.50      5    C  
ATOM    169  OH  TYR A  18       7.045  -4.494  -2.672  1.00  0.62      5    O  
ATOM    170  HN  TYR A  18      -0.720  -2.318  -1.334  1.00  0.30      5    H  
ATOM    171  HH  TYR A  18       7.068  -4.879  -3.551  1.00  1.16      5    H  
ATOM    172  N   ILE A  19       0.508  -5.304  -2.372  1.00  0.26      5    N  
ATOM    173  CA  ILE A  19       0.501  -6.706  -2.767  1.00  0.27      5    C  
ATOM    174  C   ILE A  19      -0.302  -6.904  -4.044  1.00  0.28      5    C  
ATOM    175  O   ILE A  19       0.132  -7.605  -4.959  1.00  0.30      5    O  
ATOM    176  CB  ILE A  19      -0.098  -7.596  -1.663  1.00  0.28      5    C  
ATOM    177  CG1 ILE A  19       0.762  -7.538  -0.402  1.00  0.45      5    C  
ATOM    178  CG2 ILE A  19      -0.232  -9.031  -2.146  1.00  0.47      5    C  
ATOM    179  CD1 ILE A  19       0.152  -8.274   0.769  1.00  0.49      5    C  
ATOM    180  HN  ILE A  19       0.249  -5.065  -1.458  1.00  0.25      5    H  
ATOM    181  N   HIS A  20      -1.479  -6.283  -4.092  1.00  0.27      5    N  
ATOM    182  CA  HIS A  20      -2.359  -6.382  -5.249  1.00  0.28      5    C  
ATOM    183  C   HIS A  20      -1.576  -6.212  -6.545  1.00  0.31      5    C  
ATOM    184  O   HIS A  20      -1.459  -7.149  -7.333  1.00  0.43      5    O  
ATOM    185  CB  HIS A  20      -3.464  -5.330  -5.160  1.00  0.30      5    C  
ATOM    186  CG  HIS A  20      -4.484  -5.437  -6.251  1.00  0.34      5    C  
ATOM    187  ND1 HIS A  20      -5.158  -4.347  -6.762  1.00  0.58      5    N  
ATOM    188  CD2 HIS A  20      -4.944  -6.514  -6.931  1.00  0.62      5    C  
ATOM    189  CE1 HIS A  20      -5.988  -4.749  -7.707  1.00  0.52      5    C  
ATOM    190  NE2 HIS A  20      -5.877  -6.059  -7.830  1.00  0.51      5    N  
ATOM    191  HE2 HIS A  20      -6.400  -6.639  -8.486  1.00  0.00      5    H  
ATOM    192  HN  HIS A  20      -1.764  -5.746  -3.323  1.00  0.26      5    H  
ATOM    193  HD1 HIS A  20      -5.044  -3.417  -6.473  1.00  0.92      5    H  
ATOM    194  N   TYR A  21      -1.038  -5.016  -6.759  1.00  0.33      5    N  
ATOM    195  CA  TYR A  21      -0.260  -4.740  -7.961  1.00  0.39      5    C  
ATOM    196  C   TYR A  21       0.784  -5.831  -8.181  1.00  0.37      5    C  
ATOM    197  O   TYR A  21       1.040  -6.240  -9.313  1.00  0.48      5    O  
ATOM    198  CB  TYR A  21       0.414  -3.367  -7.862  1.00  0.46      5    C  
ATOM    199  CG  TYR A  21       1.926  -3.422  -7.846  1.00  0.42      5    C  
ATOM    200  CD1 TYR A  21       2.647  -3.670  -9.009  1.00  0.47      5    C  
ATOM    201  CD2 TYR A  21       2.633  -3.222  -6.667  1.00  0.41      5    C  
ATOM    202  CE1 TYR A  21       4.027  -3.720  -8.996  1.00  0.47      5    C  
ATOM    203  CE2 TYR A  21       4.013  -3.268  -6.646  1.00  0.43      5    C  
ATOM    204  CZ  TYR A  21       4.706  -3.518  -7.813  1.00  0.44      5    C  
ATOM    205  OH  TYR A  21       6.081  -3.565  -7.796  1.00  0.48      5    O  
ATOM    206  HN  TYR A  21      -1.165  -4.308  -6.094  1.00  0.39      5    H  
ATOM    207  HH  TYR A  21       6.429  -3.037  -8.519  1.00  0.94      5    H  
ATOM    208  N   LYS A  22       1.376  -6.304  -7.088  1.00  0.30      5    N  
ATOM    209  CA  LYS A  22       2.385  -7.356  -7.159  1.00  0.33      5    C  
ATOM    210  C   LYS A  22       1.812  -8.611  -7.812  1.00  0.36      5    C  
ATOM    211  O   LYS A  22       2.534  -9.373  -8.455  1.00  0.50      5    O  
ATOM    212  CB  LYS A  22       2.908  -7.687  -5.760  1.00  0.37      5    C  
ATOM    213  CG  LYS A  22       4.417  -7.855  -5.699  1.00  0.77      5    C  
ATOM    214  CD  LYS A  22       5.135  -6.620  -6.218  1.00  0.95      5    C  
ATOM    215  CE  LYS A  22       6.580  -6.577  -5.747  1.00  1.34      5    C  
ATOM    216  NZ  LYS A  22       7.415  -7.608  -6.422  1.00  1.84      5    N  
ATOM    217  HN  LYS A  22       1.124  -5.942  -6.213  1.00  0.28      5    H  
ATOM    218  HZ1 LYS A  22       8.424  -7.393  -6.290  1.00  2.45      5    H  
ATOM    219  HZ2 LYS A  22       7.207  -7.628  -7.440  1.00  2.11      5    H  
ATOM    220  HZ3 LYS A  22       7.217  -8.547  -6.021  1.00  2.17      5    H  
ATOM    221  N   LEU A  23       0.506  -8.810  -7.655  1.00  0.34      5    N  
ATOM    222  CA  LEU A  23      -0.165  -9.963  -8.243  1.00  0.37      5    C  
ATOM    223  C   LEU A  23      -0.660  -9.618  -9.644  1.00  0.40      5    C  
ATOM    224  O   LEU A  23      -0.452 -10.376 -10.592  1.00  0.43      5    O  
ATOM    225  CB  LEU A  23      -1.338 -10.413  -7.365  1.00  0.40      5    C  
ATOM    226  CG  LEU A  23      -0.984 -11.353  -6.203  1.00  0.37      5    C  
ATOM    227  CD1 LEU A  23      -0.045 -12.460  -6.659  1.00  0.56      5    C  
ATOM    228  CD2 LEU A  23      -0.371 -10.576  -5.048  1.00  0.71      5    C  
ATOM    229  HN  LEU A  23      -0.018  -8.159  -7.144  1.00  0.38      5    H  
ATOM    230  N   SER A  24      -1.306  -8.462  -9.767  1.00  0.41      5    N  
ATOM    231  CA  SER A  24      -1.822  -8.004 -11.052  1.00  0.45      5    C  
ATOM    232  C   SER A  24      -0.726  -8.020 -12.117  1.00  0.49      5    C  
ATOM    233  O   SER A  24      -1.010  -8.147 -13.308  1.00  0.53      5    O  
ATOM    234  CB  SER A  24      -2.399  -6.593 -10.920  1.00  0.52      5    C  
ATOM    235  OG  SER A  24      -3.816  -6.619 -10.925  1.00  1.44      5    O  
ATOM    236  HN  SER A  24      -1.433  -7.900  -8.975  1.00  0.40      5    H  
ATOM    237  HG  SER A  24      -4.122  -7.455 -10.564  1.00  1.84      5    H  
ATOM    238  N   GLN A  25       0.527  -7.906 -11.680  1.00  0.50      5    N  
ATOM    239  CA  GLN A  25       1.653  -7.926 -12.601  1.00  0.57      5    C  
ATOM    240  C   GLN A  25       1.586  -9.177 -13.470  1.00  0.60      5    C  
ATOM    241  O   GLN A  25       1.808  -9.123 -14.680  1.00  0.70      5    O  
ATOM    242  CB  GLN A  25       2.976  -7.883 -11.831  1.00  0.58      5    C  
ATOM    243  CG  GLN A  25       3.976  -6.887 -12.394  1.00  0.56      5    C  
ATOM    244  CD  GLN A  25       4.402  -7.224 -13.810  1.00  1.36      5    C  
ATOM    245  OE1 GLN A  25       3.609  -7.130 -14.747  1.00  2.21      5    O  
ATOM    246  NE2 GLN A  25       5.659  -7.619 -13.972  1.00  2.08      5    N  
ATOM    247  HN  GLN A  25       0.691  -7.824 -10.719  1.00  0.48      5    H  
ATOM    248 1HE2 GLN A  25       6.234  -7.670 -13.180  1.00  2.27      5    H  
ATOM    249 2HE2 GLN A  25       5.961  -7.842 -14.877  1.00  2.80      5    H  
ATOM    250  N   ARG A  26       1.265 -10.301 -12.838  1.00  0.58      5    N  
ATOM    251  CA  ARG A  26       1.151 -11.574 -13.539  1.00  0.66      5    C  
ATOM    252  C   ARG A  26      -0.240 -11.730 -14.144  1.00  0.65      5    C  
ATOM    253  O   ARG A  26      -0.384 -12.111 -15.306  1.00  0.73      5    O  
ATOM    254  CB  ARG A  26       1.438 -12.734 -12.586  1.00  0.70      5    C  
ATOM    255  CG  ARG A  26       2.710 -12.551 -11.775  1.00  0.97      5    C  
ATOM    256  CD  ARG A  26       2.403 -12.268 -10.313  1.00  0.70      5    C  
ATOM    257  NE  ARG A  26       3.551 -12.547  -9.453  1.00  1.22      5    N  
ATOM    258  CZ  ARG A  26       4.575 -11.712  -9.282  1.00  1.89      5    C  
ATOM    259  NH1 ARG A  26       4.602 -10.540  -9.906  1.00  2.58      5    N  
ATOM    260  NH2 ARG A  26       5.577 -12.051  -8.483  1.00  2.43      5    N  
ATOM    261  HN  ARG A  26       1.098 -10.269 -11.872  1.00  0.54      5    H  
ATOM    262  HE  ARG A  26       3.561 -13.404  -8.980  1.00  1.66      5    H  
ATOM    263  HH  ARG A  26       3.853 -10.275 -10.512  1.00  2.52      5    H  
ATOM    264  HH  ARG A  26       5.376  -9.921  -9.770  1.00  3.37      5    H  
ATOM    265  HH  ARG A  26       5.564 -12.932  -8.011  1.00  2.50      5    H  
ATOM    266  HH  ARG A  26       6.347 -11.425  -8.354  1.00  3.04      5    H  
ATOM    267  N   GLY A  27      -1.263 -11.428 -13.350  1.00  0.59      5    N  
ATOM    268  CA  GLY A  27      -2.629 -11.536 -13.830  1.00  0.60      5    C  
ATOM    269  C   GLY A  27      -3.536 -12.327 -12.902  1.00  0.62      5    C  
ATOM    270  O   GLY A  27      -4.733 -12.449 -13.161  1.00  0.99      5    O  
ATOM    271  HN  GLY A  27      -1.085 -11.123 -12.432  1.00  0.57      5    H  
ATOM    272  N   TYR A  28      -2.977 -12.865 -11.821  1.00  0.60      5    N  
ATOM    273  CA  TYR A  28      -3.761 -13.639 -10.869  1.00  0.61      5    C  
ATOM    274  C   TYR A  28      -4.740 -12.738 -10.121  1.00  0.63      5    C  
ATOM    275  O   TYR A  28      -4.341 -11.916  -9.295  1.00  0.99      5    O  
ATOM    276  CB  TYR A  28      -2.830 -14.350  -9.887  1.00  0.80      5    C  
ATOM    277  CG  TYR A  28      -3.412 -14.514  -8.505  1.00  0.55      5    C  
ATOM    278  CD1 TYR A  28      -4.354 -15.498  -8.241  1.00  1.35      5    C  
ATOM    279  CD2 TYR A  28      -3.015 -13.686  -7.465  1.00  1.20      5    C  
ATOM    280  CE1 TYR A  28      -4.887 -15.654  -6.976  1.00  1.49      5    C  
ATOM    281  CE2 TYR A  28      -3.542 -13.837  -6.196  1.00  1.18      5    C  
ATOM    282  CZ  TYR A  28      -4.477 -14.822  -5.957  1.00  0.78      5    C  
ATOM    283  OH  TYR A  28      -5.004 -14.974  -4.695  1.00  1.10      5    O  
ATOM    284  HN  TYR A  28      -2.022 -12.738 -11.655  1.00  0.84      5    H  
ATOM    285  HH  TYR A  28      -4.295 -14.967  -4.049  1.00  1.31      5    H  
ATOM    286  N   GLU A  29      -6.025 -12.893 -10.427  1.00  0.63      5    N  
ATOM    287  CA  GLU A  29      -7.070 -12.091  -9.800  1.00  0.63      5    C  
ATOM    288  C   GLU A  29      -7.191 -12.401  -8.313  1.00  0.58      5    C  
ATOM    289  O   GLU A  29      -8.033 -13.199  -7.900  1.00  0.69      5    O  
ATOM    290  CB  GLU A  29      -8.412 -12.337 -10.491  1.00  0.79      5    C  
ATOM    291  CG  GLU A  29      -8.342 -12.246 -12.007  1.00  1.20      5    C  
ATOM    292  CD  GLU A  29      -9.700 -12.019 -12.641  1.00  1.85      5    C  
ATOM    293  OE1 GLU A  29     -10.525 -12.957 -12.629  1.00  2.58      5    O  
ATOM    294  OE2 GLU A  29      -9.939 -10.903 -13.148  1.00  2.32      5    O  
ATOM    295  HN  GLU A  29      -6.277 -13.558 -11.097  1.00  0.90      5    H  
ATOM    296  N   TRP A  30      -6.351 -11.757  -7.513  1.00  0.48      5    N  
ATOM    297  CA  TRP A  30      -6.368 -11.957  -6.068  1.00  0.47      5    C  
ATOM    298  C   TRP A  30      -7.727 -11.580  -5.487  1.00  0.56      5    C  
ATOM    299  O   TRP A  30      -8.205 -10.462  -5.678  1.00  0.85      5    O  
ATOM    300  CB  TRP A  30      -5.272 -11.126  -5.399  1.00  0.42      5    C  
ATOM    301  CG  TRP A  30      -5.358 -11.133  -3.903  1.00  0.36      5    C  
ATOM    302  CD1 TRP A  30      -5.882 -12.119  -3.118  1.00  0.36      5    C  
ATOM    303  CD2 TRP A  30      -4.911 -10.104  -3.012  1.00  0.36      5    C  
ATOM    304  NE1 TRP A  30      -5.788 -11.767  -1.793  1.00  0.36      5    N  
ATOM    305  CE2 TRP A  30      -5.195 -10.535  -1.702  1.00  0.36      5    C  
ATOM    306  CE3 TRP A  30      -4.297  -8.862  -3.194  1.00  0.42      5    C  
ATOM    307  CZ2 TRP A  30      -4.886  -9.767  -0.582  1.00  0.41      5    C  
ATOM    308  CZ3 TRP A  30      -3.991  -8.101  -2.082  1.00  0.47      5    C  
ATOM    309  CH2 TRP A  30      -4.285  -8.556  -0.790  1.00  0.46      5    C  
ATOM    310  HN  TRP A  30      -5.706 -11.131  -7.903  1.00  0.46      5    H  
ATOM    311  HE1 TRP A  30      -6.095 -12.310  -1.037  1.00  0.40      5    H  
ATOM    312  N   ASP A  31      -8.344 -12.518  -4.777  1.00  0.86      5    N  
ATOM    313  CA  ASP A  31      -9.648 -12.280  -4.168  1.00  1.00      5    C  
ATOM    314  C   ASP A  31      -9.496 -11.635  -2.794  1.00  0.97      5    C  
ATOM    315  O   ASP A  31      -9.940 -12.186  -1.786  1.00  1.29      5    O  
ATOM    316  CB  ASP A  31     -10.425 -13.591  -4.046  1.00  1.26      5    C  
ATOM    317  CG  ASP A  31     -11.032 -14.029  -5.364  1.00  2.13      5    C  
ATOM    318  OD1 ASP A  31     -10.713 -13.407  -6.400  1.00  2.71      5    O  
ATOM    319  OD2 ASP A  31     -11.825 -14.993  -5.362  1.00  2.82      5    O  
ATOM    320  HN  ASP A  31      -7.913 -13.390  -4.658  1.00  1.19      5    H  
ATOM    321  N   ALA A  32      -8.865 -10.466  -2.761  1.00  0.95      5    N  
ATOM    322  CA  ALA A  32      -8.654  -9.746  -1.510  1.00  0.99      5    C  
ATOM    323  C   ALA A  32      -9.970  -9.219  -0.949  1.00  1.18      5    C  
ATOM    324  O   ALA A  32     -10.316  -9.485   0.202  1.00  1.46      5    O  
ATOM    325  CB  ALA A  32      -7.672  -8.604  -1.721  1.00  1.05      5    C  
ATOM    326  HN  ALA A  32      -8.533 -10.078  -3.597  1.00  1.16      5    H  
ATOM    327  N   GLY A  33     -10.699  -8.469  -1.769  1.00  1.41      5    N  
ATOM    328  CA  GLY A  33     -11.968  -7.915  -1.335  1.00  1.62      5    C  
ATOM    329  C   GLY A  33     -13.122  -8.876  -1.543  1.00  2.53      5    C  
ATOM    330  O   GLY A  33     -13.988  -8.644  -2.387  1.00  3.27      5    O  
ATOM    331  HN  GLY A  33     -10.372  -8.289  -2.675  1.00  1.62      5    H  
ATOM    332  N   ASP A  34     -13.135  -9.957  -0.771  1.00  3.10      5    N  
ATOM    333  CA  ASP A  34     -14.192 -10.957  -0.874  1.00  4.25      5    C  
ATOM    334  C   ASP A  34     -15.567 -10.300  -0.839  1.00  4.56      5    C  
ATOM    335  O   ASP A  34     -16.513 -10.782  -1.462  1.00  5.25      5    O  
ATOM    336  CB  ASP A  34     -14.071 -11.976   0.261  1.00  5.08      5    C  
ATOM    337  CG  ASP A  34     -14.268 -13.400  -0.218  1.00  5.80      5    C  
ATOM    338  OD1 ASP A  34     -13.592 -13.799  -1.190  1.00  6.10      5    O  
ATOM    339  OD2 ASP A  34     -15.098 -14.118   0.378  1.00  6.39      5    O  
ATOM    340  HN  ASP A  34     -12.417 -10.086  -0.116  1.00  3.08      5    H  
ATOM    341  N   ASP A  35     -15.671  -9.196  -0.105  1.00  4.40      5    N  
ATOM    342  CA  ASP A  35     -16.932  -8.472   0.011  1.00  4.91      5    C  
ATOM    343  C   ASP A  35     -17.173  -7.601  -1.217  1.00  4.64      5    C  
ATOM    344  O   ASP A  35     -17.031  -6.379  -1.162  1.00  4.81      5    O  
ATOM    345  CB  ASP A  35     -16.933  -7.607   1.273  1.00  5.75      5    C  
ATOM    346  CG  ASP A  35     -18.318  -7.458   1.870  1.00  6.68      5    C  
ATOM    347  OD1 ASP A  35     -18.882  -8.476   2.323  1.00  7.25      5    O  
ATOM    348  OD2 ASP A  35     -18.839  -6.323   1.885  1.00  7.08      5    O  
ATOM    349  HN  ASP A  35     -14.882  -8.861   0.369  1.00  4.20      5    H  
ATOM    350  N   VAL A  36     -17.540  -8.237  -2.324  1.00  4.72      5    N  
ATOM    351  CA  VAL A  36     -17.802  -7.521  -3.567  1.00  4.94      5    C  
ATOM    352  C   VAL A  36     -19.256  -7.071  -3.645  1.00  5.18      5    C  
ATOM    353  O   VAL A  36     -19.965  -7.391  -4.599  1.00  5.68      5    O  
ATOM    354  CB  VAL A  36     -17.479  -8.391  -4.796  1.00  5.44      5    C  
ATOM    355  CG1 VAL A  36     -18.375  -9.619  -4.832  1.00  5.96      5    C  
ATOM    356  CG2 VAL A  36     -17.621  -7.580  -6.075  1.00  6.12      5    C  
ATOM    357  HN  VAL A  36     -17.637  -9.212  -2.305  1.00  4.95      5    H  
ATOM    358  N   GLU A  37     -19.695  -6.327  -2.635  1.00  5.23      5    N  
ATOM    359  CA  GLU A  37     -21.066  -5.832  -2.589  1.00  5.82      5    C  
ATOM    360  C   GLU A  37     -21.108  -4.321  -2.787  1.00  6.05      5    C  
ATOM    361  O   GLU A  37     -21.907  -3.627  -2.159  1.00  6.18      5    O  
ATOM    362  CB  GLU A  37     -21.719  -6.202  -1.256  1.00  6.18      5    C  
ATOM    363  CG  GLU A  37     -21.785  -7.699  -1.006  1.00  6.33      5    C  
ATOM    364  CD  GLU A  37     -21.486  -8.063   0.435  1.00  7.24      5    C  
ATOM    365  OE1 GLU A  37     -21.534  -7.161   1.297  1.00  7.50      5    O  
ATOM    366  OE2 GLU A  37     -21.203  -9.251   0.701  1.00  7.91      5    O  
ATOM    367  HN  GLU A  37     -19.083  -6.105  -1.903  1.00  5.12      5    H  
ATOM    368  N   GLU A  38     -20.240  -3.822  -3.668  1.00  6.42      5    N  
ATOM    369  CA  GLU A  38     -20.162  -2.392  -3.964  1.00  6.91      5    C  
ATOM    370  C   GLU A  38     -20.232  -1.555  -2.689  1.00  6.83      5    C  
ATOM    371  O   GLU A  38     -21.304  -1.104  -2.287  1.00  7.12      5    O  
ATOM    372  CB  GLU A  38     -21.278  -1.976  -4.930  1.00  7.68      5    C  
ATOM    373  CG  GLU A  38     -22.663  -2.458  -4.526  1.00  8.06      5    C  
ATOM    374  CD  GLU A  38     -23.752  -1.931  -5.439  1.00  8.78      5    C  
ATOM    375  OE1 GLU A  38     -23.415  -1.363  -6.499  1.00  9.10      5    O  
ATOM    376  OE2 GLU A  38     -24.942  -2.087  -5.095  1.00  9.26      5    O  
ATOM    377  HN  GLU A  38     -19.634  -4.435  -4.133  1.00  6.57      5    H  
ATOM    378  N   ASN A  39     -19.080  -1.351  -2.059  1.00  6.73      5    N  
ATOM    379  CA  ASN A  39     -19.009  -0.568  -0.830  1.00  6.89      5    C  
ATOM    380  C   ASN A  39     -18.481   0.836  -1.109  1.00  6.79      5    C  
ATOM    381  O   ASN A  39     -17.273   1.072  -1.084  1.00  7.10      5    O  
ATOM    382  CB  ASN A  39     -18.114  -1.268   0.194  1.00  7.50      5    C  
ATOM    383  CG  ASN A  39     -18.089  -0.548   1.528  1.00  7.98      5    C  
ATOM    384  OD1 ASN A  39     -17.023  -0.255   2.068  1.00  8.08      5    O  
ATOM    385  ND2 ASN A  39     -19.268  -0.259   2.066  1.00  8.58      5    N  
ATOM    386  HN  ASN A  39     -18.258  -1.735  -2.429  1.00  6.76      5    H  
ATOM    387 1HD2 ASN A  39     -20.077  -0.523   1.579  1.00  8.66      5    H  
ATOM    388 2HD2 ASN A  39     -19.281   0.207   2.929  1.00  9.06      5    H  
ATOM    389  N   ARG A  40     -19.394   1.764  -1.375  1.00  6.66      5    N  
ATOM    390  CA  ARG A  40     -19.020   3.145  -1.658  1.00  6.87      5    C  
ATOM    391  C   ARG A  40     -19.390   4.059  -0.495  1.00  6.86      5    C  
ATOM    392  O   ARG A  40     -20.130   5.028  -0.664  1.00  7.36      5    O  
ATOM    393  CB  ARG A  40     -19.704   3.628  -2.939  1.00  6.93      5    C  
ATOM    394  CG  ARG A  40     -20.066   2.504  -3.897  1.00  7.23      5    C  
ATOM    395  CD  ARG A  40     -21.459   1.964  -3.620  1.00  7.49      5    C  
ATOM    396  NE  ARG A  40     -22.368   2.193  -4.741  1.00  7.97      5    N  
ATOM    397  CZ  ARG A  40     -23.694   2.107  -4.654  1.00  8.38      5    C  
ATOM    398  NH1 ARG A  40     -24.276   1.797  -3.501  1.00  8.41      5    N  
ATOM    399  NH2 ARG A  40     -24.443   2.332  -5.725  1.00  9.03      5    N  
ATOM    400  HN  ARG A  40     -20.342   1.514  -1.381  1.00  6.64      5    H  
ATOM    401  HE  ARG A  40     -21.969   2.424  -5.606  1.00  8.18      5    H  
ATOM    402  HH  ARG A  40     -23.721   1.626  -2.688  1.00  8.08      5    H  
ATOM    403  HH  ARG A  40     -25.272   1.736  -3.446  1.00  8.91      5    H  
ATOM    404  HH  ARG A  40     -24.012   2.566  -6.596  1.00  9.20      5    H  
ATOM    405  HH  ARG A  40     -25.439   2.268  -5.661  1.00  9.49      5    H  
ATOM    406  N   THR A  41     -18.871   3.743   0.687  1.00  6.54      5    N  
ATOM    407  CA  THR A  41     -19.147   4.535   1.880  1.00  6.69      5    C  
ATOM    408  C   THR A  41     -18.911   6.019   1.613  1.00  6.62      5    C  
ATOM    409  O   THR A  41     -19.856   6.781   1.413  1.00  6.68      5    O  
ATOM    410  CB  THR A  41     -18.270   4.068   3.042  1.00  6.74      5    C  
ATOM    411  OG1 THR A  41     -17.246   3.204   2.582  1.00  6.84      5    O  
ATOM    412  CG2 THR A  41     -19.042   3.334   4.117  1.00  7.14      5    C  
ATOM    413  HN  THR A  41     -18.289   2.958   0.759  1.00  6.38      5    H  
ATOM    414  HG1 THR A  41     -17.587   2.308   2.521  1.00  6.85      5    H  
ATOM    415  N   GLU A  42     -17.644   6.421   1.612  1.00  6.80      5    N  
ATOM    416  CA  GLU A  42     -17.284   7.813   1.370  1.00  6.99      5    C  
ATOM    417  C   GLU A  42     -16.593   7.970   0.023  1.00  6.54      5    C  
ATOM    418  O   GLU A  42     -15.736   8.836  -0.149  1.00  6.77      5    O  
ATOM    419  CB  GLU A  42     -16.378   8.332   2.487  1.00  7.43      5    C  
ATOM    420  CG  GLU A  42     -16.394   7.465   3.735  1.00  7.92      5    C  
ATOM    421  CD  GLU A  42     -15.985   8.227   4.980  1.00  8.54      5    C  
ATOM    422  OE1 GLU A  42     -14.768   8.331   5.240  1.00  9.10      5    O  
ATOM    423  OE2 GLU A  42     -16.882   8.722   5.695  1.00  8.71      5    O  
ATOM    424  HN  GLU A  42     -16.935   5.765   1.778  1.00  7.01      5    H  
ATOM    425  N   ALA A  43     -16.979   7.133  -0.934  1.00  6.13      5    N  
ATOM    426  CA  ALA A  43     -16.401   7.191  -2.267  1.00  5.94      5    C  
ATOM    427  C   ALA A  43     -14.941   6.748  -2.256  1.00  5.40      5    C  
ATOM    428  O   ALA A  43     -14.244   6.897  -1.253  1.00  5.44      5    O  
ATOM    429  CB  ALA A  43     -16.526   8.601  -2.818  1.00  6.51      5    C  
ATOM    430  HN  ALA A  43     -17.672   6.469  -0.739  1.00  6.14      5    H  
ATOM    431  N   PRO A  44     -14.462   6.194  -3.380  1.00  5.27      5    N  
ATOM    432  CA  PRO A  44     -13.079   5.724  -3.506  1.00  5.11      5    C  
ATOM    433  C   PRO A  44     -12.077   6.873  -3.574  1.00  4.87      5    C  
ATOM    434  O   PRO A  44     -10.913   6.714  -3.206  1.00  5.35      5    O  
ATOM    435  CB  PRO A  44     -13.090   4.946  -4.823  1.00  5.53      5    C  
ATOM    436  CG  PRO A  44     -14.193   5.558  -5.614  1.00  5.93      5    C  
ATOM    437  CD  PRO A  44     -15.236   5.982  -4.617  1.00  5.75      5    C  
ATOM    438  N   GLU A  45     -12.534   8.028  -4.050  1.00  4.48      5    N  
ATOM    439  CA  GLU A  45     -11.676   9.202  -4.167  1.00  4.55      5    C  
ATOM    440  C   GLU A  45     -10.889   9.436  -2.881  1.00  4.19      5    C  
ATOM    441  O   GLU A  45     -11.466   9.715  -1.831  1.00  4.69      5    O  
ATOM    442  CB  GLU A  45     -12.512  10.440  -4.499  1.00  5.41      5    C  
ATOM    443  CG  GLU A  45     -12.981  10.488  -5.944  1.00  6.13      5    C  
ATOM    444  CD  GLU A  45     -11.834  10.624  -6.926  1.00  6.96      5    C  
ATOM    445  OE1 GLU A  45     -10.748  11.080  -6.511  1.00  7.57      5    O  
ATOM    446  OE2 GLU A  45     -12.022  10.274  -8.111  1.00  7.23      5    O  
ATOM    447  HN  GLU A  45     -13.471   8.092  -4.329  1.00  4.43      5    H  
ATOM    448  N   GLY A  46      -9.568   9.319  -2.974  1.00  3.68      5    N  
ATOM    449  CA  GLY A  46      -8.721   9.521  -1.813  1.00  3.54      5    C  
ATOM    450  C   GLY A  46      -7.363  10.086  -2.179  1.00  3.04      5    C  
ATOM    451  O   GLY A  46      -6.330   9.533  -1.800  1.00  3.12      5    O  
ATOM    452  HN  GLY A  46      -9.165   9.095  -3.838  1.00  3.71      5    H  
ATOM    453  N   THR A  47      -7.365  11.189  -2.921  1.00  2.96      5    N  
ATOM    454  CA  THR A  47      -6.126  11.833  -3.344  1.00  2.66      5    C  
ATOM    455  C   THR A  47      -5.158  11.983  -2.175  1.00  2.34      5    C  
ATOM    456  O   THR A  47      -3.941  11.941  -2.355  1.00  2.51      5    O  
ATOM    457  CB  THR A  47      -6.424  13.204  -3.954  1.00  3.12      5    C  
ATOM    458  OG1 THR A  47      -6.834  14.119  -2.953  1.00  3.75      5    O  
ATOM    459  CG2 THR A  47      -7.505  13.166  -5.012  1.00  3.41      5    C  
ATOM    460  HN  THR A  47      -8.222  11.580  -3.191  1.00  3.36      5    H  
ATOM    461  HG1 THR A  47      -6.061  14.534  -2.562  1.00  4.15      5    H  
ATOM    462  N   GLU A  48      -5.707  12.159  -0.977  1.00  2.22      5    N  
ATOM    463  CA  GLU A  48      -4.890  12.316   0.220  1.00  2.10      5    C  
ATOM    464  C   GLU A  48      -3.857  11.198   0.324  1.00  1.55      5    C  
ATOM    465  O   GLU A  48      -2.664  11.420   0.120  1.00  1.75      5    O  
ATOM    466  CB  GLU A  48      -5.773  12.328   1.469  1.00  2.49      5    C  
ATOM    467  CG  GLU A  48      -5.619  13.584   2.311  1.00  2.71      5    C  
ATOM    468  CD  GLU A  48      -6.925  14.032   2.936  1.00  3.04      5    C  
ATOM    469  OE1 GLU A  48      -7.933  14.125   2.204  1.00  3.51      5    O  
ATOM    470  OE2 GLU A  48      -6.941  14.289   4.158  1.00  3.36      5    O  
ATOM    471  HN  GLU A  48      -6.683  12.184  -0.897  1.00  2.43      5    H  
ATOM    472  N   SER A  49      -4.323   9.997   0.661  1.00  1.27      5    N  
ATOM    473  CA  SER A  49      -3.440   8.841   0.815  1.00  0.84      5    C  
ATOM    474  C   SER A  49      -3.015   8.227  -0.526  1.00  0.71      5    C  
ATOM    475  O   SER A  49      -2.370   7.179  -0.545  1.00  0.78      5    O  
ATOM    476  CB  SER A  49      -4.122   7.774   1.673  1.00  1.01      5    C  
ATOM    477  OG  SER A  49      -5.114   7.082   0.934  1.00  1.59      5    O  
ATOM    478  HN  SER A  49      -5.281   9.890   0.837  1.00  1.65      5    H  
ATOM    479  HG  SER A  49      -5.329   6.260   1.380  1.00  1.86      5    H  
ATOM    480  N   GLU A  50      -3.350   8.873  -1.643  1.00  0.68      5    N  
ATOM    481  CA  GLU A  50      -2.965   8.363  -2.952  1.00  0.67      5    C  
ATOM    482  C   GLU A  50      -1.513   8.711  -3.218  1.00  0.57      5    C  
ATOM    483  O   GLU A  50      -0.711   7.860  -3.602  1.00  0.63      5    O  
ATOM    484  CB  GLU A  50      -3.849   8.960  -4.047  1.00  0.85      5    C  
ATOM    485  CG  GLU A  50      -5.259   8.403  -4.060  1.00  1.47      5    C  
ATOM    486  CD  GLU A  50      -5.533   7.537  -5.274  1.00  1.76      5    C  
ATOM    487  OE1 GLU A  50      -4.971   7.828  -6.350  1.00  2.28      5    O  
ATOM    488  OE2 GLU A  50      -6.310   6.567  -5.148  1.00  2.15      5    O  
ATOM    489  HN  GLU A  50      -3.845   9.709  -1.590  1.00  0.78      5    H  
ATOM    490  N   VAL A  92      -1.188   9.974  -2.989  1.00  0.58      5    N  
ATOM    491  CA  VAL A  92       0.165  10.463  -3.176  1.00  0.57      5    C  
ATOM    492  C   VAL A  92       1.162   9.563  -2.460  1.00  0.52      5    C  
ATOM    493  O   VAL A  92       2.288   9.373  -2.917  1.00  0.60      5    O  
ATOM    494  CB  VAL A  92       0.309  11.894  -2.636  1.00  0.65      5    C  
ATOM    495  CG1 VAL A  92      -0.036  11.946  -1.155  1.00  1.49      5    C  
ATOM    496  CG2 VAL A  92       1.712  12.411  -2.879  1.00  1.09      5    C  
ATOM    497  HN  VAL A  92      -1.879  10.593  -2.671  1.00  0.70      5    H  
ATOM    498  N   VAL A  93       0.733   9.014  -1.329  1.00  0.46      5    N  
ATOM    499  CA  VAL A  93       1.573   8.134  -0.533  1.00  0.46      5    C  
ATOM    500  C   VAL A  93       1.694   6.757  -1.176  1.00  0.48      5    C  
ATOM    501  O   VAL A  93       2.783   6.186  -1.241  1.00  0.59      5    O  
ATOM    502  CB  VAL A  93       1.011   7.984   0.892  1.00  0.48      5    C  
ATOM    503  CG1 VAL A  93       1.877   7.043   1.716  1.00  0.52      5    C  
ATOM    504  CG2 VAL A  93       0.900   9.346   1.559  1.00  0.55      5    C  
ATOM    505  HN  VAL A  93      -0.176   9.209  -1.020  1.00  0.46      5    H  
ATOM    506  N   HIS A  94       0.572   6.229  -1.654  1.00  0.47      5    N  
ATOM    507  CA  HIS A  94       0.560   4.921  -2.296  1.00  0.51      5    C  
ATOM    508  C   HIS A  94       1.580   4.870  -3.427  1.00  0.57      5    C  
ATOM    509  O   HIS A  94       2.508   4.061  -3.407  1.00  0.82      5    O  
ATOM    510  CB  HIS A  94      -0.834   4.609  -2.843  1.00  0.56      5    C  
ATOM    511  CG  HIS A  94      -1.791   4.109  -1.806  1.00  0.86      5    C  
ATOM    512  ND1 HIS A  94      -1.596   2.939  -1.104  1.00  0.88      5    N  
ATOM    513  CD2 HIS A  94      -2.958   4.627  -1.356  1.00  1.53      5    C  
ATOM    514  CE1 HIS A  94      -2.603   2.758  -0.268  1.00  1.28      5    C  
ATOM    515  NE2 HIS A  94      -3.442   3.768  -0.401  1.00  1.76      5    N  
ATOM    516  HE2 HIS A  94      -4.310   3.890   0.121  1.00  0.00      5    H  
ATOM    517  HN  HIS A  94      -0.266   6.732  -1.576  1.00  0.50      5    H  
ATOM    518  HD1 HIS A  94      -0.834   2.331  -1.203  1.00  0.98      5    H  
ATOM    519  N   LEU A  95       1.397   5.740  -4.415  1.00  0.50      5    N  
ATOM    520  CA  LEU A  95       2.297   5.798  -5.562  1.00  0.54      5    C  
ATOM    521  C   LEU A  95       3.754   5.814  -5.112  1.00  0.53      5    C  
ATOM    522  O   LEU A  95       4.632   5.291  -5.799  1.00  0.60      5    O  
ATOM    523  CB  LEU A  95       2.001   7.036  -6.415  1.00  0.60      5    C  
ATOM    524  CG  LEU A  95       0.517   7.332  -6.653  1.00  1.26      5    C  
ATOM    525  CD1 LEU A  95       0.333   8.145  -7.924  1.00  2.14      5    C  
ATOM    526  CD2 LEU A  95      -0.285   6.041  -6.725  1.00  2.01      5    C  
ATOM    527  HN  LEU A  95       0.635   6.353  -4.375  1.00  0.58      5    H  
ATOM    528  N   THR A  96       4.006   6.419  -3.955  1.00  0.49      5    N  
ATOM    529  CA  THR A  96       5.359   6.503  -3.418  1.00  0.51      5    C  
ATOM    530  C   THR A  96       5.811   5.156  -2.861  1.00  0.48      5    C  
ATOM    531  O   THR A  96       6.827   4.609  -3.286  1.00  0.59      5    O  
ATOM    532  CB  THR A  96       5.433   7.571  -2.325  1.00  0.53      5    C  
ATOM    533  OG1 THR A  96       4.672   8.709  -2.684  1.00  0.94      5    O  
ATOM    534  CG2 THR A  96       6.844   8.036  -2.037  1.00  1.06      5    C  
ATOM    535  HN  THR A  96       3.266   6.819  -3.453  1.00  0.47      5    H  
ATOM    536  HG1 THR A  96       5.070   9.133  -3.448  1.00  1.41      5    H  
ATOM    537  N   LEU A  97       5.051   4.627  -1.908  1.00  0.43      5    N  
ATOM    538  CA  LEU A  97       5.378   3.344  -1.295  1.00  0.42      5    C  
ATOM    539  C   LEU A  97       5.493   2.247  -2.349  1.00  0.44      5    C  
ATOM    540  O   LEU A  97       6.545   1.626  -2.502  1.00  0.48      5    O  
ATOM    541  CB  LEU A  97       4.315   2.965  -0.262  1.00  0.42      5    C  
ATOM    542  CG  LEU A  97       4.806   2.065   0.873  1.00  0.37      5    C  
ATOM    543  CD1 LEU A  97       4.917   2.853   2.169  1.00  0.30      5    C  
ATOM    544  CD2 LEU A  97       3.876   0.874   1.050  1.00  0.52      5    C  
ATOM    545  HN  LEU A  97       4.252   5.110  -1.609  1.00  0.47      5    H  
ATOM    546  N   ARG A  98       4.403   2.012  -3.071  1.00  0.46      5    N  
ATOM    547  CA  ARG A  98       4.380   0.987  -4.110  1.00  0.51      5    C  
ATOM    548  C   ARG A  98       5.564   1.145  -5.059  1.00  0.55      5    C  
ATOM    549  O   ARG A  98       6.361   0.222  -5.231  1.00  0.66      5    O  
ATOM    550  CB  ARG A  98       3.068   1.050  -4.895  1.00  0.55      5    C  
ATOM    551  CG  ARG A  98       3.246   0.889  -6.396  1.00  1.48      5    C  
ATOM    552  CD  ARG A  98       1.920   0.619  -7.088  1.00  1.64      5    C  
ATOM    553  NE  ARG A  98       1.374   1.820  -7.715  1.00  2.22      5    N  
ATOM    554  CZ  ARG A  98       0.371   1.811  -8.591  1.00  2.62      5    C  
ATOM    555  NH1 ARG A  98      -0.201   0.668  -8.952  1.00  2.72      5    N  
ATOM    556  NH2 ARG A  98      -0.064   2.952  -9.110  1.00  3.36      5    N  
ATOM    557  HN  ARG A  98       3.596   2.539  -2.897  1.00  0.47      5    H  
ATOM    558  HE  ARG A  98       1.776   2.680  -7.471  1.00  2.66      5    H  
ATOM    559  HH  ARG A  98       0.119  -0.198  -8.567  1.00  2.60      5    H  
ATOM    560  HH  ARG A  98      -0.953   0.672  -9.610  1.00  3.24      5    H  
ATOM    561  HH  ARG A  98       0.362   3.817  -8.843  1.00  3.74      5    H  
ATOM    562  HH  ARG A  98      -0.817   2.947  -9.768  1.00  3.72      5    H  
ATOM    563  N   GLN A  99       5.673   2.318  -5.674  1.00  0.57      5    N  
ATOM    564  CA  GLN A  99       6.759   2.594  -6.608  1.00  0.64      5    C  
ATOM    565  C   GLN A  99       8.116   2.458  -5.924  1.00  0.54      5    C  
ATOM    566  O   GLN A  99       8.937   1.626  -6.313  1.00  0.53      5    O  
ATOM    567  CB  GLN A  99       6.610   3.998  -7.195  1.00  0.89      5    C  
ATOM    568  CG  GLN A  99       7.575   4.288  -8.333  1.00  1.14      5    C  
ATOM    569  CD  GLN A  99       7.674   5.768  -8.651  1.00  1.66      5    C  
ATOM    570  OE1 GLN A  99       7.833   6.597  -7.755  1.00  2.31      5    O  
ATOM    571  NE2 GLN A  99       7.579   6.106  -9.931  1.00  2.17      5    N  
ATOM    572  HN  GLN A  99       5.006   3.014  -5.498  1.00  0.60      5    H  
ATOM    573 1HE2 GLN A  99       7.452   5.392 -10.590  1.00  2.33      5    H  
ATOM    574 2HE2 GLN A  99       7.640   7.055 -10.165  1.00  2.73      5    H  
ATOM    575  N   ALA A 100       8.346   3.283  -4.907  1.00  0.60      5    N  
ATOM    576  CA  ALA A 100       9.604   3.260  -4.169  1.00  0.70      5    C  
ATOM    577  C   ALA A 100      10.003   1.835  -3.802  1.00  0.67      5    C  
ATOM    578  O   ALA A 100      11.065   1.358  -4.203  1.00  0.79      5    O  
ATOM    579  CB  ALA A 100       9.499   4.117  -2.917  1.00  0.84      5    C  
ATOM    580  HN  ALA A 100       7.652   3.925  -4.650  1.00  0.67      5    H  
ATOM    581  N   GLY A 101       9.155   1.170  -3.020  1.00  0.62      5    N  
ATOM    582  CA  GLY A 101       9.439  -0.188  -2.587  1.00  0.80      5    C  
ATOM    583  C   GLY A 101       9.956  -1.075  -3.703  1.00  0.90      5    C  
ATOM    584  O   GLY A 101      10.987  -1.730  -3.549  1.00  1.24      5    O  
ATOM    585  HN  GLY A 101       8.340   1.616  -2.707  1.00  0.55      5    H  
ATOM    586  N   ASP A 102       9.253  -1.100  -4.831  1.00  0.79      5    N  
ATOM    587  CA  ASP A 102       9.671  -1.914  -5.960  1.00  0.94      5    C  
ATOM    588  C   ASP A 102      11.010  -1.427  -6.494  1.00  0.87      5    C  
ATOM    589  O   ASP A 102      11.784  -2.201  -7.057  1.00  0.93      5    O  
ATOM    590  CB  ASP A 102       8.616  -1.871  -7.068  1.00  1.11      5    C  
ATOM    591  CG  ASP A 102       9.143  -2.396  -8.389  1.00  1.52      5    C  
ATOM    592  OD1 ASP A 102       9.732  -3.498  -8.398  1.00  2.18      5    O  
ATOM    593  OD2 ASP A 102       8.967  -1.707  -9.416  1.00  1.94      5    O  
ATOM    594  HN  ASP A 102       8.444  -0.561  -4.913  1.00  0.76      5    H  
ATOM    595  N   ASP A 103      11.279  -0.138  -6.310  1.00  0.80      5    N  
ATOM    596  CA  ASP A 103      12.525   0.445  -6.771  1.00  0.84      5    C  
ATOM    597  C   ASP A 103      13.701  -0.088  -5.959  1.00  0.82      5    C  
ATOM    598  O   ASP A 103      14.750  -0.423  -6.509  1.00  0.93      5    O  
ATOM    599  CB  ASP A 103      12.471   1.971  -6.677  1.00  0.89      5    C  
ATOM    600  CG  ASP A 103      13.507   2.642  -7.558  1.00  1.21      5    C  
ATOM    601  OD1 ASP A 103      13.547   2.333  -8.768  1.00  1.65      5    O  
ATOM    602  OD2 ASP A 103      14.278   3.476  -7.038  1.00  1.89      5    O  
ATOM    603  HN  ASP A 103      10.627   0.433  -5.855  1.00  0.78      5    H  
ATOM    604  N   PHE A 104      13.513  -0.167  -4.645  1.00  0.76      5    N  
ATOM    605  CA  PHE A 104      14.551  -0.664  -3.750  1.00  0.82      5    C  
ATOM    606  C   PHE A 104      14.923  -2.099  -4.108  1.00  0.90      5    C  
ATOM    607  O   PHE A 104      16.066  -2.384  -4.466  1.00  1.10      5    O  
ATOM    608  CB  PHE A 104      14.070  -0.589  -2.299  1.00  0.90      5    C  
ATOM    609  CG  PHE A 104      15.046  -1.148  -1.302  1.00  0.72      5    C  
ATOM    610  CD1 PHE A 104      15.195  -2.518  -1.151  1.00  1.30      5    C  
ATOM    611  CD2 PHE A 104      15.808  -0.304  -0.512  1.00  1.10      5    C  
ATOM    612  CE1 PHE A 104      16.087  -3.034  -0.231  1.00  1.41      5    C  
ATOM    613  CE2 PHE A 104      16.702  -0.814   0.410  1.00  1.14      5    C  
ATOM    614  CZ  PHE A 104      16.842  -2.181   0.551  1.00  0.94      5    C  
ATOM    615  HN  PHE A 104      12.653   0.112  -4.268  1.00  0.74      5    H  
ATOM    616  N   SER A 105      13.948  -2.997  -4.008  1.00  0.92      5    N  
ATOM    617  CA  SER A 105      14.168  -4.405  -4.321  1.00  1.05      5    C  
ATOM    618  C   SER A 105      14.896  -4.556  -5.652  1.00  1.03      5    C  
ATOM    619  O   SER A 105      15.775  -5.405  -5.798  1.00  1.11      5    O  
ATOM    620  CB  SER A 105      12.835  -5.154  -4.367  1.00  1.13      5    C  
ATOM    621  OG  SER A 105      12.685  -5.855  -5.589  1.00  1.55      5    O  
ATOM    622  HN  SER A 105      13.061  -2.706  -3.711  1.00  0.99      5    H  
ATOM    623  HG  SER A 105      13.281  -6.608  -5.601  1.00  1.65      5    H  
ATOM    624  N   ARG A 106      14.528  -3.722  -6.620  1.00  0.99      5    N  
ATOM    625  CA  ARG A 106      15.152  -3.759  -7.937  1.00  1.02      5    C  
ATOM    626  C   ARG A 106      16.655  -3.530  -7.824  1.00  1.05      5    C  
ATOM    627  O   ARG A 106      17.440  -4.100  -8.582  1.00  1.10      5    O  
ATOM    628  CB  ARG A 106      14.529  -2.701  -8.850  1.00  1.04      5    C  
ATOM    629  CG  ARG A 106      15.480  -2.179  -9.914  1.00  1.29      5    C  
ATOM    630  CD  ARG A 106      14.726  -1.607 -11.103  1.00  1.63      5    C  
ATOM    631  NE  ARG A 106      15.144  -0.241 -11.411  1.00  2.15      5    N  
ATOM    632  CZ  ARG A 106      14.911   0.363 -12.575  1.00  2.57      5    C  
ATOM    633  NH1 ARG A 106      14.266  -0.271 -13.548  1.00  2.68      5    N  
ATOM    634  NH2 ARG A 106      15.325   1.608 -12.767  1.00  3.43      5    N  
ATOM    635  HN  ARG A 106      13.824  -3.064  -6.442  1.00  0.99      5    H  
ATOM    636  HE  ARG A 106      15.623   0.253 -10.714  1.00  2.66      5    H  
ATOM    637  HH  ARG A 106      13.950  -1.210 -13.413  1.00  2.60      5    H  
ATOM    638  HH  ARG A 106      14.096   0.192 -14.417  1.00  3.25      5    H  
ATOM    639  HH  ARG A 106      15.811   2.091 -12.039  1.00  3.89      5    H  
ATOM    640  HH  ARG A 106      15.151   2.064 -13.640  1.00  3.84      5    H  
ATOM    641  N   ARG A 107      17.046  -2.695  -6.867  1.00  1.05      5    N  
ATOM    642  CA  ARG A 107      18.454  -2.389  -6.644  1.00  1.13      5    C  
ATOM    643  C   ARG A 107      19.173  -3.539  -5.933  1.00  1.18      5    C  
ATOM    644  O   ARG A 107      20.403  -3.594  -5.922  1.00  1.28      5    O  
ATOM    645  CB  ARG A 107      18.592  -1.107  -5.822  1.00  1.10      5    C  
ATOM    646  CG  ARG A 107      19.912  -1.003  -5.075  1.00  1.55      5    C  
ATOM    647  CD  ARG A 107      20.159   0.410  -4.573  1.00  2.03      5    C  
ATOM    648  NE  ARG A 107      21.562   0.633  -4.234  1.00  2.59      5    N  
ATOM    649  CZ  ARG A 107      21.999   1.666  -3.515  1.00  2.85      5    C  
ATOM    650  NH1 ARG A 107      21.148   2.576  -3.056  1.00  2.76      5    N  
ATOM    651  NH2 ARG A 107      23.293   1.788  -3.254  1.00  3.73      5    N  
ATOM    652  HN  ARG A 107      16.370  -2.276  -6.294  1.00  1.03      5    H  
ATOM    653  HE  ARG A 107      22.215  -0.021  -4.560  1.00  3.18      5    H  
ATOM    654  HH  ARG A 107      20.171   2.494  -3.247  1.00  2.58      5    H  
ATOM    655  HH  ARG A 107      21.487   3.348  -2.517  1.00  3.28      5    H  
ATOM    656  HH  ARG A 107      23.939   1.106  -3.597  1.00  4.25      5    H  
ATOM    657  HH  ARG A 107      23.623   2.563  -2.714  1.00  4.07      5    H  
ATOM    658  N   TYR A 108      18.408  -4.457  -5.342  1.00  1.15      5    N  
ATOM    659  CA  TYR A 108      18.990  -5.594  -4.639  1.00  1.24      5    C  
ATOM    660  C   TYR A 108      18.640  -6.904  -5.339  1.00  1.11      5    C  
ATOM    661  O   TYR A 108      17.558  -7.455  -5.139  1.00  1.65      5    O  
ATOM    662  CB  TYR A 108      18.501  -5.630  -3.190  1.00  1.47      5    C  
ATOM    663  CG  TYR A 108      19.048  -4.506  -2.340  1.00  1.71      5    C  
ATOM    664  CD1 TYR A 108      18.453  -3.251  -2.349  1.00  1.96      5    C  
ATOM    665  CD2 TYR A 108      20.161  -4.700  -1.531  1.00  2.34      5    C  
ATOM    666  CE1 TYR A 108      18.952  -2.220  -1.575  1.00  2.22      5    C  
ATOM    667  CE2 TYR A 108      20.664  -3.674  -0.753  1.00  2.65      5    C  
ATOM    668  CZ  TYR A 108      20.056  -2.437  -0.779  1.00  2.35      5    C  
ATOM    669  OH  TYR A 108      20.555  -1.413  -0.007  1.00  2.72      5    O  
ATOM    670  HN  TYR A 108      17.434  -4.372  -5.380  1.00  1.08      5    H  
ATOM    671  HH  TYR A 108      20.306  -1.553   0.910  1.00  2.79      5    H  
ATOM    672  N   ARG A 109      19.563  -7.395  -6.159  1.00  1.41      5    N  
ATOM    673  CA  ARG A 109      19.352  -8.640  -6.889  1.00  1.46      5    C  
ATOM    674  C   ARG A 109      19.480  -9.843  -5.961  1.00  1.44      5    C  
ATOM    675  O   ARG A 109      18.679 -10.776  -6.023  1.00  2.06      5    O  
ATOM    676  CB  ARG A 109      20.355  -8.758  -8.037  1.00  1.56      5    C  
ATOM    677  CG  ARG A 109      19.703  -8.923  -9.400  1.00  1.96      5    C  
ATOM    678  CD  ARG A 109      19.325  -7.579 -10.002  1.00  2.36      5    C  
ATOM    679  NE  ARG A 109      20.157  -7.241 -11.154  1.00  2.86      5    N  
ATOM    680  CZ  ARG A 109      19.979  -7.745 -12.374  1.00  3.59      5    C  
ATOM    681  NH1 ARG A 109      19.001  -8.612 -12.610  1.00  3.91      5    N  
ATOM    682  NH2 ARG A 109      20.784  -7.381 -13.363  1.00  4.41      5    N  
ATOM    683  HN  ARG A 109      20.406  -6.909  -6.276  1.00  2.04      5    H  
ATOM    684  HE  ARG A 109      20.888  -6.604 -11.012  1.00  3.08      5    H  
ATOM    685  HH  ARG A 109      18.388  -8.893 -11.871  1.00  3.65      5    H  
ATOM    686  HH  ARG A 109      18.876  -8.984 -13.530  1.00  4.68      5    H  
ATOM    687  HH  ARG A 109      21.522  -6.729 -13.192  1.00  4.55      5    H  
ATOM    688  HH  ARG A 109      20.652  -7.759 -14.279  1.00  5.09      5    H  
ATOM    689  N   ARG A 110      20.493  -9.816  -5.101  1.00  1.24      5    N  
ATOM    690  CA  ARG A 110      20.726 -10.906  -4.159  1.00  1.39      5    C  
ATOM    691  C   ARG A 110      20.700 -10.398  -2.721  1.00  1.32      5    C  
ATOM    692  O   ARG A 110      21.686  -9.851  -2.228  1.00  1.98      5    O  
ATOM    693  CB  ARG A 110      22.068 -11.579  -4.450  1.00  1.68      5    C  
ATOM    694  CG  ARG A 110      22.878 -10.883  -5.531  1.00  2.10      5    C  
ATOM    695  CD  ARG A 110      24.288 -11.444  -5.620  1.00  2.68      5    C  
ATOM    696  NE  ARG A 110      24.623 -11.869  -6.977  1.00  3.25      5    N  
ATOM    697  CZ  ARG A 110      25.868 -12.060  -7.410  1.00  3.84      5    C  
ATOM    698  NH1 ARG A 110      26.902 -11.865  -6.600  1.00  4.02      5    N  
ATOM    699  NH2 ARG A 110      26.080 -12.448  -8.661  1.00  4.68      5    N  
ATOM    700  HN  ARG A 110      21.098  -9.045  -5.099  1.00  1.45      5    H  
ATOM    701  HE  ARG A 110      23.881 -12.022  -7.599  1.00  3.56      5    H  
ATOM    702  HH  ARG A 110      26.753 -11.573  -5.656  1.00  3.78      5    H  
ATOM    703  HH  ARG A 110      27.833 -12.011  -6.936  1.00  4.67      5    H  
ATOM    704  HH  ARG A 110      25.306 -12.597  -9.276  1.00  4.95      5    H  
ATOM    705  HH  ARG A 110      27.014 -12.591  -8.988  1.00  5.22      5    H  
ATOM    706  N   ASP A 111      19.565 -10.584  -2.054  1.00  1.26      5    N  
ATOM    707  CA  ASP A 111      19.411 -10.146  -0.672  1.00  1.18      5    C  
ATOM    708  C   ASP A 111      18.088 -10.632  -0.090  1.00  1.00      5    C  
ATOM    709  O   ASP A 111      18.051 -11.214   0.994  1.00  1.81      5    O  
ATOM    710  CB  ASP A 111      19.489  -8.620  -0.586  1.00  1.49      5    C  
ATOM    711  CG  ASP A 111      20.393  -8.150   0.537  1.00  1.95      5    C  
ATOM    712  OD1 ASP A 111      21.594  -8.490   0.514  1.00  2.32      5    O  
ATOM    713  OD2 ASP A 111      19.899  -7.441   1.439  1.00  2.62      5    O  
ATOM    714  HN  ASP A 111      18.814 -11.027  -2.502  1.00  1.78      5    H  
ATOM    715  N   PHE A 112      17.003 -10.390  -0.818  1.00  0.83      5    N  
ATOM    716  CA  PHE A 112      15.677 -10.803  -0.374  1.00  0.54      5    C  
ATOM    717  C   PHE A 112      15.219 -12.056  -1.115  1.00  0.52      5    C  
ATOM    718  O   PHE A 112      14.476 -12.873  -0.572  1.00  0.57      5    O  
ATOM    719  CB  PHE A 112      14.669  -9.672  -0.588  1.00  0.66      5    C  
ATOM    720  CG  PHE A 112      14.575  -8.726   0.574  1.00  0.36      5    C  
ATOM    721  CD1 PHE A 112      15.667  -7.959   0.950  1.00  1.17      5    C  
ATOM    722  CD2 PHE A 112      13.396  -8.604   1.292  1.00  1.16      5    C  
ATOM    723  CE1 PHE A 112      15.584  -7.088   2.019  1.00  1.24      5    C  
ATOM    724  CE2 PHE A 112      13.308  -7.734   2.363  1.00  1.21      5    C  
ATOM    725  CZ  PHE A 112      14.403  -6.975   2.726  1.00  0.64      5    C  
ATOM    726  HN  PHE A 112      17.096  -9.921  -1.674  1.00  1.53      5    H  
ATOM    727  N   ALA A 113      15.669 -12.202  -2.357  1.00  0.56      5    N  
ATOM    728  CA  ALA A 113      15.308 -13.357  -3.169  1.00  0.65      5    C  
ATOM    729  C   ALA A 113      16.196 -14.551  -2.842  1.00  0.69      5    C  
ATOM    730  O   ALA A 113      15.705 -15.634  -2.523  1.00  0.74      5    O  
ATOM    731  CB  ALA A 113      15.403 -13.013  -4.648  1.00  0.75      5    C  
ATOM    732  HN  ALA A 113      16.261 -11.518  -2.735  1.00  0.58      5    H  
ATOM    733  N   GLU A 114      17.507 -14.347  -2.923  1.00  0.75      5    N  
ATOM    734  CA  GLU A 114      18.465 -15.407  -2.633  1.00  0.89      5    C  
ATOM    735  C   GLU A 114      18.163 -16.060  -1.288  1.00  0.84      5    C  
ATOM    736  O   GLU A 114      18.410 -17.250  -1.095  1.00  0.93      5    O  
ATOM    737  CB  GLU A 114      19.890 -14.850  -2.635  1.00  1.02      5    C  
ATOM    738  CG  GLU A 114      20.947 -15.883  -2.282  1.00  1.51      5    C  
ATOM    739  CD  GLU A 114      22.307 -15.262  -2.030  1.00  1.83      5    C  
ATOM    740  OE1 GLU A 114      22.814 -14.557  -2.928  1.00  2.23      5    O  
ATOM    741  OE2 GLU A 114      22.865 -15.480  -0.934  1.00  2.54      5    O  
ATOM    742  HN  GLU A 114      17.837 -13.461  -3.182  1.00  0.75      5    H  
ATOM    743  N   MET A 115      17.627 -15.272  -0.361  1.00  0.74      5    N  
ATOM    744  CA  MET A 115      17.290 -15.774   0.967  1.00  0.74      5    C  
ATOM    745  C   MET A 115      15.978 -16.551   0.937  1.00  0.69      5    C  
ATOM    746  O   MET A 115      15.796 -17.509   1.688  1.00  0.73      5    O  
ATOM    747  CB  MET A 115      17.188 -14.616   1.962  1.00  0.79      5    C  
ATOM    748  CG  MET A 115      16.646 -15.028   3.321  1.00  0.67      5    C  
ATOM    749  SD  MET A 115      16.990 -13.808   4.604  1.00  1.04      5    S  
ATOM    750  CE  MET A 115      16.007 -12.426   4.030  1.00  0.84      5    C  
ATOM    751  HN  MET A 115      17.453 -14.332  -0.575  1.00  0.70      5    H  
ATOM    752  N   SER A 116      15.068 -16.132   0.064  1.00  0.69      5    N  
ATOM    753  CA  SER A 116      13.773 -16.790  -0.064  1.00  0.75      5    C  
ATOM    754  C   SER A 116      13.940 -18.301  -0.184  1.00  0.80      5    C  
ATOM    755  O   SER A 116      13.088 -19.067   0.264  1.00  0.86      5    O  
ATOM    756  CB  SER A 116      13.022 -16.250  -1.283  1.00  0.88      5    C  
ATOM    757  OG  SER A 116      11.783 -16.916  -1.455  1.00  1.64      5    O  
ATOM    758  HN  SER A 116      15.273 -15.364  -0.509  1.00  0.71      5    H  
ATOM    759  HG  SER A 116      11.569 -16.960  -2.390  1.00  1.95      5    H  
ATOM    760  N   SER A 117      15.045 -18.722  -0.791  1.00  0.86      5    N  
ATOM    761  CA  SER A 117      15.325 -20.142  -0.968  1.00  1.02      5    C  
ATOM    762  C   SER A 117      15.131 -20.902   0.340  1.00  1.00      5    C  
ATOM    763  O   SER A 117      14.741 -22.070   0.339  1.00  1.31      5    O  
ATOM    764  CB  SER A 117      16.753 -20.342  -1.480  1.00  1.19      5    C  
ATOM    765  OG  SER A 117      16.931 -21.649  -1.999  1.00  2.15      5    O  
ATOM    766  HN  SER A 117      15.688 -18.063  -1.126  1.00  0.83      5    H  
ATOM    767  HG  SER A 117      17.800 -21.717  -2.402  1.00  2.38      5    H  
ATOM    768  N   GLN A 118      15.405 -20.231   1.454  1.00  0.95      5    N  
ATOM    769  CA  GLN A 118      15.260 -20.843   2.770  1.00  0.98      5    C  
ATOM    770  C   GLN A 118      13.859 -20.608   3.326  1.00  1.06      5    C  
ATOM    771  O   GLN A 118      13.696 -20.039   4.405  1.00  1.76      5    O  
ATOM    772  CB  GLN A 118      16.305 -20.281   3.735  1.00  1.10      5    C  
ATOM    773  CG  GLN A 118      17.656 -20.973   3.638  1.00  1.41      5    C  
ATOM    774  CD  GLN A 118      18.044 -21.676   4.923  1.00  1.89      5    C  
ATOM    775  OE1 GLN A 118      17.516 -22.741   5.246  1.00  2.62      5    O  
ATOM    776  NE2 GLN A 118      18.971 -21.083   5.666  1.00  2.32      5    N  
ATOM    777  HN  GLN A 118      15.712 -19.303   1.390  1.00  1.13      5    H  
ATOM    778 1HE2 GLN A 118      19.347 -20.236   5.348  1.00  2.48      5    H  
ATOM    779 2HE2 GLN A 118      19.241 -21.516   6.503  1.00  2.87      5    H  
ATOM    780  N   LEU A 119      12.851 -21.051   2.582  1.00  0.83      5    N  
ATOM    781  CA  LEU A 119      11.463 -20.890   3.001  1.00  0.90      5    C  
ATOM    782  C   LEU A 119      10.606 -22.047   2.498  1.00  1.10      5    C  
ATOM    783  O   LEU A 119       9.977 -21.954   1.444  1.00  1.81      5    O  
ATOM    784  CB  LEU A 119      10.904 -19.563   2.485  1.00  1.04      5    C  
ATOM    785  CG  LEU A 119       9.909 -18.873   3.419  1.00  0.93      5    C  
ATOM    786  CD1 LEU A 119      10.292 -17.416   3.626  1.00  1.53      5    C  
ATOM    787  CD2 LEU A 119       8.496 -18.981   2.864  1.00  1.16      5    C  
ATOM    788  HN  LEU A 119      13.044 -21.498   1.732  1.00  1.15      5    H  
ATOM    789  N   HIS A 120      10.585 -23.136   3.260  1.00  1.32      5    N  
ATOM    790  CA  HIS A 120       9.804 -24.311   2.892  1.00  1.60      5    C  
ATOM    791  C   HIS A 120       8.364 -23.929   2.566  1.00  1.55      5    C  
ATOM    792  O   HIS A 120       7.754 -23.119   3.262  1.00  2.28      5    O  
ATOM    793  CB  HIS A 120       9.827 -25.339   4.024  1.00  2.02      5    C  
ATOM    794  CG  HIS A 120      10.830 -26.432   3.820  1.00  2.47      5    C  
ATOM    795  ND1 HIS A 120      12.027 -26.493   4.503  1.00  3.13      5    N  
ATOM    796  CD2 HIS A 120      10.810 -27.513   3.004  1.00  2.96      5    C  
ATOM    797  CE1 HIS A 120      12.699 -27.562   4.115  1.00  3.66      5    C  
ATOM    798  NE2 HIS A 120      11.982 -28.198   3.207  1.00  3.55      5    N  
ATOM    799  HE2 HIS A 120      12.255 -29.059   2.733  1.00  0.00      5    H  
ATOM    800  HN  HIS A 120      11.107 -23.149   4.089  1.00  1.78      5    H  
ATOM    801  HD1 HIS A 120      12.338 -25.848   5.172  1.00  3.50      5    H  
ATOM    802  N   LEU A 121       7.827 -24.519   1.502  1.00  1.22      5    N  
ATOM    803  CA  LEU A 121       6.458 -24.241   1.084  1.00  1.17      5    C  
ATOM    804  C   LEU A 121       5.513 -25.346   1.546  1.00  1.21      5    C  
ATOM    805  O   LEU A 121       5.451 -26.416   0.941  1.00  1.63      5    O  
ATOM    806  CB  LEU A 121       6.386 -24.096  -0.438  1.00  1.37      5    C  
ATOM    807  CG  LEU A 121       5.404 -23.039  -0.942  1.00  1.38      5    C  
ATOM    808  CD1 LEU A 121       4.098 -23.109  -0.165  1.00  2.12      5    C  
ATOM    809  CD2 LEU A 121       6.016 -21.650  -0.835  1.00  1.57      5    C  
ATOM    810  HN  LEU A 121       8.364 -25.157   0.987  1.00  1.53      5    H  
ATOM    811  N   THR A 122       4.780 -25.078   2.622  1.00  1.09      5    N  
ATOM    812  CA  THR A 122       3.839 -26.050   3.166  1.00  1.12      5    C  
ATOM    813  C   THR A 122       2.845 -25.375   4.106  1.00  1.04      5    C  
ATOM    814  O   THR A 122       3.152 -24.356   4.724  1.00  0.97      5    O  
ATOM    815  CB  THR A 122       4.588 -27.158   3.907  1.00  1.21      5    C  
ATOM    816  OG1 THR A 122       3.889 -27.539   5.079  1.00  1.36      5    O  
ATOM    817  CG2 THR A 122       5.990 -26.762   4.316  1.00  1.53      5    C  
ATOM    818  HN  THR A 122       4.875 -24.207   3.060  1.00  1.23      5    H  
ATOM    819  HG1 THR A 122       4.219 -27.035   5.826  1.00  1.72      5    H  
ATOM    820  N   PRO A 123       1.636 -25.943   4.225  1.00  1.20      5    N  
ATOM    821  CA  PRO A 123       0.587 -25.400   5.093  1.00  1.28      5    C  
ATOM    822  C   PRO A 123       0.911 -25.573   6.573  1.00  1.27      5    C  
ATOM    823  O   PRO A 123       0.193 -26.260   7.300  1.00  1.92      5    O  
ATOM    824  CB  PRO A 123      -0.647 -26.223   4.715  1.00  1.58      5    C  
ATOM    825  CG  PRO A 123      -0.100 -27.506   4.192  1.00  1.62      5    C  
ATOM    826  CD  PRO A 123       1.199 -27.160   3.519  1.00  1.44      5    C  
ATOM    827  N   PHE A 124       1.996 -24.945   7.013  1.00  1.36      5    N  
ATOM    828  CA  PHE A 124       2.416 -25.028   8.407  1.00  1.44      5    C  
ATOM    829  C   PHE A 124       3.654 -24.172   8.653  1.00  1.29      5    C  
ATOM    830  O   PHE A 124       4.481 -23.988   7.760  1.00  2.03      5    O  
ATOM    831  CB  PHE A 124       2.703 -26.481   8.792  1.00  1.70      5    C  
ATOM    832  CG  PHE A 124       2.537 -26.757  10.259  1.00  2.24      5    C  
ATOM    833  CD1 PHE A 124       1.420 -26.301  10.941  1.00  2.75      5    C  
ATOM    834  CD2 PHE A 124       3.497 -27.472  10.956  1.00  2.98      5    C  
ATOM    835  CE1 PHE A 124       1.265 -26.553  12.291  1.00  3.54      5    C  
ATOM    836  CE2 PHE A 124       3.348 -27.727  12.306  1.00  3.79      5    C  
ATOM    837  CZ  PHE A 124       2.230 -27.267  12.974  1.00  3.94      5    C  
ATOM    838  HN  PHE A 124       2.527 -24.411   6.386  1.00  1.88      5    H  
ATOM    839  N   THR A 125       3.775 -23.651   9.870  1.00  1.23      5    N  
ATOM    840  CA  THR A 125       4.912 -22.814  10.233  1.00  1.25      5    C  
ATOM    841  C   THR A 125       5.152 -21.736   9.180  1.00  0.99      5    C  
ATOM    842  O   THR A 125       6.287 -21.314   8.957  1.00  1.05      5    O  
ATOM    843  CB  THR A 125       6.169 -23.669  10.400  1.00  1.59      5    C  
ATOM    844  OG1 THR A 125       6.508 -24.306   9.180  1.00  1.93      5    O  
ATOM    845  CG2 THR A 125       6.026 -24.744  11.455  1.00  2.37      5    C  
ATOM    846  HN  THR A 125       3.083 -23.834  10.539  1.00  1.80      5    H  
ATOM    847  HG1 THR A 125       6.513 -25.257   9.307  1.00  2.27      5    H  
ATOM    848  N   ALA A 126       4.077 -21.294   8.536  1.00  0.93      5    N  
ATOM    849  CA  ALA A 126       4.171 -20.265   7.508  1.00  0.74      5    C  
ATOM    850  C   ALA A 126       4.429 -18.896   8.126  1.00  0.52      5    C  
ATOM    851  O   ALA A 126       5.290 -18.146   7.664  1.00  0.53      5    O  
ATOM    852  CB  ALA A 126       2.901 -20.237   6.671  1.00  0.81      5    C  
ATOM    853  HN  ALA A 126       3.199 -21.668   8.758  1.00  1.15      5    H  
ATOM    854  N   ARG A 127       3.679 -18.576   9.176  1.00  0.48      5    N  
ATOM    855  CA  ARG A 127       3.827 -17.298   9.861  1.00  0.39      5    C  
ATOM    856  C   ARG A 127       5.063 -17.300  10.754  1.00  0.35      5    C  
ATOM    857  O   ARG A 127       5.702 -16.266  10.951  1.00  0.33      5    O  
ATOM    858  CB  ARG A 127       2.581 -16.995  10.695  1.00  0.58      5    C  
ATOM    859  CG  ARG A 127       2.580 -15.603  11.304  1.00  0.85      5    C  
ATOM    860  CD  ARG A 127       1.185 -15.189  11.745  1.00  0.91      5    C  
ATOM    861  NE  ARG A 127       0.816 -15.787  13.026  1.00  1.52      5    N  
ATOM    862  CZ  ARG A 127      -0.247 -15.419  13.739  1.00  1.95      5    C  
ATOM    863  NH1 ARG A 127      -1.051 -14.456  13.304  1.00  2.38      5    N  
ATOM    864  NH2 ARG A 127      -0.507 -16.017  14.894  1.00  2.56      5    N  
ATOM    865  HN  ARG A 127       3.011 -19.216   9.498  1.00  0.63      5    H  
ATOM    866  HE  ARG A 127       1.390 -16.501  13.373  1.00  2.07      5    H  
ATOM    867  HH  ARG A 127      -0.864 -13.999  12.435  1.00  2.31      5    H  
ATOM    868  HH  ARG A 127      -1.846 -14.188  13.848  1.00  3.08      5    H  
ATOM    869  HH  ARG A 127       0.095 -16.743  15.227  1.00  2.83      5    H  
ATOM    870  HH  ARG A 127      -1.304 -15.742  15.431  1.00  3.01      5    H  
ATOM    871  N   GLY A 128       5.395 -18.470  11.291  1.00  0.42      5    N  
ATOM    872  CA  GLY A 128       6.554 -18.586  12.157  1.00  0.43      5    C  
ATOM    873  C   GLY A 128       7.848 -18.248  11.443  1.00  0.41      5    C  
ATOM    874  O   GLY A 128       8.789 -17.743  12.055  1.00  0.45      5    O  
ATOM    875  HN  GLY A 128       4.849 -19.260  11.098  1.00  0.49      5    H  
ATOM    876  N   ARG A 129       7.895 -18.527  10.144  1.00  0.39      5    N  
ATOM    877  CA  ARG A 129       9.083 -18.248   9.345  1.00  0.42      5    C  
ATOM    878  C   ARG A 129       9.095 -16.797   8.878  1.00  0.39      5    C  
ATOM    879  O   ARG A 129      10.156 -16.192   8.724  1.00  0.46      5    O  
ATOM    880  CB  ARG A 129       9.141 -19.186   8.138  1.00  0.47      5    C  
ATOM    881  CG  ARG A 129       9.743 -20.546   8.452  1.00  0.86      5    C  
ATOM    882  CD  ARG A 129      11.248 -20.459   8.640  1.00  0.90      5    C  
ATOM    883  NE  ARG A 129      11.789 -21.652   9.288  1.00  1.55      5    N  
ATOM    884  CZ  ARG A 129      12.030 -22.798   8.655  1.00  2.11      5    C  
ATOM    885  NH1 ARG A 129      11.781 -22.916   7.355  1.00  2.48      5    N  
ATOM    886  NH2 ARG A 129      12.522 -23.832   9.323  1.00  2.96      5    N  
ATOM    887  HN  ARG A 129       7.112 -18.928   9.713  1.00  0.39      5    H  
ATOM    888  HE  ARG A 129      11.982 -21.597  10.247  1.00  2.16      5    H  
ATOM    889  HH  ARG A 129      11.410 -22.143   6.842  1.00  2.41      5    H  
ATOM    890  HH  ARG A 129      11.966 -23.781   6.889  1.00  3.22      5    H  
ATOM    891  HH  ARG A 129      12.711 -23.751  10.302  1.00  3.33      5    H  
ATOM    892  HH  ARG A 129      12.703 -24.694   8.849  1.00  3.48      5    H  
ATOM    893  N   PHE A 130       7.908 -16.242   8.656  1.00  0.39      5    N  
ATOM    894  CA  PHE A 130       7.781 -14.861   8.207  1.00  0.38      5    C  
ATOM    895  C   PHE A 130       8.250 -13.894   9.290  1.00  0.33      5    C  
ATOM    896  O   PHE A 130       9.004 -12.960   9.018  1.00  0.33      5    O  
ATOM    897  CB  PHE A 130       6.330 -14.557   7.828  1.00  0.40      5    C  
ATOM    898  CG  PHE A 130       5.816 -13.269   8.405  1.00  0.36      5    C  
ATOM    899  CD1 PHE A 130       5.233 -13.242   9.661  1.00  1.08      5    C  
ATOM    900  CD2 PHE A 130       5.918 -12.086   7.691  1.00  1.15      5    C  
ATOM    901  CE1 PHE A 130       4.762 -12.058  10.196  1.00  1.09      5    C  
ATOM    902  CE2 PHE A 130       5.448 -10.899   8.220  1.00  1.13      5    C  
ATOM    903  CZ  PHE A 130       4.869 -10.885   9.474  1.00  0.33      5    C  
ATOM    904  HN  PHE A 130       7.097 -16.775   8.797  1.00  0.46      5    H  
ATOM    905  N   ALA A 131       7.797 -14.124  10.518  1.00  0.33      5    N  
ATOM    906  CA  ALA A 131       8.169 -13.274  11.642  1.00  0.32      5    C  
ATOM    907  C   ALA A 131       9.683 -13.216  11.809  1.00  0.31      5    C  
ATOM    908  O   ALA A 131      10.245 -12.159  12.093  1.00  0.32      5    O  
ATOM    909  CB  ALA A 131       7.513 -13.774  12.920  1.00  0.37      5    C  
ATOM    910  HN  ALA A 131       7.197 -14.884  10.672  1.00  0.37      5    H  
ATOM    911  N   THR A 132      10.338 -14.359  11.635  1.00  0.33      5    N  
ATOM    912  CA  THR A 132      11.788 -14.437  11.769  1.00  0.35      5    C  
ATOM    913  C   THR A 132      12.483 -13.544  10.746  1.00  0.35      5    C  
ATOM    914  O   THR A 132      13.535 -12.969  11.023  1.00  0.41      5    O  
ATOM    915  CB  THR A 132      12.258 -15.883  11.602  1.00  0.41      5    C  
ATOM    916  OG1 THR A 132      13.005 -16.301  12.731  1.00  0.51      5    O  
ATOM    917  CG2 THR A 132      13.121 -16.094  10.376  1.00  0.50      5    C  
ATOM    918  HN  THR A 132       9.835 -15.170  11.413  1.00  0.34      5    H  
ATOM    919  HG1 THR A 132      12.659 -17.136  13.053  1.00  1.02      5    H  
ATOM    920  N   VAL A 133      11.890 -13.436   9.561  1.00  0.33      5    N  
ATOM    921  CA  VAL A 133      12.455 -12.616   8.497  1.00  0.34      5    C  
ATOM    922  C   VAL A 133      12.333 -11.130   8.817  1.00  0.30      5    C  
ATOM    923  O   VAL A 133      13.323 -10.396   8.793  1.00  0.30      5    O  
ATOM    924  CB  VAL A 133      11.766 -12.894   7.148  1.00  0.36      5    C  
ATOM    925  CG1 VAL A 133      12.475 -12.153   6.024  1.00  0.39      5    C  
ATOM    926  CG2 VAL A 133      11.723 -14.389   6.868  1.00  0.47      5    C  
ATOM    927  HN  VAL A 133      11.053 -13.921   9.399  1.00  0.37      5    H  
ATOM    928  N   VAL A 134      11.115 -10.690   9.116  1.00  0.29      5    N  
ATOM    929  CA  VAL A 134      10.869  -9.290   9.438  1.00  0.28      5    C  
ATOM    930  C   VAL A 134      11.565  -8.890  10.734  1.00  0.28      5    C  
ATOM    931  O   VAL A 134      11.955  -7.737  10.907  1.00  0.33      5    O  
ATOM    932  CB  VAL A 134       9.364  -8.995   9.570  1.00  0.28      5    C  
ATOM    933  CG1 VAL A 134       9.113  -7.497   9.540  1.00  0.31      5    C  
ATOM    934  CG2 VAL A 134       8.583  -9.698   8.471  1.00  0.36      5    C  
ATOM    935  HN  VAL A 134      10.366 -11.321   9.119  1.00  0.31      5    H  
ATOM    936  N   GLU A 135      11.726  -9.846  11.639  1.00  0.27      5    N  
ATOM    937  CA  GLU A 135      12.385  -9.581  12.911  1.00  0.27      5    C  
ATOM    938  C   GLU A 135      13.833  -9.170  12.677  1.00  0.29      5    C  
ATOM    939  O   GLU A 135      14.334  -8.235  13.302  1.00  0.30      5    O  
ATOM    940  CB  GLU A 135      12.327 -10.817  13.810  1.00  0.29      5    C  
ATOM    941  CG  GLU A 135      11.213 -10.767  14.842  1.00  0.70      5    C  
ATOM    942  CD  GLU A 135      11.711 -10.369  16.218  1.00  1.25      5    C  
ATOM    943  OE1 GLU A 135      12.703 -10.967  16.686  1.00  2.03      5    O  
ATOM    944  OE2 GLU A 135      11.109  -9.460  16.827  1.00  1.92      5    O  
ATOM    945  HN  GLU A 135      11.403 -10.750  11.448  1.00  0.29      5    H  
ATOM    946  N   GLU A 136      14.499  -9.872  11.765  1.00  0.30      5    N  
ATOM    947  CA  GLU A 136      15.887  -9.576  11.439  1.00  0.33      5    C  
ATOM    948  C   GLU A 136      15.990  -8.234  10.725  1.00  0.32      5    C  
ATOM    949  O   GLU A 136      16.964  -7.501  10.894  1.00  0.34      5    O  
ATOM    950  CB  GLU A 136      16.477 -10.682  10.562  1.00  0.38      5    C  
ATOM    951  CG  GLU A 136      16.968 -11.886  11.350  1.00  0.83      5    C  
ATOM    952  CD  GLU A 136      18.252 -12.466  10.789  1.00  1.49      5    C  
ATOM    953  OE1 GLU A 136      18.382 -12.530   9.549  1.00  2.29      5    O  
ATOM    954  OE2 GLU A 136      19.127 -12.856  11.590  1.00  2.07      5    O  
ATOM    955  HN  GLU A 136      14.042 -10.601  11.296  1.00  0.30      5    H  
ATOM    956  N   LEU A 137      14.972  -7.916   9.932  1.00  0.32      5    N  
ATOM    957  CA  LEU A 137      14.940  -6.657   9.198  1.00  0.33      5    C  
ATOM    958  C   LEU A 137      15.079  -5.482  10.160  1.00  0.33      5    C  
ATOM    959  O   LEU A 137      15.897  -4.587   9.950  1.00  0.39      5    O  
ATOM    960  CB  LEU A 137      13.634  -6.529   8.406  1.00  0.32      5    C  
ATOM    961  CG  LEU A 137      13.563  -7.315   7.092  1.00  0.34      5    C  
ATOM    962  CD1 LEU A 137      13.498  -6.360   5.912  1.00  0.59      5    C  
ATOM    963  CD2 LEU A 137      14.747  -8.262   6.947  1.00  0.39      5    C  
ATOM    964  HN  LEU A 137      14.221  -8.541   9.844  1.00  0.32      5    H  
ATOM    965  N   PHE A 138      14.273  -5.494  11.217  1.00  0.30      5    N  
ATOM    966  CA  PHE A 138      14.306  -4.430  12.215  1.00  0.33      5    C  
ATOM    967  C   PHE A 138      14.834  -4.949  13.548  1.00  0.39      5    C  
ATOM    968  O   PHE A 138      14.105  -5.000  14.539  1.00  0.52      5    O  
ATOM    969  CB  PHE A 138      12.910  -3.832  12.403  1.00  0.30      5    C  
ATOM    970  CG  PHE A 138      12.183  -3.588  11.112  1.00  0.28      5    C  
ATOM    971  CD1 PHE A 138      11.456  -4.602  10.510  1.00  1.05      5    C  
ATOM    972  CD2 PHE A 138      12.227  -2.346  10.501  1.00  0.94      5    C  
ATOM    973  CE1 PHE A 138      10.786  -4.382   9.322  1.00  1.07      5    C  
ATOM    974  CE2 PHE A 138      11.559  -2.119   9.312  1.00  0.94      5    C  
ATOM    975  CZ  PHE A 138      10.837  -3.139   8.722  1.00  0.33      5    C  
ATOM    976  HN  PHE A 138      13.641  -6.237  11.329  1.00  0.28      5    H  
ATOM    977  N   ARG A 139      16.106  -5.334  13.565  1.00  0.48      5    N  
ATOM    978  CA  ARG A 139      16.732  -5.850  14.777  1.00  0.57      5    C  
ATOM    979  C   ARG A 139      17.006  -4.724  15.769  1.00  0.61      5    C  
ATOM    980  O   ARG A 139      16.489  -4.729  16.886  1.00  1.24      5    O  
ATOM    981  CB  ARG A 139      18.037  -6.571  14.433  1.00  0.80      5    C  
ATOM    982  CG  ARG A 139      18.331  -7.760  15.335  1.00  0.99      5    C  
ATOM    983  CD  ARG A 139      18.496  -9.041  14.533  1.00  1.51      5    C  
ATOM    984  NE  ARG A 139      19.563  -9.886  15.064  1.00  2.05      5    N  
ATOM    985  CZ  ARG A 139      19.523 -10.470  16.260  1.00  2.95      5    C  
ATOM    986  NH1 ARG A 139      18.474 -10.305  17.058  1.00  3.61      5    N  
ATOM    987  NH2 ARG A 139      20.538 -11.224  16.661  1.00  3.54      5    N  
ATOM    988  HN  ARG A 139      16.636  -5.270  12.743  1.00  0.60      5    H  
ATOM    989  HE  ARG A 139      20.351 -10.026  14.499  1.00  2.15      5    H  
ATOM    990  HH  ARG A 139      17.704  -9.739  16.765  1.00  3.47      5    H  
ATOM    991  HH  ARG A 139      18.454 -10.748  17.954  1.00  4.45      5    H  
ATOM    992  HH  ARG A 139      21.331 -11.353  16.066  1.00  3.48      5    H  
ATOM    993  HH  ARG A 139      20.510 -11.664  17.559  1.00  4.26      5    H  
ATOM    994  N   ASP A 140      17.823  -3.762  15.353  1.00  0.79      5    N  
ATOM    995  CA  ASP A 140      18.167  -2.630  16.205  1.00  0.81      5    C  
ATOM    996  C   ASP A 140      17.066  -1.575  16.182  1.00  0.53      5    C  
ATOM    997  O   ASP A 140      16.304  -1.437  17.139  1.00  1.24      5    O  
ATOM    998  CB  ASP A 140      19.491  -2.011  15.755  1.00  1.28      5    C  
ATOM    999  CG  ASP A 140      20.689  -2.660  16.420  1.00  2.16      5    C  
ATOM   1000  OD1 ASP A 140      20.488  -3.604  17.214  1.00  2.84      5    O  
ATOM   1001  OD2 ASP A 140      21.828  -2.226  16.148  1.00  2.84      5    O  
ATOM   1002  HN  ASP A 140      18.204  -3.815  14.452  1.00  1.31      5    H  
ATOM   1003  N   GLY A 141      16.990  -0.832  15.083  1.00  0.66      5    N  
ATOM   1004  CA  GLY A 141      15.981   0.202  14.955  1.00  0.50      5    C  
ATOM   1005  C   GLY A 141      15.288   0.173  13.608  1.00  0.48      5    C  
ATOM   1006  O   GLY A 141      15.722  -0.529  12.694  1.00  0.67      5    O  
ATOM   1007  HN  GLY A 141      17.625  -0.987  14.353  1.00  1.35      5    H  
ATOM   1008  N   VAL A 142      14.205   0.932  13.486  1.00  0.38      5    N  
ATOM   1009  CA  VAL A 142      13.445   0.987  12.244  1.00  0.35      5    C  
ATOM   1010  C   VAL A 142      13.736   2.270  11.470  1.00  0.33      5    C  
ATOM   1011  O   VAL A 142      14.195   3.261  12.037  1.00  0.34      5    O  
ATOM   1012  CB  VAL A 142      11.930   0.889  12.514  1.00  0.35      5    C  
ATOM   1013  CG1 VAL A 142      11.147   0.843  11.211  1.00  0.35      5    C  
ATOM   1014  CG2 VAL A 142      11.620  -0.330  13.368  1.00  0.36      5    C  
ATOM   1015  HN  VAL A 142      13.907   1.466  14.252  1.00  0.48      5    H  
ATOM   1016  N   ASN A 143      13.455   2.240  10.172  1.00  0.31      5    N  
ATOM   1017  CA  ASN A 143      13.668   3.390   9.302  1.00  0.32      5    C  
ATOM   1018  C   ASN A 143      12.964   3.160   7.971  1.00  0.28      5    C  
ATOM   1019  O   ASN A 143      12.638   2.022   7.634  1.00  0.34      5    O  
ATOM   1020  CB  ASN A 143      15.164   3.621   9.076  1.00  0.36      5    C  
ATOM   1021  CG  ASN A 143      15.458   5.003   8.526  1.00  1.39      5    C  
ATOM   1022  OD1 ASN A 143      14.546   5.784   8.256  1.00  2.37      5    O  
ATOM   1023  ND2 ASN A 143      16.739   5.312   8.358  1.00  1.89      5    N  
ATOM   1024  HN  ASN A 143      13.082   1.423   9.783  1.00  0.31      5    H  
ATOM   1025 1HD2 ASN A 143      17.412   4.641   8.594  1.00  1.91      5    H  
ATOM   1026 2HD2 ASN A 143      16.958   6.199   8.004  1.00  2.66      5    H  
ATOM   1027  N   TRP A 144      12.717   4.236   7.223  1.00  0.30      5    N  
ATOM   1028  CA  TRP A 144      12.035   4.128   5.935  1.00  0.28      5    C  
ATOM   1029  C   TRP A 144      12.605   2.981   5.109  1.00  0.27      5    C  
ATOM   1030  O   TRP A 144      11.887   2.037   4.778  1.00  0.27      5    O  
ATOM   1031  CB  TRP A 144      12.141   5.443   5.164  1.00  0.32      5    C  
ATOM   1032  CG  TRP A 144      11.395   6.568   5.814  1.00  0.28      5    C  
ATOM   1033  CD1 TRP A 144      11.879   7.809   6.112  1.00  0.30      5    C  
ATOM   1034  CD2 TRP A 144      10.030   6.554   6.251  1.00  0.24      5    C  
ATOM   1035  NE1 TRP A 144      10.901   8.567   6.708  1.00  0.28      5    N  
ATOM   1036  CE2 TRP A 144       9.756   7.820   6.804  1.00  0.25      5    C  
ATOM   1037  CE3 TRP A 144       9.011   5.595   6.228  1.00  0.24      5    C  
ATOM   1038  CZ2 TRP A 144       8.509   8.150   7.330  1.00  0.27      5    C  
ATOM   1039  CZ3 TRP A 144       7.774   5.925   6.750  1.00  0.27      5    C  
ATOM   1040  CH2 TRP A 144       7.532   7.193   7.294  1.00  0.28      5    C  
ATOM   1041  HN  TRP A 144      12.983   5.122   7.545  1.00  0.40      5    H  
ATOM   1042  HE1 TRP A 144      11.005   9.492   7.014  1.00  0.30      5    H  
ATOM   1043  N   GLY A 145      13.893   3.072   4.779  1.00  0.30      5    N  
ATOM   1044  CA  GLY A 145      14.541   2.031   3.996  1.00  0.34      5    C  
ATOM   1045  C   GLY A 145      14.162   0.641   4.470  1.00  0.31      5    C  
ATOM   1046  O   GLY A 145      13.777  -0.213   3.671  1.00  0.30      5    O  
ATOM   1047  HN  GLY A 145      14.404   3.859   5.062  1.00  0.32      5    H  
ATOM   1048  N   ARG A 146      14.257   0.421   5.778  1.00  0.30      5    N  
ATOM   1049  CA  ARG A 146      13.906  -0.866   6.362  1.00  0.27      5    C  
ATOM   1050  C   ARG A 146      12.444  -1.194   6.077  1.00  0.23      5    C  
ATOM   1051  O   ARG A 146      12.134  -2.236   5.498  1.00  0.23      5    O  
ATOM   1052  CB  ARG A 146      14.155  -0.851   7.871  1.00  0.29      5    C  
ATOM   1053  CG  ARG A 146      15.598  -0.558   8.246  1.00  0.46      5    C  
ATOM   1054  CD  ARG A 146      16.154  -1.614   9.186  1.00  0.49      5    C  
ATOM   1055  NE  ARG A 146      17.589  -1.815   8.997  1.00  1.19      5    N  
ATOM   1056  CZ  ARG A 146      18.358  -2.516   9.829  1.00  1.31      5    C  
ATOM   1057  NH1 ARG A 146      17.838  -3.085  10.911  1.00  1.55      5    N  
ATOM   1058  NH2 ARG A 146      19.653  -2.649   9.578  1.00  2.00      5    N  
ATOM   1059  HN  ARG A 146      14.562   1.145   6.363  1.00  0.31      5    H  
ATOM   1060  HE  ARG A 146      18.002  -1.406   8.209  1.00  1.94      5    H  
ATOM   1061  HH  ARG A 146      16.863  -2.991  11.109  1.00  1.66      5    H  
ATOM   1062  HH  ARG A 146      18.424  -3.609  11.529  1.00  2.10      5    H  
ATOM   1063  HH  ARG A 146      20.051  -2.223   8.766  1.00  2.55      5    H  
ATOM   1064  HH  ARG A 146      20.232  -3.174  10.202  1.00  2.19      5    H  
ATOM   1065  N   ILE A 147      11.551  -0.292   6.482  1.00  0.23      5    N  
ATOM   1066  CA  ILE A 147      10.121  -0.477   6.264  1.00  0.23      5    C  
ATOM   1067  C   ILE A 147       9.845  -0.903   4.827  1.00  0.24      5    C  
ATOM   1068  O   ILE A 147       9.117  -1.864   4.581  1.00  0.29      5    O  
ATOM   1069  CB  ILE A 147       9.334   0.814   6.561  1.00  0.26      5    C  
ATOM   1070  CG1 ILE A 147       9.421   1.160   8.048  1.00  0.31      5    C  
ATOM   1071  CG2 ILE A 147       7.882   0.661   6.131  1.00  0.31      5    C  
ATOM   1072  CD1 ILE A 147       8.567   2.345   8.441  1.00  0.28      5    C  
ATOM   1073  HN  ILE A 147      11.867   0.518   6.936  1.00  0.24      5    H  
ATOM   1074  N   VAL A 148      10.444  -0.185   3.883  1.00  0.24      5    N  
ATOM   1075  CA  VAL A 148      10.277  -0.489   2.467  1.00  0.28      5    C  
ATOM   1076  C   VAL A 148      10.807  -1.883   2.140  1.00  0.32      5    C  
ATOM   1077  O   VAL A 148      10.344  -2.529   1.199  1.00  0.56      5    O  
ATOM   1078  CB  VAL A 148      11.002   0.545   1.586  1.00  0.31      5    C  
ATOM   1079  CG1 VAL A 148      11.662  -0.132   0.395  1.00  0.49      5    C  
ATOM   1080  CG2 VAL A 148      10.036   1.627   1.127  1.00  0.36      5    C  
ATOM   1081  HN  VAL A 148      11.018   0.564   4.145  1.00  0.25      5    H  
ATOM   1082  N   ALA A 149      11.770  -2.348   2.931  1.00  0.28      5    N  
ATOM   1083  CA  ALA A 149      12.349  -3.669   2.729  1.00  0.28      5    C  
ATOM   1084  C   ALA A 149      11.345  -4.754   3.096  1.00  0.24      5    C  
ATOM   1085  O   ALA A 149      10.910  -5.526   2.240  1.00  0.23      5    O  
ATOM   1086  CB  ALA A 149      13.622  -3.817   3.549  1.00  0.30      5    C  
ATOM   1087  HN  ALA A 149      12.088  -1.795   3.675  1.00  0.43      5    H  
ATOM   1088  N   PHE A 150      10.973  -4.802   4.372  1.00  0.27      5    N  
ATOM   1089  CA  PHE A 150      10.011  -5.788   4.850  1.00  0.28      5    C  
ATOM   1090  C   PHE A 150       8.784  -5.816   3.947  1.00  0.25      5    C  
ATOM   1091  O   PHE A 150       8.246  -6.881   3.645  1.00  0.24      5    O  
ATOM   1092  CB  PHE A 150       9.598  -5.473   6.288  1.00  0.38      5    C  
ATOM   1093  CG  PHE A 150       8.117  -5.571   6.529  1.00  0.37      5    C  
ATOM   1094  CD1 PHE A 150       7.292  -4.481   6.301  1.00  1.25      5    C  
ATOM   1095  CD2 PHE A 150       7.553  -6.750   6.990  1.00  0.97      5    C  
ATOM   1096  CE1 PHE A 150       5.931  -4.566   6.530  1.00  1.36      5    C  
ATOM   1097  CE2 PHE A 150       6.193  -6.840   7.219  1.00  0.92      5    C  
ATOM   1098  CZ  PHE A 150       5.381  -5.747   6.989  1.00  0.56      5    C  
ATOM   1099  HN  PHE A 150      11.354  -4.158   5.004  1.00  0.30      5    H  
ATOM   1100  N   PHE A 151       8.354  -4.636   3.509  1.00  0.30      5    N  
ATOM   1101  CA  PHE A 151       7.199  -4.526   2.628  1.00  0.34      5    C  
ATOM   1102  C   PHE A 151       7.403  -5.377   1.381  1.00  0.33      5    C  
ATOM   1103  O   PHE A 151       6.536  -6.166   1.004  1.00  0.41      5    O  
ATOM   1104  CB  PHE A 151       6.970  -3.067   2.228  1.00  0.42      5    C  
ATOM   1105  CG  PHE A 151       5.770  -2.443   2.879  1.00  0.33      5    C  
ATOM   1106  CD1 PHE A 151       4.505  -2.974   2.684  1.00  1.07      5    C  
ATOM   1107  CD2 PHE A 151       5.906  -1.323   3.682  1.00  1.14      5    C  
ATOM   1108  CE1 PHE A 151       3.398  -2.400   3.279  1.00  1.02      5    C  
ATOM   1109  CE2 PHE A 151       4.803  -0.743   4.279  1.00  1.21      5    C  
ATOM   1110  CZ  PHE A 151       3.548  -1.282   4.078  1.00  0.42      5    C  
ATOM   1111  HN  PHE A 151       8.831  -3.823   3.778  1.00  0.34      5    H  
ATOM   1112  N   GLU A 152       8.560  -5.212   0.749  1.00  0.29      5    N  
ATOM   1113  CA  GLU A 152       8.887  -5.967  -0.455  1.00  0.31      5    C  
ATOM   1114  C   GLU A 152       9.001  -7.456  -0.143  1.00  0.27      5    C  
ATOM   1115  O   GLU A 152       8.629  -8.301  -0.957  1.00  0.28      5    O  
ATOM   1116  CB  GLU A 152      10.196  -5.460  -1.062  1.00  0.36      5    C  
ATOM   1117  CG  GLU A 152      10.005  -4.667  -2.345  1.00  0.77      5    C  
ATOM   1118  CD  GLU A 152       9.670  -5.549  -3.531  1.00  1.41      5    C  
ATOM   1119  OE1 GLU A 152       9.593  -6.783  -3.351  1.00  2.21      5    O  
ATOM   1120  OE2 GLU A 152       9.485  -5.006  -4.641  1.00  2.08      5    O  
ATOM   1121  HN  GLU A 152       9.212  -4.568   1.102  1.00  0.30      5    H  
ATOM   1122  N   PHE A 153       9.515  -7.769   1.043  1.00  0.25      5    N  
ATOM   1123  CA  PHE A 153       9.674  -9.156   1.462  1.00  0.26      5    C  
ATOM   1124  C   PHE A 153       8.319  -9.849   1.546  1.00  0.27      5    C  
ATOM   1125  O   PHE A 153       8.116 -10.908   0.951  1.00  0.33      5    O  
ATOM   1126  CB  PHE A 153      10.380  -9.229   2.817  1.00  0.26      5    C  
ATOM   1127  CG  PHE A 153       9.888 -10.349   3.687  1.00  0.34      5    C  
ATOM   1128  CD1 PHE A 153      10.266 -11.657   3.433  1.00  1.08      5    C  
ATOM   1129  CD2 PHE A 153       9.046 -10.093   4.757  1.00  1.02      5    C  
ATOM   1130  CE1 PHE A 153       9.815 -12.690   4.231  1.00  1.16      5    C  
ATOM   1131  CE2 PHE A 153       8.591 -11.122   5.558  1.00  1.11      5    C  
ATOM   1132  CZ  PHE A 153       8.975 -12.422   5.295  1.00  0.69      5    C  
ATOM   1133  HN  PHE A 153       9.791  -7.050   1.650  1.00  0.25      5    H  
ATOM   1134  N   GLY A 154       7.395  -9.242   2.286  1.00  0.27      5    N  
ATOM   1135  CA  GLY A 154       6.069  -9.812   2.431  1.00  0.33      5    C  
ATOM   1136  C   GLY A 154       5.474 -10.214   1.098  1.00  0.33      5    C  
ATOM   1137  O   GLY A 154       4.885 -11.287   0.971  1.00  0.46      5    O  
ATOM   1138  HN  GLY A 154       7.617  -8.399   2.735  1.00  0.26      5    H  
ATOM   1139  N   GLY A 155       5.639  -9.355   0.097  1.00  0.26      5    N  
ATOM   1140  CA  GLY A 155       5.118  -9.650  -1.223  1.00  0.28      5    C  
ATOM   1141  C   GLY A 155       5.802 -10.852  -1.838  1.00  0.26      5    C  
ATOM   1142  O   GLY A 155       5.148 -11.731  -2.399  1.00  0.28      5    O  
ATOM   1143  HN  GLY A 155       6.124  -8.519   0.253  1.00  0.28      5    H  
ATOM   1144  N   VAL A 156       7.125 -10.894  -1.719  1.00  0.24      5    N  
ATOM   1145  CA  VAL A 156       7.905 -12.000  -2.252  1.00  0.26      5    C  
ATOM   1146  C   VAL A 156       7.360 -13.328  -1.739  1.00  0.25      5    C  
ATOM   1147  O   VAL A 156       7.238 -14.296  -2.489  1.00  0.28      5    O  
ATOM   1148  CB  VAL A 156       9.391 -11.873  -1.862  1.00  0.26      5    C  
ATOM   1149  CG1 VAL A 156      10.049 -13.242  -1.781  1.00  0.72      5    C  
ATOM   1150  CG2 VAL A 156      10.127 -10.977  -2.846  1.00  0.89      5    C  
ATOM   1151  HN  VAL A 156       7.586 -10.166  -1.252  1.00  0.24      5    H  
ATOM   1152  N   MET A 157       7.030 -13.358  -0.451  1.00  0.23      5    N  
ATOM   1153  CA  MET A 157       6.490 -14.557   0.177  1.00  0.27      5    C  
ATOM   1154  C   MET A 157       5.032 -14.766  -0.217  1.00  0.29      5    C  
ATOM   1155  O   MET A 157       4.600 -15.893  -0.459  1.00  0.33      5    O  
ATOM   1156  CB  MET A 157       6.603 -14.453   1.697  1.00  0.29      5    C  
ATOM   1157  CG  MET A 157       7.804 -15.186   2.272  1.00  0.88      5    C  
ATOM   1158  SD  MET A 157       7.803 -15.215   4.075  1.00  1.27      5    S  
ATOM   1159  CE  MET A 157       6.741 -16.623   4.389  1.00  0.43      5    C  
ATOM   1160  HN  MET A 157       7.151 -12.550   0.090  1.00  0.22      5    H  
ATOM   1161  N   CYS A 158       4.278 -13.673  -0.280  1.00  0.29      5    N  
ATOM   1162  CA  CYS A 158       2.869 -13.739  -0.646  1.00  0.32      5    C  
ATOM   1163  C   CYS A 158       2.698 -14.402  -2.006  1.00  0.32      5    C  
ATOM   1164  O   CYS A 158       1.774 -15.189  -2.213  1.00  0.36      5    O  
ATOM   1165  CB  CYS A 158       2.257 -12.337  -0.666  1.00  0.35      5    C  
ATOM   1166  SG  CYS A 158       1.719 -11.789  -2.303  1.00  0.92      5    S  
ATOM   1167  HN  CYS A 158       4.678 -12.801  -0.079  1.00  0.29      5    H  
ATOM   1168  HG  CYS A 158       0.801 -11.514  -2.237  1.00  1.33      5    H  
ATOM   1169  N   VAL A 159       3.597 -14.083  -2.929  1.00  0.30      5    N  
ATOM   1170  CA  VAL A 159       3.548 -14.653  -4.268  1.00  0.33      5    C  
ATOM   1171  C   VAL A 159       4.070 -16.084  -4.265  1.00  0.36      5    C  
ATOM   1172  O   VAL A 159       3.607 -16.928  -5.034  1.00  0.38      5    O  
ATOM   1173  CB  VAL A 159       4.362 -13.812  -5.269  1.00  0.36      5    C  
ATOM   1174  CG1 VAL A 159       5.637 -14.538  -5.674  1.00  0.66      5    C  
ATOM   1175  CG2 VAL A 159       3.517 -13.480  -6.489  1.00  0.67      5    C  
ATOM   1176  HN  VAL A 159       4.313 -13.453  -2.703  1.00  0.30      5    H  
ATOM   1177  N   GLU A 160       5.033 -16.353  -3.388  1.00  0.40      5    N  
ATOM   1178  CA  GLU A 160       5.612 -17.685  -3.278  1.00  0.45      5    C  
ATOM   1179  C   GLU A 160       4.512 -18.734  -3.180  1.00  0.44      5    C  
ATOM   1180  O   GLU A 160       4.530 -19.738  -3.892  1.00  0.45      5    O  
ATOM   1181  CB  GLU A 160       6.527 -17.769  -2.055  1.00  0.52      5    C  
ATOM   1182  CG  GLU A 160       7.666 -18.763  -2.215  1.00  1.04      5    C  
ATOM   1183  CD  GLU A 160       8.990 -18.216  -1.721  1.00  1.51      5    C  
ATOM   1184  OE1 GLU A 160       8.978 -17.209  -0.982  1.00  2.33      5    O  
ATOM   1185  OE2 GLU A 160      10.040 -18.795  -2.072  1.00  1.97      5    O  
ATOM   1186  HN  GLU A 160       5.356 -15.640  -2.799  1.00  0.40      5    H  
ATOM   1187  N   SER A 161       3.549 -18.489  -2.296  1.00  0.45      5    N  
ATOM   1188  CA  SER A 161       2.434 -19.409  -2.111  1.00  0.46      5    C  
ATOM   1189  C   SER A 161       1.715 -19.653  -3.433  1.00  0.42      5    C  
ATOM   1190  O   SER A 161       1.243 -20.758  -3.700  1.00  0.48      5    O  
ATOM   1191  CB  SER A 161       1.453 -18.854  -1.078  1.00  0.51      5    C  
ATOM   1192  OG  SER A 161       2.099 -17.959  -0.189  1.00  1.47      5    O  
ATOM   1193  HN  SER A 161       3.588 -17.667  -1.760  1.00  0.45      5    H  
ATOM   1194  HG  SER A 161       1.916 -17.055  -0.455  1.00  1.88      5    H  
ATOM   1195  N   VAL A 162       1.645 -18.615  -4.262  1.00  0.36      5    N  
ATOM   1196  CA  VAL A 162       0.994 -18.715  -5.562  1.00  0.35      5    C  
ATOM   1197  C   VAL A 162       1.831 -19.542  -6.536  1.00  0.35      5    C  
ATOM   1198  O   VAL A 162       1.310 -20.075  -7.516  1.00  0.51      5    O  
ATOM   1199  CB  VAL A 162       0.745 -17.323  -6.176  1.00  0.32      5    C  
ATOM   1200  CG1 VAL A 162      -0.154 -17.431  -7.398  1.00  0.38      5    C  
ATOM   1201  CG2 VAL A 162       0.142 -16.381  -5.145  1.00  0.48      5    C  
ATOM   1202  HN  VAL A 162       2.047 -17.763  -3.996  1.00  0.36      5    H  
ATOM   1203  N   ASN A 163       3.129 -19.647  -6.260  1.00  0.47      5    N  
ATOM   1204  CA  ASN A 163       4.027 -20.412  -7.114  1.00  0.53      5    C  
ATOM   1205  C   ASN A 163       3.539 -21.850  -7.262  1.00  0.46      5    C  
ATOM   1206  O   ASN A 163       3.282 -22.319  -8.370  1.00  0.44      5    O  
ATOM   1207  CB  ASN A 163       5.446 -20.397  -6.543  1.00  0.72      5    C  
ATOM   1208  CG  ASN A 163       6.505 -20.370  -7.629  1.00  1.02      5    C  
ATOM   1209  OD1 ASN A 163       6.201 -20.151  -8.802  1.00  1.56      5    O  
ATOM   1210  ND2 ASN A 163       7.755 -20.593  -7.242  1.00  1.58      5    N  
ATOM   1211  HN  ASN A 163       3.486 -19.205  -5.463  1.00  0.65      5    H  
ATOM   1212 1HD2 ASN A 163       7.923 -20.760  -6.291  1.00  1.96      5    H  
ATOM   1213 2HD2 ASN A 163       8.460 -20.580  -7.924  1.00  1.92      5    H  
ATOM   1214  N   ARG A 164       3.416 -22.544  -6.135  1.00  0.53      5    N  
ATOM   1215  CA  ARG A 164       2.960 -23.930  -6.134  1.00  0.59      5    C  
ATOM   1216  C   ARG A 164       1.444 -24.009  -6.282  1.00  0.60      5    C  
ATOM   1217  O   ARG A 164       0.932 -24.353  -7.348  1.00  1.25      5    O  
ATOM   1218  CB  ARG A 164       3.395 -24.631  -4.846  1.00  0.73      5    C  
ATOM   1219  CG  ARG A 164       4.446 -25.707  -5.064  1.00  1.37      5    C  
ATOM   1220  CD  ARG A 164       4.348 -26.802  -4.015  1.00  1.33      5    C  
ATOM   1221  NE  ARG A 164       4.626 -28.123  -4.574  1.00  1.94      5    N  
ATOM   1222  CZ  ARG A 164       5.849 -28.574  -4.845  1.00  2.38      5    C  
ATOM   1223  NH1 ARG A 164       6.915 -27.816  -4.611  1.00  2.62      5    N  
ATOM   1224  NH2 ARG A 164       6.008 -29.789  -5.351  1.00  3.20      5    N  
ATOM   1225  HN  ARG A 164       3.639 -22.114  -5.283  1.00  0.60      5    H  
ATOM   1226  HE  ARG A 164       3.860 -28.706  -4.757  1.00  2.50      5    H  
ATOM   1227  HH  ARG A 164       6.806 -26.899  -4.229  1.00  2.51      5    H  
ATOM   1228  HH  ARG A 164       7.829 -28.165  -4.818  1.00  3.29      5    H  
ATOM   1229  HH  ARG A 164       5.210 -30.365  -5.529  1.00  3.60      5    H  
ATOM   1230  HH  ARG A 164       6.926 -30.129  -5.555  1.00  3.65      5    H  
ATOM   1231  N   GLU A 165       0.729 -23.693  -5.206  1.00  0.72      5    N  
ATOM   1232  CA  GLU A 165      -0.729 -23.733  -5.220  1.00  0.68      5    C  
ATOM   1233  C   GLU A 165      -1.302 -23.227  -3.900  1.00  0.64      5    C  
ATOM   1234  O   GLU A 165      -1.954 -23.971  -3.168  1.00  0.91      5    O  
ATOM   1235  CB  GLU A 165      -1.217 -25.158  -5.486  1.00  0.80      5    C  
ATOM   1236  CG  GLU A 165      -2.541 -25.220  -6.229  1.00  0.88      5    C  
ATOM   1237  CD  GLU A 165      -2.760 -26.551  -6.921  1.00  1.58      5    C  
ATOM   1238  OE1 GLU A 165      -1.790 -27.088  -7.496  1.00  2.20      5    O  
ATOM   1239  OE2 GLU A 165      -3.901 -27.057  -6.887  1.00  2.34      5    O  
ATOM   1240  HN  GLU A 165       1.192 -23.429  -4.384  1.00  1.28      5    H  
ATOM   1241  N   MET A 166      -1.055 -21.956  -3.602  1.00  0.56      5    N  
ATOM   1242  CA  MET A 166      -1.547 -21.349  -2.371  1.00  0.50      5    C  
ATOM   1243  C   MET A 166      -1.815 -19.860  -2.569  1.00  0.43      5    C  
ATOM   1244  O   MET A 166      -1.473 -19.037  -1.722  1.00  0.47      5    O  
ATOM   1245  CB  MET A 166      -0.539 -21.553  -1.239  1.00  0.54      5    C  
ATOM   1246  CG  MET A 166      -0.443 -22.992  -0.760  1.00  0.72      5    C  
ATOM   1247  SD  MET A 166       0.860 -23.917  -1.594  1.00  1.42      5    S  
ATOM   1248  CE  MET A 166       0.861 -25.435  -0.644  1.00  1.36      5    C  
ATOM   1249  HN  MET A 166      -0.529 -21.412  -4.226  1.00  0.73      5    H  
ATOM   1250  N   SER A 167      -2.425 -19.524  -3.698  1.00  0.49      5    N  
ATOM   1251  CA  SER A 167      -2.738 -18.135  -4.017  1.00  0.50      5    C  
ATOM   1252  C   SER A 167      -3.401 -17.430  -2.836  1.00  0.46      5    C  
ATOM   1253  O   SER A 167      -2.947 -16.372  -2.400  1.00  0.46      5    O  
ATOM   1254  CB  SER A 167      -3.646 -18.064  -5.246  1.00  0.63      5    C  
ATOM   1255  OG  SER A 167      -2.940 -17.583  -6.376  1.00  1.57      5    O  
ATOM   1256  HN  SER A 167      -2.664 -20.227  -4.336  1.00  0.61      5    H  
ATOM   1257  HG  SER A 167      -3.285 -17.998  -7.170  1.00  1.90      5    H  
ATOM   1258  N   PRO A 168      -4.490 -18.006  -2.303  1.00  0.50      5    N  
ATOM   1259  CA  PRO A 168      -5.218 -17.425  -1.170  1.00  0.51      5    C  
ATOM   1260  C   PRO A 168      -4.296 -17.021  -0.023  1.00  0.45      5    C  
ATOM   1261  O   PRO A 168      -4.602 -16.101   0.736  1.00  0.45      5    O  
ATOM   1262  CB  PRO A 168      -6.147 -18.558  -0.732  1.00  0.60      5    C  
ATOM   1263  CG  PRO A 168      -6.372 -19.359  -1.967  1.00  0.71      5    C  
ATOM   1264  CD  PRO A 168      -5.099 -19.267  -2.765  1.00  0.58      5    C  
ATOM   1265  N   LEU A 169      -3.170 -17.716   0.102  1.00  0.44      5    N  
ATOM   1266  CA  LEU A 169      -2.208 -17.431   1.162  1.00  0.41      5    C  
ATOM   1267  C   LEU A 169      -1.862 -15.944   1.213  1.00  0.37      5    C  
ATOM   1268  O   LEU A 169      -1.628 -15.392   2.288  1.00  0.36      5    O  
ATOM   1269  CB  LEU A 169      -0.938 -18.260   0.961  1.00  0.44      5    C  
ATOM   1270  CG  LEU A 169      -0.174 -18.600   2.241  1.00  0.64      5    C  
ATOM   1271  CD1 LEU A 169       0.580 -19.911   2.080  1.00  1.26      5    C  
ATOM   1272  CD2 LEU A 169       0.781 -17.475   2.606  1.00  1.71      5    C  
ATOM   1273  HN  LEU A 169      -2.985 -18.441  -0.531  1.00  0.46      5    H  
ATOM   1274  N   VAL A 170      -1.835 -15.297   0.050  1.00  0.36      5    N  
ATOM   1275  CA  VAL A 170      -1.522 -13.876  -0.022  1.00  0.36      5    C  
ATOM   1276  C   VAL A 170      -2.353 -13.089   0.985  1.00  0.35      5    C  
ATOM   1277  O   VAL A 170      -1.905 -12.073   1.515  1.00  0.35      5    O  
ATOM   1278  CB  VAL A 170      -1.772 -13.311  -1.432  1.00  0.40      5    C  
ATOM   1279  CG1 VAL A 170      -1.129 -14.200  -2.484  1.00  0.43      5    C  
ATOM   1280  CG2 VAL A 170      -3.263 -13.159  -1.689  1.00  0.40      5    C  
ATOM   1281  HN  VAL A 170      -2.033 -15.784  -0.774  1.00  0.38      5    H  
ATOM   1282  N   ASP A 171      -3.561 -13.575   1.254  1.00  0.35      5    N  
ATOM   1283  CA  ASP A 171      -4.447 -12.925   2.209  1.00  0.37      5    C  
ATOM   1284  C   ASP A 171      -3.871 -13.036   3.614  1.00  0.35      5    C  
ATOM   1285  O   ASP A 171      -3.736 -12.039   4.324  1.00  0.36      5    O  
ATOM   1286  CB  ASP A 171      -5.840 -13.556   2.160  1.00  0.42      5    C  
ATOM   1287  CG  ASP A 171      -6.936 -12.564   2.495  1.00  0.94      5    C  
ATOM   1288  OD1 ASP A 171      -6.658 -11.601   3.241  1.00  1.53      5    O  
ATOM   1289  OD2 ASP A 171      -8.073 -12.749   2.011  1.00  1.72      5    O  
ATOM   1290  HN  ASP A 171      -3.857 -14.396   0.808  1.00  0.37      5    H  
ATOM   1291  N   ASN A 172      -3.519 -14.257   4.003  1.00  0.34      5    N  
ATOM   1292  CA  ASN A 172      -2.941 -14.503   5.318  1.00  0.34      5    C  
ATOM   1293  C   ASN A 172      -1.636 -13.730   5.482  1.00  0.31      5    C  
ATOM   1294  O   ASN A 172      -1.264 -13.348   6.591  1.00  0.32      5    O  
ATOM   1295  CB  ASN A 172      -2.693 -15.999   5.520  1.00  0.37      5    C  
ATOM   1296  CG  ASN A 172      -3.957 -16.751   5.886  1.00  0.99      5    C  
ATOM   1297  OD1 ASN A 172      -5.057 -16.371   5.486  1.00  1.96      5    O  
ATOM   1298  ND2 ASN A 172      -3.806 -17.825   6.653  1.00  1.44      5    N  
ATOM   1299  HN  ASN A 172      -3.645 -15.009   3.386  1.00  0.34      5    H  
ATOM   1300 1HD2 ASN A 172      -2.900 -18.069   6.935  1.00  1.80      5    H  
ATOM   1301 2HD2 ASN A 172      -4.607 -18.330   6.905  1.00  1.94      5    H  
ATOM   1302  N   ILE A 173      -0.948 -13.496   4.367  1.00  0.32      5    N  
ATOM   1303  CA  ILE A 173       0.308 -12.759   4.390  1.00  0.30      5    C  
ATOM   1304  C   ILE A 173       0.054 -11.287   4.685  1.00  0.29      5    C  
ATOM   1305  O   ILE A 173       0.517 -10.763   5.698  1.00  0.28      5    O  
ATOM   1306  CB  ILE A 173       1.065 -12.896   3.053  1.00  0.33      5    C  
ATOM   1307  CG1 ILE A 173       1.461 -14.355   2.804  1.00  0.47      5    C  
ATOM   1308  CG2 ILE A 173       2.293 -11.998   3.046  1.00  0.49      5    C  
ATOM   1309  CD1 ILE A 173       1.915 -15.087   4.048  1.00  0.39      5    C  
ATOM   1310  HN  ILE A 173      -1.294 -13.820   3.511  1.00  0.35      5    H  
ATOM   1311  N   ALA A 174      -0.696 -10.629   3.804  1.00  0.32      5    N  
ATOM   1312  CA  ALA A 174      -1.026  -9.221   3.988  1.00  0.33      5    C  
ATOM   1313  C   ALA A 174      -1.521  -8.980   5.409  1.00  0.31      5    C  
ATOM   1314  O   ALA A 174      -1.284  -7.924   5.995  1.00  0.31      5    O  
ATOM   1315  CB  ALA A 174      -2.078  -8.787   2.978  1.00  0.38      5    C  
ATOM   1316  HN  ALA A 174      -1.043 -11.103   3.019  1.00  0.33      5    H  
ATOM   1317  N   LEU A 175      -2.200  -9.982   5.959  1.00  0.30      5    N  
ATOM   1318  CA  LEU A 175      -2.724  -9.907   7.314  1.00  0.30      5    C  
ATOM   1319  C   LEU A 175      -1.589  -9.713   8.313  1.00  0.28      5    C  
ATOM   1320  O   LEU A 175      -1.529  -8.703   9.015  1.00  0.29      5    O  
ATOM   1321  CB  LEU A 175      -3.500 -11.187   7.640  1.00  0.32      5    C  
ATOM   1322  CG  LEU A 175      -3.893 -11.366   9.107  1.00  0.37      5    C  
ATOM   1323  CD1 LEU A 175      -5.056 -10.456   9.454  1.00  0.54      5    C  
ATOM   1324  CD2 LEU A 175      -4.249 -12.818   9.388  1.00  0.36      5    C  
ATOM   1325  HN  LEU A 175      -2.347 -10.799   5.440  1.00  0.31      5    H  
ATOM   1326  N   TRP A 176      -0.688 -10.688   8.367  1.00  0.26      5    N  
ATOM   1327  CA  TRP A 176       0.450 -10.629   9.276  1.00  0.25      5    C  
ATOM   1328  C   TRP A 176       1.271  -9.370   9.027  1.00  0.24      5    C  
ATOM   1329  O   TRP A 176       1.636  -8.659   9.964  1.00  0.23      5    O  
ATOM   1330  CB  TRP A 176       1.332 -11.868   9.111  1.00  0.27      5    C  
ATOM   1331  CG  TRP A 176       0.553 -13.146   9.038  1.00  0.27      5    C  
ATOM   1332  CD1 TRP A 176      -0.640 -13.412   9.645  1.00  0.28      5    C  
ATOM   1333  CD2 TRP A 176       0.912 -14.330   8.318  1.00  0.29      5    C  
ATOM   1334  NE1 TRP A 176      -1.045 -14.691   9.347  1.00  0.31      5    N  
ATOM   1335  CE2 TRP A 176      -0.109 -15.275   8.534  1.00  0.32      5    C  
ATOM   1336  CE3 TRP A 176       1.997 -14.684   7.511  1.00  0.30      5    C  
ATOM   1337  CZ2 TRP A 176      -0.076 -16.549   7.973  1.00  0.36      5    C  
ATOM   1338  CZ3 TRP A 176       2.029 -15.949   6.955  1.00  0.34      5    C  
ATOM   1339  CH2 TRP A 176       0.998 -16.868   7.187  1.00  0.37      5    C  
ATOM   1340  HN  TRP A 176      -0.791 -11.466   7.780  1.00  0.27      5    H  
ATOM   1341  HE1 TRP A 176      -1.870 -15.115   9.665  1.00  0.34      5    H  
ATOM   1342  N   MET A 177       1.553  -9.097   7.758  1.00  0.26      5    N  
ATOM   1343  CA  MET A 177       2.324  -7.917   7.387  1.00  0.26      5    C  
ATOM   1344  C   MET A 177       1.755  -6.678   8.068  1.00  0.25      5    C  
ATOM   1345  O   MET A 177       2.494  -5.778   8.467  1.00  0.26      5    O  
ATOM   1346  CB  MET A 177       2.315  -7.729   5.869  1.00  0.32      5    C  
ATOM   1347  CG  MET A 177       2.991  -8.860   5.112  1.00  0.86      5    C  
ATOM   1348  SD  MET A 177       2.806  -8.706   3.325  1.00  1.59      5    S  
ATOM   1349  CE  MET A 177       3.759  -7.222   3.012  1.00  1.18      5    C  
ATOM   1350  HN  MET A 177       1.229  -9.699   7.056  1.00  0.27      5    H  
ATOM   1351  N   THR A 178       0.434  -6.644   8.201  1.00  0.27      5    N  
ATOM   1352  CA  THR A 178      -0.244  -5.523   8.836  1.00  0.29      5    C  
ATOM   1353  C   THR A 178      -0.032  -5.547  10.347  1.00  0.27      5    C  
ATOM   1354  O   THR A 178       0.134  -4.504  10.979  1.00  0.29      5    O  
ATOM   1355  CB  THR A 178      -1.739  -5.563   8.519  1.00  0.33      5    C  
ATOM   1356  OG1 THR A 178      -2.164  -4.340   7.945  1.00  0.48      5    O  
ATOM   1357  CG2 THR A 178      -2.602  -5.825   9.735  1.00  0.31      5    C  
ATOM   1358  HN  THR A 178      -0.099  -7.395   7.864  1.00  0.28      5    H  
ATOM   1359  HG1 THR A 178      -1.846  -4.283   7.041  1.00  1.07      5    H  
ATOM   1360  N   GLU A 179      -0.047  -6.747  10.919  1.00  0.25      5    N  
ATOM   1361  CA  GLU A 179       0.135  -6.916  12.356  1.00  0.26      5    C  
ATOM   1362  C   GLU A 179       1.506  -6.421  12.806  1.00  0.25      5    C  
ATOM   1363  O   GLU A 179       1.608  -5.594  13.711  1.00  0.29      5    O  
ATOM   1364  CB  GLU A 179      -0.040  -8.386  12.742  1.00  0.31      5    C  
ATOM   1365  CG  GLU A 179      -1.485  -8.781  12.994  1.00  0.50      5    C  
ATOM   1366  CD  GLU A 179      -1.764  -9.066  14.457  1.00  0.82      5    C  
ATOM   1367  OE1 GLU A 179      -1.282  -8.295  15.314  1.00  1.62      5    O  
ATOM   1368  OE2 GLU A 179      -2.462 -10.060  14.745  1.00  1.23      5    O  
ATOM   1369  HN  GLU A 179      -0.191  -7.539  10.360  1.00  0.24      5    H  
ATOM   1370  N   TYR A 180       2.557  -6.934  12.176  1.00  0.25      5    N  
ATOM   1371  CA  TYR A 180       3.909  -6.539  12.524  1.00  0.26      5    C  
ATOM   1372  C   TYR A 180       4.138  -5.068  12.202  1.00  0.26      5    C  
ATOM   1373  O   TYR A 180       4.507  -4.282  13.075  1.00  0.28      5    O  
ATOM   1374  CB  TYR A 180       4.928  -7.403  11.784  1.00  0.28      5    C  
ATOM   1375  CG  TYR A 180       6.354  -7.006  12.069  1.00  0.31      5    C  
ATOM   1376  CD1 TYR A 180       6.909  -5.889  11.468  1.00  1.24      5    C  
ATOM   1377  CD2 TYR A 180       7.138  -7.741  12.946  1.00  1.12      5    C  
ATOM   1378  CE1 TYR A 180       8.211  -5.510  11.730  1.00  1.31      5    C  
ATOM   1379  CE2 TYR A 180       8.441  -7.370  13.219  1.00  1.16      5    C  
ATOM   1380  CZ  TYR A 180       8.974  -6.254  12.608  1.00  0.57      5    C  
ATOM   1381  OH  TYR A 180      10.271  -5.881  12.876  1.00  0.73      5    O  
ATOM   1382  HN  TYR A 180       2.413  -7.591  11.465  1.00  0.26      5    H  
ATOM   1383  HH  TYR A 180      10.522  -6.198  13.747  1.00  0.74      5    H  
ATOM   1384  N   LEU A 181       3.928  -4.712  10.936  1.00  0.25      5    N  
ATOM   1385  CA  LEU A 181       4.117  -3.340  10.474  1.00  0.28      5    C  
ATOM   1386  C   LEU A 181       3.541  -2.329  11.461  1.00  0.29      5    C  
ATOM   1387  O   LEU A 181       4.181  -1.327  11.779  1.00  0.31      5    O  
ATOM   1388  CB  LEU A 181       3.468  -3.149   9.102  1.00  0.29      5    C  
ATOM   1389  CG  LEU A 181       3.596  -1.740   8.520  1.00  0.40      5    C  
ATOM   1390  CD1 LEU A 181       3.832  -1.801   7.020  1.00  0.53      5    C  
ATOM   1391  CD2 LEU A 181       2.355  -0.919   8.833  1.00  0.64      5    C  
ATOM   1392  HN  LEU A 181       3.650  -5.396  10.292  1.00  0.24      5    H  
ATOM   1393  N   ASN A 182       2.331  -2.591  11.941  1.00  0.30      5    N  
ATOM   1394  CA  ASN A 182       1.680  -1.692  12.888  1.00  0.33      5    C  
ATOM   1395  C   ASN A 182       2.216  -1.896  14.301  1.00  0.35      5    C  
ATOM   1396  O   ASN A 182       2.327  -0.950  15.080  1.00  0.38      5    O  
ATOM   1397  CB  ASN A 182       0.165  -1.909  12.867  1.00  0.37      5    C  
ATOM   1398  CG  ASN A 182      -0.533  -1.225  14.026  1.00  1.07      5    C  
ATOM   1399  OD1 ASN A 182      -0.089  -0.182  14.506  1.00  1.63      5    O  
ATOM   1400  ND2 ASN A 182      -1.635  -1.811  14.482  1.00  1.81      5    N  
ATOM   1401  HN  ASN A 182       1.864  -3.404  11.652  1.00  0.29      5    H  
ATOM   1402 1HD2 ASN A 182      -1.931  -2.640  14.051  1.00  1.92      5    H  
ATOM   1403 2HD2 ASN A 182      -2.107  -1.390  15.231  1.00  2.46      5    H  
ATOM   1404  N   ARG A 183       2.531  -3.140  14.630  1.00  0.35      5    N  
ATOM   1405  CA  ARG A 183       3.039  -3.481  15.953  1.00  0.39      5    C  
ATOM   1406  C   ARG A 183       4.468  -2.980  16.180  1.00  0.45      5    C  
ATOM   1407  O   ARG A 183       4.989  -3.091  17.290  1.00  0.70      5    O  
ATOM   1408  CB  ARG A 183       2.989  -4.995  16.157  1.00  0.39      5    C  
ATOM   1409  CG  ARG A 183       1.620  -5.510  16.567  1.00  0.50      5    C  
ATOM   1410  CD  ARG A 183       1.644  -6.102  17.967  1.00  0.98      5    C  
ATOM   1411  NE  ARG A 183       0.319  -6.538  18.399  1.00  1.69      5    N  
ATOM   1412  CZ  ARG A 183       0.073  -7.117  19.573  1.00  2.22      5    C  
ATOM   1413  NH1 ARG A 183       1.057  -7.333  20.439  1.00  2.50      5    N  
ATOM   1414  NH2 ARG A 183      -1.163  -7.481  19.884  1.00  3.07      5    N  
ATOM   1415  HN  ARG A 183       2.405  -3.853  13.969  1.00  0.33      5    H  
ATOM   1416  HE  ARG A 183      -0.428  -6.393  17.782  1.00  2.25      5    H  
ATOM   1417  HH  ARG A 183       1.993  -7.062  20.215  1.00  2.40      5    H  
ATOM   1418  HH  ARG A 183       0.861  -7.768  21.318  1.00  3.18      5    H  
ATOM   1419  HH  ARG A 183      -1.909  -7.322  19.237  1.00  3.46      5    H  
ATOM   1420  HH  ARG A 183      -1.350  -7.916  20.765  1.00  3.54      5    H  
ATOM   1421  N   HIS A 184       5.117  -2.452  15.141  1.00  0.39      5    N  
ATOM   1422  CA  HIS A 184       6.493  -1.981  15.293  1.00  0.48      5    C  
ATOM   1423  C   HIS A 184       6.799  -0.723  14.474  1.00  0.41      5    C  
ATOM   1424  O   HIS A 184       7.573   0.126  14.916  1.00  0.40      5    O  
ATOM   1425  CB  HIS A 184       7.466  -3.094  14.904  1.00  0.65      5    C  
ATOM   1426  CG  HIS A 184       7.191  -4.394  15.594  1.00  0.70      5    C  
ATOM   1427  ND1 HIS A 184       7.658  -4.689  16.857  1.00  0.97      5    N  
ATOM   1428  CD2 HIS A 184       6.486  -5.479  15.192  1.00  0.62      5    C  
ATOM   1429  CE1 HIS A 184       7.254  -5.899  17.202  1.00  0.96      5    C  
ATOM   1430  NE2 HIS A 184       6.542  -6.399  16.210  1.00  0.73      5    N  
ATOM   1431  HE2 HIS A 184       6.104  -7.320  16.201  1.00  0.00      5    H  
ATOM   1432  HN  HIS A 184       4.679  -2.396  14.269  1.00  0.43      5    H  
ATOM   1433  HD1 HIS A 184       8.205  -4.100  17.418  1.00  1.17      5    H  
ATOM   1434  N   LEU A 185       6.223  -0.603  13.280  1.00  0.39      5    N  
ATOM   1435  CA  LEU A 185       6.489   0.555  12.432  1.00  0.37      5    C  
ATOM   1436  C   LEU A 185       5.517   1.698  12.703  1.00  0.39      5    C  
ATOM   1437  O   LEU A 185       5.933   2.850  12.806  1.00  0.72      5    O  
ATOM   1438  CB  LEU A 185       6.434   0.159  10.956  1.00  0.38      5    C  
ATOM   1439  CG  LEU A 185       7.048  -1.204  10.631  1.00  0.35      5    C  
ATOM   1440  CD1 LEU A 185       6.925  -1.504   9.145  1.00  0.44      5    C  
ATOM   1441  CD2 LEU A 185       8.504  -1.249  11.066  1.00  0.53      5    C  
ATOM   1442  HN  LEU A 185       5.626  -1.304  12.953  1.00  0.40      5    H  
ATOM   1443  N   HIS A 186       4.226   1.385  12.802  1.00  0.38      5    N  
ATOM   1444  CA  HIS A 186       3.211   2.409  13.047  1.00  0.40      5    C  
ATOM   1445  C   HIS A 186       3.641   3.348  14.170  1.00  0.37      5    C  
ATOM   1446  O   HIS A 186       3.304   4.532  14.164  1.00  0.47      5    O  
ATOM   1447  CB  HIS A 186       1.864   1.767  13.386  1.00  0.51      5    C  
ATOM   1448  CG  HIS A 186       0.814   2.752  13.800  1.00  0.66      5    C  
ATOM   1449  ND1 HIS A 186      -0.342   2.966  13.078  1.00  1.58      5    N  
ATOM   1450  CD2 HIS A 186       0.745   3.581  14.869  1.00  0.74      5    C  
ATOM   1451  CE1 HIS A 186      -1.074   3.883  13.685  1.00  1.59      5    C  
ATOM   1452  NE2 HIS A 186      -0.437   4.271  14.773  1.00  0.83      5    N  
ATOM   1453  HE2 HIS A 186      -0.770   4.971  15.436  1.00  0.00      5    H  
ATOM   1454  HN  HIS A 186       3.949   0.451  12.699  1.00  0.61      5    H  
ATOM   1455  HD1 HIS A 186      -0.588   2.513  12.244  1.00  2.25      5    H  
ATOM   1456  N   THR A 187       4.397   2.817  15.124  1.00  0.37      5    N  
ATOM   1457  CA  THR A 187       4.882   3.614  16.244  1.00  0.42      5    C  
ATOM   1458  C   THR A 187       6.030   4.511  15.794  1.00  0.37      5    C  
ATOM   1459  O   THR A 187       6.055   5.706  16.087  1.00  0.39      5    O  
ATOM   1460  CB  THR A 187       5.344   2.705  17.384  1.00  0.54      5    C  
ATOM   1461  OG1 THR A 187       4.246   2.315  18.189  1.00  1.30      5    O  
ATOM   1462  CG2 THR A 187       6.370   3.353  18.289  1.00  1.07      5    C  
ATOM   1463  HN  THR A 187       4.640   1.869  15.070  1.00  0.43      5    H  
ATOM   1464  HG1 THR A 187       4.552   2.125  19.079  1.00  1.60      5    H  
ATOM   1465  N   TRP A 188       6.976   3.918  15.074  1.00  0.34      5    N  
ATOM   1466  CA  TRP A 188       8.133   4.646  14.568  1.00  0.34      5    C  
ATOM   1467  C   TRP A 188       7.717   5.650  13.495  1.00  0.32      5    C  
ATOM   1468  O   TRP A 188       8.361   6.683  13.312  1.00  0.40      5    O  
ATOM   1469  CB  TRP A 188       9.153   3.661  13.993  1.00  0.36      5    C  
ATOM   1470  CG  TRP A 188      10.442   4.303  13.578  1.00  0.38      5    C  
ATOM   1471  CD1 TRP A 188      11.633   4.251  14.242  1.00  0.43      5    C  
ATOM   1472  CD2 TRP A 188      10.670   5.092  12.405  1.00  0.43      5    C  
ATOM   1473  NE1 TRP A 188      12.588   4.960  13.554  1.00  0.49      5    N  
ATOM   1474  CE2 TRP A 188      12.022   5.486  12.423  1.00  0.49      5    C  
ATOM   1475  CE3 TRP A 188       9.864   5.504  11.340  1.00  0.46      5    C  
ATOM   1476  CZ2 TRP A 188      12.583   6.270  11.419  1.00  0.58      5    C  
ATOM   1477  CZ3 TRP A 188      10.422   6.283  10.343  1.00  0.55      5    C  
ATOM   1478  CH2 TRP A 188      11.771   6.658  10.389  1.00  0.60      5    C  
ATOM   1479  HN  TRP A 188       6.893   2.963  14.875  1.00  0.35      5    H  
ATOM   1480  HE1 TRP A 188      13.523   5.070  13.829  1.00  0.55      5    H  
ATOM   1481  N   ILE A 189       6.638   5.332  12.786  1.00  0.37      5    N  
ATOM   1482  CA  ILE A 189       6.130   6.191  11.726  1.00  0.36      5    C  
ATOM   1483  C   ILE A 189       5.277   7.324  12.289  1.00  0.38      5    C  
ATOM   1484  O   ILE A 189       5.540   8.499  12.033  1.00  0.39      5    O  
ATOM   1485  CB  ILE A 189       5.285   5.385  10.723  1.00  0.38      5    C  
ATOM   1486  CG1 ILE A 189       6.155   4.876   9.573  1.00  0.43      5    C  
ATOM   1487  CG2 ILE A 189       4.139   6.231  10.194  1.00  0.39      5    C  
ATOM   1488  CD1 ILE A 189       5.634   3.604   8.941  1.00  0.47      5    C  
ATOM   1489  HN  ILE A 189       6.173   4.493  12.977  1.00  0.48      5    H  
ATOM   1490  N   GLN A 190       4.250   6.963  13.053  1.00  0.43      5    N  
ATOM   1491  CA  GLN A 190       3.355   7.949  13.646  1.00  0.50      5    C  
ATOM   1492  C   GLN A 190       4.111   8.881  14.585  1.00  0.54      5    C  
ATOM   1493  O   GLN A 190       4.100  10.100  14.408  1.00  0.68      5    O  
ATOM   1494  CB  GLN A 190       2.224   7.252  14.404  1.00  0.62      5    C  
ATOM   1495  CG  GLN A 190       0.956   8.084  14.506  1.00  1.25      5    C  
ATOM   1496  CD  GLN A 190       0.297   7.978  15.867  1.00  1.94      5    C  
ATOM   1497  OE1 GLN A 190       0.564   7.048  16.629  1.00  2.52      5    O  
ATOM   1498  NE2 GLN A 190      -0.570   8.933  16.180  1.00  2.73      5    N  
ATOM   1499  HN  GLN A 190       4.089   6.010  13.219  1.00  0.45      5    H  
ATOM   1500 1HE2 GLN A 190      -0.734   9.643  15.524  1.00  2.95      5    H  
ATOM   1501 2HE2 GLN A 190      -1.011   8.890  17.054  1.00  3.40      5    H  
ATOM   1502  N   ASP A 191       4.770   8.302  15.582  1.00  0.56      5    N  
ATOM   1503  CA  ASP A 191       5.532   9.084  16.547  1.00  0.64      5    C  
ATOM   1504  C   ASP A 191       6.451  10.074  15.838  1.00  0.68      5    C  
ATOM   1505  O   ASP A 191       6.735  11.154  16.355  1.00  0.79      5    O  
ATOM   1506  CB  ASP A 191       6.354   8.161  17.448  1.00  0.74      5    C  
ATOM   1507  CG  ASP A 191       7.046   8.912  18.569  1.00  1.32      5    C  
ATOM   1508  OD1 ASP A 191       6.654  10.067  18.840  1.00  1.69      5    O  
ATOM   1509  OD2 ASP A 191       7.979   8.345  19.175  1.00  2.21      5    O  
ATOM   1510  HN  ASP A 191       4.742   7.327  15.671  1.00  0.59      5    H  
ATOM   1511  N   ASN A 192       6.916   9.695  14.651  1.00  0.71      5    N  
ATOM   1512  CA  ASN A 192       7.805  10.546  13.870  1.00  0.94      5    C  
ATOM   1513  C   ASN A 192       7.103  11.078  12.624  1.00  0.82      5    C  
ATOM   1514  O   ASN A 192       7.612  10.947  11.510  1.00  1.50      5    O  
ATOM   1515  CB  ASN A 192       9.062   9.770  13.471  1.00  1.30      5    C  
ATOM   1516  CG  ASN A 192      10.124  10.663  12.860  1.00  1.81      5    C  
ATOM   1517  OD1 ASN A 192      10.070  11.887  12.985  1.00  2.46      5    O  
ATOM   1518  ND2 ASN A 192      11.098  10.053  12.195  1.00  2.15      5    N  
ATOM   1519  HN  ASN A 192       6.657   8.820  14.293  1.00  0.65      5    H  
ATOM   1520 1HD2 ASN A 192      11.077   9.075  12.136  1.00  2.29      5    H  
ATOM   1521 2HD2 ASN A 192      11.799  10.606  11.790  1.00  2.60      5    H  
ATOM   1522  N   GLY A 193       5.934  11.681  12.818  1.00  0.84      5    N  
ATOM   1523  CA  GLY A 193       5.187  12.228  11.700  1.00  1.00      5    C  
ATOM   1524  C   GLY A 193       4.030  11.341  11.277  1.00  1.03      5    C  
ATOM   1525  O   GLY A 193       2.912  11.491  11.769  1.00  1.79      5    O  
ATOM   1526  HN  GLY A 193       5.580  11.761  13.728  1.00  1.33      5    H  
ATOM   1527  N   GLY A 194       4.301  10.418  10.360  1.00  0.58      5    N  
ATOM   1528  CA  GLY A 194       3.266   9.518   9.882  1.00  0.54      5    C  
ATOM   1529  C   GLY A 194       3.547   9.003   8.484  1.00  0.48      5    C  
ATOM   1530  O   GLY A 194       4.699   8.966   8.050  1.00  0.55      5    O  
ATOM   1531  HN  GLY A 194       5.211  10.347  10.005  1.00  0.91      5    H  
ATOM   1532  N   TRP A 195       2.495   8.605   7.774  1.00  0.39      5    N  
ATOM   1533  CA  TRP A 195       2.641   8.091   6.417  1.00  0.37      5    C  
ATOM   1534  C   TRP A 195       3.078   9.198   5.463  1.00  0.35      5    C  
ATOM   1535  O   TRP A 195       3.799   8.951   4.496  1.00  0.37      5    O  
ATOM   1536  CB  TRP A 195       1.327   7.473   5.938  1.00  0.37      5    C  
ATOM   1537  CG  TRP A 195       1.093   6.093   6.471  1.00  0.40      5    C  
ATOM   1538  CD1 TRP A 195       0.096   5.699   7.316  1.00  0.48      5    C  
ATOM   1539  CD2 TRP A 195       1.875   4.924   6.199  1.00  0.42      5    C  
ATOM   1540  NE1 TRP A 195       0.208   4.356   7.585  1.00  0.54      5    N  
ATOM   1541  CE2 TRP A 195       1.293   3.858   6.911  1.00  0.50      5    C  
ATOM   1542  CE3 TRP A 195       3.009   4.674   5.422  1.00  0.45      5    C  
ATOM   1543  CZ2 TRP A 195       1.808   2.564   6.868  1.00  0.59      5    C  
ATOM   1544  CZ3 TRP A 195       3.519   3.390   5.380  1.00  0.55      5    C  
ATOM   1545  CH2 TRP A 195       2.919   2.349   6.099  1.00  0.61      5    C  
ATOM   1546  HN  TRP A 195       1.600   8.659   8.170  1.00  0.40      5    H  
ATOM   1547  HE1 TRP A 195      -0.390   3.839   8.165  1.00  0.62      5    H  
ATOM   1548  N   ASP A 196       2.645  10.422   5.748  1.00  0.36      5    N  
ATOM   1549  CA  ASP A 196       3.000  11.571   4.924  1.00  0.37      5    C  
ATOM   1550  C   ASP A 196       4.452  11.980   5.161  1.00  0.34      5    C  
ATOM   1551  O   ASP A 196       5.093  12.564   4.288  1.00  0.37      5    O  
ATOM   1552  CB  ASP A 196       2.071  12.748   5.224  1.00  0.42      5    C  
ATOM   1553  CG  ASP A 196       2.549  14.038   4.586  1.00  1.25      5    C  
ATOM   1554  OD1 ASP A 196       3.527  14.625   5.094  1.00  2.08      5    O  
ATOM   1555  OD2 ASP A 196       1.944  14.461   3.578  1.00  1.93      5    O  
ATOM   1556  HN  ASP A 196       2.081  10.558   6.538  1.00  0.38      5    H  
ATOM   1557  N   ALA A 197       4.967  11.662   6.347  1.00  0.31      5    N  
ATOM   1558  CA  ALA A 197       6.343  11.992   6.691  1.00  0.30      5    C  
ATOM   1559  C   ALA A 197       7.309  11.419   5.659  1.00  0.26      5    C  
ATOM   1560  O   ALA A 197       8.335  12.024   5.349  1.00  0.29      5    O  
ATOM   1561  CB  ALA A 197       6.679  11.473   8.081  1.00  0.34      5    C  
ATOM   1562  HN  ALA A 197       4.408  11.192   6.998  1.00  0.31      5    H  
ATOM   1563  N   PHE A 198       6.968  10.248   5.129  1.00  0.24      5    N  
ATOM   1564  CA  PHE A 198       7.798   9.587   4.128  1.00  0.27      5    C  
ATOM   1565  C   PHE A 198       7.579  10.197   2.746  1.00  0.34      5    C  
ATOM   1566  O   PHE A 198       8.528  10.407   1.992  1.00  0.47      5    O  
ATOM   1567  CB  PHE A 198       7.488   8.088   4.093  1.00  0.26      5    C  
ATOM   1568  CG  PHE A 198       7.859   7.423   2.797  1.00  0.27      5    C  
ATOM   1569  CD1 PHE A 198       9.158   7.000   2.567  1.00  1.15      5    C  
ATOM   1570  CD2 PHE A 198       6.907   7.219   1.811  1.00  1.18      5    C  
ATOM   1571  CE1 PHE A 198       9.501   6.386   1.378  1.00  1.18      5    C  
ATOM   1572  CE2 PHE A 198       7.244   6.605   0.620  1.00  1.18      5    C  
ATOM   1573  CZ  PHE A 198       8.543   6.188   0.403  1.00  0.38      5    C  
ATOM   1574  HN  PHE A 198       6.135   9.819   5.415  1.00  0.24      5    H  
ATOM   1575  N   VAL A 199       6.320  10.474   2.419  1.00  0.36      5    N  
ATOM   1576  CA  VAL A 199       5.974  11.054   1.126  1.00  0.49      5    C  
ATOM   1577  C   VAL A 199       6.614  12.426   0.935  1.00  0.50      5    C  
ATOM   1578  O   VAL A 199       6.853  12.854  -0.195  1.00  0.62      5    O  
ATOM   1579  CB  VAL A 199       4.449  11.190   0.958  1.00  0.59      5    C  
ATOM   1580  CG1 VAL A 199       4.001  12.610   1.268  1.00  1.02      5    C  
ATOM   1581  CG2 VAL A 199       4.032  10.787  -0.448  1.00  0.84      5    C  
ATOM   1582  HN  VAL A 199       5.606  10.279   3.062  1.00  0.38      5    H  
ATOM   1583  N   GLU A 200       6.891  13.113   2.039  1.00  0.43      5    N  
ATOM   1584  CA  GLU A 200       7.504  14.435   1.979  1.00  0.49      5    C  
ATOM   1585  C   GLU A 200       9.007  14.327   1.750  1.00  0.51      5    C  
ATOM   1586  O   GLU A 200       9.613  15.191   1.116  1.00  0.56      5    O  
ATOM   1587  CB  GLU A 200       7.226  15.210   3.269  1.00  0.57      5    C  
ATOM   1588  CG  GLU A 200       6.480  16.514   3.046  1.00  1.09      5    C  
ATOM   1589  CD  GLU A 200       6.525  17.426   4.256  1.00  1.48      5    C  
ATOM   1590  OE1 GLU A 200       7.616  17.578   4.845  1.00  2.04      5    O  
ATOM   1591  OE2 GLU A 200       5.469  17.989   4.615  1.00  2.06      5    O  
ATOM   1592  HN  GLU A 200       6.682  12.725   2.914  1.00  0.39      5    H  
ATOM   1593  N   LEU A 201       9.603  13.258   2.269  1.00  0.51      5    N  
ATOM   1594  CA  LEU A 201      11.034  13.032   2.121  1.00  0.59      5    C  
ATOM   1595  C   LEU A 201      11.354  12.442   0.754  1.00  0.64      5    C  
ATOM   1596  O   LEU A 201      12.452  12.625   0.230  1.00  0.74      5    O  
ATOM   1597  CB  LEU A 201      11.538  12.094   3.219  1.00  0.63      5    C  
ATOM   1598  CG  LEU A 201      11.500  12.672   4.632  1.00  0.82      5    C  
ATOM   1599  CD1 LEU A 201      11.358  11.561   5.660  1.00  0.84      5    C  
ATOM   1600  CD2 LEU A 201      12.751  13.495   4.901  1.00  1.31      5    C  
ATOM   1601  HN  LEU A 201       9.068  12.604   2.761  1.00  0.49      5    H  
ATOM   1602  N   TYR A 202      10.390  11.727   0.181  1.00  0.63      5    N  
ATOM   1603  CA  TYR A 202      10.579  11.109  -1.122  1.00  0.76      5    C  
ATOM   1604  C   TYR A 202       9.636  11.713  -2.159  1.00  0.94      5    C  
ATOM   1605  O   TYR A 202       9.255  11.053  -3.125  1.00  1.76      5    O  
ATOM   1606  CB  TYR A 202      10.360   9.599  -1.023  1.00  0.88      5    C  
ATOM   1607  CG  TYR A 202      11.341   8.907  -0.103  1.00  0.79      5    C  
ATOM   1608  CD1 TYR A 202      11.384   9.207   1.254  1.00  1.42      5    C  
ATOM   1609  CD2 TYR A 202      12.228   7.956  -0.592  1.00  1.42      5    C  
ATOM   1610  CE1 TYR A 202      12.281   8.579   2.096  1.00  1.50      5    C  
ATOM   1611  CE2 TYR A 202      13.128   7.323   0.244  1.00  1.43      5    C  
ATOM   1612  CZ  TYR A 202      13.151   7.638   1.586  1.00  0.93      5    C  
ATOM   1613  OH  TYR A 202      14.046   7.010   2.422  1.00  1.11      5    O  
ATOM   1614  HN  TYR A 202       9.535  11.610   0.643  1.00  0.57      5    H  
ATOM   1615  HH  TYR A 202      14.674   7.652   2.760  1.00  1.67      5    H  
ATOM   1616  N   GLY A 203       9.267  12.975  -1.954  1.00  0.72      5    N  
ATOM   1617  CA  GLY A 203       8.379  13.650  -2.879  1.00  0.78      5    C  
ATOM   1618  C   GLY A 203       8.871  13.565  -4.315  1.00  1.22      5    C  
ATOM   1619  O   GLY A 203       9.863  14.205  -4.662  1.00  1.90      5    O  
ATOM   1620  HN  GLY A 203       9.603  13.453  -1.171  1.00  1.15      5    H  
ATOM   1621  N   PRO A 204       8.200  12.777  -5.177  1.00  1.45      5    N  
ATOM   1622  CA  PRO A 204       8.591  12.621  -6.581  1.00  2.09      5    C  
ATOM   1623  C   PRO A 204       8.998  13.942  -7.229  1.00  2.36      5    C  
ATOM   1624  O   PRO A 204       8.656  15.016  -6.736  1.00  2.87      5    O  
ATOM   1625  CB  PRO A 204       7.322  12.073  -7.227  1.00  2.52      5    C  
ATOM   1626  CG  PRO A 204       6.670  11.280  -6.148  1.00  2.45      5    C  
ATOM   1627  CD  PRO A 204       7.008  11.970  -4.850  1.00  1.81      5    C  
ATOM   1628  N   SER A 205       9.736  13.850  -8.331  1.00  2.78      5    N  
ATOM   1629  CA  SER A 205      10.200  15.033  -9.048  1.00  3.60      5    C  
ATOM   1630  C   SER A 205       9.068  16.034  -9.258  1.00  3.70      5    C  
ATOM   1631  O   SER A 205       8.306  15.930 -10.219  1.00  4.30      5    O  
ATOM   1632  CB  SER A 205      10.796  14.632 -10.399  1.00  4.35      5    C  
ATOM   1633  OG  SER A 205      11.755  15.580 -10.835  1.00  5.09      5    O  
ATOM   1634  HN  SER A 205       9.978  12.962  -8.669  1.00  2.94      5    H  
ATOM   1635  HG  SER A 205      12.060  16.096 -10.084  1.00  5.54      5    H  
ATOM   1636  N   MET A 206       8.972  17.006  -8.354  1.00  3.57      5    N  
ATOM   1637  CA  MET A 206       7.940  18.036  -8.432  1.00  4.08      5    C  
ATOM   1638  C   MET A 206       6.574  17.427  -8.735  1.00  3.98      5    C  
ATOM   1639  O   MET A 206       6.111  17.454  -9.875  1.00  4.70      5    O  
ATOM   1640  CB  MET A 206       8.300  19.067  -9.504  1.00  4.52      5    C  
ATOM   1641  CG  MET A 206       7.288  20.194  -9.631  1.00  5.43      5    C  
ATOM   1642  SD  MET A 206       6.874  20.940  -8.042  1.00  6.00      5    S  
ATOM   1643  CE  MET A 206       8.506  21.176  -7.342  1.00  6.19      5    C  
ATOM   1644  HN  MET A 206       9.615  17.034  -7.615  1.00  3.48      5    H  
ATOM   1645  N   ARG A 207       5.935  16.878  -7.708  1.00  3.48      5    N  
ATOM   1646  CA  ARG A 207       4.622  16.263  -7.867  1.00  4.02      5    C  
ATOM   1647  C   ARG A 207       4.686  15.088  -8.837  1.00  4.54      5    C  
ATOM   1648  O   ARG A 207       3.619  14.682  -9.344  1.00  4.96      5    O  
ATOM   1649  CB  ARG A 207       3.610  17.296  -8.365  1.00  4.30      5    C  
ATOM   1650  CG  ARG A 207       3.663  18.614  -7.609  1.00  4.81      5    C  
ATOM   1651  CD  ARG A 207       3.052  19.746  -8.419  1.00  5.35      5    C  
ATOM   1652  NE  ARG A 207       3.859  20.963  -8.356  1.00  6.08      5    N  
ATOM   1653  CZ  ARG A 207       3.883  21.786  -7.310  1.00  6.79      5    C  
ATOM   1654  NH1 ARG A 207       3.151  21.529  -6.232  1.00  6.92      5    N  
ATOM   1655  NH2 ARG A 207       4.644  22.872  -7.340  1.00  7.63      5    N  
ATOM   1656  OXT ARG A 207       5.802  14.583  -9.081  1.00  4.95      5    O  
ATOM   1657  HN  ARG A 207       6.355  16.887  -6.823  1.00  3.06      5    H  
ATOM   1658  HE  ARG A 207       4.411  21.179  -9.136  1.00  6.28      5    H  
ATOM   1659  HH  ARG A 207       2.574  20.713  -6.198  1.00  6.49      5    H  
ATOM   1660  HH  ARG A 207       3.176  22.153  -5.451  1.00  7.63      5    H  
ATOM   1661  HH  ARG A 207       5.199  23.071  -8.148  1.00  7.77      5    H  
ATOM   1662  HH  ARG A 207       4.663  23.491  -6.556  1.00  8.26      5    H  
TER    1663      ARG A 207 
ATOM      1  S   *** d   1      -3.123   6.827  10.165  0.00  0.00      5    S  
ATOM      2  C   *** d   1      -1.552   8.472  10.605  0.00  0.00      5    C  
ATOM      3  C   *** d   1      -2.678   9.094  10.195  0.00  0.00      5    C  
ATOM      4  C   *** d   1      -1.703   7.132  10.425  0.00  0.00      5    C  
ATOM      5  C   *** d   1      -3.610   8.176   9.910  0.00  0.00      5    C  
ATOM      6  C   *** d   1      -0.797   6.118  10.400  0.00  0.00      5    C  
ATOM      7  C   *** d   1      -3.028  10.387  10.082  0.00  0.00      5    C  
ATOM      8  C   *** d   1      -4.838   8.500   9.480  0.00  0.00      5    C  
ATOM      9  C   *** d   1      -4.253  10.718   9.641  0.00  0.00      5    C  
ATOM     10  C   *** d   1      -5.173   9.792   9.321  0.00  0.00      5    C  
ATOM     11  C   *** d   1       0.529   6.340  10.269  0.00  0.00      5    C  
ATOM     12  C   *** d   1      -1.127   4.808  10.476  0.00  0.00      5    C  
ATOM     13  C   *** d   1       1.450   5.364  10.278  0.00  0.00      5    C  
ATOM     14  C   *** d   1      -0.215   3.821  10.487  0.00  0.00      5    C  
ATOM     15  C   *** d   1       1.099   4.076  10.403  0.00  0.00      5    C  
ATOM     16  C   *** d   1      -0.448   9.151  11.054  0.00  0.00      5    C  
ATOM     17  O   *** d   1       0.269   8.631  11.886  0.00  0.00      5    O  
ATOM     18  C   *** d   1      -0.103  10.385  10.561  0.00  0.00      5    C  
ATOM     19  C   *** d   1       0.263  10.539   9.272  0.00  0.00      5    C  
ATOM     20  C   *** d   1       0.624  11.735   8.781  0.00  0.00      5    C  
ATOM     21  C   *** d   1       0.661  12.840   9.544  0.00  0.00      5    C  
ATOM     22  C   *** d   1       0.174  12.709  10.791  0.00  0.00      5    C  
ATOM     23  C   *** d   1      -0.186  11.517  11.290  0.00  0.00      5    C  
ATOM     24  O   *** d   1       0.991  14.066   9.027  0.00  0.00      5    O  
ATOM     25  C   *** d   1       1.869  13.989   7.932  0.00  0.00      5    C  
ATOM     26  C   *** d   1       3.312  13.987   8.444  0.00  0.00      5    C  
ATOM     27  N   *** d   1       4.157  15.018   7.846  0.00  0.00      5    N  
ATOM     28  C   *** d   1       3.781  16.361   8.272  0.00  0.00      5    C  
ATOM     29  C   *** d   1       4.658  17.443   7.622  0.00  0.00      5    C  
ATOM     30  C   *** d   1       6.140  17.193   7.922  0.00  0.00      5    C  
ATOM     31  C   *** d   1       6.500  15.771   7.480  0.00  0.00      5    C  
ATOM     32  C   *** d   1       5.562  14.752   8.144  0.00  0.00      5    C  
ATOM     33  HN  *** d   1       4.040  14.967   6.835  1.00  0.00      5    H  
ATOM     34  O   *** d   1      -6.410  10.157   8.888  0.00  0.00      5    O  
ATOM     35  H   *** d   1      -6.892  10.578   9.618  0.00  0.00      5    H  
ATOM     36  O   *** d   1       2.019   3.075  10.412  0.00  0.00      5    O  
ATOM     37  H   *** d   1       2.628   3.197   9.666  0.00  0.00      5    H  
TER      38      *** d   1 
