# Supplementary material for: Revealing the association between East Asian oral microbiome and colorectal cancer through Mendelian randomization and multi-omics analysis
Source: Front Cell Infect Microbiol. 2024 Sep 17;14:1452392. doi: 10.3389/fcimb.2024.1452392 (PMC11443854; doi:10.3389/fcimb.2024.1452392)
Supplement: Supplementary file 4 [file Supplementaryfile4.zip › Supplementary files 4 Molecular docking files/6.pdb]

REMARK   4 XXXX COMPLIES WITH FORMAT V. 2.0
ATOM      1  N   ALA A   4     158.954 196.731 155.512  1.00 77.78      6    N  
ATOM      2  HN1 ALA A   4     158.619 196.159 156.287  1.00  0.00      6    H  
ATOM      3  HN2 ALA A   4     159.973 196.747 155.465  1.00  0.00      6    H  
ATOM      4  HN3 ALA A   4     158.767 196.294 154.610  1.00  0.00      6    H  
ATOM      5  CA  ALA A   4     158.395 198.073 155.589  1.00 77.78      6    C  
ATOM      6  C   ALA A   4     156.873 198.018 155.594  1.00 77.78      6    C  
ATOM      7  O   ALA A   4     156.228 198.571 156.484  1.00 77.78      6    O  
ATOM      8  CB  ALA A   4     158.891 198.920 154.441  1.00 77.78      6    C  
ATOM      9  N   SER A   5     156.305 197.335 154.601  1.00 77.26      6    N  
ATOM     10  HN  SER A   5     156.910 196.886 153.913  1.00  0.00      6    H  
ATOM     11  CA  SER A   5     154.864 197.199 154.450  1.00 77.26      6    C  
ATOM     12  C   SER A   5     154.441 195.775 154.784  1.00 77.26      6    C  
ATOM     13  O   SER A   5     155.137 194.814 154.441  1.00 77.26      6    O  
ATOM     14  CB  SER A   5     154.430 197.557 153.031  1.00 77.26      6    C  
ATOM     15  OG  SER A   5     154.733 198.906 152.734  1.00 77.26      6    O  
ATOM     16  HG  SER A   5     154.463 199.129 151.851  1.00  0.00      6    H  
ATOM     17  N   GLU A   6     153.304 195.643 155.466  1.00 80.84      6    N  
ATOM     18  HN  GLU A   6     152.764 196.476 155.701  1.00  0.00      6    H  
ATOM     19  CA  GLU A   6     152.814 194.336 155.884  1.00 80.84      6    C  
ATOM     20  C   GLU A   6     152.084 193.642 154.740  1.00 80.84      6    C  
ATOM     21  O   GLU A   6     151.218 194.233 154.086  1.00 80.84      6    O  
ATOM     22  CB  GLU A   6     151.923 194.470 157.123  1.00 80.84      6    C  
ATOM     23  CG  GLU A   6     150.713 195.387 156.994  1.00 80.84      6    C  
ATOM     24  CD  GLU A   6     149.470 194.679 156.499  1.00 80.84      6    C  
ATOM     25  OE1 GLU A   6     149.418 193.436 156.596  1.00 80.84      6    O  
ATOM     26  OE2 GLU A   6     148.541 195.367 156.026  1.00 80.84      6    O  
ATOM     27  N   LEU A   7     152.452 192.387 154.496  1.00 73.55      6    N  
ATOM     28  HN  LEU A   7     153.107 191.943 155.140  1.00  0.00      6    H  
ATOM     29  CA  LEU A   7     151.971 191.613 153.360  1.00 73.55      6    C  
ATOM     30  C   LEU A   7     150.970 190.587 153.850  1.00 73.55      6    C  
ATOM     31  O   LEU A   7     151.272 189.813 154.760  1.00 73.55      6    O  
ATOM     32  CB  LEU A   7     153.132 190.913 152.656  1.00 73.55      6    C  
ATOM     33  CG  LEU A   7     152.842 189.683 151.798  1.00 73.55      6    C  
ATOM     34  CD1 LEU A   7     152.055 190.049 150.569  1.00 73.55      6    C  
ATOM     35  CD2 LEU A   7     154.135 189.001 151.406  1.00 73.55      6    C  
ATOM     36  N   LEU A   8     149.787 190.578 153.254  1.00 73.69      6    N  
ATOM     37  HN  LEU A   8     149.597 191.250 152.510  1.00  0.00      6    H  
ATOM     38  CA  LEU A   8     148.754 189.631 153.638  1.00 73.69      6    C  
ATOM     39  C   LEU A   8     148.216 188.920 152.407  1.00 73.69      6    C  
ATOM     40  O   LEU A   8     147.995 189.540 151.364  1.00 73.69      6    O  
ATOM     41  CB  LEU A   8     147.614 190.326 154.398  1.00 73.69      6    C  
ATOM     42  CG  LEU A   8     146.782 191.409 153.712  1.00 73.69      6    C  
ATOM     43  CD1 LEU A   8     145.554 190.826 153.036  1.00 73.69      6    C  
ATOM     44  CD2 LEU A   8     146.383 192.471 154.714  1.00 73.69      6    C  
ATOM     45  N   PHE A   9     148.007 187.616 152.537  1.00 69.62      6    N  
ATOM     46  HN  PHE A   9     148.351 187.131 153.366  1.00  0.00      6    H  
ATOM     47  CA  PHE A   9     147.292 186.869 151.511  1.00 69.62      6    C  
ATOM     48  C   PHE A   9     146.546 185.726 152.187  1.00 69.62      6    C  
ATOM     49  O   PHE A   9     146.336 185.741 153.403  1.00 69.62      6    O  
ATOM     50  CB  PHE A   9     148.239 186.404 150.394  1.00 69.62      6    C  
ATOM     51  CG  PHE A   9     149.473 185.717 150.870  1.00 69.62      6    C  
ATOM     52  CD1 PHE A   9     150.598 186.437 151.201  1.00 69.62      6    C  
ATOM     53  CD2 PHE A   9     149.532 184.344 150.917  1.00 69.62      6    C  
ATOM     54  CE1 PHE A   9     151.738 185.802 151.608  1.00 69.62      6    C  
ATOM     55  CE2 PHE A   9     150.675 183.705 151.321  1.00 69.62      6    C  
ATOM     56  CZ  PHE A   9     151.778 184.435 151.668  1.00 69.62      6    C  
ATOM     57  N   TYR A  10     146.115 184.748 151.397  1.00 73.18      6    N  
ATOM     58  HN  TYR A  10     146.388 184.749 150.414  1.00  0.00      6    H  
ATOM     59  CA  TYR A  10     145.266 183.676 151.891  1.00 73.18      6    C  
ATOM     60  C   TYR A  10     145.806 182.328 151.450  1.00 73.18      6    C  
ATOM     61  O   TYR A  10     146.147 182.140 150.279  1.00 73.18      6    O  
ATOM     62  CB  TYR A  10     143.831 183.851 151.403  1.00 73.18      6    C  
ATOM     63  CG  TYR A  10     142.997 184.680 152.339  1.00 73.18      6    C  
ATOM     64  CD1 TYR A  10     142.948 186.056 152.217  1.00 73.18      6    C  
ATOM     65  CD2 TYR A  10     142.281 184.085 153.368  1.00 73.18      6    C  
ATOM     66  CE1 TYR A  10     142.191 186.821 153.078  1.00 73.18      6    C  
ATOM     67  CE2 TYR A  10     141.520 184.842 154.235  1.00 73.18      6    C  
ATOM     68  CZ  TYR A  10     141.480 186.209 154.086  1.00 73.18      6    C  
ATOM     69  OH  TYR A  10     140.726 186.969 154.948  1.00 73.18      6    O  
ATOM     70  HH  TYR A  10     140.235 186.547 155.643  1.00  0.00      6    H  
ATOM     71  N   VAL A  11     145.889 181.399 152.395  1.00 64.94      6    N  
ATOM     72  HN  VAL A  11     145.721 181.676 153.362  1.00  0.00      6    H  
ATOM     73  CA  VAL A  11     146.207 180.007 152.122  1.00 64.94      6    C  
ATOM     74  C   VAL A  11     145.037 179.181 152.635  1.00 64.94      6    C  
ATOM     75  O   VAL A  11     144.843 179.061 153.852  1.00 64.94      6    O  
ATOM     76  CB  VAL A  11     147.527 179.574 152.771  1.00 64.94      6    C  
ATOM     77  CG1 VAL A  11     147.915 178.210 152.280  1.00 64.94      6    C  
ATOM     78  CG2 VAL A  11     148.631 180.566 152.457  1.00 64.94      6    C  
ATOM     79  N   ASN A  12     144.249 178.631 151.705  1.00 65.41      6    N  
ATOM     80  HN  ASN A  12     144.459 178.822 150.725  1.00  0.00      6    H  
ATOM     81  CA  ASN A  12     143.100 177.769 152.009  1.00 65.41      6    C  
ATOM     82  C   ASN A  12     142.092 178.462 152.922  1.00 65.41      6    C  
ATOM     83  O   ASN A  12     141.611 177.884 153.899  1.00 65.41      6    O  
ATOM     84  CB  ASN A  12     143.557 176.439 152.608  1.00 65.41      6    C  
ATOM     85  CG  ASN A  12     144.508 175.692 151.702  1.00 65.41      6    C  
ATOM     86  ND2 ASN A  12     145.556 175.119 152.280  1.00 65.41      6    N  
ATOM     87 1HD2 ASN A  12     145.723 175.166 153.285  1.00  0.00      6    H  
ATOM     88 2HD2 ASN A  12     146.198 174.615 151.668  1.00  0.00      6    H  
ATOM     89  OD1 ASN A  12     144.307 175.636 150.493  1.00 65.41      6    O  
ATOM     90  N   GLY A  13     141.773 179.715 152.609  1.00 69.81      6    N  
ATOM     91  HN  GLY A  13     142.171 180.134 151.769  1.00  0.00      6    H  
ATOM     92  CA  GLY A  13     140.877 180.498 153.429  1.00 69.81      6    C  
ATOM     93  C   GLY A  13     141.485 181.039 154.704  1.00 69.81      6    C  
ATOM     94  O   GLY A  13     140.779 181.697 155.476  1.00 69.81      6    O  
ATOM     95  N   ARG A  14     142.768 180.793 154.946  1.00 72.14      6    N  
ATOM     96  HN  ARG A  14     143.304 180.279 154.247  1.00  0.00      6    H  
ATOM     97  CA  ARG A  14     143.445 181.222 156.161  1.00 72.14      6    C  
ATOM     98  C   ARG A  14     144.274 182.461 155.855  1.00 72.14      6    C  
ATOM     99  O   ARG A  14     145.141 182.429 154.978  1.00 72.14      6    O  
ATOM    100  CB  ARG A  14     144.336 180.106 156.703  1.00 72.14      6    C  
ATOM    101  CG  ARG A  14     145.115 180.479 157.943  1.00 72.14      6    C  
ATOM    102  CD  ARG A  14     145.843 179.278 158.526  1.00 72.14      6    C  
ATOM    103  NE  ARG A  14     147.099 178.992 157.840  1.00 72.14      6    N  
ATOM    104  HE  ARG A  14     147.109 178.224 157.169  1.00  0.00      6    H  
ATOM    105  CZ  ARG A  14     148.229 179.661 158.028  1.00 72.14      6    C  
ATOM    106  NH1 ARG A  14     148.292 180.695 158.851  1.00 72.14      6    N  
ATOM    107 1HH1 ARG A  14     149.161 181.209 158.996  1.00  0.00      6    H  
ATOM    108 2HH1 ARG A  14     147.451 180.988 159.348  1.00  0.00      6    H  
ATOM    109  NH2 ARG A  14     149.325 179.279 157.380  1.00 72.14      6    N  
ATOM    110 1HH2 ARG A  14     150.194 179.793 157.525  1.00  0.00      6    H  
ATOM    111 2HH2 ARG A  14     149.276 178.482 156.746  1.00  0.00      6    H  
ATOM    112  N   LYS A  15     144.017 183.542 156.585  1.00 72.16      6    N  
ATOM    113  HN  LYS A  15     143.344 183.479 157.349  1.00  0.00      6    H  
ATOM    114  CA  LYS A  15     144.674 184.813 156.319  1.00 72.16      6    C  
ATOM    115  C   LYS A  15     146.074 184.803 156.919  1.00 72.16      6    C  
ATOM    116  O   LYS A  15     146.237 184.635 158.133  1.00 72.16      6    O  
ATOM    117  CB  LYS A  15     143.843 185.958 156.886  1.00 72.16      6    C  
ATOM    118  CG  LYS A  15     144.389 187.331 156.600  1.00 72.16      6    C  
ATOM    119  CD  LYS A  15     143.883 188.322 157.628  1.00 72.16      6    C  
ATOM    120  CE  LYS A  15     144.067 189.751 157.163  1.00 72.16      6    C  
ATOM    121  NZ  LYS A  15     143.823 190.711 158.275  1.00 72.16      6    N  
ATOM    122  HZ1 LYS A  15     143.947 191.674 157.962  1.00  0.00      6    H  
ATOM    123  HZ2 LYS A  15     144.405 190.502 159.086  1.00  0.00      6    H  
ATOM    124  HZ3 LYS A  15     142.907 190.569 158.700  1.00  0.00      6    H  
ATOM    125  N   VAL A  16     147.078 184.989 156.071  1.00 70.16      6    N  
ATOM    126  HN  VAL A  16     146.855 185.146 155.088  1.00  0.00      6    H  
ATOM    127  CA  VAL A  16     148.480 184.981 156.465  1.00 70.16      6    C  
ATOM    128  C   VAL A  16     149.032 186.390 156.324  1.00 70.16      6    C  
ATOM    129  O   VAL A  16     148.975 186.977 155.237  1.00 70.16      6    O  
ATOM    130  CB  VAL A  16     149.292 183.997 155.612  1.00 70.16      6    C  
ATOM    131  CG1 VAL A  16     150.739 184.131 155.936  1.00 70.16      6    C  
ATOM    132  CG2 VAL A  16     148.826 182.577 155.864  1.00 70.16      6    C  
ATOM    133  N   ILE A  17     149.579 186.920 157.416  1.00 74.11      6    N  
ATOM    134  HN  ILE A  17     149.614 186.350 158.261  1.00  0.00      6    H  
ATOM    135  CA  ILE A  17     150.130 188.268 157.474  1.00 74.11      6    C  
ATOM    136  C   ILE A  17     151.578 188.178 157.925  1.00 74.11      6    C  
ATOM    137  O   ILE A  17     151.878 187.530 158.932  1.00 74.11      6    O  
ATOM    138  CB  ILE A  17     149.338 189.170 158.436  1.00 74.11      6    C  
ATOM    139  CG1 ILE A  17     147.916 189.399 157.940  1.00 74.11      6    C  
ATOM    140  CG2 ILE A  17     150.043 190.494 158.629  1.00 74.11      6    C  
ATOM    141  CD1 ILE A  17     147.064 190.081 158.975  1.00 74.11      6    C  
ATOM    142  N   GLU A  18     152.467 188.835 157.192  1.00 76.83      6    N  
ATOM    143  HN  GLU A  18     152.159 189.301 156.339  1.00  0.00      6    H  
ATOM    144  CA  GLU A  18     153.866 188.910 157.570  1.00 76.83      6    C  
ATOM    145  C   GLU A  18     154.354 190.348 157.546  1.00 76.83      6    C  
ATOM    146  O   GLU A  18     153.993 191.128 156.658  1.00 76.83      6    O  
ATOM    147  CB  GLU A  18     154.723 188.050 156.661  1.00 76.83      6    C  
ATOM    148  CG  GLU A  18     154.438 186.593 156.812  1.00 76.83      6    C  
ATOM    149  CD  GLU A  18     154.841 186.075 158.183  1.00 76.83      6    C  
ATOM    150  OE1 GLU A  18     155.818 186.600 158.757  1.00 76.83      6    O  
ATOM    151  OE2 GLU A  18     154.173 185.156 158.696  1.00 76.83      6    O  
ATOM    152  N   LYS A  19     155.177 190.683 158.535  1.00 81.93      6    N  
ATOM    153  HN  LYS A  19     155.361 189.990 159.260  1.00  0.00      6    H  
ATOM    154  CA  LYS A  19     155.831 191.976 158.647  1.00 81.93      6    C  
ATOM    155  C   LYS A  19     157.333 191.775 158.528  1.00 81.93      6    C  
ATOM    156  O   LYS A  19     157.862 190.735 158.928  1.00 81.93      6    O  
ATOM    157  CB  LYS A  19     155.503 192.664 159.978  1.00 81.93      6    C  
ATOM    158  CG  LYS A  19     154.181 193.414 160.004  1.00 81.93      6    C  
ATOM    159  CD  LYS A  19     152.994 192.472 160.059  1.00 81.93      6    C  
ATOM    160  CE  LYS A  19     152.921 191.765 161.397  1.00 81.93      6    C  
ATOM    161  NZ  LYS A  19     151.725 190.884 161.485  1.00 81.93      6    N  
ATOM    162  HZ1 LYS A  19     151.676 190.408 162.386  1.00  0.00      6    H  
ATOM    163  HZ2 LYS A  19     151.693 190.221 160.711  1.00  0.00      6    H  
ATOM    164  HZ3 LYS A  19     150.867 191.399 161.288  1.00  0.00      6    H  
ATOM    165  N   ASN A  20     158.009 192.781 157.975  1.00 84.26      6    N  
ATOM    166  HN  ASN A  20     157.504 193.635 157.738  1.00  0.00      6    H  
ATOM    167  CA  ASN A  20     159.446 192.717 157.692  1.00 84.26      6    C  
ATOM    168  C   ASN A  20     159.779 191.508 156.821  1.00 84.26      6    C  
ATOM    169  O   ASN A  20     160.710 190.750 157.096  1.00 84.26      6    O  
ATOM    170  CB  ASN A  20     160.273 192.709 158.979  1.00 84.26      6    C  
ATOM    171  CG  ASN A  20     160.370 194.075 159.611  1.00 84.26      6    C  
ATOM    172  ND2 ASN A  20     159.725 194.243 160.757  1.00 84.26      6    N  
ATOM    173 1HD2 ASN A  20     159.791 195.167 161.184  1.00  0.00      6    H  
ATOM    174 2HD2 ASN A  20     159.191 193.497 161.202  1.00  0.00      6    H  
ATOM    175  OD1 ASN A  20     161.013 194.973 159.075  1.00 84.26      6    O  
ATOM    176  N   VAL A  21     158.996 191.340 155.753  1.00 78.49      6    N  
ATOM    177  HN  VAL A  21     158.255 192.016 155.568  1.00  0.00      6    H  
ATOM    178  CA  VAL A  21     159.173 190.216 154.845  1.00 78.49      6    C  
ATOM    179  C   VAL A  21     160.522 190.315 154.146  1.00 78.49      6    C  
ATOM    180  O   VAL A  21     161.193 191.351 154.157  1.00 78.49      6    O  
ATOM    181  CB  VAL A  21     158.031 190.175 153.819  1.00 78.49      6    C  
ATOM    182  CG1 VAL A  21     156.713 189.986 154.513  1.00 78.49      6    C  
ATOM    183  CG2 VAL A  21     158.018 191.447 153.016  1.00 78.49      6    C  
ATOM    184  N   ASP A  22     160.927 189.210 153.533  1.00 74.53      6    N  
ATOM    185  HN  ASP A  22     160.375 188.359 153.638  1.00  0.00      6    H  
ATOM    186  CA  ASP A  22     162.135 189.169 152.714  1.00 74.53      6    C  
ATOM    187  C   ASP A  22     161.773 188.620 151.342  1.00 74.53      6    C  
ATOM    188  O   ASP A  22     161.679 187.392 151.168  1.00 74.53      6    O  
ATOM    189  CB  ASP A  22     163.219 188.327 153.369  1.00 74.53      6    C  
ATOM    190  CG  ASP A  22     164.587 188.601 152.796  1.00 74.53      6    C  
ATOM    191  OD1 ASP A  22     164.698 189.504 151.942  1.00 74.53      6    O  
ATOM    192  OD2 ASP A  22     165.550 187.920 153.203  1.00 74.53      6    O  
ATOM    193  N   PRO A  23     161.578 189.485 150.340  1.00 70.20      6    N  
ATOM    194  CA  PRO A  23     161.317 189.003 148.975  1.00 70.20      6    C  
ATOM    195  C   PRO A  23     162.442 188.172 148.372  1.00 70.20      6    C  
ATOM    196  O   PRO A  23     162.316 187.740 147.223  1.00 70.20      6    O  
ATOM    197  CB  PRO A  23     161.109 190.301 148.183  1.00 70.20      6    C  
ATOM    198  CG  PRO A  23     161.658 191.381 149.039  1.00 70.20      6    C  
ATOM    199  CD  PRO A  23     161.457 190.946 150.438  1.00 70.20      6    C  
ATOM    200  N   GLU A  24     163.529 187.936 149.095  1.00 71.48      6    N  
ATOM    201  HN  GLU A  24     163.629 188.411 149.992  1.00  0.00      6    H  
ATOM    202  CA  GLU A  24     164.585 187.032 148.668  1.00 71.48      6    C  
ATOM    203  C   GLU A  24     164.293 185.588 149.076  1.00 71.48      6    C  
ATOM    204  O   GLU A  24     165.133 184.705 148.885  1.00 71.48      6    O  
ATOM    205  CB  GLU A  24     165.922 187.520 149.239  1.00 71.48      6    C  
ATOM    206  CG  GLU A  24     167.168 186.993 148.565  1.00 71.48      6    C  
ATOM    207  CD  GLU A  24     168.414 187.701 149.040  1.00 71.48      6    C  
ATOM    208  OE1 GLU A  24     168.302 188.568 149.926  1.00 71.48      6    O  
ATOM    209  OE2 GLU A  24     169.505 187.405 148.516  1.00 71.48      6    O  
ATOM    210  N   THR A  25     163.112 185.339 149.636  1.00 69.87      6    N  
ATOM    211  HN  THR A  25     162.477 186.123 149.786  1.00  0.00      6    H  
ATOM    212  CA  THR A  25     162.671 184.014 150.048  1.00 69.87      6    C  
ATOM    213  C   THR A  25     161.393 183.654 149.299  1.00 69.87      6    C  
ATOM    214  O   THR A  25     160.551 184.519 149.040  1.00 69.87      6    O  
ATOM    215  CB  THR A  25     162.436 183.961 151.559  1.00 69.87      6    C  
ATOM    216  CG2 THR A  25     163.729 184.243 152.303  1.00 69.87      6    C  
ATOM    217  OG1 THR A  25     161.466 184.947 151.929  1.00 69.87      6    O  
ATOM    218  HG1 THR A  25     161.320 184.914 152.867  1.00  0.00      6    H  
ATOM    219  N   MET A  26     161.245 182.370 148.975  1.00 62.43      6    N  
ATOM    220  HN  MET A  26     161.853 181.679 149.416  1.00  0.00      6    H  
ATOM    221  CA  MET A  26     160.249 181.916 148.016  1.00 62.43      6    C  
ATOM    222  C   MET A  26     158.978 181.444 148.729  1.00 62.43      6    C  
ATOM    223  O   MET A  26     158.832 181.575 149.947  1.00 62.43      6    O  
ATOM    224  CB  MET A  26     160.847 180.811 147.152  1.00 62.43      6    C  
ATOM    225  CG  MET A  26     161.796 181.314 146.070  1.00 62.43      6    C  
ATOM    226  SD  MET A  26     161.072 182.521 144.950  1.00 62.43      6    S  
ATOM    227  CE  MET A  26     162.277 182.517 143.629  1.00 62.43      6    C  
ATOM    228  N   LEU A  27     158.036 180.889 147.960  1.00 56.15      6    N  
ATOM    229  HN  LEU A  27     158.200 180.795 146.958  1.00  0.00      6    H  
ATOM    230  CA  LEU A  27     156.776 180.414 148.526  1.00 56.15      6    C  
ATOM    231  C   LEU A  27     156.855 178.991 149.056  1.00 56.15      6    C  
ATOM    232  O   LEU A  27     156.196 178.672 150.052  1.00 56.15      6    O  
ATOM    233  CB  LEU A  27     155.655 180.495 147.491  1.00 56.15      6    C  
ATOM    234  CG  LEU A  27     154.261 180.080 147.960  1.00 56.15      6    C  
ATOM    235  CD1 LEU A  27     153.861 180.800 149.241  1.00 56.15      6    C  
ATOM    236  CD2 LEU A  27     153.235 180.318 146.879  1.00 56.15      6    C  
ATOM    237  N   LEU A  28     157.639 178.126 148.414  1.00 58.35      6    N  
ATOM    238  HN  LEU A  28     158.182 178.436 147.608  1.00  0.00      6    H  
ATOM    239  CA  LEU A  28     157.726 176.735 148.856  1.00 58.35      6    C  
ATOM    240  C   LEU A  28     158.302 176.595 150.261  1.00 58.35      6    C  
ATOM    241  O   LEU A  28     157.613 176.036 151.134  1.00 58.35      6    O  
ATOM    242  CB  LEU A  28     158.505 175.928 147.814  1.00 58.35      6    C  
ATOM    243  CG  LEU A  28     158.488 174.405 147.852  1.00 58.35      6    C  
ATOM    244  CD1 LEU A  28     157.192 173.884 147.285  1.00 58.35      6    C  
ATOM    245  CD2 LEU A  28     159.668 173.880 147.070  1.00 58.35      6    C  
ATOM    246  N   PRO A  29     159.518 177.078 150.565  1.00 57.67      6    N  
ATOM    247  CA  PRO A  29     160.012 176.914 151.940  1.00 57.67      6    C  
ATOM    248  C   PRO A  29     159.163 177.641 152.959  1.00 57.67      6    C  
ATOM    249  O   PRO A  29     159.144 177.254 154.131  1.00 57.67      6    O  
ATOM    250  CB  PRO A  29     161.439 177.476 151.876  1.00 57.67      6    C  
ATOM    251  CG  PRO A  29     161.774 177.551 150.438  1.00 57.67      6    C  
ATOM    252  CD  PRO A  29     160.489 177.840 149.760  1.00 57.67      6    C  
ATOM    253  N   TYR A  30     158.444 178.677 152.539  1.00 59.28      6    N  
ATOM    254  HN  TYR A  30     158.515 178.981 151.568  1.00  0.00      6    H  
ATOM    255  CA  TYR A  30     157.556 179.382 153.452  1.00 59.28      6    C  
ATOM    256  C   TYR A  30     156.391 178.501 153.883  1.00 59.28      6    C  
ATOM    257  O   TYR A  30     156.053 178.439 155.070  1.00 59.28      6    O  
ATOM    258  CB  TYR A  30     157.046 180.656 152.786  1.00 59.28      6    C  
ATOM    259  CG  TYR A  30     156.152 181.454 153.683  1.00 59.28      6    C  
ATOM    260  CD1 TYR A  30     156.643 181.995 154.858  1.00 59.28      6    C  
ATOM    261  CD2 TYR A  30     154.820 181.658 153.366  1.00 59.28      6    C  
ATOM    262  CE1 TYR A  30     155.839 182.712 155.691  1.00 59.28      6    C  
ATOM    263  CE2 TYR A  30     154.009 182.382 154.193  1.00 59.28      6    C  
ATOM    264  CZ  TYR A  30     154.527 182.905 155.352  1.00 59.28      6    C  
ATOM    265  OH  TYR A  30     153.737 183.626 156.196  1.00 59.28      6    O  
ATOM    266  HH  TYR A  30     154.095 183.988 156.998  1.00  0.00      6    H  
ATOM    267  N   LEU A  31     155.757 177.817 152.927  1.00 54.46      6    N  
ATOM    268  HN  LEU A  31     156.039 177.929 151.953  1.00  0.00      6    H  
ATOM    269  CA  LEU A  31     154.664 176.911 153.266  1.00 54.46      6    C  
ATOM    270  C   LEU A  31     155.166 175.689 154.015  1.00 54.46      6    C  
ATOM    271  O   LEU A  31     154.456 175.153 154.872  1.00 54.46      6    O  
ATOM    272  CB  LEU A  31     153.915 176.476 152.007  1.00 54.46      6    C  
ATOM    273  CG  LEU A  31     152.704 177.307 151.601  1.00 54.46      6    C  
ATOM    274  CD1 LEU A  31     152.335 177.003 150.175  1.00 54.46      6    C  
ATOM    275  CD2 LEU A  31     151.521 177.058 152.535  1.00 54.46      6    C  
ATOM    276  N   ARG A  32     156.380 175.235 153.709  1.00 54.64      6    N  
ATOM    277  HN  ARG A  32     156.945 175.717 153.010  1.00  0.00      6    H  
ATOM    278  CA  ARG A  32     156.900 174.049 154.374  1.00 54.64      6    C  
ATOM    279  C   ARG A  32     157.327 174.353 155.806  1.00 54.64      6    C  
ATOM    280  O   ARG A  32     156.713 173.874 156.764  1.00 54.64      6    O  
ATOM    281  CB  ARG A  32     158.076 173.481 153.577  1.00 54.64      6    C  
ATOM    282  CG  ARG A  32     157.680 172.591 152.414  1.00 54.64      6    C  
ATOM    283  CD  ARG A  32     158.908 171.962 151.768  1.00 54.64      6    C  
ATOM    284  NE  ARG A  32     159.267 170.699 152.400  1.00 54.64      6    N  
ATOM    285  HE  ARG A  32     160.064 170.691 153.037  1.00  0.00      6    H  
ATOM    286  CZ  ARG A  32     158.622 169.561 152.198  1.00 54.64      6    C  
ATOM    287  NH1 ARG A  32     157.595 169.488 151.372  1.00 54.64      6    N  
ATOM    288 1HH1 ARG A  32     157.290 170.327 150.878  1.00  0.00      6    H  
ATOM    289 2HH1 ARG A  32     157.098 168.611 151.216  1.00  0.00      6    H  
ATOM    290  NH2 ARG A  32     159.019 168.469 152.841  1.00 54.64      6    N  
ATOM    291 1HH2 ARG A  32     159.813 168.525 153.479  1.00  0.00      6    H  
ATOM    292 2HH2 ARG A  32     158.522 167.592 152.685  1.00  0.00      6    H  
ATOM    293  N   LYS A  33     158.353 175.182 155.972  1.00 56.53      6    N  
ATOM    294  HN  LYS A  33     158.708 175.710 155.175  1.00  0.00      6    H  
ATOM    295  CA  LYS A  33     158.975 175.346 157.277  1.00 56.53      6    C  
ATOM    296  C   LYS A  33     158.241 176.306 158.202  1.00 56.53      6    C  
ATOM    297  O   LYS A  33     158.461 176.248 159.415  1.00 56.53      6    O  
ATOM    298  CB  LYS A  33     160.416 175.828 157.114  1.00 56.53      6    C  
ATOM    299  CG  LYS A  33     161.225 175.026 156.128  1.00 56.53      6    C  
ATOM    300  CD  LYS A  33     162.691 175.406 156.215  1.00 56.53      6    C  
ATOM    301  CE  LYS A  33     163.448 174.985 154.970  1.00 56.53      6    C  
ATOM    302  NZ  LYS A  33     164.907 175.241 155.106  1.00 56.53      6    N  
ATOM    303  HZ1 LYS A  33     165.416 174.958 154.269  1.00  0.00      6    H  
ATOM    304  HZ2 LYS A  33     165.287 174.797 155.942  1.00  0.00      6    H  
ATOM    305  HZ3 LYS A  33     165.094 176.215 155.345  1.00  0.00      6    H  
ATOM    306  N   LYS A  34     157.380 177.180 157.680  1.00 58.62      6    N  
ATOM    307  HN  LYS A  34     157.159 177.129 156.686  1.00  0.00      6    H  
ATOM    308  CA  LYS A  34     156.748 178.207 158.500  1.00 58.62      6    C  
ATOM    309  C   LYS A  34     155.256 177.973 158.694  1.00 58.62      6    C  
ATOM    310  O   LYS A  34     154.789 177.897 159.832  1.00 58.62      6    O  
ATOM    311  CB  LYS A  34     156.995 179.596 157.898  1.00 58.62      6    C  
ATOM    312  CG  LYS A  34     158.454 180.035 157.781  1.00 58.62      6    C  
ATOM    313  CD  LYS A  34     159.101 180.346 159.135  1.00 58.62      6    C  
ATOM    314  CE  LYS A  34     159.847 179.165 159.738  1.00 58.62      6    C  
ATOM    315  NZ  LYS A  34     160.543 179.549 160.995  1.00 58.62      6    N  
ATOM    316  HZ1 LYS A  34     161.043 178.757 161.399  1.00  0.00      6    H  
ATOM    317  HZ2 LYS A  34     159.899 179.967 161.667  1.00  0.00      6    H  
ATOM    318  HZ3 LYS A  34     161.161 180.348 160.852  1.00  0.00      6    H  
ATOM    319  N   LEU A  35     154.487 177.870 157.619  1.00 60.46      6    N  
ATOM    320  HN  LEU A  35     154.885 177.987 156.687  1.00  0.00      6    H  
ATOM    321  CA  LEU A  35     153.070 177.588 157.784  1.00 60.46      6    C  
ATOM    322  C   LEU A  35     152.810 176.126 158.094  1.00 60.46      6    C  
ATOM    323  O   LEU A  35     151.756 175.803 158.654  1.00 60.46      6    O  
ATOM    324  CB  LEU A  35     152.297 177.984 156.530  1.00 60.46      6    C  
ATOM    325  CG  LEU A  35     152.496 179.415 156.054  1.00 60.46      6    C  
ATOM    326  CD1 LEU A  35     151.463 179.752 154.999  1.00 60.46      6    C  
ATOM    327  CD2 LEU A  35     152.417 180.383 157.217  1.00 60.46      6    C  
ATOM    328  N   ARG A  36     153.755 175.253 157.744  1.00 56.77      6    N  
ATOM    329  HN  ARG A  36     154.585 175.608 157.269  1.00  0.00      6    H  
ATOM    330  CA  ARG A  36     153.671 173.818 158.002  1.00 56.77      6    C  
ATOM    331  C   ARG A  36     152.435 173.198 157.353  1.00 56.77      6    C  
ATOM    332  O   ARG A  36     151.728 172.393 157.960  1.00 56.77      6    O  
ATOM    333  CB  ARG A  36     153.726 173.525 159.502  1.00 56.77      6    C  
ATOM    334  CG  ARG A  36     155.070 173.879 160.120  1.00 56.77      6    C  
ATOM    335  CD  ARG A  36     154.968 174.105 161.617  1.00 56.77      6    C  
ATOM    336  NE  ARG A  36     156.274 174.332 162.225  1.00 56.77      6    N  
ATOM    337  HE  ARG A  36     156.929 173.551 162.252  1.00  0.00      6    H  
ATOM    338  CZ  ARG A  36     156.666 175.488 162.745  1.00 56.77      6    C  
ATOM    339  NH1 ARG A  36     155.869 176.542 162.763  1.00 56.77      6    N  
ATOM    340 1HH1 ARG A  36     156.170 177.431 163.163  1.00  0.00      6    H  
ATOM    341 2HH1 ARG A  36     154.931 176.465 162.369  1.00  0.00      6    H  
ATOM    342  NH2 ARG A  36     157.888 175.588 163.259  1.00 56.77      6    N  
ATOM    343 1HH2 ARG A  36     158.189 176.477 163.659  1.00  0.00      6    H  
ATOM    344 2HH2 ARG A  36     158.503 174.774 163.245  1.00  0.00      6    H  
ATOM    345  N   LEU A  37     152.155 173.608 156.115  1.00 55.09      6    N  
ATOM    346  HN  LEU A  37     152.549 174.490 155.788  1.00  0.00      6    H  
ATOM    347  CA  LEU A  37     151.304 172.839 155.210  1.00 55.09      6    C  
ATOM    348  C   LEU A  37     152.249 172.057 154.303  1.00 55.09      6    C  
ATOM    349  O   LEU A  37     152.477 172.393 153.144  1.00 55.09      6    O  
ATOM    350  CB  LEU A  37     150.359 173.737 154.424  1.00 55.09      6    C  
ATOM    351  CG  LEU A  37     149.264 174.458 155.205  1.00 55.09      6    C  
ATOM    352  CD1 LEU A  37     148.392 175.240 154.250  1.00 55.09      6    C  
ATOM    353  CD2 LEU A  37     148.438 173.496 156.027  1.00 55.09      6    C  
ATOM    354  N   THR A  38     152.789 170.979 154.861  1.00 55.54      6    N  
ATOM    355  HN  THR A  38     152.349 170.590 155.695  1.00  0.00      6    H  
ATOM    356  CA  THR A  38     153.979 170.328 154.336  1.00 55.54      6    C  
ATOM    357  C   THR A  38     153.702 169.525 153.066  1.00 55.54      6    C  
ATOM    358  O   THR A  38     154.642 169.139 152.365  1.00 55.54      6    O  
ATOM    359  CB  THR A  38     154.557 169.435 155.439  1.00 55.54      6    C  
ATOM    360  CG2 THR A  38     155.904 168.930 155.049  1.00 55.54      6    C  
ATOM    361  OG1 THR A  38     154.792 170.228 156.602  1.00 55.54      6    O  
ATOM    362  HG1 THR A  38     155.150 169.674 157.286  1.00  0.00      6    H  
ATOM    363  N   GLY A  39     152.442 169.321 152.708  1.00 55.41      6    N  
ATOM    364  HN  GLY A  39     151.692 169.795 153.211  1.00  0.00      6    H  
ATOM    365  CA  GLY A  39     152.118 168.433 151.610  1.00 55.41      6    C  
ATOM    366  C   GLY A  39     152.406 168.931 150.207  1.00 55.41      6    C  
ATOM    367  O   GLY A  39     151.762 168.480 149.256  1.00 55.41      6    O  
ATOM    368  N   THR A  40     153.344 169.865 150.051  1.00 54.47      6    N  
ATOM    369  HN  THR A  40     153.744 170.304 150.881  1.00  0.00      6    H  
ATOM    370  CA  THR A  40     153.820 170.283 148.736  1.00 54.47      6    C  
ATOM    371  C   THR A  40     155.337 170.173 148.736  1.00 54.47      6    C  
ATOM    372  O   THR A  40     155.999 170.732 149.615  1.00 54.47      6    O  
ATOM    373  CB  THR A  40     153.360 171.705 148.405  1.00 54.47      6    C  
ATOM    374  CG2 THR A  40     153.978 172.173 147.124  1.00 54.47      6    C  
ATOM    375  OG1 THR A  40     151.939 171.719 148.247  1.00 54.47      6    O  
ATOM    376  HG1 THR A  40     151.654 172.601 148.042  1.00  0.00      6    H  
ATOM    377  N   LYS A  41     155.886 169.455 147.759  1.00 53.75      6    N  
ATOM    378  HN  LYS A  41     155.337 169.263 146.921  1.00  0.00      6    H  
ATOM    379  CA  LYS A  41     157.242 168.935 147.845  1.00 53.75      6    C  
ATOM    380  C   LYS A  41     158.205 169.656 146.913  1.00 53.75      6    C  
ATOM    381  O   LYS A  41     157.829 170.133 145.840  1.00 53.75      6    O  
ATOM    382  CB  LYS A  41     157.270 167.437 147.530  1.00 53.75      6    C  
ATOM    383  CG  LYS A  41     156.135 166.647 148.154  1.00 53.75      6    C  
ATOM    384  CD  LYS A  41     156.447 166.292 149.596  1.00 53.75      6    C  
ATOM    385  CE  LYS A  41     155.180 166.006 150.381  1.00 53.75      6    C  
ATOM    386  NZ  LYS A  41     155.477 165.274 151.639  1.00 53.75      6    N  
ATOM    387  HZ1 LYS A  41     154.625 165.082 152.167  1.00  0.00      6    H  
ATOM    388  HZ2 LYS A  41     156.165 165.769 152.206  1.00  0.00      6    H  
ATOM    389  HZ3 LYS A  41     156.006 164.421 151.459  1.00  0.00      6    H  
ATOM    390  N   TYR A  42     159.464 169.711 147.341  1.00 60.20      6    N  
ATOM    391  HN  TYR A  42     159.682 169.324 148.259  1.00  0.00      6    H  
ATOM    392  CA  TYR A  42     160.547 170.298 146.561  1.00 60.20      6    C  
ATOM    393  C   TYR A  42     161.059 169.243 145.592  1.00 60.20      6    C  
ATOM    394  O   TYR A  42     161.685 168.262 146.002  1.00 60.20      6    O  
ATOM    395  CB  TYR A  42     161.657 170.800 147.481  1.00 60.20      6    C  
ATOM    396  CG  TYR A  42     163.038 170.815 146.864  1.00 60.20      6    C  
ATOM    397  CD1 TYR A  42     163.357 171.694 145.841  1.00 60.20      6    C  
ATOM    398  CD2 TYR A  42     164.028 169.955 147.313  1.00 60.20      6    C  
ATOM    399  CE1 TYR A  42     164.616 171.707 145.279  1.00 60.20      6    C  
ATOM    400  CE2 TYR A  42     165.288 169.963 146.755  1.00 60.20      6    C  
ATOM    401  CZ  TYR A  42     165.575 170.840 145.739  1.00 60.20      6    C  
ATOM    402  OH  TYR A  42     166.826 170.855 145.176  1.00 60.20      6    O  
ATOM    403  HH  TYR A  42     167.490 170.255 145.494  1.00  0.00      6    H  
ATOM    404  N   GLY A  43     160.797 169.443 144.306  1.00 63.21      6    N  
ATOM    405  HN  GLY A  43     160.325 170.301 144.019  1.00  0.00      6    H  
ATOM    406  CA  GLY A  43     161.168 168.467 143.304  1.00 63.21      6    C  
ATOM    407  C   GLY A  43     162.434 168.830 142.561  1.00 63.21      6    C  
ATOM    408  O   GLY A  43     163.541 168.574 143.040  1.00 63.21      6    O  
ATOM    409  N   CYS A  44     162.278 169.408 141.370  1.00 62.23      6    N  
ATOM    410  HN  CYS A  44     161.342 169.522 140.981  1.00  0.00      6    H  
ATOM    411  CA  CYS A  44     163.436 169.878 140.619  1.00 62.23      6    C  
ATOM    412  C   CYS A  44     164.087 171.070 141.302  1.00 62.23      6    C  
ATOM    413  O   CYS A  44     165.310 171.108 141.479  1.00 62.23      6    O  
ATOM    414  CB  CYS A  44     163.018 170.253 139.204  1.00 62.23      6    C  
ATOM    415  SG  CYS A  44     162.073 171.767 139.156  1.00 62.23      6    S  
ATOM    416  N   GLY A  45     163.283 172.063 141.683  1.00 65.79      6    N  
ATOM    417  HN  GLY A  45     162.274 171.942 141.599  1.00  0.00      6    H  
ATOM    418  CA  GLY A  45     163.797 173.303 142.211  1.00 65.79      6    C  
ATOM    419  C   GLY A  45     164.370 174.242 141.178  1.00 65.79      6    C  
ATOM    420  O   GLY A  45     164.450 175.448 141.435  1.00 65.79      6    O  
ATOM    421  N   GLY A  46     164.770 173.733 140.018  1.00 69.74      6    N  
ATOM    422  HN  GLY A  46     164.741 172.720 139.905  1.00  0.00      6    H  
ATOM    423  CA  GLY A  46     165.244 174.524 138.906  1.00 69.74      6    C  
ATOM    424  C   GLY A  46     164.168 175.084 138.014  1.00 69.74      6    C  
ATOM    425  O   GLY A  46     164.480 175.696 136.991  1.00 69.74      6    O  
ATOM    426  N   GLY A  47     162.902 174.883 138.364  1.00 61.80      6    N  
ATOM    427  HN  GLY A  47     162.693 174.244 139.131  1.00  0.00      6    H  
ATOM    428  CA  GLY A  47     161.814 175.550 137.683  1.00 61.80      6    C  
ATOM    429  C   GLY A  47     160.708 174.663 137.160  1.00 61.80      6    C  
ATOM    430  O   GLY A  47     159.534 174.964 137.386  1.00 61.80      6    O  
ATOM    431  N   GLY A  48     161.036 173.572 136.476  1.00 59.61      6    N  
ATOM    432  HN  GLY A  48     162.011 173.350 136.277  1.00  0.00      6    H  
ATOM    433  CA  GLY A  48     159.967 172.707 136.022  1.00 59.61      6    C  
ATOM    434  C   GLY A  48     160.090 171.233 136.350  1.00 59.61      6    C  
ATOM    435  O   GLY A  48     160.926 170.527 135.779  1.00 59.61      6    O  
ATOM    436  N   CYS A  49     159.245 170.760 137.271  1.00 59.14      6    N  
ATOM    437  HN  CYS A  49     158.809 171.417 137.918  1.00  0.00      6    H  
ATOM    438  CA  CYS A  49     158.921 169.345 137.389  1.00 59.14      6    C  
ATOM    439  C   CYS A  49     157.474 169.106 137.792  1.00 59.14      6    C  
ATOM    440  O   CYS A  49     157.085 167.949 137.951  1.00 59.14      6    O  
ATOM    441  CB  CYS A  49     159.846 168.647 138.397  1.00 59.14      6    C  
ATOM    442  SG  CYS A  49     159.653 169.219 140.089  1.00 59.14      6    S  
ATOM    443  N   GLY A  50     156.673 170.150 137.969  1.00 56.61      6    N  
ATOM    444  HN  GLY A  50     157.056 171.088 137.851  1.00  0.00      6    H  
ATOM    445  CA  GLY A  50     155.280 170.006 138.322  1.00 56.61      6    C  
ATOM    446  C   GLY A  50     155.002 169.633 139.760  1.00 56.61      6    C  
ATOM    447  O   GLY A  50     153.828 169.560 140.142  1.00 56.61      6    O  
ATOM    448  N   ALA A  51     156.033 169.418 140.578  1.00 55.98      6    N  
ATOM    449  HN  ALA A  51     156.980 169.629 140.264  1.00  0.00      6    H  
ATOM    450  CA  ALA A  51     155.817 168.883 141.918  1.00 55.98      6    C  
ATOM    451  C   ALA A  51     155.139 169.887 142.836  1.00 55.98      6    C  
ATOM    452  O   ALA A  51     154.332 169.499 143.686  1.00 55.98      6    O  
ATOM    453  CB  ALA A  51     157.145 168.438 142.529  1.00 55.98      6    C  
ATOM    454  N   CYS A  52     155.448 171.173 142.683  1.00 55.85      6    N  
ATOM    455  HN  CYS A  52     156.018 171.444 141.882  1.00  0.00      6    H  
ATOM    456  CA  CYS A  52     155.011 172.211 143.605  1.00 55.85      6    C  
ATOM    457  C   CYS A  52     153.787 172.960 143.097  1.00 55.85      6    C  
ATOM    458  O   CYS A  52     153.633 174.151 143.363  1.00 55.85      6    O  
ATOM    459  CB  CYS A  52     156.153 173.187 143.863  1.00 55.85      6    C  
ATOM    460  SG  CYS A  52     156.696 174.034 142.382  1.00 55.85      6    S  
ATOM    461  N   THR A  53     152.908 172.281 142.374  1.00 52.43      6    N  
ATOM    462  HN  THR A  53     153.027 171.276 142.248  1.00  0.00      6    H  
ATOM    463  CA  THR A  53     151.776 172.955 141.758  1.00 52.43      6    C  
ATOM    464  C   THR A  53     150.779 173.412 142.812  1.00 52.43      6    C  
ATOM    465  O   THR A  53     150.398 172.641 143.695  1.00 52.43      6    O  
ATOM    466  CB  THR A  53     151.098 172.030 140.758  1.00 52.43      6    C  
ATOM    467  CG2 THR A  53     150.105 172.797 139.929  1.00 52.43      6    C  
ATOM    468  OG1 THR A  53     152.088 171.463 139.896  1.00 52.43      6    O  
ATOM    469  HG1 THR A  53     152.715 170.978 140.420  1.00  0.00      6    H  
ATOM    470  N   VAL A  54     150.362 174.677 142.724  1.00 54.94      6    N  
ATOM    471  HN  VAL A  54     150.770 175.278 142.008  1.00  0.00      6    H  
ATOM    472  CA  VAL A  54     149.348 175.234 143.609  1.00 54.94      6    C  
ATOM    473  C   VAL A  54     148.431 176.123 142.787  1.00 54.94      6    C  
ATOM    474  O   VAL A  54     148.846 176.715 141.788  1.00 54.94      6    O  
ATOM    475  CB  VAL A  54     149.960 176.041 144.770  1.00 54.94      6    C  
ATOM    476  CG1 VAL A  54     150.606 175.123 145.781  1.00 54.94      6    C  
ATOM    477  CG2 VAL A  54     150.967 177.037 144.247  1.00 54.94      6    C  
ATOM    478  N   MET A  55     147.182 176.238 143.219  1.00 59.60      6    N  
ATOM    479  HN  MET A  55     146.877 175.709 144.036  1.00  0.00      6    H  
ATOM    480  CA  MET A  55     146.245 177.115 142.533  1.00 59.60      6    C  
ATOM    481  C   MET A  55     146.334 178.517 143.110  1.00 59.60      6    C  
ATOM    482  O   MET A  55     146.370 178.692 144.331  1.00 59.60      6    O  
ATOM    483  CB  MET A  55     144.813 176.605 142.638  1.00 59.60      6    C  
ATOM    484  CG  MET A  55     143.815 177.452 141.900  1.00 59.60      6    C  
ATOM    485  SD  MET A  55     142.119 176.854 141.987  1.00 59.60      6    S  
ATOM    486  CE  MET A  55     141.689 177.212 143.685  1.00 59.60      6    C  
ATOM    487  N   ILE A  56     146.372 179.511 142.230  1.00 63.83      6    N  
ATOM    488  HN  ILE A  56     146.398 179.276 141.238  1.00  0.00      6    H  
ATOM    489  CA  ILE A  56     146.378 180.917 142.604  1.00 63.83      6    C  
ATOM    490  C   ILE A  56     145.121 181.550 142.028  1.00 63.83      6    C  
ATOM    491  O   ILE A  56     144.822 181.378 140.840  1.00 63.83      6    O  
ATOM    492  CB  ILE A  56     147.642 181.629 142.098  1.00 63.83      6    C  
ATOM    493  CG1 ILE A  56     148.895 180.888 142.559  1.00 63.83      6    C  
ATOM    494  CG2 ILE A  56     147.671 183.053 142.585  1.00 63.83      6    C  
ATOM    495  CD1 ILE A  56     149.146 180.987 144.031  1.00 63.83      6    C  
ATOM    496  N   SER A  57     144.376 182.252 142.873  1.00 70.14      6    N  
ATOM    497  HN  SER A  57     144.700 182.359 143.834  1.00  0.00      6    H  
ATOM    498  CA  SER A  57     143.119 182.876 142.490  1.00 70.14      6    C  
ATOM    499  C   SER A  57     143.160 184.365 142.798  1.00 70.14      6    C  
ATOM    500  O   SER A  57     143.653 184.777 143.856  1.00 70.14      6    O  
ATOM    501  CB  SER A  57     141.935 182.233 143.214  1.00 70.14      6    C  
ATOM    502  OG  SER A  57     141.511 181.057 142.559  1.00 70.14      6    O  
ATOM    503  HG  SER A  57     140.776 180.658 143.009  1.00  0.00      6    H  
ATOM    504  N   ARG A  58     142.631 185.166 141.872  1.00 75.43      6    N  
ATOM    505  HN  ARG A  58     142.245 184.748 141.025  1.00  0.00      6    H  
ATOM    506  CA  ARG A  58     142.583 186.616 142.023  1.00 75.43      6    C  
ATOM    507  C   ARG A  58     141.268 187.140 141.479  1.00 75.43      6    C  
ATOM    508  O   ARG A  58     140.901 186.826 140.347  1.00 75.43      6    O  
ATOM    509  CB  ARG A  58     143.734 187.298 141.283  1.00 75.43      6    C  
ATOM    510  CG  ARG A  58     145.078 187.262 141.985  1.00 75.43      6    C  
ATOM    511  CD  ARG A  58     146.137 187.886 141.094  1.00 75.43      6    C  
ATOM    512  NE  ARG A  58     147.483 187.455 141.436  1.00 75.43      6    N  
ATOM    513  HE  ARG A  58     147.870 186.653 140.938  1.00  0.00      6    H  
ATOM    514  CZ  ARG A  58     148.237 188.039 142.354  1.00 75.43      6    C  
ATOM    515  NH1 ARG A  58     147.791 189.059 143.066  1.00 75.43      6    N  
ATOM    516 1HH1 ARG A  58     146.844 189.403 142.907  1.00  0.00      6    H  
ATOM    517 2HH1 ARG A  58     148.372 189.509 143.773  1.00  0.00      6    H  
ATOM    518  NH2 ARG A  58     149.471 187.591 142.561  1.00 75.43      6    N  
ATOM    519 1HH2 ARG A  58     149.815 186.804 142.011  1.00  0.00      6    H  
ATOM    520 2HH2 ARG A  58     150.052 188.041 143.268  1.00  0.00      6    H  
ATOM    521  N   TYR A  59     140.571 187.946 142.271  1.00 87.52      6    N  
ATOM    522  HN  TYR A  59     140.912 188.127 143.215  1.00  0.00      6    H  
ATOM    523  CA  TYR A  59     139.334 188.580 141.834  1.00 87.52      6    C  
ATOM    524  C   TYR A  59     139.660 189.932 141.222  1.00 87.52      6    C  
ATOM    525  O   TYR A  59     140.245 190.791 141.888  1.00 87.52      6    O  
ATOM    526  CB  TYR A  59     138.370 188.746 143.008  1.00 87.52      6    C  
ATOM    527  CG  TYR A  59     137.338 189.840 142.831  1.00 87.52      6    C  
ATOM    528  CD1 TYR A  59     136.193 189.628 142.079  1.00 87.52      6    C  
ATOM    529  CD2 TYR A  59     137.498 191.076 143.439  1.00 87.52      6    C  
ATOM    530  CE1 TYR A  59     135.248 190.620 141.925  1.00 87.52      6    C  
ATOM    531  CE2 TYR A  59     136.558 192.069 143.289  1.00 87.52      6    C  
ATOM    532  CZ  TYR A  59     135.438 191.837 142.534  1.00 87.52      6    C  
ATOM    533  OH  TYR A  59     134.504 192.834 142.388  1.00 87.52      6    O  
ATOM    534  HH  TYR A  59     134.635 193.675 142.809  1.00  0.00      6    H  
ATOM    535  N   ASN A  60     139.283 190.125 139.958  1.00 90.69      6    N  
ATOM    536  HN  ASN A  60     138.719 189.424 139.477  1.00  0.00      6    H  
ATOM    537  CA  ASN A  60     139.682 191.345 139.268  1.00 90.69      6    C  
ATOM    538  C   ASN A  60     138.545 192.351 139.295  1.00 90.69      6    C  
ATOM    539  O   ASN A  60     137.442 192.038 138.821  1.00 90.69      6    O  
ATOM    540  CB  ASN A  60     140.094 191.052 137.833  1.00 90.69      6    C  
ATOM    541  CG  ASN A  60     140.895 192.189 137.217  1.00 90.69      6    C  
ATOM    542  ND2 ASN A  60     142.074 191.864 136.703  1.00 90.69      6    N  
ATOM    543 1HD2 ASN A  60     142.611 192.626 136.290  1.00  0.00      6    H  
ATOM    544 2HD2 ASN A  60     142.426 190.907 136.704  1.00  0.00      6    H  
ATOM    545  OD1 ASN A  60     140.470 193.344 137.216  1.00 90.69      6    O  
ATOM    546  N   PRO A  61     138.761 193.572 139.819  1.00 94.77      6    N  
ATOM    547  CA  PRO A  61     137.693 194.575 139.925  1.00 94.77      6    C  
ATOM    548  C   PRO A  61     137.392 195.294 138.612  1.00 94.77      6    C  
ATOM    549  O   PRO A  61     137.238 196.516 138.572  1.00 94.77      6    O  
ATOM    550  CB  PRO A  61     138.240 195.545 140.979  1.00 94.77      6    C  
ATOM    551  CG  PRO A  61     139.506 194.920 141.518  1.00 94.77      6    C  
ATOM    552  CD  PRO A  61     140.009 194.049 140.429  1.00 94.77      6    C  
ATOM    553  N   ILE A  62     137.311 194.529 137.528  1.00 94.74      6    N  
ATOM    554  HN  ILE A  62     137.616 193.558 137.589  1.00  0.00      6    H  
ATOM    555  CA  ILE A  62     136.804 195.025 136.258  1.00 94.74      6    C  
ATOM    556  C   ILE A  62     135.353 194.623 136.055  1.00 94.74      6    C  
ATOM    557  O   ILE A  62     134.527 195.438 135.645  1.00 94.74      6    O  
ATOM    558  CB  ILE A  62     137.686 194.526 135.091  1.00 94.74      6    C  
ATOM    559  CG1 ILE A  62     138.006 193.032 135.240  1.00 94.74      6    C  
ATOM    560  CG2 ILE A  62     138.965 195.343 135.000  1.00 94.74      6    C  
ATOM    561  CD1 ILE A  62     138.660 192.413 134.021  1.00 94.74      6    C  
ATOM    562  N   THR A  63     135.049 193.366 136.355  1.00 93.85      6    N  
ATOM    563  HN  THR A  63     135.812 192.747 136.629  1.00  0.00      6    H  
ATOM    564  CA  THR A  63     133.711 192.809 136.322  1.00 93.85      6    C  
ATOM    565  C   THR A  63     133.739 191.676 137.342  1.00 93.85      6    C  
ATOM    566  O   THR A  63     134.810 191.272 137.802  1.00 93.85      6    O  
ATOM    567  CB  THR A  63     133.347 192.371 134.890  1.00 93.85      6    C  
ATOM    568  CG2 THR A  63     131.932 191.820 134.794  1.00 93.85      6    C  
ATOM    569  OG1 THR A  63     133.414 193.505 134.019  1.00 93.85      6    O  
ATOM    570  HG1 THR A  63     133.190 193.235 133.136  1.00  0.00      6    H  
ATOM    571  N   LYS A  64     132.567 191.169 137.720  1.00 94.17      6    N  
ATOM    572  HN  LYS A  64     131.709 191.461 137.253  1.00  0.00      6    H  
ATOM    573  CA  LYS A  64     132.515 190.196 138.804  1.00 94.17      6    C  
ATOM    574  C   LYS A  64     133.103 188.859 138.369  1.00 94.17      6    C  
ATOM    575  O   LYS A  64     132.370 187.883 138.177  1.00 94.17      6    O  
ATOM    576  CB  LYS A  64     131.077 190.001 139.291  1.00 94.17      6    C  
ATOM    577  CG  LYS A  64     130.341 191.275 139.702  1.00 94.17      6    C  
ATOM    578  CD  LYS A  64     130.885 191.907 140.982  1.00 94.17      6    C  
ATOM    579  CE  LYS A  64     131.762 193.115 140.679  1.00 94.17      6    C  
ATOM    580  NZ  LYS A  64     132.184 193.826 141.907  1.00 94.17      6    N  
ATOM    581  HZ1 LYS A  64     132.771 194.635 141.704  1.00  0.00      6    H  
ATOM    582  HZ2 LYS A  64     132.644 193.192 142.560  1.00  0.00      6    H  
ATOM    583  HZ3 LYS A  64     131.379 194.089 142.475  1.00  0.00      6    H  
ATOM    584  N   ARG A  65     134.425 188.808 138.202  1.00 88.31      6    N  
ATOM    585  HN  ARG A  65     134.968 189.664 138.314  1.00  0.00      6    H  
ATOM    586  CA  ARG A  65     135.119 187.576 137.866  1.00 88.31      6    C  
ATOM    587  C   ARG A  65     136.348 187.386 138.743  1.00 88.31      6    C  
ATOM    588  O   ARG A  65     137.060 188.339 139.084  1.00 88.31      6    O  
ATOM    589  CB  ARG A  65     135.532 187.518 136.385  1.00 88.31      6    C  
ATOM    590  CG  ARG A  65     134.408 187.154 135.419  1.00 88.31      6    C  
ATOM    591  CD  ARG A  65     133.558 188.343 135.042  1.00 88.31      6    C  
ATOM    592  NE  ARG A  65     134.336 189.402 134.415  1.00 88.31      6    N  
ATOM    593  HE  ARG A  65     134.689 190.148 135.014  1.00  0.00      6    H  
ATOM    594  CZ  ARG A  65     134.618 189.466 133.121  1.00 88.31      6    C  
ATOM    595  NH1 ARG A  65     134.216 188.530 132.278  1.00 88.31      6    N  
ATOM    596 1HH1 ARG A  65     133.683 187.735 132.632  1.00  0.00      6    H  
ATOM    597 2HH1 ARG A  65     134.433 188.579 131.283  1.00  0.00      6    H  
ATOM    598  NH2 ARG A  65     135.313 190.503 132.659  1.00 88.31      6    N  
ATOM    599 1HH2 ARG A  65     135.623 191.225 133.309  1.00  0.00      6    H  
ATOM    600 2HH2 ARG A  65     135.530 190.552 131.664  1.00  0.00      6    H  
ATOM    601  N   ILE A  66     136.570 186.128 139.103  1.00 77.77      6    N  
ATOM    602  HN  ILE A  66     135.846 185.440 138.898  1.00  0.00      6    H  
ATOM    603  CA  ILE A  66     137.775 185.665 139.769  1.00 77.77      6    C  
ATOM    604  C   ILE A  66     138.450 184.680 138.831  1.00 77.77      6    C  
ATOM    605  O   ILE A  66     137.786 183.829 138.231  1.00 77.77      6    O  
ATOM    606  CB  ILE A  66     137.460 185.000 141.124  1.00 77.77      6    C  
ATOM    607  CG1 ILE A  66     136.430 185.821 141.895  1.00 77.77      6    C  
ATOM    608  CG2 ILE A  66     138.731 184.812 141.942  1.00 77.77      6    C  
ATOM    609  CD1 ILE A  66     135.714 185.037 142.967  1.00 77.77      6    C  
ATOM    610  N   ARG A  67     139.758 184.804 138.686  1.00 72.61      6    N  
ATOM    611  HN  ARG A  67     140.248 185.511 139.234  1.00  0.00      6    H  
ATOM    612  CA  ARG A  67     140.524 183.971 137.776  1.00 72.61      6    C  
ATOM    613  C   ARG A  67     141.361 183.007 138.601  1.00 72.61      6    C  
ATOM    614  O   ARG A  67     142.007 183.416 139.574  1.00 72.61      6    O  
ATOM    615  CB  ARG A  67     141.399 184.827 136.861  1.00 72.61      6    C  
ATOM    616  CG  ARG A  67     142.185 184.043 135.824  1.00 72.61      6    C  
ATOM    617  CD  ARG A  67     143.012 184.966 134.952  1.00 72.61      6    C  
ATOM    618  NE  ARG A  67     144.025 185.686 135.712  1.00 72.61      6    N  
ATOM    619  HE  ARG A  67     143.807 186.633 136.021  1.00  0.00      6    H  
ATOM    620  CZ  ARG A  67     145.213 185.187 136.027  1.00 72.61      6    C  
ATOM    621  NH1 ARG A  67     145.588 183.986 135.618  1.00 72.61      6    N  
ATOM    622 1HH1 ARG A  67     144.945 183.427 135.057  1.00  0.00      6    H  
ATOM    623 2HH1 ARG A  67     146.502 183.602 135.860  1.00  0.00      6    H  
ATOM    624  NH2 ARG A  67     146.051 185.916 136.759  1.00 72.61      6    N  
ATOM    625 1HH2 ARG A  67     145.762 186.842 137.074  1.00  0.00      6    H  
ATOM    626 2HH2 ARG A  67     146.965 185.532 137.001  1.00  0.00      6    H  
ATOM    627  N   HIS A  68     141.313 181.731 138.226  1.00 66.92      6    N  
ATOM    628  HN  HIS A  68     140.712 181.491 137.437  1.00  0.00      6    H  
ATOM    629  CA  HIS A  68     142.056 180.654 138.860  1.00 66.92      6    C  
ATOM    630  C   HIS A  68     143.119 180.178 137.883  1.00 66.92      6    C  
ATOM    631  O   HIS A  68     142.861 180.102 136.681  1.00 66.92      6    O  
ATOM    632  CB  HIS A  68     141.134 179.479 139.203  1.00 66.92      6    C  
ATOM    633  CG  HIS A  68     139.847 179.874 139.863  1.00 66.92      6    C  
ATOM    634  CD2 HIS A  68     138.589 179.958 139.370  1.00 66.92      6    C  
ATOM    635  ND1 HIS A  68     139.762 180.236 141.189  1.00 66.92      6    N  
ATOM    636  HD1 HIS A  68     140.546 180.278 141.840  1.00  0.00      6    H  
ATOM    637  CE1 HIS A  68     138.507 180.520 141.486  1.00 66.92      6    C  
ATOM    638  NE2 HIS A  68     137.775 180.362 140.399  1.00 66.92      6    N  
ATOM    639  HE2 HIS A  68     136.769 180.515 140.334  1.00  0.00      6    H  
ATOM    640  N   HIS A  69     144.309 179.852 138.381  1.00 62.08      6    N  
ATOM    641  HN  HIS A  69     144.511 179.978 139.373  1.00  0.00      6    H  
ATOM    642  CA  HIS A  69     145.318 179.310 137.478  1.00 62.08      6    C  
ATOM    643  C   HIS A  69     146.350 178.522 138.270  1.00 62.08      6    C  
ATOM    644  O   HIS A  69     146.620 178.848 139.430  1.00 62.08      6    O  
ATOM    645  CB  HIS A  69     145.994 180.424 136.655  1.00 62.08      6    C  
ATOM    646  CG  HIS A  69     146.942 181.282 137.431  1.00 62.08      6    C  
ATOM    647  CD2 HIS A  69     146.741 182.411 138.149  1.00 62.08      6    C  
ATOM    648  ND1 HIS A  69     148.292 181.021 137.500  1.00 62.08      6    N  
ATOM    649  HD1 HIS A  69     148.764 180.237 137.050  1.00  0.00      6    H  
ATOM    650  CE1 HIS A  69     148.880 181.944 138.239  1.00 62.08      6    C  
ATOM    651  NE2 HIS A  69     147.961 182.799 138.644  1.00 62.08      6    N  
ATOM    652  HE2 HIS A  69     148.130 183.616 139.230  1.00  0.00      6    H  
ATOM    653  N   PRO A  70     146.934 177.483 137.681  1.00 58.67      6    N  
ATOM    654  CA  PRO A  70     148.008 176.753 138.356  1.00 58.67      6    C  
ATOM    655  C   PRO A  70     149.329 177.496 138.285  1.00 58.67      6    C  
ATOM    656  O   PRO A  70     149.582 178.287 137.378  1.00 58.67      6    O  
ATOM    657  CB  PRO A  70     148.076 175.440 137.572  1.00 58.67      6    C  
ATOM    658  CG  PRO A  70     147.657 175.823 136.213  1.00 58.67      6    C  
ATOM    659  CD  PRO A  70     146.607 176.886 136.377  1.00 58.67      6    C  
ATOM    660  N   ALA A  71     150.183 177.229 139.264  1.00 53.50      6    N  
ATOM    661  HN  ALA A  71     149.942 176.540 139.976  1.00  0.00      6    H  
ATOM    662  CA  ALA A  71     151.458 177.916 139.322  1.00 53.50      6    C  
ATOM    663  C   ALA A  71     152.438 177.093 140.135  1.00 53.50      6    C  
ATOM    664  O   ALA A  71     152.066 176.494 141.147  1.00 53.50      6    O  
ATOM    665  CB  ALA A  71     151.306 179.309 139.936  1.00 53.50      6    C  
ATOM    666  N   ASN A  72     153.688 177.075 139.686  1.00 57.36      6    N  
ATOM    667  HN  ASN A  72     153.907 177.545 138.808  1.00  0.00      6    H  
ATOM    668  CA  ASN A  72     154.751 176.403 140.414  1.00 57.36      6    C  
ATOM    669  C   ASN A  72     155.196 177.292 141.565  1.00 57.36      6    C  
ATOM    670  O   ASN A  72     155.606 178.436 141.346  1.00 57.36      6    O  
ATOM    671  CB  ASN A  72     155.927 176.097 139.492  1.00 57.36      6    C  
ATOM    672  CG  ASN A  72     155.646 174.958 138.545  1.00 57.36      6    C  
ATOM    673  ND2 ASN A  72     156.542 174.751 137.593  1.00 57.36      6    N  
ATOM    674 1HD2 ASN A  72     157.374 175.331 137.486  1.00  0.00      6    H  
ATOM    675 2HD2 ASN A  72     156.352 173.980 136.952  1.00  0.00      6    H  
ATOM    676  OD1 ASN A  72     154.646 174.261 138.674  1.00 57.36      6    O  
ATOM    677  N   ALA A  73     155.125 176.774 142.785  1.00 57.74      6    N  
ATOM    678  HN  ALA A  73     154.868 175.793 142.897  1.00  0.00      6    H  
ATOM    679  CA  ALA A  73     155.406 177.575 143.965  1.00 57.74      6    C  
ATOM    680  C   ALA A  73     156.880 177.606 144.335  1.00 57.74      6    C  
ATOM    681  O   ALA A  73     157.227 178.199 145.361  1.00 57.74      6    O  
ATOM    682  CB  ALA A  73     154.589 177.069 145.154  1.00 57.74      6    C  
ATOM    683  N   CYS A  74     157.752 176.981 143.552  1.00 63.04      6    N  
ATOM    684  HN  CYS A  74     157.412 176.436 142.759  1.00  0.00      6    H  
ATOM    685  CA  CYS A  74     159.184 177.058 143.803  1.00 63.04      6    C  
ATOM    686  C   CYS A  74     159.840 178.201 143.049  1.00 63.04      6    C  
ATOM    687  O   CYS A  74     161.060 178.365 143.139  1.00 63.04      6    O  
ATOM    688  CB  CYS A  74     159.869 175.729 143.452  1.00 63.04      6    C  
ATOM    689  SG  CYS A  74     159.877 175.275 141.700  1.00 63.04      6    S  
ATOM    690  N   LEU A  75     159.055 178.988 142.311  1.00 64.00      6    N  
ATOM    691  HN  LEU A  75     158.070 178.737 142.230  1.00  0.00      6    H  
ATOM    692  CA  LEU A  75     159.513 180.183 141.613  1.00 64.00      6    C  
ATOM    693  C   LEU A  75     158.639 181.383 141.953  1.00 64.00      6    C  
ATOM    694  O   LEU A  75     158.473 182.284 141.130  1.00 64.00      6    O  
ATOM    695  CB  LEU A  75     159.523 179.974 140.100  1.00 64.00      6    C  
ATOM    696  CG  LEU A  75     160.394 178.900 139.461  1.00 64.00      6    C  
ATOM    697  CD1 LEU A  75     159.953 178.717 138.025  1.00 64.00      6    C  
ATOM    698  CD2 LEU A  75     161.860 179.278 139.533  1.00 64.00      6    C  
ATOM    699  N   ILE A  76     158.049 181.402 143.140  1.00 60.81      6    N  
ATOM    700  HN  ILE A  76     158.233 180.637 143.789  1.00  0.00      6    H  
ATOM    701  CA  ILE A  76     157.150 182.468 143.558  1.00 60.81      6    C  
ATOM    702  C   ILE A  76     157.705 183.097 144.830  1.00 60.81      6    C  
ATOM    703  O   ILE A  76     157.619 182.516 145.911  1.00 60.81      6    O  
ATOM    704  CB  ILE A  76     155.719 181.947 143.777  1.00 60.81      6    C  
ATOM    705  CG1 ILE A  76     155.122 181.471 142.458  1.00 60.81      6    C  
ATOM    706  CG2 ILE A  76     154.841 183.021 144.387  1.00 60.81      6    C  
ATOM    707  CD1 ILE A  76     153.671 181.081 142.560  1.00 60.81      6    C  
ATOM    708  N   PRO A  77     158.303 184.282 144.736  1.00 62.94      6    N  
ATOM    709  CA  PRO A  77     158.606 185.040 145.951  1.00 62.94      6    C  
ATOM    710  C   PRO A  77     157.320 185.458 146.644  1.00 62.94      6    C  
ATOM    711  O   PRO A  77     156.279 185.637 146.009  1.00 62.94      6    O  
ATOM    712  CB  PRO A  77     159.393 186.247 145.432  1.00 62.94      6    C  
ATOM    713  CG  PRO A  77     159.898 185.824 144.097  1.00 62.94      6    C  
ATOM    714  CD  PRO A  77     158.846 184.932 143.535  1.00 62.94      6    C  
ATOM    715  N   ILE A  78     157.402 185.596 147.968  1.00 65.54      6    N  
ATOM    716  HN  ILE A  78     158.315 185.573 148.421  1.00  0.00      6    H  
ATOM    717  CA  ILE A  78     156.200 185.780 148.776  1.00 65.54      6    C  
ATOM    718  C   ILE A  78     155.508 187.084 148.414  1.00 65.54      6    C  
ATOM    719  O   ILE A  78     154.276 187.154 148.336  1.00 65.54      6    O  
ATOM    720  CB  ILE A  78     156.556 185.740 150.272  1.00 65.54      6    C  
ATOM    721  CG1 ILE A  78     157.611 184.671 150.541  1.00 65.54      6    C  
ATOM    722  CG2 ILE A  78     155.314 185.481 151.108  1.00 65.54      6    C  
ATOM    723  CD1 ILE A  78     158.251 184.786 151.900  1.00 65.54      6    C  
ATOM    724  N   CYS A  79     156.294 188.130 148.162  1.00 66.34      6    N  
ATOM    725  HN  CYS A  79     157.295 187.973 148.044  1.00  0.00      6    H  
ATOM    726  CA  CYS A  79     155.783 189.487 148.049  1.00 66.34      6    C  
ATOM    727  C   CYS A  79     154.951 189.718 146.802  1.00 66.34      6    C  
ATOM    728  O   CYS A  79     154.321 190.773 146.695  1.00 66.34      6    O  
ATOM    729  CB  CYS A  79     156.947 190.465 148.096  1.00 66.34      6    C  
ATOM    730  SG  CYS A  79     157.919 190.288 149.604  1.00 66.34      6    S  
ATOM    731  N   SER A  80     154.927 188.773 145.868  1.00 63.95      6    N  
ATOM    732  HN  SER A  80     155.485 187.929 145.996  1.00  0.00      6    H  
ATOM    733  CA  SER A  80     154.119 188.921 144.666  1.00 63.95      6    C  
ATOM    734  C   SER A  80     152.663 188.551 144.874  1.00 63.95      6    C  
ATOM    735  O   SER A  80     151.859 188.751 143.960  1.00 63.95      6    O  
ATOM    736  CB  SER A  80     154.674 188.056 143.542  1.00 63.95      6    C  
ATOM    737  OG  SER A  80     153.672 187.837 142.571  1.00 63.95      6    O  
ATOM    738  HG  SER A  80     154.018 187.297 141.870  1.00  0.00      6    H  
ATOM    739  N   LEU A  81     152.307 188.029 146.047  1.00 69.11      6    N  
ATOM    740  HN  LEU A  81     152.972 188.065 146.820  1.00  0.00      6    H  
ATOM    741  CA  LEU A  81     151.009 187.409 146.272  1.00 69.11      6    C  
ATOM    742  C   LEU A  81     150.067 188.275 147.097  1.00 69.11      6    C  
ATOM    743  O   LEU A  81     149.102 187.755 147.662  1.00 69.11      6    O  
ATOM    744  CB  LEU A  81     151.195 186.055 146.951  1.00 69.11      6    C  
ATOM    745  CG  LEU A  81     151.619 184.907 146.044  1.00 69.11      6    C  
ATOM    746  CD1 LEU A  81     152.164 183.778 146.880  1.00 69.11      6    C  
ATOM    747  CD2 LEU A  81     150.443 184.444 145.209  1.00 69.11      6    C  
ATOM    748  N   TYR A  82     150.329 189.573 147.187  1.00 72.60      6    N  
ATOM    749  HN  TYR A  82     151.144 189.955 146.707  1.00  0.00      6    H  
ATOM    750  CA  TYR A  82     149.471 190.459 147.960  1.00 72.60      6    C  
ATOM    751  C   TYR A  82     148.064 190.460 147.381  1.00 72.60      6    C  
ATOM    752  O   TYR A  82     147.872 190.741 146.196  1.00 72.60      6    O  
ATOM    753  CB  TYR A  82     150.052 191.872 147.960  1.00 72.60      6    C  
ATOM    754  CG  TYR A  82     149.569 192.763 149.088  1.00 72.60      6    C  
ATOM    755  CD1 TYR A  82     148.296 193.319 149.075  1.00 72.60      6    C  
ATOM    756  CD2 TYR A  82     150.399 193.065 150.156  1.00 72.60      6    C  
ATOM    757  CE1 TYR A  82     147.865 194.131 150.099  1.00 72.60      6    C  
ATOM    758  CE2 TYR A  82     149.975 193.871 151.181  1.00 72.60      6    C  
ATOM    759  CZ  TYR A  82     148.714 194.402 151.150  1.00 72.60      6    C  
ATOM    760  OH  TYR A  82     148.303 195.209 152.179  1.00 72.60      6    O  
ATOM    761  HH  TYR A  82     148.888 195.396 152.904  1.00  0.00      6    H  
ATOM    762  N   GLY A  83     147.081 190.141 148.217  1.00 73.45      6    N  
ATOM    763  HN  GLY A  83     147.292 189.919 149.190  1.00  0.00      6    H  
ATOM    764  CA  GLY A  83     145.710 190.108 147.749  1.00 73.45      6    C  
ATOM    765  C   GLY A  83     145.357 188.913 146.900  1.00 73.45      6    C  
ATOM    766  O   GLY A  83     144.355 188.950 146.185  1.00 73.45      6    O  
ATOM    767  N   ALA A  84     146.147 187.847 146.967  1.00 71.66      6    N  
ATOM    768  HN  ALA A  84     146.942 187.875 147.606  1.00  0.00      6    H  
ATOM    769  CA  ALA A  84     145.941 186.644 146.180  1.00 71.66      6    C  
ATOM    770  C   ALA A  84     145.562 185.482 147.084  1.00 71.66      6    C  
ATOM    771  O   ALA A  84     145.813 185.496 148.291  1.00 71.66      6    O  
ATOM    772  CB  ALA A  84     147.198 186.289 145.383  1.00 71.66      6    C  
ATOM    773  N   ALA A  85     144.946 184.469 146.481  1.00 68.50      6    N  
ATOM    774  HN  ALA A  85     144.762 184.537 145.480  1.00  0.00      6    H  
ATOM    775  CA  ALA A  85     144.523 183.267 147.186  1.00 68.50      6    C  
ATOM    776  C   ALA A  85     145.373 182.088 146.733  1.00 68.50      6    C  
ATOM    777  O   ALA A  85     145.446 181.799 145.534  1.00 68.50      6    O  
ATOM    778  CB  ALA A  85     143.041 182.980 146.937  1.00 68.50      6    C  
ATOM    779  N   VAL A  86     145.998 181.411 147.692  1.00 61.44      6    N  
ATOM    780  HN  VAL A  86     145.886 181.727 148.655  1.00  0.00      6    H  
ATOM    781  CA  VAL A  86     146.835 180.242 147.444  1.00 61.44      6    C  
ATOM    782  C   VAL A  86     146.098 179.012 147.953  1.00 61.44      6    C  
ATOM    783  O   VAL A  86     145.647 178.987 149.104  1.00 61.44      6    O  
ATOM    784  CB  VAL A  86     148.202 180.377 148.133  1.00 61.44      6    C  
ATOM    785  CG1 VAL A  86     149.053 179.159 147.881  1.00 61.44      6    C  
ATOM    786  CG2 VAL A  86     148.904 181.625 147.675  1.00 61.44      6    C  
ATOM    787  N   THR A  87     145.970 177.998 147.098  1.00 60.51      6    N  
ATOM    788  HN  THR A  87     146.318 178.119 146.147  1.00  0.00      6    H  
ATOM    789  CA  THR A  87     145.357 176.725 147.456  1.00 60.51      6    C  
ATOM    790  C   THR A  87     146.355 175.607 147.198  1.00 60.51      6    C  
ATOM    791  O   THR A  87     146.837 175.449 146.068  1.00 60.51      6    O  
ATOM    792  CB  THR A  87     144.071 176.484 146.668  1.00 60.51      6    C  
ATOM    793  CG2 THR A  87     143.415 175.207 147.116  1.00 60.51      6    C  
ATOM    794  OG1 THR A  87     143.166 177.570 146.880  1.00 60.51      6    O  
ATOM    795  HG1 THR A  87     143.580 178.377 146.597  1.00  0.00      6    H  
ATOM    796  N   THR A  88     146.678 174.860 148.256  1.00 59.30      6    N  
ATOM    797  HN  THR A  88     146.302 175.145 149.160  1.00  0.00      6    H  
ATOM    798  CA  THR A  88     147.519 173.676 148.229  1.00 59.30      6    C  
ATOM    799  C   THR A  88     146.655 172.424 148.350  1.00 59.30      6    C  
ATOM    800  O   THR A  88     145.424 172.480 148.304  1.00 59.30      6    O  
ATOM    801  CB  THR A  88     148.560 173.724 149.346  1.00 59.30      6    C  
ATOM    802  CG2 THR A  88     149.442 174.932 149.191  1.00 59.30      6    C  
ATOM    803  OG1 THR A  88     147.902 173.781 150.620  1.00 59.30      6    O  
ATOM    804  HG1 THR A  88     148.549 173.811 151.315  1.00  0.00      6    H  
ATOM    805  N   VAL A  89     147.309 171.272 148.518  1.00 57.92      6    N  
ATOM    806  HN  VAL A  89     148.322 171.288 148.636  1.00  0.00      6    H  
ATOM    807  CA  VAL A  89     146.611 169.991 148.537  1.00 57.92      6    C  
ATOM    808  C   VAL A  89     145.832 169.768 149.832  1.00 57.92      6    C  
ATOM    809  O   VAL A  89     144.939 168.914 149.877  1.00 57.92      6    O  
ATOM    810  CB  VAL A  89     147.628 168.861 148.280  1.00 57.92      6    C  
ATOM    811  CG1 VAL A  89     148.527 168.651 149.489  1.00 57.92      6    C  
ATOM    812  CG2 VAL A  89     146.927 167.574 147.877  1.00 57.92      6    C  
ATOM    813  N   GLU A  90     146.132 170.517 150.890  1.00 58.21      6    N  
ATOM    814  HN  GLU A  90     146.861 171.226 150.812  1.00  0.00      6    H  
ATOM    815  CA  GLU A  90     145.437 170.341 152.156  1.00 58.21      6    C  
ATOM    816  C   GLU A  90     144.130 171.111 152.221  1.00 58.21      6    C  
ATOM    817  O   GLU A  90     143.420 171.009 153.225  1.00 58.21      6    O  
ATOM    818  CB  GLU A  90     146.335 170.766 153.316  1.00 58.21      6    C  
ATOM    819  CG  GLU A  90     147.688 170.098 153.319  1.00 58.21      6    C  
ATOM    820  CD  GLU A  90     148.749 170.944 152.652  1.00 58.21      6    C  
ATOM    821  OE1 GLU A  90     148.436 172.077 152.224  1.00 58.21      6    O  
ATOM    822  OE2 GLU A  90     149.898 170.477 152.549  1.00 58.21      6    O  
ATOM    823  N   GLY A  91     143.795 171.871 151.186  1.00 65.49      6    N  
ATOM    824  HN  GLY A  91     144.368 171.847 150.342  1.00  0.00      6    H  
ATOM    825  CA  GLY A  91     142.633 172.733 151.230  1.00 65.49      6    C  
ATOM    826  C   GLY A  91     141.463 172.246 150.409  1.00 65.49      6    C  
ATOM    827  O   GLY A  91     140.363 172.796 150.500  1.00 65.49      6    O  
ATOM    828  N   ILE A  92     141.683 171.215 149.603  1.00 65.26      6    N  
ATOM    829  HN  ILE A  92     142.609 170.789 149.564  1.00  0.00      6    H  
ATOM    830  CA  ILE A  92     140.606 170.689 148.774  1.00 65.26      6    C  
ATOM    831  C   ILE A  92     139.743 169.667 149.515  1.00 65.26      6    C  
ATOM    832  O   ILE A  92     138.543 169.560 149.243  1.00 65.26      6    O  
ATOM    833  CB  ILE A  92     141.199 170.102 147.486  1.00 65.26      6    C  
ATOM    834  CG1 ILE A  92     142.416 169.242 147.809  1.00 65.26      6    C  
ATOM    835  CG2 ILE A  92     141.608 171.209 146.552  1.00 65.26      6    C  
ATOM    836  CD1 ILE A  92     142.960 168.512 146.614  1.00 65.26      6    C  
ATOM    837  N   GLY A  93     140.328 168.923 150.452  1.00 68.57      6    N  
ATOM    838  HN  GLY A  93     141.323 169.062 150.629  1.00  0.00      6    H  
ATOM    839  CA  GLY A  93     139.623 167.925 151.234  1.00 68.57      6    C  
ATOM    840  C   GLY A  93     140.549 167.236 152.217  1.00 68.57      6    C  
ATOM    841  O   GLY A  93     141.772 167.300 152.060  1.00 68.57      6    O  
ATOM    842  N   SER A  94     139.997 166.578 153.236  1.00 68.96      6    N  
ATOM    843  HN  SER A  94     138.981 166.521 153.312  1.00  0.00      6    H  
ATOM    844  CA  SER A  94     140.835 165.940 154.241  1.00 68.96      6    C  
ATOM    845  C   SER A  94     140.153 164.699 154.792  1.00 68.96      6    C  
ATOM    846  O   SER A  94     138.924 164.619 154.849  1.00 68.96      6    O  
ATOM    847  CB  SER A  94     141.161 166.895 155.392  1.00 68.96      6    C  
ATOM    848  OG  SER A  94     142.023 166.278 156.331  1.00 68.96      6    O  
ATOM    849  HG  SER A  94     142.225 166.871 157.045  1.00  0.00      6    H  
ATOM    850  N   THR A  95     140.973 163.740 155.233  1.00 68.52      6    N  
ATOM    851  HN  THR A  95     141.982 163.872 155.166  1.00  0.00      6    H  
ATOM    852  CA  THR A  95     140.447 162.507 155.809  1.00 68.52      6    C  
ATOM    853  C   THR A  95     139.600 162.769 157.045  1.00 68.52      6    C  
ATOM    854  O   THR A  95     138.698 161.980 157.347  1.00 68.52      6    O  
ATOM    855  CB  THR A  95     141.593 161.560 156.164  1.00 68.52      6    C  
ATOM    856  CG2 THR A  95     142.403 161.217 154.930  1.00 68.52      6    C  
ATOM    857  OG1 THR A  95     142.452 162.189 157.121  1.00 68.52      6    O  
ATOM    858  HG1 THR A  95     141.944 162.404 157.895  1.00  0.00      6    H  
ATOM    859  N   HIS A  96     139.875 163.856 157.766  1.00 70.74      6    N  
ATOM    860  HN  HIS A  96     140.646 164.463 157.487  1.00  0.00      6    H  
ATOM    861  CA  HIS A  96     139.090 164.188 158.946  1.00 70.74      6    C  
ATOM    862  C   HIS A  96     137.666 164.575 158.567  1.00 70.74      6    C  
ATOM    863  O   HIS A  96     136.701 164.060 159.140  1.00 70.74      6    O  
ATOM    864  CB  HIS A  96     139.768 165.319 159.719  1.00 70.74      6    C  
ATOM    865  CG  HIS A  96     141.228 165.095 159.965  1.00 70.74      6    C  
ATOM    866  CD2 HIS A  96     141.896 164.711 161.079  1.00 70.74      6    C  
ATOM    867  ND1 HIS A  96     142.184 165.272 158.989  1.00 70.74      6    N  
ATOM    868  HD1 HIS A  96     142.000 165.564 158.029  1.00  0.00      6    H  
ATOM    869  CE1 HIS A  96     143.376 165.004 159.490  1.00 70.74      6    C  
ATOM    870  NE2 HIS A  96     143.229 164.661 160.756  1.00 70.74      6    N  
ATOM    871  HE2 HIS A  96     143.984 164.401 161.391  1.00  0.00      6    H  
ATOM    872  N   THR A  97     137.514 165.494 157.614  1.00 71.42      6    N  
ATOM    873  HN  THR A  97     138.338 165.864 157.141  1.00  0.00      6    H  
ATOM    874  CA  THR A  97     136.193 165.981 157.234  1.00 71.42      6    C  
ATOM    875  C   THR A  97     135.638 165.294 155.989  1.00 71.42      6    C  
ATOM    876  O   THR A  97     134.650 164.562 156.074  1.00 71.42      6    O  
ATOM    877  CB  THR A  97     136.250 167.495 157.014  1.00 71.42      6    C  
ATOM    878  CG2 THR A  97     136.732 168.184 158.275  1.00 71.42      6    C  
ATOM    879  OG1 THR A  97     137.160 167.786 155.948  1.00 71.42      6    O  
ATOM    880  HG1 THR A  97     136.858 167.354 155.158  1.00  0.00      6    H  
ATOM    881  N   ARG A  98     136.277 165.494 154.837  1.00 71.40      6    N  
ATOM    882  HN  ARG A  98     137.141 166.036 154.840  1.00  0.00      6    H  
ATOM    883  CA  ARG A  98     135.781 164.963 153.572  1.00 71.40      6    C  
ATOM    884  C   ARG A  98     136.929 164.808 152.591  1.00 71.40      6    C  
ATOM    885  O   ARG A  98     137.893 165.575 152.613  1.00 71.40      6    O  
ATOM    886  CB  ARG A  98     134.715 165.849 152.912  1.00 71.40      6    C  
ATOM    887  CG  ARG A  98     133.395 166.010 153.626  1.00 71.40      6    C  
ATOM    888  CD  ARG A  98     132.503 166.925 152.823  1.00 71.40      6    C  
ATOM    889  NE  ARG A  98     132.138 166.305 151.555  1.00 71.40      6    N  
ATOM    890  HE  ARG A  98     131.496 165.513 151.580  1.00  0.00      6    H  
ATOM    891  CZ  ARG A  98     132.585 166.703 150.372  1.00 71.40      6    C  
ATOM    892  NH1 ARG A  98     133.418 167.724 150.257  1.00 71.40      6    N  
ATOM    893 1HH1 ARG A  98     133.719 168.219 151.096  1.00  0.00      6    H  
ATOM    894 2HH1 ARG A  98     133.762 168.030 149.347  1.00  0.00      6    H  
ATOM    895  NH2 ARG A  98     132.192 166.057 149.278  1.00 71.40      6    N  
ATOM    896 1HH2 ARG A  98     131.550 165.270 149.367  1.00  0.00      6    H  
ATOM    897 2HH2 ARG A  98     132.536 166.363 148.368  1.00  0.00      6    H  
ATOM    898  N   ILE A  99     136.779 163.840 151.695  1.00 66.86      6    N  
ATOM    899  HN  ILE A  99     135.947 163.253 151.754  1.00  0.00      6    H  
ATOM    900  CA  ILE A  99     137.738 163.570 150.632  1.00 66.86      6    C  
ATOM    901  C   ILE A  99     137.148 164.091 149.330  1.00 66.86      6    C  
ATOM    902  O   ILE A  99     135.975 163.837 149.029  1.00 66.86      6    O  
ATOM    903  CB  ILE A  99     138.058 162.068 150.545  1.00 66.86      6    C  
ATOM    904  CG1 ILE A  99     138.626 161.570 151.874  1.00 66.86      6    C  
ATOM    905  CG2 ILE A  99     139.049 161.790 149.450  1.00 66.86      6    C  
ATOM    906  CD1 ILE A  99     139.997 162.103 152.180  1.00 66.86      6    C  
ATOM    907  N   HIS A 100     137.945 164.844 148.575  1.00 65.52      6    N  
ATOM    908  HN  HIS A 100     138.905 165.016 148.872  1.00  0.00      6    H  
ATOM    909  CA  HIS A 100     137.463 165.423 147.333  1.00 65.52      6    C  
ATOM    910  C   HIS A 100     137.275 164.339 146.273  1.00 65.52      6    C  
ATOM    911  O   HIS A 100     138.005 163.344 146.261  1.00 65.52      6    O  
ATOM    912  CB  HIS A 100     138.438 166.483 146.825  1.00 65.52      6    C  
ATOM    913  CG  HIS A 100     137.844 167.414 145.816  1.00 65.52      6    C  
ATOM    914  CD2 HIS A 100     136.895 168.371 145.940  1.00 65.52      6    C  
ATOM    915  ND1 HIS A 100     138.200 167.399 144.486  1.00 65.52      6    N  
ATOM    916  HD1 HIS A 100     138.893 166.778 144.068  1.00  0.00      6    H  
ATOM    917  CE1 HIS A 100     137.504 168.314 143.836  1.00 65.52      6    C  
ATOM    918  NE2 HIS A 100     136.704 168.916 144.695  1.00 65.52      6    N  
ATOM    919  HE2 HIS A 100     136.049 169.665 144.470  1.00  0.00      6    H  
ATOM    920  N   PRO A 101     136.297 164.508 145.374  1.00 65.27      6    N  
ATOM    921  CA  PRO A 101     136.133 163.540 144.278  1.00 65.27      6    C  
ATOM    922  C   PRO A 101     137.391 163.325 143.462  1.00 65.27      6    C  
ATOM    923  O   PRO A 101     137.614 162.213 142.972  1.00 65.27      6    O  
ATOM    924  CB  PRO A 101     135.016 164.160 143.435  1.00 65.27      6    C  
ATOM    925  CG  PRO A 101     134.210 164.932 144.398  1.00 65.27      6    C  
ATOM    926  CD  PRO A 101     135.121 165.384 145.509  1.00 65.27      6    C  
ATOM    927  N   VAL A 102     138.230 164.347 143.310  1.00 63.32      6    N  
ATOM    928  HN  VAL A 102     137.967 165.274 143.645  1.00  0.00      6    H  
ATOM    929  CA  VAL A 102     139.522 164.148 142.667  1.00 63.32      6    C  
ATOM    930  C   VAL A 102     140.385 163.203 143.495  1.00 63.32      6    C  
ATOM    931  O   VAL A 102     140.998 162.270 142.960  1.00 63.32      6    O  
ATOM    932  CB  VAL A 102     140.222 165.499 142.440  1.00 63.32      6    C  
ATOM    933  CG1 VAL A 102     141.659 165.293 141.989  1.00 63.32      6    C  
ATOM    934  CG2 VAL A 102     139.460 166.317 141.424  1.00 63.32      6    C  
ATOM    935  N   GLN A 103     140.436 163.418 144.814  1.00 62.52      6    N  
ATOM    936  HN  GLN A 103     139.875 164.162 145.230  1.00  0.00      6    H  
ATOM    937  CA  GLN A 103     141.292 162.591 145.662  1.00 62.52      6    C  
ATOM    938  C   GLN A 103     140.821 161.145 145.690  1.00 62.52      6    C  
ATOM    939  O   GLN A 103     141.639 160.220 145.740  1.00 62.52      6    O  
ATOM    940  CB  GLN A 103     141.349 163.129 147.093  1.00 62.52      6    C  
ATOM    941  CG  GLN A 103     141.840 164.546 147.294  1.00 62.52      6    C  
ATOM    942  CD  GLN A 103     141.509 165.042 148.687  1.00 62.52      6    C  
ATOM    943  NE2 GLN A 103     142.529 165.215 149.515  1.00 62.52      6    N  
ATOM    944 1HE2 GLN A 103     142.306 165.549 150.453  1.00  0.00      6    H  
ATOM    945 2HE2 GLN A 103     143.498 165.066 149.232  1.00  0.00      6    H  
ATOM    946  OE1 GLN A 103     140.346 165.221 149.027  1.00 62.52      6    O  
ATOM    947  N   GLU A 104     139.508 160.925 145.711  1.00 63.96      6    N  
ATOM    948  HN  GLU A 104     138.848 161.702 145.681  1.00  0.00      6    H  
ATOM    949  CA  GLU A 104     139.036 159.551 145.777  1.00 63.96      6    C  
ATOM    950  C   GLU A 104     139.095 158.880 144.408  1.00 63.96      6    C  
ATOM    951  O   GLU A 104     139.341 157.676 144.325  1.00 63.96      6    O  
ATOM    952  CB  GLU A 104     137.640 159.491 146.408  1.00 63.96      6    C  
ATOM    953  CG  GLU A 104     136.512 160.205 145.706  1.00 63.96      6    C  
ATOM    954  CD  GLU A 104     135.865 159.352 144.650  1.00 63.96      6    C  
ATOM    955  OE1 GLU A 104     136.030 158.118 144.712  1.00 63.96      6    O  
ATOM    956  OE2 GLU A 104     135.149 159.903 143.790  1.00 63.96      6    O  
ATOM    957  N   ARG A 105     138.907 159.633 143.321  1.00 64.83      6    N  
ATOM    958  HN  ARG A 105     138.685 160.624 143.418  1.00  0.00      6    H  
ATOM    959  CA  ARG A 105     139.020 159.036 141.995  1.00 64.83      6    C  
ATOM    960  C   ARG A 105     140.452 158.857 141.513  1.00 64.83      6    C  
ATOM    961  O   ARG A 105     140.661 158.140 140.533  1.00 64.83      6    O  
ATOM    962  CB  ARG A 105     138.255 159.850 140.952  1.00 64.83      6    C  
ATOM    963  CG  ARG A 105     136.761 159.739 141.070  1.00 64.83      6    C  
ATOM    964  CD  ARG A 105     136.037 160.782 140.244  1.00 64.83      6    C  
ATOM    965  NE  ARG A 105     134.679 160.353 139.938  1.00 64.83      6    N  
ATOM    966  HE  ARG A 105     134.448 159.371 140.086  1.00  0.00      6    H  
ATOM    967  CZ  ARG A 105     133.723 161.148 139.481  1.00 64.83      6    C  
ATOM    968  NH1 ARG A 105     133.934 162.434 139.270  1.00 64.83      6    N  
ATOM    969 1HH1 ARG A 105     134.858 162.824 139.456  1.00  0.00      6    H  
ATOM    970 2HH1 ARG A 105     133.198 163.046 138.918  1.00  0.00      6    H  
ATOM    971  NH2 ARG A 105     132.519 160.640 139.239  1.00 64.83      6    N  
ATOM    972 1HH2 ARG A 105     132.356 159.646 139.402  1.00  0.00      6    H  
ATOM    973 2HH2 ARG A 105     131.783 161.252 138.887  1.00  0.00      6    H  
ATOM    974  N   ILE A 106     141.443 159.479 142.149  1.00 62.05      6    N  
ATOM    975  HN  ILE A 106     141.252 160.135 142.906  1.00  0.00      6    H  
ATOM    976  CA  ILE A 106     142.811 159.193 141.730  1.00 62.05      6    C  
ATOM    977  C   ILE A 106     143.327 157.919 142.390  1.00 62.05      6    C  
ATOM    978  O   ILE A 106     144.036 157.128 141.759  1.00 62.05      6    O  
ATOM    979  CB  ILE A 106     143.742 160.394 141.994  1.00 62.05      6    C  
ATOM    980  CG1 ILE A 106     145.151 160.090 141.490  1.00 62.05      6    C  
ATOM    981  CG2 ILE A 106     143.799 160.754 143.468  1.00 62.05      6    C  
ATOM    982  CD1 ILE A 106     146.051 161.284 141.435  1.00 62.05      6    C  
ATOM    983  N   ALA A 107     142.976 157.681 143.656  1.00 61.80      6    N  
ATOM    984  HN  ALA A 107     142.364 158.333 144.147  1.00  0.00      6    H  
ATOM    985  CA  ALA A 107     143.468 156.488 144.338  1.00 61.80      6    C  
ATOM    986  C   ALA A 107     142.603 155.270 144.049  1.00 61.80      6    C  
ATOM    987  O   ALA A 107     143.104 154.141 144.077  1.00 61.80      6    O  
ATOM    988  CB  ALA A 107     143.555 156.734 145.843  1.00 61.80      6    C  
ATOM    989  N   LYS A 108     141.312 155.475 143.773  1.00 63.67      6    N  
ATOM    990  HN  LYS A 108     140.919 156.411 143.867  1.00  0.00      6    H  
ATOM    991  CA  LYS A 108     140.459 154.375 143.339  1.00 63.67      6    C  
ATOM    992  C   LYS A 108     140.930 153.805 142.011  1.00 63.67      6    C  
ATOM    993  O   LYS A 108     140.791 152.602 141.767  1.00 63.67      6    O  
ATOM    994  CB  LYS A 108     139.006 154.852 143.243  1.00 63.67      6    C  
ATOM    995  CG  LYS A 108     137.982 153.832 142.777  1.00 63.67      6    C  
ATOM    996  CD  LYS A 108     137.685 153.989 141.287  1.00 63.67      6    C  
ATOM    997  CE  LYS A 108     136.977 155.299 140.993  1.00 63.67      6    C  
ATOM    998  NZ  LYS A 108     136.731 155.479 139.540  1.00 63.67      6    N  
ATOM    999  HZ1 LYS A 108     136.255 156.359 139.342  1.00  0.00      6    H  
ATOM   1000  HZ2 LYS A 108     136.223 154.686 139.148  1.00  0.00      6    H  
ATOM   1001  HZ3 LYS A 108     137.595 155.395 139.004  1.00  0.00      6    H  
ATOM   1002  N   CYS A 109     141.496 154.644 141.146  1.00 68.67      6    N  
ATOM   1003  HN  CYS A 109     141.582 155.628 141.401  1.00  0.00      6    H  
ATOM   1004  CA  CYS A 109     141.997 154.211 139.851  1.00 68.67      6    C  
ATOM   1005  C   CYS A 109     143.478 153.854 139.890  1.00 68.67      6    C  
ATOM   1006  O   CYS A 109     144.110 153.764 138.834  1.00 68.67      6    O  
ATOM   1007  CB  CYS A 109     141.730 155.289 138.798  1.00 68.67      6    C  
ATOM   1008  SG  CYS A 109     139.986 155.433 138.322  1.00 68.67      6    S  
ATOM   1009  N   HIS A 110     144.036 153.660 141.086  1.00 66.62      6    N  
ATOM   1010  HN  HIS A 110     143.476 153.854 141.916  1.00  0.00      6    H  
ATOM   1011  CA  HIS A 110     145.407 153.184 141.273  1.00 66.62      6    C  
ATOM   1012  C   HIS A 110     146.429 154.102 140.612  1.00 66.62      6    C  
ATOM   1013  O   HIS A 110     147.476 153.657 140.142  1.00 66.62      6    O  
ATOM   1014  CB  HIS A 110     145.569 151.746 140.774  1.00 66.62      6    C  
ATOM   1015  CG  HIS A 110     144.977 150.724 141.691  1.00 66.62      6    C  
ATOM   1016  CD2 HIS A 110     143.751 150.149 141.715  1.00 66.62      6    C  
ATOM   1017  ND1 HIS A 110     145.675 150.185 142.750  1.00 66.62      6    N  
ATOM   1018  HD1 HIS A 110     146.636 150.416 143.003  1.00  0.00      6    H  
ATOM   1019  CE1 HIS A 110     144.904 149.322 143.386  1.00 66.62      6    C  
ATOM   1020  NE2 HIS A 110     143.733 149.281 142.778  1.00 66.62      6    N  
ATOM   1021  HE2 HIS A 110     142.942 148.698 143.054  1.00  0.00      6    H  
ATOM   1022  N   GLY A 111     146.142 155.400 140.614  1.00 64.10      6    N  
ATOM   1023  HN  GLY A 111     145.282 155.725 141.056  1.00  0.00      6    H  
ATOM   1024  CA  GLY A 111     147.037 156.359 139.995  1.00 64.10      6    C  
ATOM   1025  C   GLY A 111     148.308 156.619 140.767  1.00 64.10      6    C  
ATOM   1026  O   GLY A 111     149.178 157.340 140.268  1.00 64.10      6    O  
ATOM   1027  N   THR A 112     148.447 156.039 141.952  1.00 54.95      6    N  
ATOM   1028  HN  THR A 112     147.767 155.333 142.235  1.00  0.00      6    H  
ATOM   1029  CA  THR A 112     149.529 156.369 142.863  1.00 54.95      6    C  
ATOM   1030  C   THR A 112     150.431 155.166 143.074  1.00 54.95      6    C  
ATOM   1031  O   THR A 112     149.947 154.039 143.208  1.00 54.95      6    O  
ATOM   1032  CB  THR A 112     148.975 156.822 144.205  1.00 54.95      6    C  
ATOM   1033  CG2 THR A 112     150.034 157.560 144.962  1.00 54.95      6    C  
ATOM   1034  OG1 THR A 112     147.851 157.682 143.988  1.00 54.95      6    O  
ATOM   1035  HG1 THR A 112     147.505 157.965 144.826  1.00  0.00      6    H  
ATOM   1036  N   GLN A 113     151.729 155.404 143.091  1.00 50.30      6    N  
ATOM   1037  HN  GLN A 113     152.077 156.300 142.748  1.00  0.00      6    H  
ATOM   1038  CA  GLN A 113     152.673 154.418 143.587  1.00 50.30      6    C  
ATOM   1039  C   GLN A 113     153.657 154.998 144.582  1.00 50.30      6    C  
ATOM   1040  O   GLN A 113     154.001 154.337 145.557  1.00 50.30      6    O  
ATOM   1041  CB  GLN A 113     153.438 153.784 142.424  1.00 50.30      6    C  
ATOM   1042  CG  GLN A 113     152.660 152.712 141.687  1.00 50.30      6    C  
ATOM   1043  CD  GLN A 113     153.340 152.279 140.410  1.00 50.30      6    C  
ATOM   1044  NE2 GLN A 113     152.588 152.265 139.321  1.00 50.30      6    N  
ATOM   1045 1HE2 GLN A 113     151.599 152.513 139.331  1.00  0.00      6    H  
ATOM   1046 2HE2 GLN A 113     153.047 151.973 138.458  1.00  0.00      6    H  
ATOM   1047  OE1 GLN A 113     154.532 151.980 140.398  1.00 50.30      6    O  
ATOM   1048  N   CYS A 114     154.095 156.235 144.371  1.00 52.85      6    N  
ATOM   1049  HN  CYS A 114     153.709 156.750 143.580  1.00  0.00      6    H  
ATOM   1050  CA  CYS A 114     155.092 156.901 145.199  1.00 52.85      6    C  
ATOM   1051  C   CYS A 114     154.469 157.821 146.236  1.00 52.85      6    C  
ATOM   1052  O   CYS A 114     154.784 157.721 147.425  1.00 52.85      6    O  
ATOM   1053  CB  CYS A 114     156.042 157.715 144.311  1.00 52.85      6    C  
ATOM   1054  SG  CYS A 114     157.358 158.542 145.206  1.00 52.85      6    S  
ATOM   1055  N   GLY A 115     153.599 158.729 145.800  1.00 49.91      6    N  
ATOM   1056  HN  GLY A 115     153.366 158.749 144.807  1.00  0.00      6    H  
ATOM   1057  CA  GLY A 115     152.975 159.683 146.676  1.00 49.91      6    C  
ATOM   1058  C   GLY A 115     153.710 160.995 146.812  1.00 49.91      6    C  
ATOM   1059  O   GLY A 115     153.097 161.993 147.202  1.00 49.91      6    O  
ATOM   1060  N   PHE A 116     155.005 161.023 146.504  1.00 46.67      6    N  
ATOM   1061  HN  PHE A 116     155.496 160.154 146.293  1.00  0.00      6    H  
ATOM   1062  CA  PHE A 116     155.721 162.288 146.468  1.00 46.67      6    C  
ATOM   1063  C   PHE A 116     155.127 163.217 145.422  1.00 46.67      6    C  
ATOM   1064  O   PHE A 116     154.873 164.394 145.695  1.00 46.67      6    O  
ATOM   1065  CB  PHE A 116     157.195 162.036 146.169  1.00 46.67      6    C  
ATOM   1066  CG  PHE A 116     158.109 163.072 146.735  1.00 46.67      6    C  
ATOM   1067  CD1 PHE A 116     158.232 163.226 148.102  1.00 46.67      6    C  
ATOM   1068  CD2 PHE A 116     158.846 163.890 145.906  1.00 46.67      6    C  
ATOM   1069  CE1 PHE A 116     159.065 164.170 148.631  1.00 46.67      6    C  
ATOM   1070  CE2 PHE A 116     159.679 164.844 146.435  1.00 46.67      6    C  
ATOM   1071  CZ  PHE A 116     159.793 164.977 147.801  1.00 46.67      6    C  
ATOM   1072  N   CYS A 117     154.861 162.696 144.231  1.00 51.01      6    N  
ATOM   1073  HN  CYS A 117     154.945 161.687 144.106  1.00  0.00      6    H  
ATOM   1074  CA  CYS A 117     154.455 163.511 143.099  1.00 51.01      6    C  
ATOM   1075  C   CYS A 117     152.947 163.590 142.928  1.00 51.01      6    C  
ATOM   1076  O   CYS A 117     152.479 164.160 141.942  1.00 51.01      6    O  
ATOM   1077  CB  CYS A 117     155.089 162.973 141.820  1.00 51.01      6    C  
ATOM   1078  SG  CYS A 117     154.533 161.319 141.374  1.00 51.01      6    S  
ATOM   1079  N   THR A 118     152.175 163.037 143.862  1.00 53.06      6    N  
ATOM   1080  HN  THR A 118     152.592 162.645 144.706  1.00  0.00      6    H  
ATOM   1081  CA  THR A 118     150.725 162.996 143.669  1.00 53.06      6    C  
ATOM   1082  C   THR A 118     150.033 164.336 143.894  1.00 53.06      6    C  
ATOM   1083  O   THR A 118     149.127 164.667 143.107  1.00 53.06      6    O  
ATOM   1084  CB  THR A 118     150.112 161.907 144.548  1.00 53.06      6    C  
ATOM   1085  CG2 THR A 118     148.716 161.570 144.058  1.00 53.06      6    C  
ATOM   1086  OG1 THR A 118     150.931 160.736 144.492  1.00 53.06      6    O  
ATOM   1087  HG1 THR A 118     150.550 160.059 145.039  1.00  0.00      6    H  
ATOM   1088  N   PRO A 119     150.348 165.125 144.936  1.00 54.35      6    N  
ATOM   1089  CA  PRO A 119     149.576 166.361 145.152  1.00 54.35      6    C  
ATOM   1090  C   PRO A 119     149.608 167.334 143.987  1.00 54.35      6    C  
ATOM   1091  O   PRO A 119     148.596 167.994 143.724  1.00 54.35      6    O  
ATOM   1092  CB  PRO A 119     150.234 166.964 146.401  1.00 54.35      6    C  
ATOM   1093  CG  PRO A 119     150.816 165.814 147.108  1.00 54.35      6    C  
ATOM   1094  CD  PRO A 119     151.326 164.931 146.025  1.00 54.35      6    C  
ATOM   1095  N   GLY A 120     150.728 167.429 143.268  1.00 56.12      6    N  
ATOM   1096  HN  GLY A 120     151.544 166.871 143.519  1.00  0.00      6    H  
ATOM   1097  CA  GLY A 120     150.785 168.328 142.127  1.00 56.12      6    C  
ATOM   1098  C   GLY A 120     149.807 167.942 141.036  1.00 56.12      6    C  
ATOM   1099  O   GLY A 120     149.086 168.786 140.499  1.00 56.12      6    O  
ATOM   1100  N   MET A 121     149.761 166.654 140.702  1.00 56.80      6    N  
ATOM   1101  HN  MET A 121     150.387 165.988 141.156  1.00  0.00      6    H  
ATOM   1102  CA  MET A 121     148.820 166.192 139.690  1.00 56.80      6    C  
ATOM   1103  C   MET A 121     147.385 166.350 140.166  1.00 56.80      6    C  
ATOM   1104  O   MET A 121     146.517 166.804 139.405  1.00 56.80      6    O  
ATOM   1105  CB  MET A 121     149.132 164.743 139.328  1.00 56.80      6    C  
ATOM   1106  CG  MET A 121     150.477 164.605 138.635  1.00 56.80      6    C  
ATOM   1107  SD  MET A 121     150.950 162.962 138.096  1.00 56.80      6    S  
ATOM   1108  CE  MET A 121     151.367 162.190 139.655  1.00 56.80      6    C  
ATOM   1109  N   VAL A 122     147.127 166.019 141.434  1.00 56.22      6    N  
ATOM   1110  HN  VAL A 122     147.870 165.628 142.014  1.00  0.00      6    H  
ATOM   1111  CA  VAL A 122     145.796 166.210 142.000  1.00 56.22      6    C  
ATOM   1112  C   VAL A 122     145.366 167.655 141.831  1.00 56.22      6    C  
ATOM   1113  O   VAL A 122     144.236 167.948 141.415  1.00 56.22      6    O  
ATOM   1114  CB  VAL A 122     145.780 165.794 143.482  1.00 56.22      6    C  
ATOM   1115  CG1 VAL A 122     144.482 166.216 144.139  1.00 56.22      6    C  
ATOM   1116  CG2 VAL A 122     145.979 164.303 143.623  1.00 56.22      6    C  
ATOM   1117  N   MET A 123     146.282 168.581 142.097  1.00 57.89      6    N  
ATOM   1118  HN  MET A 123     147.245 168.306 142.292  1.00  0.00      6    H  
ATOM   1119  CA  MET A 123     145.912 169.982 142.110  1.00 57.89      6    C  
ATOM   1120  C   MET A 123     145.758 170.508 140.687  1.00 57.89      6    C  
ATOM   1121  O   MET A 123     144.951 171.411 140.443  1.00 57.89      6    O  
ATOM   1122  CB  MET A 123     146.957 170.769 142.890  1.00 57.89      6    C  
ATOM   1123  CG  MET A 123     146.555 172.177 143.120  1.00 57.89      6    C  
ATOM   1124  SD  MET A 123     145.139 171.962 144.213  1.00 57.89      6    S  
ATOM   1125  CE  MET A 123     144.225 173.457 143.947  1.00 57.89      6    C  
ATOM   1126  N   SER A 124     146.505 169.938 139.733  1.00 56.45      6    N  
ATOM   1127  HN  SER A 124     147.206 169.244 139.994  1.00  0.00      6    H  
ATOM   1128  CA  SER A 124     146.334 170.292 138.324  1.00 56.45      6    C  
ATOM   1129  C   SER A 124     144.943 169.926 137.821  1.00 56.45      6    C  
ATOM   1130  O   SER A 124     144.249 170.755 137.209  1.00 56.45      6    O  
ATOM   1131  CB  SER A 124     147.396 169.600 137.476  1.00 56.45      6    C  
ATOM   1132  OG  SER A 124     148.681 169.753 138.039  1.00 56.45      6    O  
ATOM   1133  HG  SER A 124     149.343 169.322 137.511  1.00  0.00      6    H  
ATOM   1134  N   ILE A 125     144.515 168.680 138.057  1.00 59.66      6    N  
ATOM   1135  HN  ILE A 125     145.127 167.992 138.497  1.00  0.00      6    H  
ATOM   1136  CA  ILE A 125     143.147 168.327 137.669  1.00 59.66      6    C  
ATOM   1137  C   ILE A 125     142.126 169.163 138.434  1.00 59.66      6    C  
ATOM   1138  O   ILE A 125     141.093 169.552 137.874  1.00 59.66      6    O  
ATOM   1139  CB  ILE A 125     142.862 166.810 137.779  1.00 59.66      6    C  
ATOM   1140  CG1 ILE A 125     143.706 165.971 136.812  1.00 59.66      6    C  
ATOM   1141  CG2 ILE A 125     141.404 166.490 137.523  1.00 59.66      6    C  
ATOM   1142  CD1 ILE A 125     145.010 165.498 137.264  1.00 59.66      6    C  
ATOM   1143  N   TYR A 126     142.393 169.484 139.703  1.00 64.25      6    N  
ATOM   1144  HN  TYR A 126     143.249 169.166 140.157  1.00  0.00      6    H  
ATOM   1145  CA  TYR A 126     141.421 170.305 140.421  1.00 64.25      6    C  
ATOM   1146  C   TYR A 126     141.278 171.682 139.792  1.00 64.25      6    C  
ATOM   1147  O   TYR A 126     140.163 172.204 139.670  1.00 64.25      6    O  
ATOM   1148  CB  TYR A 126     141.781 170.457 141.891  1.00 64.25      6    C  
ATOM   1149  CG  TYR A 126     140.706 171.242 142.602  1.00 64.25      6    C  
ATOM   1150  CD1 TYR A 126     139.380 170.846 142.519  1.00 64.25      6    C  
ATOM   1151  CD2 TYR A 126     141.000 172.392 143.314  1.00 64.25      6    C  
ATOM   1152  CE1 TYR A 126     138.384 171.556 143.140  1.00 64.25      6    C  
ATOM   1153  CE2 TYR A 126     140.004 173.110 143.947  1.00 64.25      6    C  
ATOM   1154  CZ  TYR A 126     138.697 172.684 143.853  1.00 64.25      6    C  
ATOM   1155  OH  TYR A 126     137.693 173.381 144.474  1.00 64.25      6    O  
ATOM   1156  HH  TYR A 126     137.910 174.163 144.968  1.00  0.00      6    H  
ATOM   1157  N   THR A 127     142.397 172.293 139.402  1.00 64.06      6    N  
ATOM   1158  HN  THR A 127     143.298 171.834 139.533  1.00  0.00      6    H  
ATOM   1159  CA  THR A 127     142.338 173.613 138.789  1.00 64.06      6    C  
ATOM   1160  C   THR A 127     141.584 173.571 137.471  1.00 64.06      6    C  
ATOM   1161  O   THR A 127     140.731 174.430 137.202  1.00 64.06      6    O  
ATOM   1162  CB  THR A 127     143.745 174.145 138.574  1.00 64.06      6    C  
ATOM   1163  CG2 THR A 127     143.681 175.537 138.019  1.00 64.06      6    C  
ATOM   1164  OG1 THR A 127     144.432 174.182 139.828  1.00 64.06      6    O  
ATOM   1165  HG1 THR A 127     144.473 173.300 140.180  1.00  0.00      6    H  
ATOM   1166  N   LEU A 128     141.864 172.561 136.645  1.00 65.75      6    N  
ATOM   1167  HN  LEU A 128     142.569 171.869 136.898  1.00  0.00      6    H  
ATOM   1168  CA  LEU A 128     141.152 172.456 135.376  1.00 65.75      6    C  
ATOM   1169  C   LEU A 128     139.659 172.256 135.596  1.00 65.75      6    C  
ATOM   1170  O   LEU A 128     138.838 172.800 134.849  1.00 65.75      6    O  
ATOM   1171  CB  LEU A 128     141.735 171.325 134.530  1.00 65.75      6    C  
ATOM   1172  CG  LEU A 128     141.237 171.187 133.091  1.00 65.75      6    C  
ATOM   1173  CD1 LEU A 128     142.330 170.581 132.286  1.00 65.75      6    C  
ATOM   1174  CD2 LEU A 128     140.020 170.301 132.977  1.00 65.75      6    C  
ATOM   1175  N   LEU A 129     139.284 171.467 136.604  1.00 69.26      6    N  
ATOM   1176  HN  LEU A 129     139.987 171.013 137.188  1.00  0.00      6    H  
ATOM   1177  CA  LEU A 129     137.865 171.256 136.868  1.00 69.26      6    C  
ATOM   1178  C   LEU A 129     137.194 172.507 137.415  1.00 69.26      6    C  
ATOM   1179  O   LEU A 129     136.010 172.736 137.146  1.00 69.26      6    O  
ATOM   1180  CB  LEU A 129     137.670 170.078 137.821  1.00 69.26      6    C  
ATOM   1181  CG  LEU A 129     137.471 168.696 137.193  1.00 69.26      6    C  
ATOM   1182  CD1 LEU A 129     136.153 168.673 136.456  1.00 69.26      6    C  
ATOM   1183  CD2 LEU A 129     138.586 168.335 136.248  1.00 69.26      6    C  
ATOM   1184  N   ARG A 130     137.916 173.313 138.195  1.00 70.40      6    N  
ATOM   1185  HN  ARG A 130     138.855 173.039 138.485  1.00  0.00      6    H  
ATOM   1186  CA  ARG A 130     137.357 174.587 138.632  1.00 70.40      6    C  
ATOM   1187  C   ARG A 130     137.116 175.505 137.448  1.00 70.40      6    C  
ATOM   1188  O   ARG A 130     136.095 176.199 137.388  1.00 70.40      6    O  
ATOM   1189  CB  ARG A 130     138.279 175.257 139.643  1.00 70.40      6    C  
ATOM   1190  CG  ARG A 130     138.234 174.639 141.016  1.00 70.40      6    C  
ATOM   1191  CD  ARG A 130     136.893 174.873 141.693  1.00 70.40      6    C  
ATOM   1192  NE  ARG A 130     136.641 176.275 142.001  1.00 70.40      6    N  
ATOM   1193  HE  ARG A 130     136.018 176.793 141.381  1.00  0.00      6    H  
ATOM   1194  CZ  ARG A 130     137.166 176.923 143.032  1.00 70.40      6    C  
ATOM   1195  NH1 ARG A 130     138.026 176.341 143.851  1.00 70.40      6    N  
ATOM   1196 1HH1 ARG A 130     138.430 176.839 144.644  1.00  0.00      6    H  
ATOM   1197 2HH1 ARG A 130     138.290 175.369 143.688  1.00  0.00      6    H  
ATOM   1198  NH2 ARG A 130     136.822 178.189 143.245  1.00 70.40      6    N  
ATOM   1199 1HH2 ARG A 130     137.226 178.687 144.038  1.00  0.00      6    H  
ATOM   1200 2HH2 ARG A 130     136.159 178.638 142.613  1.00  0.00      6    H  
ATOM   1201  N   ASN A 131     138.050 175.527 136.495  1.00 71.07      6    N  
ATOM   1202  HN  ASN A 131     138.896 174.966 136.599  1.00  0.00      6    H  
ATOM   1203  CA  ASN A 131     137.865 176.351 135.304  1.00 71.07      6    C  
ATOM   1204  C   ASN A 131     136.755 175.805 134.412  1.00 71.07      6    C  
ATOM   1205  O   ASN A 131     135.863 176.547 133.987  1.00 71.07      6    O  
ATOM   1206  CB  ASN A 131     139.174 176.446 134.530  1.00 71.07      6    C  
ATOM   1207  CG  ASN A 131     140.134 177.418 135.146  1.00 71.07      6    C  
ATOM   1208  ND2 ASN A 131     139.843 178.697 134.998  1.00 71.07      6    N  
ATOM   1209 1HD2 ASN A 131     140.496 179.359 135.417  1.00  0.00      6    H  
ATOM   1210 2HD2 ASN A 131     139.022 179.020 134.486  1.00  0.00      6    H  
ATOM   1211  OD1 ASN A 131     141.119 177.031 135.760  1.00 71.07      6    O  
ATOM   1212  N   HIS A 132     136.789 174.507 134.125  1.00 71.59      6    N  
ATOM   1213  HN  HIS A 132     137.484 173.920 134.586  1.00  0.00      6    H  
ATOM   1214  CA  HIS A 132     135.870 173.892 133.176  1.00 71.59      6    C  
ATOM   1215  C   HIS A 132     135.064 172.800 133.864  1.00 71.59      6    C  
ATOM   1216  O   HIS A 132     135.656 171.867 134.433  1.00 71.59      6    O  
ATOM   1217  CB  HIS A 132     136.641 173.324 131.985  1.00 71.59      6    C  
ATOM   1218  CG  HIS A 132     137.129 174.369 131.032  1.00 71.59      6    C  
ATOM   1219  CD2 HIS A 132     138.338 174.960 130.899  1.00 71.59      6    C  
ATOM   1220  ND1 HIS A 132     136.321 174.930 130.067  1.00 71.59      6    N  
ATOM   1221  HD1 HIS A 132     135.341 174.695 129.909  1.00  0.00      6    H  
ATOM   1222  CE1 HIS A 132     137.014 175.819 129.379  1.00 71.59      6    C  
ATOM   1223  NE2 HIS A 132     138.240 175.857 129.866  1.00 71.59      6    N  
ATOM   1224  HE2 HIS A 132     138.993 176.457 129.529  1.00  0.00      6    H  
ATOM   1225  N   PRO A 133     133.735 172.864 133.845  1.00 72.35      6    N  
ATOM   1226  CA  PRO A 133     132.934 171.841 134.528  1.00 72.35      6    C  
ATOM   1227  C   PRO A 133     132.782 170.555 133.728  1.00 72.35      6    C  
ATOM   1228  O   PRO A 133     132.727 169.466 134.307  1.00 72.35      6    O  
ATOM   1229  CB  PRO A 133     131.585 172.538 134.728  1.00 72.35      6    C  
ATOM   1230  CG  PRO A 133     131.501 173.500 133.610  1.00 72.35      6    C  
ATOM   1231  CD  PRO A 133     132.904 173.945 133.294  1.00 72.35      6    C  
ATOM   1232  N   GLU A 134     132.717 170.662 132.401  1.00 77.05      6    N  
ATOM   1233  HN  GLU A 134     132.805 171.589 131.984  1.00  0.00      6    H  
ATOM   1234  CA  GLU A 134     132.526 169.514 131.513  1.00 77.05      6    C  
ATOM   1235  C   GLU A 134     133.641 169.497 130.477  1.00 77.05      6    C  
ATOM   1236  O   GLU A 134     133.439 169.888 129.320  1.00 77.05      6    O  
ATOM   1237  CB  GLU A 134     131.156 169.560 130.839  1.00 77.05      6    C  
ATOM   1238  CG  GLU A 134     130.008 169.211 131.760  1.00 77.05      6    C  
ATOM   1239  CD  GLU A 134     129.300 170.434 132.301  1.00 77.05      6    C  
ATOM   1240  OE1 GLU A 134     129.600 171.551 131.833  1.00 77.05      6    O  
ATOM   1241  OE2 GLU A 134     128.442 170.276 133.194  1.00 77.05      6    O  
ATOM   1242  N   PRO A 135     134.829 169.037 130.853  1.00 75.79      6    N  
ATOM   1243  CA  PRO A 135     135.975 169.130 129.944  1.00 75.79      6    C  
ATOM   1244  C   PRO A 135     136.109 167.950 128.996  1.00 75.79      6    C  
ATOM   1245  O   PRO A 135     135.343 166.985 129.068  1.00 75.79      6    O  
ATOM   1246  CB  PRO A 135     137.160 169.199 130.908  1.00 75.79      6    C  
ATOM   1247  CG  PRO A 135     136.719 168.376 132.051  1.00 75.79      6    C  
ATOM   1248  CD  PRO A 135     135.225 168.528 132.175  1.00 75.79      6    C  
ATOM   1249  N   THR A 136     137.093 168.024 128.107  1.00 79.31      6    N  
ATOM   1250  HN  THR A 136     137.643 168.882 128.069  1.00  0.00      6    H  
ATOM   1251  CA  THR A 136     137.430 166.952 127.186  1.00 79.31      6    C  
ATOM   1252  C   THR A 136     138.788 166.376 127.558  1.00 79.31      6    C  
ATOM   1253  O   THR A 136     139.548 166.973 128.323  1.00 79.31      6    O  
ATOM   1254  CB  THR A 136     137.463 167.452 125.743  1.00 79.31      6    C  
ATOM   1255  CG2 THR A 136     136.255 168.331 125.464  1.00 79.31      6    C  
ATOM   1256  OG1 THR A 136     138.651 168.223 125.537  1.00 79.31      6    O  
ATOM   1257  HG1 THR A 136     139.406 167.674 125.711  1.00  0.00      6    H  
ATOM   1258  N   LEU A 137     139.092 165.202 126.999  1.00 80.50      6    N  
ATOM   1259  HN  LEU A 137     138.440 164.763 126.349  1.00  0.00      6    H  
ATOM   1260  CA  LEU A 137     140.357 164.547 127.318  1.00 80.50      6    C  
ATOM   1261  C   LEU A 137     141.542 165.367 126.828  1.00 80.50      6    C  
ATOM   1262  O   LEU A 137     142.640 165.280 127.394  1.00 80.50      6    O  
ATOM   1263  CB  LEU A 137     140.381 163.145 126.712  1.00 80.50      6    C  
ATOM   1264  CG  LEU A 137     141.602 162.275 126.996  1.00 80.50      6    C  
ATOM   1265  CD1 LEU A 137     141.720 162.001 128.483  1.00 80.50      6    C  
ATOM   1266  CD2 LEU A 137     141.520 160.979 126.210  1.00 80.50      6    C  
ATOM   1267  N   ASP A 138     141.327 166.182 125.792  1.00 80.88      6    N  
ATOM   1268  HN  ASP A 138     140.408 166.196 125.350  1.00  0.00      6    H  
ATOM   1269  CA  ASP A 138     142.378 167.052 125.280  1.00 80.88      6    C  
ATOM   1270  C   ASP A 138     142.871 168.002 126.361  1.00 80.88      6    C  
ATOM   1271  O   ASP A 138     144.076 168.107 126.611  1.00 80.88      6    O  
ATOM   1272  CB  ASP A 138     141.850 167.841 124.082  1.00 80.88      6    C  
ATOM   1273  CG  ASP A 138     141.590 166.967 122.876  1.00 80.88      6    C  
ATOM   1274  OD1 ASP A 138     142.277 165.936 122.725  1.00 80.88      6    O  
ATOM   1275  OD2 ASP A 138     140.696 167.314 122.077  1.00 80.88      6    O  
ATOM   1276  N   GLN A 139     141.942 168.688 127.029  1.00 76.67      6    N  
ATOM   1277  HN  GLN A 139     140.958 168.566 126.791  1.00  0.00      6    H  
ATOM   1278  CA  GLN A 139     142.315 169.610 128.094  1.00 76.67      6    C  
ATOM   1279  C   GLN A 139     142.969 168.875 129.254  1.00 76.67      6    C  
ATOM   1280  O   GLN A 139     143.944 169.364 129.838  1.00 76.67      6    O  
ATOM   1281  CB  GLN A 139     141.081 170.370 128.568  1.00 76.67      6    C  
ATOM   1282  CG  GLN A 139     140.162 170.783 127.447  1.00 76.67      6    C  
ATOM   1283  CD  GLN A 139     139.017 171.642 127.927  1.00 76.67      6    C  
ATOM   1284  NE2 GLN A 139     137.988 171.769 127.104  1.00 76.67      6    N  
ATOM   1285 1HE2 GLN A 139     137.214 172.349 127.428  1.00  0.00      6    H  
ATOM   1286 2HE2 GLN A 139     137.958 171.321 126.188  1.00  0.00      6    H  
ATOM   1287  OE1 GLN A 139     139.053 172.181 129.030  1.00 76.67      6    O  
ATOM   1288  N   LEU A 140     142.444 167.698 129.600  1.00 76.73      6    N  
ATOM   1289  HN  LEU A 140     141.655 167.323 129.074  1.00  0.00      6    H  
ATOM   1290  CA  LEU A 140     142.987 166.943 130.722  1.00 76.73      6    C  
ATOM   1291  C   LEU A 140     144.432 166.546 130.474  1.00 76.73      6    C  
ATOM   1292  O   LEU A 140     145.265 166.615 131.383  1.00 76.73      6    O  
ATOM   1293  CB  LEU A 140     142.134 165.703 130.991  1.00 76.73      6    C  
ATOM   1294  CG  LEU A 140     140.974 165.799 131.986  1.00 76.73      6    C  
ATOM   1295  CD1 LEU A 140     141.495 166.140 133.376  1.00 76.73      6    C  
ATOM   1296  CD2 LEU A 140     139.923 166.796 131.548  1.00 76.73      6    C  
ATOM   1297  N   THR A 141     144.753 166.125 129.251  1.00 76.99      6    N  
ATOM   1298  HN  THR A 141     144.038 166.052 128.527  1.00  0.00      6    H  
ATOM   1299  CA  THR A 141     146.135 165.771 128.959  1.00 76.99      6    C  
ATOM   1300  C   THR A 141     147.001 166.986 128.659  1.00 76.99      6    C  
ATOM   1301  O   THR A 141     148.230 166.875 128.706  1.00 76.99      6    O  
ATOM   1302  CB  THR A 141     146.208 164.780 127.797  1.00 76.99      6    C  
ATOM   1303  CG2 THR A 141     145.818 165.442 126.495  1.00 76.99      6    C  
ATOM   1304  OG1 THR A 141     147.546 164.280 127.687  1.00 76.99      6    O  
ATOM   1305  HG1 THR A 141     147.791 163.864 128.505  1.00  0.00      6    H  
ATOM   1306  N   ASP A 142     146.397 168.139 128.358  1.00 75.89      6    N  
ATOM   1307  HN  ASP A 142     145.387 168.163 128.215  1.00  0.00      6    H  
ATOM   1308  CA  ASP A 142     147.179 169.364 128.234  1.00 75.89      6    C  
ATOM   1309  C   ASP A 142     147.584 169.902 129.597  1.00 75.89      6    C  
ATOM   1310  O   ASP A 142     148.645 170.518 129.735  1.00 75.89      6    O  
ATOM   1311  CB  ASP A 142     146.395 170.426 127.464  1.00 75.89      6    C  
ATOM   1312  CG  ASP A 142     146.217 170.077 126.000  1.00 75.89      6    C  
ATOM   1313  OD1 ASP A 142     147.089 169.378 125.442  1.00 75.89      6    O  
ATOM   1314  OD2 ASP A 142     145.205 170.504 125.406  1.00 75.89      6    O  
ATOM   1315  N   ALA A 143     146.745 169.684 130.610  1.00 69.87      6    N  
ATOM   1316  HN  ALA A 143     145.897 169.139 130.453  1.00  0.00      6    H  
ATOM   1317  CA  ALA A 143     147.023 170.214 131.940  1.00 69.87      6    C  
ATOM   1318  C   ALA A 143     148.229 169.563 132.597  1.00 69.87      6    C  
ATOM   1319  O   ALA A 143     148.908 170.214 133.396  1.00 69.87      6    O  
ATOM   1320  CB  ALA A 143     145.808 170.040 132.846  1.00 69.87      6    C  
ATOM   1321  N   LEU A 144     148.520 168.307 132.278  1.00 66.59      6    N  
ATOM   1322  HN  LEU A 144     148.035 167.871 131.494  1.00  0.00      6    H  
ATOM   1323  CA  LEU A 144     149.508 167.534 133.012  1.00 66.59      6    C  
ATOM   1324  C   LEU A 144     150.839 167.430 132.287  1.00 66.59      6    C  
ATOM   1325  O   LEU A 144     151.683 166.620 132.678  1.00 66.59      6    O  
ATOM   1326  CB  LEU A 144     148.955 166.142 133.308  1.00 66.59      6    C  
ATOM   1327  CG  LEU A 144     147.803 166.112 134.311  1.00 66.59      6    C  
ATOM   1328  CD1 LEU A 144     146.826 165.009 133.966  1.00 66.59      6    C  
ATOM   1329  CD2 LEU A 144     148.341 165.923 135.712  1.00 66.59      6    C  
ATOM   1330  N   GLY A 145     151.058 168.245 131.255  1.00 66.12      6    N  
ATOM   1331  HN  GLY A 145     150.343 168.921 130.986  1.00  0.00      6    H  
ATOM   1332  CA  GLY A 145     152.301 168.182 130.510  1.00 66.12      6    C  
ATOM   1333  C   GLY A 145     153.525 168.587 131.302  1.00 66.12      6    C  
ATOM   1334  O   GLY A 145     154.637 168.184 130.952  1.00 66.12      6    O  
ATOM   1335  N   GLY A 146     153.353 169.373 132.355  1.00 66.37      6    N  
ATOM   1336  HN  GLY A 146     152.417 169.695 132.600  1.00  0.00      6    H  
ATOM   1337  CA  GLY A 146     154.485 169.777 133.159  1.00 66.37      6    C  
ATOM   1338  C   GLY A 146     154.637 168.944 134.411  1.00 66.37      6    C  
ATOM   1339  O   GLY A 146     155.622 169.081 135.141  1.00 66.37      6    O  
ATOM   1340  N   ASN A 147     153.661 168.077 134.668  1.00 59.77      6    N  
ATOM   1341  HN  ASN A 147     152.875 168.016 134.020  1.00  0.00      6    H  
ATOM   1342  CA  ASN A 147     153.672 167.212 135.838  1.00 59.77      6    C  
ATOM   1343  C   ASN A 147     154.418 165.928 135.512  1.00 59.77      6    C  
ATOM   1344  O   ASN A 147     154.080 165.240 134.547  1.00 59.77      6    O  
ATOM   1345  CB  ASN A 147     152.246 166.896 136.278  1.00 59.77      6    C  
ATOM   1346  CG  ASN A 147     151.631 168.001 137.097  1.00 59.77      6    C  
ATOM   1347  ND2 ASN A 147     150.468 168.473 136.675  1.00 59.77      6    N  
ATOM   1348 1HD2 ASN A 147     150.001 168.119 135.840  1.00  0.00      6    H  
ATOM   1349 2HD2 ASN A 147     150.052 169.221 137.229  1.00  0.00      6    H  
ATOM   1350  OD1 ASN A 147     152.193 168.427 138.102  1.00 59.77      6    O  
ATOM   1351  N   LEU A 148     155.421 165.601 136.320  1.00 58.18      6    N  
ATOM   1352  HN  LEU A 148     155.605 166.182 137.138  1.00  0.00      6    H  
ATOM   1353  CA  LEU A 148     156.265 164.442 136.077  1.00 58.18      6    C  
ATOM   1354  C   LEU A 148     156.019 163.352 137.112  1.00 58.18      6    C  
ATOM   1355  O   LEU A 148     155.525 163.602 138.214  1.00 58.18      6    O  
ATOM   1356  CB  LEU A 148     157.747 164.818 136.095  1.00 58.18      6    C  
ATOM   1357  CG  LEU A 148     158.274 165.743 135.006  1.00 58.18      6    C  
ATOM   1358  CD1 LEU A 148     159.725 166.074 135.302  1.00 58.18      6    C  
ATOM   1359  CD2 LEU A 148     158.121 165.129 133.632  1.00 58.18      6    C  
ATOM   1360  N   CYS A 149     156.396 162.131 136.737  1.00 58.00      6    N  
ATOM   1361  HN  CYS A 149     156.776 162.002 135.799  1.00  0.00      6    H  
ATOM   1362  CA  CYS A 149     156.287 160.970 137.616  1.00 58.00      6    C  
ATOM   1363  C   CYS A 149     157.276 159.923 137.137  1.00 58.00      6    C  
ATOM   1364  O   CYS A 149     157.186 159.468 135.995  1.00 58.00      6    O  
ATOM   1365  CB  CYS A 149     154.863 160.411 137.613  1.00 58.00      6    C  
ATOM   1366  SG  CYS A 149     154.636 158.919 138.602  1.00 58.00      6    S  
ATOM   1367  N   ARG A 150     158.223 159.562 137.989  1.00 53.96      6    N  
ATOM   1368  HN  ARG A 150     158.320 160.079 138.863  1.00  0.00      6    H  
ATOM   1369  CA  ARG A 150     159.130 158.455 137.725  1.00 53.96      6    C  
ATOM   1370  C   ARG A 150     158.522 157.112 138.108  1.00 53.96      6    C  
ATOM   1371  O   ARG A 150     159.104 156.068 137.803  1.00 53.96      6    O  
ATOM   1372  CB  ARG A 150     160.444 158.676 138.485  1.00 53.96      6    C  
ATOM   1373  CG  ARG A 150     161.630 157.830 138.050  1.00 53.96      6    C  
ATOM   1374  CD  ARG A 150     162.000 158.029 136.602  1.00 53.96      6    C  
ATOM   1375  NE  ARG A 150     163.432 157.844 136.399  1.00 53.96      6    N  
ATOM   1376  HE  ARG A 150     164.030 157.829 137.225  1.00  0.00      6    H  
ATOM   1377  CZ  ARG A 150     164.012 157.694 135.217  1.00 53.96      6    C  
ATOM   1378  NH1 ARG A 150     163.308 157.679 134.099  1.00 53.96      6    N  
ATOM   1379 1HH1 ARG A 150     162.295 157.785 134.145  1.00  0.00      6    H  
ATOM   1380 2HH1 ARG A 150     163.754 157.564 133.189  1.00  0.00      6    H  
ATOM   1381  NH2 ARG A 150     165.333 157.556 135.157  1.00 53.96      6    N  
ATOM   1382 1HH2 ARG A 150     165.876 157.568 136.020  1.00  0.00      6    H  
ATOM   1383 2HH2 ARG A 150     165.779 157.441 134.247  1.00  0.00      6    H  
ATOM   1384  N   CYS A 151     157.341 157.113 138.725  1.00 56.11      6    N  
ATOM   1385  HN  CYS A 151     156.802 157.978 138.759  1.00  0.00      6    H  
ATOM   1386  CA  CYS A 151     156.796 155.915 139.353  1.00 56.11      6    C  
ATOM   1387  C   CYS A 151     155.801 155.180 138.461  1.00 56.11      6    C  
ATOM   1388  O   CYS A 151     156.030 154.027 138.091  1.00 56.11      6    O  
ATOM   1389  CB  CYS A 151     156.118 156.291 140.680  1.00 56.11      6    C  
ATOM   1390  SG  CYS A 151     157.088 157.349 141.786  1.00 56.11      6    S  
ATOM   1391  N   THR A 152     154.704 155.833 138.088  1.00 57.39      6    N  
ATOM   1392  HN  THR A 152     154.687 156.852 138.115  1.00  0.00      6    H  
ATOM   1393  CA  THR A 152     153.528 155.101 137.641  1.00 57.39      6    C  
ATOM   1394  C   THR A 152     153.427 154.938 136.135  1.00 57.39      6    C  
ATOM   1395  O   THR A 152     152.650 154.096 135.676  1.00 57.39      6    O  
ATOM   1396  CB  THR A 152     152.257 155.790 138.136  1.00 57.39      6    C  
ATOM   1397  CG2 THR A 152     152.396 156.155 139.597  1.00 57.39      6    C  
ATOM   1398  OG1 THR A 152     152.040 156.984 137.380  1.00 57.39      6    O  
ATOM   1399  HG1 THR A 152     151.953 156.755 136.462  1.00  0.00      6    H  
ATOM   1400  N   GLY A 153     154.162 155.716 135.353  1.00 59.30      6    N  
ATOM   1401  HN  GLY A 153     154.842 156.359 135.759  1.00  0.00      6    H  
ATOM   1402  CA  GLY A 153     153.991 155.645 133.920  1.00 59.30      6    C  
ATOM   1403  C   GLY A 153     152.752 156.325 133.390  1.00 59.30      6    C  
ATOM   1404  O   GLY A 153     152.339 156.029 132.265  1.00 59.30      6    O  
ATOM   1405  N   TYR A 154     152.108 157.174 134.192  1.00 63.06      6    N  
ATOM   1406  HN  TYR A 154     152.340 157.156 135.185  1.00  0.00      6    H  
ATOM   1407  CA  TYR A 154     151.092 158.129 133.748  1.00 63.06      6    C  
ATOM   1408  C   TYR A 154     149.819 157.497 133.196  1.00 63.06      6    C  
ATOM   1409  O   TYR A 154     148.885 158.218 132.840  1.00 63.06      6    O  
ATOM   1410  CB  TYR A 154     151.665 159.086 132.692  1.00 63.06      6    C  
ATOM   1411  CG  TYR A 154     152.986 159.734 133.055  1.00 63.06      6    C  
ATOM   1412  CD1 TYR A 154     153.037 160.835 133.897  1.00 63.06      6    C  
ATOM   1413  CD2 TYR A 154     154.180 159.255 132.538  1.00 63.06      6    C  
ATOM   1414  CE1 TYR A 154     154.240 161.423 134.224  1.00 63.06      6    C  
ATOM   1415  CE2 TYR A 154     155.383 159.840 132.855  1.00 63.06      6    C  
ATOM   1416  CZ  TYR A 154     155.409 160.920 133.696  1.00 63.06      6    C  
ATOM   1417  OH  TYR A 154     156.616 161.497 134.008  1.00 63.06      6    O  
ATOM   1418  HH  TYR A 154     156.634 162.246 134.592  1.00  0.00      6    H  
ATOM   1419  N   ARG A 155     149.751 156.175 133.128  1.00 65.96      6    N  
ATOM   1420  HN  ARG A 155     150.530 155.610 133.466  1.00  0.00      6    H  
ATOM   1421  CA  ARG A 155     148.568 155.521 132.573  1.00 65.96      6    C  
ATOM   1422  C   ARG A 155     147.404 155.520 133.568  1.00 65.96      6    C  
ATOM   1423  O   ARG A 155     146.289 155.895 133.181  1.00 65.96      6    O  
ATOM   1424  CB  ARG A 155     148.914 154.097 132.112  1.00 65.96      6    C  
ATOM   1425  CG  ARG A 155     147.818 153.326 131.370  1.00 65.96      6    C  
ATOM   1426  CD  ARG A 155     146.866 152.563 132.291  1.00 65.96      6    C  
ATOM   1427  NE  ARG A 155     147.532 151.547 133.098  1.00 65.96      6    N  
ATOM   1428  HE  ARG A 155     148.369 151.107 132.716  1.00  0.00      6    H  
ATOM   1429  CZ  ARG A 155     147.119 151.158 134.297  1.00 65.96      6    C  
ATOM   1430  NH1 ARG A 155     146.029 151.662 134.851  1.00 65.96      6    N  
ATOM   1431 1HH1 ARG A 155     145.492 152.366 134.345  1.00  0.00      6    H  
ATOM   1432 2HH1 ARG A 155     145.711 151.363 135.773  1.00  0.00      6    H  
ATOM   1433  NH2 ARG A 155     147.819 150.240 134.956  1.00 65.96      6    N  
ATOM   1434 1HH2 ARG A 155     148.660 149.851 134.529  1.00  0.00      6    H  
ATOM   1435 2HH2 ARG A 155     147.501 149.941 135.878  1.00  0.00      6    H  
ATOM   1436  N   PRO A 156     147.580 155.085 134.828  1.00 65.43      6    N  
ATOM   1437  CA  PRO A 156     146.439 155.135 135.753  1.00 65.43      6    C  
ATOM   1438  C   PRO A 156     145.954 156.541 136.036  1.00 65.43      6    C  
ATOM   1439  O   PRO A 156     144.773 156.732 136.346  1.00 65.43      6    O  
ATOM   1440  CB  PRO A 156     146.985 154.457 137.013  1.00 65.43      6    C  
ATOM   1441  CG  PRO A 156     148.430 154.651 136.936  1.00 65.43      6    C  
ATOM   1442  CD  PRO A 156     148.753 154.494 135.502  1.00 65.43      6    C  
ATOM   1443  N   ILE A 157     146.832 157.537 135.926  1.00 66.07      6    N  
ATOM   1444  HN  ILE A 157     147.814 157.326 135.748  1.00  0.00      6    H  
ATOM   1445  CA  ILE A 157     146.406 158.926 136.057  1.00 66.07      6    C  
ATOM   1446  C   ILE A 157     145.451 159.298 134.932  1.00 66.07      6    C  
ATOM   1447  O   ILE A 157     144.424 159.949 135.157  1.00 66.07      6    O  
ATOM   1448  CB  ILE A 157     147.637 159.847 136.098  1.00 66.07      6    C  
ATOM   1449  CG1 ILE A 157     148.617 159.342 137.161  1.00 66.07      6    C  
ATOM   1450  CG2 ILE A 157     147.216 161.272 136.374  1.00 66.07      6    C  
ATOM   1451  CD1 ILE A 157     150.043 159.733 136.938  1.00 66.07      6    C  
ATOM   1452  N   ILE A 158     145.759 158.869 133.707  1.00 69.32      6    N  
ATOM   1453  HN  ILE A 158     146.631 158.361 133.556  1.00  0.00      6    H  
ATOM   1454  CA  ILE A 158     144.866 159.116 132.580  1.00 69.32      6    C  
ATOM   1455  C   ILE A 158     143.560 158.346 132.750  1.00 69.32      6    C  
ATOM   1456  O   ILE A 158     142.480 158.837 132.396  1.00 69.32      6    O  
ATOM   1457  CB  ILE A 158     145.580 158.760 131.263  1.00 69.32      6    C  
ATOM   1458  CG1 ILE A 158     146.735 159.731 131.017  1.00 69.32      6    C  
ATOM   1459  CG2 ILE A 158     144.610 158.781 130.092  1.00 69.32      6    C  
ATOM   1460  CD1 ILE A 158     147.734 159.250 129.998  1.00 69.32      6    C  
ATOM   1461  N   ASP A 159     143.637 157.130 133.298  1.00 71.00      6    N  
ATOM   1462  HN  ASP A 159     144.549 156.734 133.527  1.00  0.00      6    H  
ATOM   1463  CA  ASP A 159     142.425 156.364 133.571  1.00 71.00      6    C  
ATOM   1464  C   ASP A 159     141.540 157.077 134.583  1.00 71.00      6    C  
ATOM   1465  O   ASP A 159     140.312 157.094 134.445  1.00 71.00      6    O  
ATOM   1466  CB  ASP A 159     142.785 154.969 134.078  1.00 71.00      6    C  
ATOM   1467  CG  ASP A 159     143.266 154.049 132.975  1.00 71.00      6    C  
ATOM   1468  OD1 ASP A 159     143.021 154.354 131.790  1.00 71.00      6    O  
ATOM   1469  OD2 ASP A 159     143.876 153.009 133.299  1.00 71.00      6    O  
ATOM   1470  N   ALA A 160     142.150 157.658 135.618  1.00 72.76      6    N  
ATOM   1471  HN  ALA A 160     143.158 157.549 135.733  1.00  0.00      6    H  
ATOM   1472  CA  ALA A 160     141.397 158.446 136.587  1.00 72.76      6    C  
ATOM   1473  C   ALA A 160     140.790 159.680 135.936  1.00 72.76      6    C  
ATOM   1474  O   ALA A 160     139.648 160.051 136.229  1.00 72.76      6    O  
ATOM   1475  CB  ALA A 160     142.303 158.847 137.749  1.00 72.76      6    C  
ATOM   1476  N   CYS A 161     141.548 160.325 135.045  1.00 75.24      6    N  
ATOM   1477  HN  CYS A 161     142.490 159.986 134.849  1.00  0.00      6    H  
ATOM   1478  CA  CYS A 161     141.051 161.506 134.347  1.00 75.24      6    C  
ATOM   1479  C   CYS A 161     139.836 161.179 133.489  1.00 75.24      6    C  
ATOM   1480  O   CYS A 161     138.885 161.965 133.425  1.00 75.24      6    O  
ATOM   1481  CB  CYS A 161     142.161 162.102 133.483  1.00 75.24      6    C  
ATOM   1482  SG  CYS A 161     143.437 162.981 134.392  1.00 75.24      6    S  
ATOM   1483  N   LYS A 162     139.850 160.018 132.829  1.00 75.88      6    N  
ATOM   1484  HN  LYS A 162     140.614 159.362 132.991  1.00  0.00      6    H  
ATOM   1485  CA  LYS A 162     138.796 159.667 131.880  1.00 75.88      6    C  
ATOM   1486  C   LYS A 162     137.414 159.632 132.516  1.00 75.88      6    C  
ATOM   1487  O   LYS A 162     136.416 159.787 131.805  1.00 75.88      6    O  
ATOM   1488  CB  LYS A 162     139.099 158.312 131.244  1.00 75.88      6    C  
ATOM   1489  CG  LYS A 162     140.032 158.378 130.052  1.00 75.88      6    C  
ATOM   1490  CD  LYS A 162     139.319 158.858 128.802  1.00 75.88      6    C  
ATOM   1491  CE  LYS A 162     138.474 157.756 128.189  1.00 75.88      6    C  
ATOM   1492  NZ  LYS A 162     137.887 158.173 126.887  1.00 75.88      6    N  
ATOM   1493  HZ1 LYS A 162     137.319 157.433 126.475  1.00  0.00      6    H  
ATOM   1494  HZ2 LYS A 162     138.607 158.493 126.240  1.00  0.00      6    H  
ATOM   1495  HZ3 LYS A 162     137.358 159.040 126.978  1.00  0.00      6    H  
ATOM   1496  N   THR A 163     137.330 159.426 133.832  1.00 76.82      6    N  
ATOM   1497  HN  THR A 163     138.176 159.235 134.370  1.00  0.00      6    H  
ATOM   1498  CA  THR A 163     136.038 159.472 134.507  1.00 76.82      6    C  
ATOM   1499  C   THR A 163     135.430 160.867 134.461  1.00 76.82      6    C  
ATOM   1500  O   THR A 163     134.202 161.009 134.482  1.00 76.82      6    O  
ATOM   1501  CB  THR A 163     136.185 159.004 135.953  1.00 76.82      6    C  
ATOM   1502  CG2 THR A 163     136.667 157.569 135.999  1.00 76.82      6    C  
ATOM   1503  OG1 THR A 163     137.132 159.840 136.630  1.00 76.82      6    O  
ATOM   1504  HG1 THR A 163     137.223 159.549 137.530  1.00  0.00      6    H  
ATOM   1505  N   PHE A 164     136.270 161.901 134.402  1.00 77.87      6    N  
ATOM   1506  HN  PHE A 164     137.272 161.723 134.466  1.00  0.00      6    H  
ATOM   1507  CA  PHE A 164     135.810 163.275 134.249  1.00 77.87      6    C  
ATOM   1508  C   PHE A 164     135.499 163.637 132.806  1.00 77.87      6    C  
ATOM   1509  O   PHE A 164     134.577 164.423 132.559  1.00 77.87      6    O  
ATOM   1510  CB  PHE A 164     136.863 164.244 134.784  1.00 77.87      6    C  
ATOM   1511  CG  PHE A 164     137.156 164.077 136.239  1.00 77.87      6    C  
ATOM   1512  CD1 PHE A 164     136.179 164.308 137.183  1.00 77.87      6    C  
ATOM   1513  CD2 PHE A 164     138.407 163.678 136.663  1.00 77.87      6    C  
ATOM   1514  CE1 PHE A 164     136.450 164.159 138.523  1.00 77.87      6    C  
ATOM   1515  CE2 PHE A 164     138.679 163.521 138.004  1.00 77.87      6    C  
ATOM   1516  CZ  PHE A 164     137.698 163.761 138.933  1.00 77.87      6    C  
ATOM   1517  N   CYS A 165     136.247 163.080 131.852  1.00 86.99      6    N  
ATOM   1518  HN  CYS A 165     136.955 162.396 132.120  1.00  0.00      6    H  
ATOM   1519  CA  CYS A 165     136.091 163.411 130.441  1.00 86.99      6    C  
ATOM   1520  C   CYS A 165     134.702 163.077 129.929  1.00 86.99      6    C  
ATOM   1521  O   CYS A 165     134.349 161.902 129.800  1.00 86.99      6    O  
ATOM   1522  CB  CYS A 165     137.128 162.675 129.597  1.00 86.99      6    C  
ATOM   1523  SG  CYS A 165     137.035 163.083 127.844  1.00 86.99      6    S  
ATOM   1524  N   LYS A 166     133.916 164.101 129.619  1.00 92.95      6    N  
ATOM   1525  HN  LYS A 166     134.289 165.047 129.702  1.00  0.00      6    H  
ATOM   1526  CA  LYS A 166     132.543 163.929 129.166  1.00 92.95      6    C  
ATOM   1527  C   LYS A 166     132.452 164.357 127.708  1.00 92.95      6    C  
ATOM   1528  O   LYS A 166     132.827 165.482 127.363  1.00 92.95      6    O  
ATOM   1529  CB  LYS A 166     131.578 164.739 130.030  1.00 92.95      6    C  
ATOM   1530  CG  LYS A 166     130.137 164.630 129.600  1.00 92.95      6    C  
ATOM   1531  CD  LYS A 166     129.651 163.197 129.734  1.00 92.95      6    C  
ATOM   1532  CE  LYS A 166     128.443 162.932 128.850  1.00 92.95      6    C  
ATOM   1533  NZ  LYS A 166     128.760 163.092 127.406  1.00 92.95      6    N  
ATOM   1534  HZ1 LYS A 166     127.949 162.914 126.813  1.00  0.00      6    H  
ATOM   1535  HZ2 LYS A 166     129.551 162.509 127.135  1.00  0.00      6    H  
ATOM   1536  HZ3 LYS A 166     129.163 164.010 127.216  1.00  0.00      6    H  
ATOM   1537  N   THR A 167     131.955 163.460 126.862  1.00 97.15      6    N  
ATOM   1538  HN  THR A 167     131.683 162.543 127.217  1.00  0.00      6    H  
ATOM   1539  CA  THR A 167     131.786 163.746 125.442  1.00 97.15      6    C  
ATOM   1540  C   THR A 167     130.731 162.830 124.831  1.00 97.15      6    C  
ATOM   1541  O   THR A 167     129.586 162.797 125.280  1.00 97.15      6    O  
ATOM   1542  CB  THR A 167     133.104 163.580 124.667  1.00 97.15      6    C  
ATOM   1543  CG2 THR A 167     133.494 162.114 124.603  1.00 97.15      6    C  
ATOM   1544  OG1 THR A 167     132.947 164.088 123.336  1.00 97.15      6    O  
ATOM   1545  HG1 THR A 167     133.761 163.985 122.857  1.00  0.00      6    H  
ATOM   1546  N   THR A 213     128.953 171.950 143.901  1.00102.37      6    N  
ATOM   1547  HN1 THR A 213     129.894 171.559 143.866  1.00  0.00      6    H  
ATOM   1548  HN2 THR A 213     128.425 171.732 143.056  1.00  0.00      6    H  
ATOM   1549  HN3 THR A 213     128.370 171.461 144.580  1.00  0.00      6    H  
ATOM   1550  CA  THR A 213     128.985 173.385 144.157  1.00102.37      6    C  
ATOM   1551  C   THR A 213     129.705 173.695 145.468  1.00102.37      6    C  
ATOM   1552  O   THR A 213     129.778 174.849 145.888  1.00102.37      6    O  
ATOM   1553  CB  THR A 213     127.562 173.976 144.210  1.00102.37      6    C  
ATOM   1554  CG2 THR A 213     126.804 173.426 145.406  1.00102.37      6    C  
ATOM   1555  OG1 THR A 213     127.635 175.403 144.317  1.00102.37      6    O  
ATOM   1556  HG1 THR A 213     128.109 175.747 143.569  1.00  0.00      6    H  
ATOM   1557  N   GLN A 214     130.241 172.657 146.111  1.00100.21      6    N  
ATOM   1558  HN  GLN A 214     130.222 171.741 145.664  1.00  0.00      6    H  
ATOM   1559  CA  GLN A 214     130.853 172.780 147.427  1.00100.21      6    C  
ATOM   1560  C   GLN A 214     132.331 173.145 147.362  1.00100.21      6    C  
ATOM   1561  O   GLN A 214     133.065 172.891 148.325  1.00100.21      6    O  
ATOM   1562  CB  GLN A 214     130.674 171.482 148.219  1.00100.21      6    C  
ATOM   1563  CG  GLN A 214     129.230 171.130 148.539  1.00100.21      6    C  
ATOM   1564  CD  GLN A 214     128.570 170.314 147.446  1.00100.21      6    C  
ATOM   1565  NE2 GLN A 214     127.243 170.278 147.454  1.00100.21      6    N  
ATOM   1566 1HE2 GLN A 214     126.799 169.729 146.718  1.00  0.00      6    H  
ATOM   1567 2HE2 GLN A 214     126.684 170.766 148.154  1.00  0.00      6    H  
ATOM   1568  OE1 GLN A 214     129.245 169.725 146.600  1.00100.21      6    O  
ATOM   1569  N   GLU A 215     132.784 173.728 146.258  1.00 90.10      6    N  
ATOM   1570  HN  GLU A 215     132.155 173.877 145.469  1.00  0.00      6    H  
ATOM   1571  CA  GLU A 215     134.170 174.154 146.168  1.00 90.10      6    C  
ATOM   1572  C   GLU A 215     134.415 175.368 147.054  1.00 90.10      6    C  
ATOM   1573  O   GLU A 215     133.486 176.042 147.506  1.00 90.10      6    O  
ATOM   1574  CB  GLU A 215     134.550 174.465 144.722  1.00 90.10      6    C  
ATOM   1575  CG  GLU A 215     134.287 173.318 143.756  1.00 90.10      6    C  
ATOM   1576  CD  GLU A 215     134.640 171.961 144.347  1.00 90.10      6    C  
ATOM   1577  OE1 GLU A 215     135.801 171.775 144.769  1.00 90.10      6    O  
ATOM   1578  OE2 GLU A 215     133.755 171.080 144.388  1.00 90.10      6    O  
ATOM   1579  N   LEU A 216     135.694 175.628 147.313  1.00 86.14      6    N  
ATOM   1580  HN  LEU A 216     136.418 175.050 146.886  1.00  0.00      6    H  
ATOM   1581  CA  LEU A 216     136.080 176.721 148.193  1.00 86.14      6    C  
ATOM   1582  C   LEU A 216     135.662 178.061 147.609  1.00 86.14      6    C  
ATOM   1583  O   LEU A 216     135.870 178.329 146.423  1.00 86.14      6    O  
ATOM   1584  CB  LEU A 216     137.587 176.703 148.414  1.00 86.14      6    C  
ATOM   1585  CG  LEU A 216     138.177 175.473 149.090  1.00 86.14      6    C  
ATOM   1586  CD1 LEU A 216     139.671 175.665 149.254  1.00 86.14      6    C  
ATOM   1587  CD2 LEU A 216     137.504 175.222 150.428  1.00 86.14      6    C  
ATOM   1588  N   ILE A 217     135.078 178.904 148.447  1.00 87.75      6    N  
ATOM   1589  HN  ILE A 217     134.865 178.594 149.395  1.00  0.00      6    H  
ATOM   1590  CA  ILE A 217     134.733 180.257 148.051  1.00 87.75      6    C  
ATOM   1591  C   ILE A 217     135.997 181.104 148.080  1.00 87.75      6    C  
ATOM   1592  O   ILE A 217     137.009 180.735 148.680  1.00 87.75      6    O  
ATOM   1593  CB  ILE A 217     133.652 180.860 148.967  1.00 87.75      6    C  
ATOM   1594  CG1 ILE A 217     134.175 180.950 150.401  1.00 87.75      6    C  
ATOM   1595  CG2 ILE A 217     132.384 180.025 148.919  1.00 87.75      6    C  
ATOM   1596  CD1 ILE A 217     133.288 181.734 151.337  1.00 87.75      6    C  
ATOM   1597  N   PHE A 218     135.941 182.250 147.416  1.00 87.99      6    N  
ATOM   1598  HN  PHE A 218     135.149 182.448 146.805  1.00  0.00      6    H  
ATOM   1599  CA  PHE A 218     137.010 183.223 147.560  1.00 87.99      6    C  
ATOM   1600  C   PHE A 218     137.017 183.750 148.993  1.00 87.99      6    C  
ATOM   1601  O   PHE A 218     135.955 183.859 149.615  1.00 87.99      6    O  
ATOM   1602  CB  PHE A 218     136.826 184.370 146.567  1.00 87.99      6    C  
ATOM   1603  CG  PHE A 218     138.086 185.133 146.274  1.00 87.99      6    C  
ATOM   1604  CD1 PHE A 218     139.217 184.489 145.800  1.00 87.99      6    C  
ATOM   1605  CD2 PHE A 218     138.132 186.501 146.451  1.00 87.99      6    C  
ATOM   1606  CE1 PHE A 218     140.373 185.194 145.541  1.00 87.99      6    C  
ATOM   1607  CE2 PHE A 218     139.280 187.206 146.175  1.00 87.99      6    C  
ATOM   1608  CZ  PHE A 218     140.402 186.552 145.729  1.00 87.99      6    C  
ATOM   1609  N   PRO A 219     138.190 184.030 149.557  1.00 88.77      6    N  
ATOM   1610  CA  PRO A 219     138.261 184.554 150.922  1.00 88.77      6    C  
ATOM   1611  C   PRO A 219     137.449 185.826 151.065  1.00 88.77      6    C  
ATOM   1612  O   PRO A 219     137.408 186.652 150.142  1.00 88.77      6    O  
ATOM   1613  CB  PRO A 219     139.755 184.829 151.107  1.00 88.77      6    C  
ATOM   1614  CG  PRO A 219     140.414 183.831 150.237  1.00 88.77      6    C  
ATOM   1615  CD  PRO A 219     139.506 183.582 149.073  1.00 88.77      6    C  
ATOM   1616  N   PRO A 220     136.773 186.005 152.203  1.00 91.23      6    N  
ATOM   1617  CA  PRO A 220     135.815 187.118 152.322  1.00 91.23      6    C  
ATOM   1618  C   PRO A 220     136.438 188.494 152.175  1.00 91.23      6    C  
ATOM   1619  O   PRO A 220     135.792 189.408 151.649  1.00 91.23      6    O  
ATOM   1620  CB  PRO A 220     135.221 186.915 153.725  1.00 91.23      6    C  
ATOM   1621  CG  PRO A 220     135.543 185.495 154.090  1.00 91.23      6    C  
ATOM   1622  CD  PRO A 220     136.845 185.198 153.429  1.00 91.23      6    C  
ATOM   1623  N   GLU A 221     137.673 188.675 152.636  1.00 91.19      6    N  
ATOM   1624  HN  GLU A 221     138.201 187.886 153.009  1.00  0.00      6    H  
ATOM   1625  CA  GLU A 221     138.268 190.004 152.606  1.00 91.19      6    C  
ATOM   1626  C   GLU A 221     138.690 190.398 151.201  1.00 91.19      6    C  
ATOM   1627  O   GLU A 221     138.437 191.526 150.768  1.00 91.19      6    O  
ATOM   1628  CB  GLU A 221     139.471 190.063 153.539  1.00 91.19      6    C  
ATOM   1629  CG  GLU A 221     139.151 189.965 155.010  1.00 91.19      6    C  
ATOM   1630  CD  GLU A 221     140.401 190.080 155.848  1.00 91.19      6    C  
ATOM   1631  OE1 GLU A 221     141.491 190.178 155.253  1.00 91.19      6    O  
ATOM   1632  OE2 GLU A 221     140.299 190.077 157.089  1.00 91.19      6    O  
ATOM   1633  N   LEU A 222     139.326 189.480 150.473  1.00 90.87      6    N  
ATOM   1634  HN  LEU A 222     139.315 188.505 150.772  1.00  0.00      6    H  
ATOM   1635  CA  LEU A 222     140.037 189.850 149.256  1.00 90.87      6    C  
ATOM   1636  C   LEU A 222     139.107 190.313 148.142  1.00 90.87      6    C  
ATOM   1637  O   LEU A 222     139.566 190.974 147.205  1.00 90.87      6    O  
ATOM   1638  CB  LEU A 222     140.888 188.674 148.780  1.00 90.87      6    C  
ATOM   1639  CG  LEU A 222     142.117 188.332 149.620  1.00 90.87      6    C  
ATOM   1640  CD1 LEU A 222     142.999 187.334 148.885  1.00 90.87      6    C  
ATOM   1641  CD2 LEU A 222     142.896 189.591 149.964  1.00 90.87      6    C  
ATOM   1642  N   MET A 223     137.820 189.991 148.225  1.00 96.11      6    N  
ATOM   1643  HN  MET A 223     137.504 189.398 148.992  1.00  0.00      6    H  
ATOM   1644  CA  MET A 223     136.851 190.464 147.247  1.00 96.11      6    C  
ATOM   1645  C   MET A 223     136.423 191.903 147.494  1.00 96.11      6    C  
ATOM   1646  O   MET A 223     135.823 192.516 146.607  1.00 96.11      6    O  
ATOM   1647  CB  MET A 223     135.643 189.526 147.243  1.00 96.11      6    C  
ATOM   1648  CG  MET A 223     134.862 189.529 148.545  1.00 96.11      6    C  
ATOM   1649  SD  MET A 223     133.483 188.372 148.532  1.00 96.11      6    S  
ATOM   1650  CE  MET A 223     132.825 188.617 150.178  1.00 96.11      6    C  
ATOM   1651  N   ILE A 224     136.720 192.454 148.666  1.00 97.86      6    N  
ATOM   1652  HN  ILE A 224     137.128 191.868 149.394  1.00  0.00      6    H  
ATOM   1653  CA  ILE A 224     136.484 193.864 148.950  1.00 97.86      6    C  
ATOM   1654  C   ILE A 224     137.786 194.659 148.942  1.00 97.86      6    C  
ATOM   1655  O   ILE A 224     137.810 195.812 148.509  1.00 97.86      6    O  
ATOM   1656  CB  ILE A 224     135.750 194.017 150.298  1.00 97.86      6    C  
ATOM   1657  CG1 ILE A 224     134.540 193.085 150.358  1.00 97.86      6    C  
ATOM   1658  CG2 ILE A 224     135.304 195.447 150.498  1.00 97.86      6    C  
ATOM   1659  CD1 ILE A 224     133.553 193.268 149.219  1.00 97.86      6    C  
ATOM   1660  N   MET A 225     138.874 194.047 149.419  1.00 97.88      6    N  
ATOM   1661  HN  MET A 225     138.795 193.092 149.768  1.00  0.00      6    H  
ATOM   1662  CA  MET A 225     140.173 194.713 149.452  1.00 97.88      6    C  
ATOM   1663  C   MET A 225     140.665 195.056 148.054  1.00 97.88      6    C  
ATOM   1664  O   MET A 225     141.381 196.044 147.871  1.00 97.88      6    O  
ATOM   1665  CB  MET A 225     141.187 193.820 150.160  1.00 97.88      6    C  
ATOM   1666  CG  MET A 225     142.544 194.430 150.373  1.00 97.88      6    C  
ATOM   1667  SD  MET A 225     143.600 193.251 151.221  1.00 97.88      6    S  
ATOM   1668  CE  MET A 225     142.874 193.281 152.856  1.00 97.88      6    C  
ATOM   1669  N   ALA A 226     140.304 194.245 147.060  1.00 97.62      6    N  
ATOM   1670  HN  ALA A 226     139.789 193.389 147.266  1.00  0.00      6    H  
ATOM   1671  CA  ALA A 226     140.641 194.574 145.681  1.00 97.62      6    C  
ATOM   1672  C   ALA A 226     139.878 195.804 145.210  1.00 97.62      6    C  
ATOM   1673  O   ALA A 226     140.354 196.544 144.341  1.00 97.62      6    O  
ATOM   1674  CB  ALA A 226     140.355 193.380 144.771  1.00 97.62      6    C  
ATOM   1675  N   GLU A 227     138.690 196.042 145.772  1.00 99.42      6    N  
ATOM   1676  HN  GLU A 227     138.337 195.419 146.498  1.00  0.00      6    H  
ATOM   1677  CA  GLU A 227     137.895 197.190 145.351  1.00 99.42      6    C  
ATOM   1678  C   GLU A 227     138.406 198.487 145.966  1.00 99.42      6    C  
ATOM   1679  O   GLU A 227     138.008 199.577 145.540  1.00 99.42      6    O  
ATOM   1680  CB  GLU A 227     136.422 196.972 145.690  1.00 99.42      6    C  
ATOM   1681  CG  GLU A 227     135.754 195.890 144.850  1.00 99.42      6    C  
ATOM   1682  CD  GLU A 227     134.380 195.515 145.357  1.00 99.42      6    C  
ATOM   1683  OE1 GLU A 227     134.019 195.938 146.475  1.00 99.42      6    O  
ATOM   1684  OE2 GLU A 227     133.661 194.796 144.636  1.00 99.42      6    O  
ATOM   1685  N   LYS A 228     139.268 198.396 146.980  1.00 97.07      6    N  
ATOM   1686  HN  LYS A 228     139.443 197.493 147.421  1.00  0.00      6    H  
ATOM   1687  CA  LYS A 228     139.961 199.587 147.459  1.00 97.07      6    C  
ATOM   1688  C   LYS A 228     140.979 200.027 146.417  1.00 97.07      6    C  
ATOM   1689  O   LYS A 228     141.480 199.215 145.635  1.00 97.07      6    O  
ATOM   1690  CB  LYS A 228     140.647 199.322 148.799  1.00 97.07      6    C  
ATOM   1691  CG  LYS A 228     142.126 199.012 148.698  1.00 97.07      6    C  
ATOM   1692  CD  LYS A 228     142.715 198.617 150.044  1.00 97.07      6    C  
ATOM   1693  CE  LYS A 228     144.191 198.271 149.915  1.00 97.07      6    C  
ATOM   1694  NZ  LYS A 228     144.771 197.797 151.200  1.00 97.07      6    N  
ATOM   1695  HZ1 LYS A 228     145.761 197.565 151.114  1.00  0.00      6    H  
ATOM   1696  HZ2 LYS A 228     144.240 197.012 151.578  1.00  0.00      6    H  
ATOM   1697  HZ3 LYS A 228     144.614 198.473 151.947  1.00  0.00      6    H  
ATOM   1698  N   GLN A 229     141.267 201.328 146.392  1.00 97.68      6    N  
ATOM   1699  HN  GLN A 229     140.920 201.940 147.130  1.00  0.00      6    H  
ATOM   1700  CA  GLN A 229     142.077 201.878 145.312  1.00 97.68      6    C  
ATOM   1701  C   GLN A 229     143.491 201.316 145.297  1.00 97.68      6    C  
ATOM   1702  O   GLN A 229     144.135 201.326 144.242  1.00 97.68      6    O  
ATOM   1703  CB  GLN A 229     142.107 203.405 145.405  1.00 97.68      6    C  
ATOM   1704  CG  GLN A 229     140.727 204.046 145.374  1.00 97.68      6    C  
ATOM   1705  CD  GLN A 229     140.000 203.810 144.062  1.00 97.68      6    C  
ATOM   1706  NE2 GLN A 229     140.706 203.978 142.950  1.00 97.68      6    N  
ATOM   1707 1HE2 GLN A 229     141.689 204.249 142.960  1.00  0.00      6    H  
ATOM   1708 2HE2 GLN A 229     140.218 203.819 142.069  1.00  0.00      6    H  
ATOM   1709  OE1 GLN A 229     138.814 203.483 144.050  1.00 97.68      6    O  
ATOM   1710  N   SER A 230     143.979 200.826 146.441  1.00 92.40      6    N  
ATOM   1711  HN  SER A 230     143.419 200.928 147.287  1.00  0.00      6    H  
ATOM   1712  CA  SER A 230     145.277 200.149 146.545  1.00 92.40      6    C  
ATOM   1713  C   SER A 230     146.410 201.015 146.007  1.00 92.40      6    C  
ATOM   1714  O   SER A 230     147.392 200.504 145.470  1.00 92.40      6    O  
ATOM   1715  CB  SER A 230     145.256 198.792 145.831  1.00 92.40      6    C  
ATOM   1716  OG  SER A 230     144.667 197.788 146.640  1.00 92.40      6    O  
ATOM   1717  HG  SER A 230     144.654 196.947 146.198  1.00  0.00      6    H  
ATOM   1718  N   GLN A 231     146.286 202.334 146.173  1.00 84.76      6    N  
ATOM   1719  HN  GLN A 231     145.519 202.685 146.746  1.00  0.00      6    H  
ATOM   1720  CA  GLN A 231     147.203 203.295 145.568  1.00 84.76      6    C  
ATOM   1721  C   GLN A 231     148.615 203.188 146.113  1.00 84.76      6    C  
ATOM   1722  O   GLN A 231     149.538 203.754 145.521  1.00 84.76      6    O  
ATOM   1723  CB  GLN A 231     146.673 204.715 145.779  1.00 84.76      6    C  
ATOM   1724  CG  GLN A 231     146.506 205.121 147.241  1.00 84.76      6    C  
ATOM   1725  CD  GLN A 231     145.172 204.695 147.833  1.00 84.76      6    C  
ATOM   1726  NE2 GLN A 231     144.670 205.477 148.777  1.00 84.76      6    N  
ATOM   1727 1HE2 GLN A 231     145.144 206.319 149.102  1.00  0.00      6    H  
ATOM   1728 2HE2 GLN A 231     143.775 205.191 149.174  1.00  0.00      6    H  
ATOM   1729  OE1 GLN A 231     144.600 203.679 147.441  1.00 84.76      6    O  
ATOM   1730  N   ARG A 232     148.794 202.481 147.217  1.00 81.23      6    N  
ATOM   1731  HN  ARG A 232     147.989 202.028 147.650  1.00  0.00      6    H  
ATOM   1732  CA  ARG A 232     150.100 202.329 147.832  1.00 81.23      6    C  
ATOM   1733  C   ARG A 232     150.984 201.482 146.937  1.00 81.23      6    C  
ATOM   1734  O   ARG A 232     150.684 200.313 146.679  1.00 81.23      6    O  
ATOM   1735  CB  ARG A 232     149.970 201.694 149.212  1.00 81.23      6    C  
ATOM   1736  CG  ARG A 232     149.482 202.645 150.286  1.00 81.23      6    C  
ATOM   1737  CD  ARG A 232     147.963 202.707 150.324  1.00 81.23      6    C  
ATOM   1738  NE  ARG A 232     147.470 203.518 151.427  1.00 81.23      6    N  
ATOM   1739  HE  ARG A 232     147.179 203.039 152.279  1.00  0.00      6    H  
ATOM   1740  CZ  ARG A 232     147.375 204.839 151.394  1.00 81.23      6    C  
ATOM   1741  NH1 ARG A 232     147.783 205.535 150.346  1.00 81.23      6    N  
ATOM   1742 1HH1 ARG A 232     147.710 206.552 150.321  1.00  0.00      6    H  
ATOM   1743 2HH1 ARG A 232     148.179 205.044 149.544  1.00  0.00      6    H  
ATOM   1744  NH2 ARG A 232     146.859 205.479 152.439  1.00 81.23      6    N  
ATOM   1745 1HH2 ARG A 232     146.786 206.496 152.414  1.00  0.00      6    H  
ATOM   1746 2HH2 ARG A 232     146.544 204.942 153.247  1.00  0.00      6    H  
ATOM   1747  N   THR A 233     152.063 202.076 146.449  1.00 76.01      6    N  
ATOM   1748  HN  THR A 233     152.104 203.094 146.400  1.00  0.00      6    H  
ATOM   1749  CA  THR A 233     153.187 201.283 145.984  1.00 76.01      6    C  
ATOM   1750  C   THR A 233     153.777 200.543 147.166  1.00 76.01      6    C  
ATOM   1751  O   THR A 233     154.343 201.160 148.075  1.00 76.01      6    O  
ATOM   1752  CB  THR A 233     154.257 202.148 145.346  1.00 76.01      6    C  
ATOM   1753  CG2 THR A 233     155.464 201.285 145.121  1.00 76.01      6    C  
ATOM   1754  OG1 THR A 233     153.771 202.682 144.111  1.00 76.01      6    O  
ATOM   1755  HG1 THR A 233     153.007 203.228 144.253  1.00  0.00      6    H  
ATOM   1756  N   ARG A 234     153.663 199.227 147.157  1.00 72.69      6    N  
ATOM   1757  HN  ARG A 234     153.269 198.755 146.343  1.00  0.00      6    H  
ATOM   1758  CA  ARG A 234     154.098 198.452 148.303  1.00 72.69      6    C  
ATOM   1759  C   ARG A 234     155.597 198.214 148.228  1.00 72.69      6    C  
ATOM   1760  O   ARG A 234     156.102 197.662 147.249  1.00 72.69      6    O  
ATOM   1761  CB  ARG A 234     153.324 197.141 148.362  1.00 72.69      6    C  
ATOM   1762  CG  ARG A 234     151.819 197.359 148.294  1.00 72.69      6    C  
ATOM   1763  CD  ARG A 234     151.096 196.075 148.046  1.00 72.69      6    C  
ATOM   1764  NE  ARG A 234     151.644 195.389 146.888  1.00 72.69      6    N  
ATOM   1765  HE  ARG A 234     152.624 195.110 146.919  1.00  0.00      6    H  
ATOM   1766  CZ  ARG A 234     150.954 195.103 145.795  1.00 72.69      6    C  
ATOM   1767  NH1 ARG A 234     149.686 195.453 145.667  1.00 72.69      6    N  
ATOM   1768 1HH1 ARG A 234     149.154 195.233 144.825  1.00  0.00      6    H  
ATOM   1769 2HH1 ARG A 234     149.228 195.960 146.425  1.00  0.00      6    H  
ATOM   1770  NH2 ARG A 234     151.550 194.443 144.808  1.00 72.69      6    N  
ATOM   1771 1HH2 ARG A 234     151.018 194.223 143.966  1.00  0.00      6    H  
ATOM   1772 2HH2 ARG A 234     152.529 194.173 144.907  1.00  0.00      6    H  
ATOM   1773  N   VAL A 235     156.306 198.643 149.262  1.00 68.18      6    N  
ATOM   1774  HN  VAL A 235     155.814 199.075 150.044  1.00  0.00      6    H  
ATOM   1775  CA  VAL A 235     157.753 198.526 149.333  1.00 68.18      6    C  
ATOM   1776  C   VAL A 235     158.089 197.497 150.397  1.00 68.18      6    C  
ATOM   1777  O   VAL A 235     157.594 197.579 151.527  1.00 68.18      6    O  
ATOM   1778  CB  VAL A 235     158.408 199.879 149.652  1.00 68.18      6    C  
ATOM   1779  CG1 VAL A 235     159.924 199.800 149.490  1.00 68.18      6    C  
ATOM   1780  CG2 VAL A 235     157.825 200.961 148.765  1.00 68.18      6    C  
ATOM   1781  N   PHE A 236     158.923 196.527 150.035  1.00 67.28      6    N  
ATOM   1782  HN  PHE A 236     159.251 196.503 149.069  1.00  0.00      6    H  
ATOM   1783  CA  PHE A 236     159.390 195.498 150.952  1.00 67.28      6    C  
ATOM   1784  C   PHE A 236     160.909 195.479 150.923  1.00 67.28      6    C  
ATOM   1785  O   PHE A 236     161.515 195.475 149.847  1.00 67.28      6    O  
ATOM   1786  CB  PHE A 236     158.814 194.134 150.579  1.00 67.28      6    C  
ATOM   1787  CG  PHE A 236     157.323 194.135 150.420  1.00 67.28      6    C  
ATOM   1788  CD1 PHE A 236     156.498 194.290 151.520  1.00 67.28      6    C  
ATOM   1789  CD2 PHE A 236     156.746 193.980 149.177  1.00 67.28      6    C  
ATOM   1790  CE1 PHE A 236     155.123 194.291 151.374  1.00 67.28      6    C  
ATOM   1791  CE2 PHE A 236     155.377 193.981 149.028  1.00 67.28      6    C  
ATOM   1792  CZ  PHE A 236     154.564 194.139 150.123  1.00 67.28      6    C  
ATOM   1793  N   GLY A 237     161.527 195.480 152.095  1.00 65.45      6    N  
ATOM   1794  HN  GLY A 237     160.995 195.309 152.948  1.00  0.00      6    H  
ATOM   1795  CA  GLY A 237     162.949 195.721 152.172  1.00 65.45      6    C  
ATOM   1796  C   GLY A 237     163.630 194.844 153.201  1.00 65.45      6    C  
ATOM   1797  O   GLY A 237     163.043 194.439 154.209  1.00 65.45      6    O  
ATOM   1798  N   SER A 238     164.900 194.578 152.926  1.00 70.90      6    N  
ATOM   1799  HN  SER A 238     165.291 194.933 152.054  1.00  0.00      6    H  
ATOM   1800  CA  SER A 238     165.760 193.808 153.802  1.00 70.90      6    C  
ATOM   1801  C   SER A 238     167.137 194.460 153.787  1.00 70.90      6    C  
ATOM   1802  O   SER A 238     167.312 195.564 153.266  1.00 70.90      6    O  
ATOM   1803  CB  SER A 238     165.802 192.341 153.361  1.00 70.90      6    C  
ATOM   1804  OG  SER A 238     164.498 191.819 153.197  1.00 70.90      6    O  
ATOM   1805  HG  SER A 238     164.524 190.910 152.924  1.00  0.00      6    H  
ATOM   1806  N   GLU A 239     168.123 193.771 154.352  1.00 76.16      6    N  
ATOM   1807  HN  GLU A 239     167.920 192.871 154.786  1.00  0.00      6    H  
ATOM   1808  CA  GLU A 239     169.488 194.278 154.362  1.00 76.16      6    C  
ATOM   1809  C   GLU A 239     170.234 193.974 153.075  1.00 76.16      6    C  
ATOM   1810  O   GLU A 239     171.407 194.344 152.958  1.00 76.16      6    O  
ATOM   1811  CB  GLU A 239     170.262 193.693 155.544  1.00 76.16      6    C  
ATOM   1812  CG  GLU A 239     170.640 192.239 155.366  1.00 76.16      6    C  
ATOM   1813  CD  GLU A 239     169.584 191.285 155.884  1.00 76.16      6    C  
ATOM   1814  OE1 GLU A 239     168.429 191.716 156.082  1.00 76.16      6    O  
ATOM   1815  OE2 GLU A 239     169.913 190.099 156.101  1.00 76.16      6    O  
ATOM   1816  N   ARG A 240     169.594 193.300 152.120  1.00 75.07      6    N  
ATOM   1817  HN  ARG A 240     168.615 193.050 152.258  1.00  0.00      6    H  
ATOM   1818  CA  ARG A 240     170.260 192.912 150.885  1.00 75.07      6    C  
ATOM   1819  C   ARG A 240     169.488 193.361 149.654  1.00 75.07      6    C  
ATOM   1820  O   ARG A 240     170.087 193.695 148.630  1.00 75.07      6    O  
ATOM   1821  CB  ARG A 240     170.453 191.397 150.840  1.00 75.07      6    C  
ATOM   1822  CG  ARG A 240     171.658 190.897 151.609  1.00 75.07      6    C  
ATOM   1823  CD  ARG A 240     171.611 189.391 151.749  1.00 75.07      6    C  
ATOM   1824  NE  ARG A 240     171.323 188.751 150.472  1.00 75.07      6    N  
ATOM   1825  HE  ARG A 240     170.362 188.780 150.130  1.00  0.00      6    H  
ATOM   1826  CZ  ARG A 240     172.227 188.134 149.726  1.00 75.07      6    C  
ATOM   1827  NH1 ARG A 240     173.488 188.039 150.110  1.00 75.07      6    N  
ATOM   1828 1HH1 ARG A 240     173.774 188.454 150.997  1.00  0.00      6    H  
ATOM   1829 2HH1 ARG A 240     174.184 187.564 149.536  1.00  0.00      6    H  
ATOM   1830  NH2 ARG A 240     171.855 187.593 148.571  1.00 75.07      6    N  
ATOM   1831 1HH2 ARG A 240     170.882 187.666 148.275  1.00  0.00      6    H  
ATOM   1832 2HH2 ARG A 240     172.551 187.118 147.997  1.00  0.00      6    H  
ATOM   1833  N   MET A 241     168.164 193.385 149.744  1.00 74.18      6    N  
ATOM   1834  HN  MET A 241     167.725 193.331 150.663  1.00  0.00      6    H  
ATOM   1835  CA  MET A 241     167.327 193.486 148.562  1.00 74.18      6    C  
ATOM   1836  C   MET A 241     166.152 194.419 148.822  1.00 74.18      6    C  
ATOM   1837  O   MET A 241     165.663 194.526 149.950  1.00 74.18      6    O  
ATOM   1838  CB  MET A 241     166.840 192.090 148.155  1.00 74.18      6    C  
ATOM   1839  CG  MET A 241     166.014 192.019 146.892  1.00 74.18      6    C  
ATOM   1840  SD  MET A 241     165.612 190.314 146.517  1.00 74.18      6    S  
ATOM   1841  CE  MET A 241     164.573 190.533 145.092  1.00 74.18      6    C  
ATOM   1842  N   MET A 242     165.700 195.090 147.760  1.00 70.18      6    N  
ATOM   1843  HN  MET A 242     166.182 194.969 146.869  1.00  0.00      6    H  
ATOM   1844  CA  MET A 242     164.555 195.984 147.811  1.00 70.18      6    C  
ATOM   1845  C   MET A 242     163.571 195.635 146.707  1.00 70.18      6    C  
ATOM   1846  O   MET A 242     163.961 195.388 145.558  1.00 70.18      6    O  
ATOM   1847  CB  MET A 242     164.983 197.441 147.670  1.00 70.18      6    C  
ATOM   1848  CG  MET A 242     166.010 197.906 148.691  1.00 70.18      6    C  
ATOM   1849  SD  MET A 242     165.274 198.733 150.115  1.00 70.18      6    S  
ATOM   1850  CE  MET A 242     166.724 199.042 151.120  1.00 70.18      6    C  
ATOM   1851  N   TRP A 243     162.288 195.659 147.052  1.00 68.51      6    N  
ATOM   1852  HN  TRP A 243     162.048 195.961 147.996  1.00  0.00      6    H  
ATOM   1853  CA  TRP A 243     161.206 195.277 146.154  1.00 68.51      6    C  
ATOM   1854  C   TRP A 243     160.171 196.391 146.177  1.00 68.51      6    C  
ATOM   1855  O   TRP A 243     159.627 196.712 147.239  1.00 68.51      6    O  
ATOM   1856  CB  TRP A 243     160.598 193.942 146.594  1.00 68.51      6    C  
ATOM   1857  CG  TRP A 243     159.420 193.434 145.802  1.00 68.51      6    C  
ATOM   1858  CD1 TRP A 243     158.195 194.023 145.666  1.00 68.51      6    C  
ATOM   1859  CD2 TRP A 243     159.350 192.203 145.084  1.00 68.51      6    C  
ATOM   1860  CE2 TRP A 243     158.066 192.121 144.519  1.00 68.51      6    C  
ATOM   1861  CE3 TRP A 243     160.253 191.164 144.855  1.00 68.51      6    C  
ATOM   1862  NE1 TRP A 243     157.382 193.249 144.883  1.00 68.51      6    N  
ATOM   1863  HE1 TRP A 243     156.424 193.476 144.615  1.00  0.00      6    H  
ATOM   1864  CZ2 TRP A 243     157.666 191.045 143.743  1.00 68.51      6    C  
ATOM   1865  CZ3 TRP A 243     159.853 190.099 144.088  1.00 68.51      6    C  
ATOM   1866  CH2 TRP A 243     158.572 190.047 143.539  1.00 68.51      6    C  
ATOM   1867  N   PHE A 244     159.899 196.976 145.019  1.00 68.86      6    N  
ATOM   1868  HN  PHE A 244     160.457 196.723 144.204  1.00  0.00      6    H  
ATOM   1869  CA  PHE A 244     158.845 197.958 144.857  1.00 68.86      6    C  
ATOM   1870  C   PHE A 244     157.763 197.363 143.978  1.00 68.86      6    C  
ATOM   1871  O   PHE A 244     158.059 196.781 142.931  1.00 68.86      6    O  
ATOM   1872  CB  PHE A 244     159.377 199.247 144.232  1.00 68.86      6    C  
ATOM   1873  CG  PHE A 244     160.660 199.725 144.830  1.00 68.86      6    C  
ATOM   1874  CD1 PHE A 244     160.654 200.524 145.955  1.00 68.86      6    C  
ATOM   1875  CD2 PHE A 244     161.870 199.376 144.271  1.00 68.86      6    C  
ATOM   1876  CE1 PHE A 244     161.831 200.959 146.510  1.00 68.86      6    C  
ATOM   1877  CE2 PHE A 244     163.044 199.807 144.823  1.00 68.86      6    C  
ATOM   1878  CZ  PHE A 244     163.027 200.602 145.942  1.00 68.86      6    C  
ATOM   1879  N   SER A 245     156.514 197.497 144.408  1.00 71.68      6    N  
ATOM   1880  HN  SER A 245     156.354 197.931 145.317  1.00  0.00      6    H  
ATOM   1881  CA  SER A 245     155.362 197.050 143.635  1.00 71.68      6    C  
ATOM   1882  C   SER A 245     154.495 198.275 143.397  1.00 71.68      6    C  
ATOM   1883  O   SER A 245     153.667 198.640 144.250  1.00 71.68      6    O  
ATOM   1884  CB  SER A 245     154.586 195.955 144.358  1.00 71.68      6    C  
ATOM   1885  OG  SER A 245     153.623 196.520 145.228  1.00 71.68      6    O  
ATOM   1886  HG  SER A 245     153.139 195.838 145.679  1.00  0.00      6    H  
ATOM   1887  N   PRO A 246     154.696 198.973 142.286  1.00 73.04      6    N  
ATOM   1888  CA  PRO A 246     153.764 200.030 141.904  1.00 73.04      6    C  
ATOM   1889  C   PRO A 246     152.445 199.438 141.465  1.00 73.04      6    C  
ATOM   1890  O   PRO A 246     152.377 198.309 140.977  1.00 73.04      6    O  
ATOM   1891  CB  PRO A 246     154.472 200.723 140.739  1.00 73.04      6    C  
ATOM   1892  CG  PRO A 246     155.360 199.698 140.191  1.00 73.04      6    C  
ATOM   1893  CD  PRO A 246     155.831 198.890 141.358  1.00 73.04      6    C  
ATOM   1894  N   VAL A 247     151.386 200.220 141.640  1.00 76.08      6    N  
ATOM   1895  HN  VAL A 247     151.515 201.142 142.057  1.00  0.00      6    H  
ATOM   1896  CA  VAL A 247     150.047 199.801 141.255  1.00 76.08      6    C  
ATOM   1897  C   VAL A 247     149.490 200.615 140.110  1.00 76.08      6    C  
ATOM   1898  O   VAL A 247     148.476 200.211 139.523  1.00 76.08      6    O  
ATOM   1899  CB  VAL A 247     149.076 199.858 142.449  1.00 76.08      6    C  
ATOM   1900  CG1 VAL A 247     149.673 199.133 143.641  1.00 76.08      6    C  
ATOM   1901  CG2 VAL A 247     148.769 201.300 142.790  1.00 76.08      6    C  
ATOM   1902  N   THR A 248     150.108 201.738 139.765  1.00 77.91      6    N  
ATOM   1903  HN  THR A 248     150.953 202.008 140.268  1.00  0.00      6    H  
ATOM   1904  CA  THR A 248     149.625 202.596 138.698  1.00 77.91      6    C  
ATOM   1905  C   THR A 248     150.677 202.702 137.605  1.00 77.91      6    C  
ATOM   1906  O   THR A 248     151.874 202.526 137.849  1.00 77.91      6    O  
ATOM   1907  CB  THR A 248     149.273 203.996 139.218  1.00 77.91      6    C  
ATOM   1908  CG2 THR A 248     148.162 203.918 140.249  1.00 77.91      6    C  
ATOM   1909  OG1 THR A 248     150.430 204.593 139.814  1.00 77.91      6    O  
ATOM   1910  HG1 THR A 248     151.125 204.642 139.169  1.00  0.00      6    H  
ATOM   1911  N   LEU A 249     150.210 202.988 136.387  1.00 77.08      6    N  
ATOM   1912  HN  LEU A 249     149.207 203.103 136.243  1.00  0.00      6    H  
ATOM   1913  CA  LEU A 249     151.127 203.137 135.261  1.00 77.08      6    C  
ATOM   1914  C   LEU A 249     152.080 204.305 135.481  1.00 77.08      6    C  
ATOM   1915  O   LEU A 249     153.282 204.204 135.191  1.00 77.08      6    O  
ATOM   1916  CB  LEU A 249     150.337 203.320 133.969  1.00 77.08      6    C  
ATOM   1917  CG  LEU A 249     151.127 203.175 132.669  1.00 77.08      6    C  
ATOM   1918  CD1 LEU A 249     152.074 201.992 132.731  1.00 77.08      6    C  
ATOM   1919  CD2 LEU A 249     150.178 203.040 131.496  1.00 77.08      6    C  
ATOM   1920  N   LYS A 250     151.557 205.418 136.003  1.00 78.02      6    N  
ATOM   1921  HN  LYS A 250     150.555 205.459 136.188  1.00  0.00      6    H  
ATOM   1922  CA  LYS A 250     152.387 206.576 136.314  1.00 78.02      6    C  
ATOM   1923  C   LYS A 250     153.528 206.193 137.245  1.00 78.02      6    C  
ATOM   1924  O   LYS A 250     154.702 206.483 136.972  1.00 78.02      6    O  
ATOM   1925  CB  LYS A 250     151.525 207.664 136.951  1.00 78.02      6    C  
ATOM   1926  CG  LYS A 250     150.617 208.402 135.984  1.00 78.02      6    C  
ATOM   1927  CD  LYS A 250     150.231 209.770 136.537  1.00 78.02      6    C  
ATOM   1928  CE  LYS A 250     149.329 210.529 135.581  1.00 78.02      6    C  
ATOM   1929  NZ  LYS A 250     149.870 210.515 134.199  1.00 78.02      6    N  
ATOM   1930  HZ1 LYS A 250     149.264 211.025 133.557  1.00  0.00      6    H  
ATOM   1931  HZ2 LYS A 250     150.042 209.563 133.875  1.00  0.00      6    H  
ATOM   1932  HZ3 LYS A 250     150.827 210.867 134.169  1.00  0.00      6    H  
ATOM   1933  N   GLU A 251     153.201 205.506 138.338  1.00 78.85      6    N  
ATOM   1934  HN  GLU A 251     152.234 205.216 138.485  1.00  0.00      6    H  
ATOM   1935  CA  GLU A 251     154.213 205.167 139.322  1.00 78.85      6    C  
ATOM   1936  C   GLU A 251     155.175 204.120 138.783  1.00 78.85      6    C  
ATOM   1937  O   GLU A 251     156.361 204.127 139.140  1.00 78.85      6    O  
ATOM   1938  CB  GLU A 251     153.545 204.678 140.603  1.00 78.85      6    C  
ATOM   1939  CG  GLU A 251     154.407 204.820 141.830  1.00 78.85      6    C  
ATOM   1940  CD  GLU A 251     154.515 206.258 142.290  1.00 78.85      6    C  
ATOM   1941  OE1 GLU A 251     153.559 207.026 142.055  1.00 78.85      6    O  
ATOM   1942  OE2 GLU A 251     155.551 206.623 142.882  1.00 78.85      6    O  
ATOM   1943  N   LEU A 252     154.695 203.237 137.905  1.00 77.96      6    N  
ATOM   1944  HN  LEU A 252     153.707 203.260 137.653  1.00  0.00      6    H  
ATOM   1945  CA  LEU A 252     155.573 202.239 137.302  1.00 77.96      6    C  
ATOM   1946  C   LEU A 252     156.626 202.897 136.421  1.00 77.96      6    C  
ATOM   1947  O   LEU A 252     157.822 202.581 136.518  1.00 77.96      6    O  
ATOM   1948  CB  LEU A 252     154.750 201.235 136.500  1.00 77.96      6    C  
ATOM   1949  CG  LEU A 252     155.517 200.312 135.557  1.00 77.96      6    C  
ATOM   1950  CD1 LEU A 252     156.519 199.473 136.314  1.00 77.96      6    C  
ATOM   1951  CD2 LEU A 252     154.543 199.429 134.824  1.00 77.96      6    C  
ATOM   1952  N   LEU A 253     156.199 203.819 135.552  1.00 78.14      6    N  
ATOM   1953  HN  LEU A 253     155.203 204.022 135.467  1.00  0.00      6    H  
ATOM   1954  CA  LEU A 253     157.165 204.533 134.726  1.00 78.14      6    C  
ATOM   1955  C   LEU A 253     158.119 205.353 135.582  1.00 78.14      6    C  
ATOM   1956  O   LEU A 253     159.320 205.415 135.291  1.00 78.14      6    O  
ATOM   1957  CB  LEU A 253     156.449 205.423 133.722  1.00 78.14      6    C  
ATOM   1958  CG  LEU A 253     155.653 204.645 132.690  1.00 78.14      6    C  
ATOM   1959  CD1 LEU A 253     154.852 205.587 131.805  1.00 78.14      6    C  
ATOM   1960  CD2 LEU A 253     156.600 203.808 131.869  1.00 78.14      6    C  
ATOM   1961  N   GLU A 254     157.608 205.971 136.652  1.00 80.54      6    N  
ATOM   1962  HN  GLU A 254     156.611 205.896 136.856  1.00  0.00      6    H  
ATOM   1963  CA  GLU A 254     158.474 206.753 137.529  1.00 80.54      6    C  
ATOM   1964  C   GLU A 254     159.550 205.887 138.165  1.00 80.54      6    C  
ATOM   1965  O   GLU A 254     160.715 206.294 138.253  1.00 80.54      6    O  
ATOM   1966  CB  GLU A 254     157.648 207.439 138.610  1.00 80.54      6    C  
ATOM   1967  CG  GLU A 254     158.469 208.342 139.511  1.00 80.54      6    C  
ATOM   1968  CD  GLU A 254     159.304 209.340 138.733  1.00 80.54      6    C  
ATOM   1969  OE1 GLU A 254     158.759 210.392 138.340  1.00 80.54      6    O  
ATOM   1970  OE2 GLU A 254     160.508 209.083 138.523  1.00 80.54      6    O  
ATOM   1971  N   PHE A 255     159.185 204.688 138.613  1.00 79.13      6    N  
ATOM   1972  HN  PHE A 255     158.219 204.375 138.515  1.00  0.00      6    H  
ATOM   1973  CA  PHE A 255     160.177 203.824 139.245  1.00 79.13      6    C  
ATOM   1974  C   PHE A 255     161.160 203.242 138.246  1.00 79.13      6    C  
ATOM   1975  O   PHE A 255     162.331 203.038 138.585  1.00 79.13      6    O  
ATOM   1976  CB  PHE A 255     159.480 202.727 140.029  1.00 79.13      6    C  
ATOM   1977  CG  PHE A 255     158.765 203.232 141.225  1.00 79.13      6    C  
ATOM   1978  CD1 PHE A 255     159.020 204.503 141.712  1.00 79.13      6    C  
ATOM   1979  CD2 PHE A 255     157.824 202.463 141.850  1.00 79.13      6    C  
ATOM   1980  CE1 PHE A 255     158.362 204.976 142.816  1.00 79.13      6    C  
ATOM   1981  CE2 PHE A 255     157.169 202.940 142.940  1.00 79.13      6    C  
ATOM   1982  CZ  PHE A 255     157.433 204.191 143.431  1.00 79.13      6    C  
ATOM   1983  N   LYS A 256     160.715 202.967 137.021  1.00 78.51      6    N  
ATOM   1984  HN  LYS A 256     159.722 203.040 136.800  1.00  0.00      6    H  
ATOM   1985  CA  LYS A 256     161.674 202.560 136.003  1.00 78.51      6    C  
ATOM   1986  C   LYS A 256     162.647 203.695 135.711  1.00 78.51      6    C  
ATOM   1987  O   LYS A 256     163.841 203.463 135.486  1.00 78.51      6    O  
ATOM   1988  CB  LYS A 256     160.947 202.118 134.737  1.00 78.51      6    C  
ATOM   1989  CG  LYS A 256     161.876 201.576 133.672  1.00 78.51      6    C  
ATOM   1990  CD  LYS A 256     162.223 200.131 133.948  1.00 78.51      6    C  
ATOM   1991  CE  LYS A 256     163.029 199.537 132.818  1.00 78.51      6    C  
ATOM   1992  NZ  LYS A 256     164.487 199.522 133.117  1.00 78.51      6    N  
ATOM   1993  HZ1 LYS A 256     165.032 199.121 132.354  1.00  0.00      6    H  
ATOM   1994  HZ2 LYS A 256     164.679 199.045 133.998  1.00  0.00      6    H  
ATOM   1995  HZ3 LYS A 256     164.824 200.453 133.361  1.00  0.00      6    H  
ATOM   1996  N   PHE A 257     162.147 204.934 135.734  1.00 80.96      6    N  
ATOM   1997  HN  PHE A 257     161.141 205.064 135.839  1.00  0.00      6    H  
ATOM   1998  CA  PHE A 257     163.009 206.105 135.612  1.00 80.96      6    C  
ATOM   1999  C   PHE A 257     164.024 206.165 136.744  1.00 80.96      6    C  
ATOM   2000  O   PHE A 257     165.195 206.483 136.517  1.00 80.96      6    O  
ATOM   2001  CB  PHE A 257     162.149 207.368 135.590  1.00 80.96      6    C  
ATOM   2002  CG  PHE A 257     162.924 208.638 135.383  1.00 80.96      6    C  
ATOM   2003  CD1 PHE A 257     164.039 208.667 134.563  1.00 80.96      6    C  
ATOM   2004  CD2 PHE A 257     162.524 209.809 136.001  1.00 80.96      6    C  
ATOM   2005  CE1 PHE A 257     164.743 209.833 134.371  1.00 80.96      6    C  
ATOM   2006  CE2 PHE A 257     163.225 210.977 135.811  1.00 80.96      6    C  
ATOM   2007  CZ  PHE A 257     164.336 210.988 134.995  1.00 80.96      6    C  
ATOM   2008  N   LYS A 258     163.592 205.856 137.968  1.00 82.38      6    N  
ATOM   2009  HN  LYS A 258     162.636 205.523 138.097  1.00  0.00      6    H  
ATOM   2010  CA  LYS A 258     164.473 205.989 139.125  1.00 82.38      6    C  
ATOM   2011  C   LYS A 258     165.636 205.001 139.078  1.00 82.38      6    C  
ATOM   2012  O   LYS A 258     166.766 205.353 139.438  1.00 82.38      6    O  
ATOM   2013  CB  LYS A 258     163.674 205.823 140.417  1.00 82.38      6    C  
ATOM   2014  CG  LYS A 258     162.940 207.084 140.846  1.00 82.38      6    C  
ATOM   2015  CD  LYS A 258     161.698 206.771 141.655  1.00 82.38      6    C  
ATOM   2016  CE  LYS A 258     161.051 208.045 142.167  1.00 82.38      6    C  
ATOM   2017  NZ  LYS A 258     159.661 207.835 142.641  1.00 82.38      6    N  
ATOM   2018  HZ1 LYS A 258     159.226 208.691 142.985  1.00  0.00      6    H  
ATOM   2019  HZ2 LYS A 258     159.623 207.098 143.345  1.00  0.00      6    H  
ATOM   2020  HZ3 LYS A 258     159.090 207.401 141.916  1.00  0.00      6    H  
ATOM   2021  N   TYR A 259     165.390 203.765 138.643  1.00 81.72      6    N  
ATOM   2022  HN  TYR A 259     164.464 203.545 138.275  1.00  0.00      6    H  
ATOM   2023  CA  TYR A 259     166.408 202.714 138.677  1.00 81.72      6    C  
ATOM   2024  C   TYR A 259     166.552 202.072 137.303  1.00 81.72      6    C  
ATOM   2025  O   TYR A 259     165.546 201.608 136.728  1.00 81.72      6    O  
ATOM   2026  CB  TYR A 259     166.065 201.660 139.733  1.00 81.72      6    C  
ATOM   2027  CG  TYR A 259     165.764 202.227 141.105  1.00 81.72      6    C  
ATOM   2028  CD1 TYR A 259     166.788 202.503 142.002  1.00 81.72      6    C  
ATOM   2029  CD2 TYR A 259     164.458 202.484 141.504  1.00 81.72      6    C  
ATOM   2030  CE1 TYR A 259     166.518 203.018 143.254  1.00 81.72      6    C  
ATOM   2031  CE2 TYR A 259     164.180 203.001 142.751  1.00 81.72      6    C  
ATOM   2032  CZ  TYR A 259     165.214 203.262 143.623  1.00 81.72      6    C  
ATOM   2033  OH  TYR A 259     164.942 203.776 144.869  1.00 81.72      6    O  
ATOM   2034  HH  TYR A 259     165.655 203.956 145.470  1.00  0.00      6    H  
ATOM   2035  N   PRO A 260     167.758 202.019 136.738  1.00 79.93      6    N  
ATOM   2036  CA  PRO A 260     167.958 201.424 135.405  1.00 79.93      6    C  
ATOM   2037  C   PRO A 260     168.457 199.983 135.385  1.00 79.93      6    C  
ATOM   2038  O   PRO A 260     168.631 199.440 134.291  1.00 79.93      6    O  
ATOM   2039  CB  PRO A 260     169.016 202.357 134.802  1.00 79.93      6    C  
ATOM   2040  CG  PRO A 260     169.743 202.972 135.993  1.00 79.93      6    C  
ATOM   2041  CD  PRO A 260     168.997 202.620 137.254  1.00 79.93      6    C  
ATOM   2042  N   GLN A 261     168.705 199.361 136.537  1.00 75.91      6    N  
ATOM   2043  HN  GLN A 261     168.547 199.865 137.409  1.00  0.00      6    H  
ATOM   2044  CA  GLN A 261     169.194 197.988 136.601  1.00 75.91      6    C  
ATOM   2045  C   GLN A 261     168.130 197.002 137.064  1.00 75.91      6    C  
ATOM   2046  O   GLN A 261     168.416 195.805 137.160  1.00 75.91      6    O  
ATOM   2047  CB  GLN A 261     170.404 197.895 137.542  1.00 75.91      6    C  
ATOM   2048  CG  GLN A 261     171.475 198.958 137.341  1.00 75.91      6    C  
ATOM   2049  CD  GLN A 261     172.288 198.755 136.085  1.00 75.91      6    C  
ATOM   2050  NE2 GLN A 261     172.800 199.843 135.533  1.00 75.91      6    N  
ATOM   2051 1HE2 GLN A 261     173.349 199.706 134.685  1.00  0.00      6    H  
ATOM   2052 2HE2 GLN A 261     172.649 200.777 135.915  1.00  0.00      6    H  
ATOM   2053  OE1 GLN A 261     172.469 197.633 135.626  1.00 75.91      6    O  
ATOM   2054  N   ALA A 262     166.915 197.474 137.360  1.00 74.92      6    N  
ATOM   2055  HN  ALA A 262     166.783 198.451 137.100  1.00  0.00      6    H  
ATOM   2056  CA  ALA A 262     165.739 196.873 137.980  1.00 74.92      6    C  
ATOM   2057  C   ALA A 262     164.845 196.199 136.941  1.00 74.92      6    C  
ATOM   2058  O   ALA A 262     164.516 196.802 135.916  1.00 74.92      6    O  
ATOM   2059  CB  ALA A 262     164.935 197.927 138.730  1.00 74.92      6    C  
ATOM   2060  N   PRO A 263     164.447 194.959 137.193  1.00 67.02      6    N  
ATOM   2061  CA  PRO A 263     163.567 194.243 136.274  1.00 67.02      6    C  
ATOM   2062  C   PRO A 263     162.102 194.613 136.468  1.00 67.02      6    C  
ATOM   2063  O   PRO A 263     161.707 195.228 137.460  1.00 67.02      6    O  
ATOM   2064  CB  PRO A 263     163.779 192.783 136.669  1.00 67.02      6    C  
ATOM   2065  CG  PRO A 263     165.064 192.744 137.330  1.00 67.02      6    C  
ATOM   2066  CD  PRO A 263     165.183 194.035 138.060  1.00 67.02      6    C  
ATOM   2067  N   VAL A 264     161.299 194.197 135.501  1.00 71.14      6    N  
ATOM   2068  HN  VAL A 264     161.719 193.866 134.632  1.00  0.00      6    H  
ATOM   2069  CA  VAL A 264     159.842 194.187 135.614  1.00 71.14      6    C  
ATOM   2070  C   VAL A 264     159.432 192.724 135.475  1.00 71.14      6    C  
ATOM   2071  O   VAL A 264     159.325 192.194 134.367  1.00 71.14      6    O  
ATOM   2072  CB  VAL A 264     159.172 195.074 134.563  1.00 71.14      6    C  
ATOM   2073  CG1 VAL A 264     157.666 194.894 134.577  1.00 71.14      6    C  
ATOM   2074  CG2 VAL A 264     159.540 196.522 134.797  1.00 71.14      6    C  
ATOM   2075  N   ILE A 265     159.201 192.054 136.606  1.00 70.81      6    N  
ATOM   2076  HN  ILE A 265     159.005 192.575 137.461  1.00  0.00      6    H  
ATOM   2077  CA  ILE A 265     159.222 190.595 136.652  1.00 70.81      6    C  
ATOM   2078  C   ILE A 265     157.996 189.964 136.002  1.00 70.81      6    C  
ATOM   2079  O   ILE A 265     158.106 189.332 134.947  1.00 70.81      6    O  
ATOM   2080  CB  ILE A 265     159.364 190.117 138.106  1.00 70.81      6    C  
ATOM   2081  CG1 ILE A 265     160.653 190.657 138.708  1.00 70.81      6    C  
ATOM   2082  CG2 ILE A 265     159.382 188.614 138.172  1.00 70.81      6    C  
ATOM   2083  CD1 ILE A 265     161.884 190.081 138.096  1.00 70.81      6    C  
ATOM   2084  N   MET A 266     156.820 190.152 136.600  1.00 72.57      6    N  
ATOM   2085  HN  MET A 266     156.782 190.749 137.426  1.00  0.00      6    H  
ATOM   2086  CA  MET A 266     155.576 189.535 136.119  1.00 72.57      6    C  
ATOM   2087  C   MET A 266     155.697 188.016 135.958  1.00 72.57      6    C  
ATOM   2088  O   MET A 266     155.024 187.413 135.121  1.00 72.57      6    O  
ATOM   2089  CB  MET A 266     155.129 190.171 134.801  1.00 72.57      6    C  
ATOM   2090  CG  MET A 266     154.721 191.616 134.929  1.00 72.57      6    C  
ATOM   2091  SD  MET A 266     154.153 192.275 133.363  1.00 72.57      6    S  
ATOM   2092  CE  MET A 266     155.713 192.439 132.506  1.00 72.57      6    C  
ATOM   2093  N   GLY A 267     156.544 187.384 136.765  1.00 70.21      6    N  
ATOM   2094  HN  GLY A 267     157.008 187.913 137.503  1.00  0.00      6    H  
ATOM   2095  CA  GLY A 267     156.830 185.968 136.631  1.00 70.21      6    C  
ATOM   2096  C   GLY A 267     158.321 185.716 136.669  1.00 70.21      6    C  
ATOM   2097  O   GLY A 267     159.064 186.300 135.882  1.00 70.21      6    O  
ATOM   2098  N   ASN A 268     158.782 184.858 137.575  1.00 69.00      6    N  
ATOM   2099  HN  ASN A 268     158.116 184.307 138.117  1.00  0.00      6    H  
ATOM   2100  CA  ASN A 268     160.208 184.680 137.818  1.00 69.00      6    C  
ATOM   2101  C   ASN A 268     160.799 183.523 137.029  1.00 69.00      6    C  
ATOM   2102  O   ASN A 268     161.767 182.898 137.481  1.00 69.00      6    O  
ATOM   2103  CB  ASN A 268     160.463 184.484 139.310  1.00 69.00      6    C  
ATOM   2104  CG  ASN A 268     161.775 185.069 139.751  1.00 69.00      6    C  
ATOM   2105  ND2 ASN A 268     162.460 184.373 140.646  1.00 69.00      6    N  
ATOM   2106 1HD2 ASN A 268     163.351 184.770 140.945  1.00  0.00      6    H  
ATOM   2107 2HD2 ASN A 268     162.124 183.490 141.031  1.00  0.00      6    H  
ATOM   2108  OD1 ASN A 268     162.179 186.131 139.288  1.00 69.00      6    O  
ATOM   2109  N   THR A 269     160.241 183.227 135.856  1.00 68.66      6    N  
ATOM   2110  HN  THR A 269     159.511 183.832 135.480  1.00  0.00      6    H  
ATOM   2111  CA  THR A 269     160.657 182.053 135.103  1.00 68.66      6    C  
ATOM   2112  C   THR A 269     162.071 182.191 134.564  1.00 68.66      6    C  
ATOM   2113  O   THR A 269     162.763 181.185 134.393  1.00 68.66      6    O  
ATOM   2114  CB  THR A 269     159.684 181.803 133.960  1.00 68.66      6    C  
ATOM   2115  CG2 THR A 269     158.318 181.439 134.503  1.00 68.66      6    C  
ATOM   2116  OG1 THR A 269     159.561 182.998 133.188  1.00 68.66      6    O  
ATOM   2117  HG1 THR A 269     160.418 183.226 132.847  1.00  0.00      6    H  
ATOM   2118  N   SER A 270     162.521 183.410 134.291  1.00 71.48      6    N  
ATOM   2119  HN  SER A 270     161.924 184.216 134.475  1.00  0.00      6    H  
ATOM   2120  CA  SER A 270     163.849 183.618 133.734  1.00 71.48      6    C  
ATOM   2121  C   SER A 270     164.850 184.181 134.727  1.00 71.48      6    C  
ATOM   2122  O   SER A 270     166.045 183.919 134.588  1.00 71.48      6    O  
ATOM   2123  CB  SER A 270     163.775 184.551 132.521  1.00 71.48      6    C  
ATOM   2124  OG  SER A 270     165.051 184.708 131.929  1.00 71.48      6    O  
ATOM   2125  HG  SER A 270     165.005 185.287 131.177  1.00  0.00      6    H  
ATOM   2126  N   VAL A 271     164.396 184.956 135.711  1.00 73.75      6    N  
ATOM   2127  HN  VAL A 271     163.400 185.169 135.769  1.00  0.00      6    H  
ATOM   2128  CA  VAL A 271     165.313 185.502 136.707  1.00 73.75      6    C  
ATOM   2129  C   VAL A 271     165.691 184.437 137.729  1.00 73.75      6    C  
ATOM   2130  O   VAL A 271     166.842 184.370 138.174  1.00 73.75      6    O  
ATOM   2131  CB  VAL A 271     164.694 186.744 137.374  1.00 73.75      6    C  
ATOM   2132  CG1 VAL A 271     165.540 187.212 138.542  1.00 73.75      6    C  
ATOM   2133  CG2 VAL A 271     164.534 187.862 136.366  1.00 73.75      6    C  
ATOM   2134  N   GLY A 272     164.736 183.591 138.113  1.00 75.26      6    N  
ATOM   2135  HN  GLY A 272     163.815 183.663 137.681  1.00  0.00      6    H  
ATOM   2136  CA  GLY A 272     164.955 182.574 139.118  1.00 75.26      6    C  
ATOM   2137  C   GLY A 272     166.052 181.575 138.797  1.00 75.26      6    C  
ATOM   2138  O   GLY A 272     166.951 181.327 139.611  1.00 75.26      6    O  
ATOM   2139  N   PRO A 273     165.986 180.954 137.617  1.00 73.88      6    N  
ATOM   2140  CA  PRO A 273     167.083 180.061 137.216  1.00 73.88      6    C  
ATOM   2141  C   PRO A 273     168.443 180.732 137.179  1.00 73.88      6    C  
ATOM   2142  O   PRO A 273     169.437 180.119 137.583  1.00 73.88      6    O  
ATOM   2143  CB  PRO A 273     166.637 179.588 135.830  1.00 73.88      6    C  
ATOM   2144  CG  PRO A 273     165.162 179.581 135.926  1.00 73.88      6    C  
ATOM   2145  CD  PRO A 273     164.795 180.756 136.775  1.00 73.88      6    C  
ATOM   2146  N   GLU A 274     168.524 181.980 136.728  1.00 78.32      6    N  
ATOM   2147  HN  GLU A 274     167.680 182.485 136.458  1.00  0.00      6    H  
ATOM   2148  CA  GLU A 274     169.826 182.621 136.622  1.00 78.32      6    C  
ATOM   2149  C   GLU A 274     170.311 183.173 137.951  1.00 78.32      6    C  
ATOM   2150  O   GLU A 274     171.505 183.458 138.086  1.00 78.32      6    O  
ATOM   2151  CB  GLU A 274     169.787 183.738 135.579  1.00 78.32      6    C  
ATOM   2152  CG  GLU A 274     169.099 185.002 136.049  1.00 78.32      6    C  
ATOM   2153  CD  GLU A 274     168.944 186.031 134.950  1.00 78.32      6    C  
ATOM   2154  OE1 GLU A 274     169.191 185.688 133.775  1.00 78.32      6    O  
ATOM   2155  OE2 GLU A 274     168.584 187.185 135.263  1.00 78.32      6    O  
ATOM   2156  N   VAL A 275     169.424 183.329 138.930  1.00 77.83      6    N  
ATOM   2157  HN  VAL A 275     168.434 183.159 138.753  1.00  0.00      6    H  
ATOM   2158  CA  VAL A 275     169.867 183.743 140.254  1.00 77.83      6    C  
ATOM   2159  C   VAL A 275     170.200 182.527 141.115  1.00 77.83      6    C  
ATOM   2160  O   VAL A 275     170.981 182.634 142.066  1.00 77.83      6    O  
ATOM   2161  CB  VAL A 275     168.813 184.648 140.928  1.00 77.83      6    C  
ATOM   2162  CG1 VAL A 275     167.548 183.895 141.231  1.00 77.83      6    C  
ATOM   2163  CG2 VAL A 275     169.353 185.281 142.199  1.00 77.83      6    C  
ATOM   2164  N   LYS A 276     169.662 181.355 140.773  1.00 77.74      6    N  
ATOM   2165  HN  LYS A 276     169.092 181.278 139.930  1.00  0.00      6    H  
ATOM   2166  CA  LYS A 276     169.893 180.186 141.610  1.00 77.74      6    C  
ATOM   2167  C   LYS A 276     171.121 179.399 141.164  1.00 77.74      6    C  
ATOM   2168  O   LYS A 276     171.816 178.810 141.998  1.00 77.74      6    O  
ATOM   2169  CB  LYS A 276     168.646 179.306 141.611  1.00 77.74      6    C  
ATOM   2170  CG  LYS A 276     168.704 178.123 142.550  1.00 77.74      6    C  
ATOM   2171  CD  LYS A 276     167.440 177.296 142.418  1.00 77.74      6    C  
ATOM   2172  CE  LYS A 276     166.260 178.011 143.069  1.00 77.74      6    C  
ATOM   2173  NZ  LYS A 276     165.022 177.188 143.068  1.00 77.74      6    N  
ATOM   2174  HZ1 LYS A 276     164.233 177.666 143.503  1.00  0.00      6    H  
ATOM   2175  HZ2 LYS A 276     165.185 176.280 143.503  1.00  0.00      6    H  
ATOM   2176  HZ3 LYS A 276     164.788 176.879 142.124  1.00  0.00      6    H  
ATOM   2177  N   PHE A 277     171.421 179.390 139.866  1.00 79.49      6    N  
ATOM   2178  HN  PHE A 277     170.856 179.944 139.222  1.00  0.00      6    H  
ATOM   2179  CA  PHE A 277     172.536 178.609 139.341  1.00 79.49      6    C  
ATOM   2180  C   PHE A 277     173.746 179.460 138.970  1.00 79.49      6    C  
ATOM   2181  O   PHE A 277     174.840 179.233 139.493  1.00 79.49      6    O  
ATOM   2182  CB  PHE A 277     172.080 177.800 138.122  1.00 79.49      6    C  
ATOM   2183  CG  PHE A 277     170.903 176.911 138.392  1.00 79.49      6    C  
ATOM   2184  CD1 PHE A 277     170.912 176.039 139.463  1.00 79.49      6    C  
ATOM   2185  CD2 PHE A 277     169.788 176.946 137.575  1.00 79.49      6    C  
ATOM   2186  CE1 PHE A 277     169.833 175.222 139.716  1.00 79.49      6    C  
ATOM   2187  CE2 PHE A 277     168.702 176.128 137.826  1.00 79.49      6    C  
ATOM   2188  CZ  PHE A 277     168.727 175.268 138.895  1.00 79.49      6    C  
ATOM   2189  N   LYS A 278     173.575 180.442 138.082  1.00 85.53      6    N  
ATOM   2190  HN  LYS A 278     172.651 180.617 137.686  1.00  0.00      6    H  
ATOM   2191  CA  LYS A 278     174.710 181.266 137.677  1.00 85.53      6    C  
ATOM   2192  C   LYS A 278     175.165 182.205 138.786  1.00 85.53      6    C  
ATOM   2193  O   LYS A 278     176.314 182.663 138.771  1.00 85.53      6    O  
ATOM   2194  CB  LYS A 278     174.383 182.060 136.411  1.00 85.53      6    C  
ATOM   2195  CG  LYS A 278     174.573 181.286 135.105  1.00 85.53      6    C  
ATOM   2196  CD  LYS A 278     173.509 180.233 134.819  1.00 85.53      6    C  
ATOM   2197  CE  LYS A 278     172.168 180.865 134.495  1.00 85.53      6    C  
ATOM   2198  NZ  LYS A 278     171.148 179.838 134.152  1.00 85.53      6    N  
ATOM   2199  HZ1 LYS A 278     170.247 180.263 133.934  1.00  0.00      6    H  
ATOM   2200  HZ2 LYS A 278     171.062 179.138 134.889  1.00  0.00      6    H  
ATOM   2201  HZ3 LYS A 278     171.468 179.233 133.395  1.00  0.00      6    H  
ATOM   2202  N   GLY A 279     174.300 182.505 139.750  1.00 86.15      6    N  
ATOM   2203  HN  GLY A 279     173.340 182.165 139.697  1.00  0.00      6    H  
ATOM   2204  CA  GLY A 279     174.719 183.314 140.876  1.00 86.15      6    C  
ATOM   2205  C   GLY A 279     174.725 184.803 140.603  1.00 86.15      6    C  
ATOM   2206  O   GLY A 279     175.775 185.448 140.672  1.00 86.15      6    O  
ATOM   2207  N   VAL A 280     173.560 185.361 140.283  1.00 81.93      6    N  
ATOM   2208  HN  VAL A 280     172.735 184.768 140.188  1.00  0.00      6    H  
ATOM   2209  CA  VAL A 280     173.430 186.796 140.064  1.00 81.93      6    C  
ATOM   2210  C   VAL A 280     172.600 187.365 141.203  1.00 81.93      6    C  
ATOM   2211  O   VAL A 280     172.193 186.630 142.107  1.00 81.93      6    O  
ATOM   2212  CB  VAL A 280     172.799 187.105 138.695  1.00 81.93      6    C  
ATOM   2213  CG1 VAL A 280     173.546 186.370 137.597  1.00 81.93      6    C  
ATOM   2214  CG2 VAL A 280     171.324 186.746 138.687  1.00 81.93      6    C  
ATOM   2215  N   PHE A 281     172.366 188.676 141.189  1.00 78.11      6    N  
ATOM   2216  HN  PHE A 281     172.705 189.240 140.410  1.00  0.00      6    H  
ATOM   2217  CA  PHE A 281     171.631 189.313 142.274  1.00 78.11      6    C  
ATOM   2218  C   PHE A 281     171.063 190.637 141.788  1.00 78.11      6    C  
ATOM   2219  O   PHE A 281     171.786 191.438 141.190  1.00 78.11      6    O  
ATOM   2220  CB  PHE A 281     172.546 189.526 143.481  1.00 78.11      6    C  
ATOM   2221  CG  PHE A 281     171.859 190.137 144.660  1.00 78.11      6    C  
ATOM   2222  CD1 PHE A 281     171.017 189.378 145.450  1.00 78.11      6    C  
ATOM   2223  CD2 PHE A 281     172.073 191.462 144.994  1.00 78.11      6    C  
ATOM   2224  CE1 PHE A 281     170.387 189.931 146.541  1.00 78.11      6    C  
ATOM   2225  CE2 PHE A 281     171.445 192.019 146.084  1.00 78.11      6    C  
ATOM   2226  CZ  PHE A 281     170.601 191.251 146.858  1.00 78.11      6    C  
ATOM   2227  N   HIS A 282     169.775 190.864 142.049  1.00 75.65      6    N  
ATOM   2228  HN  HIS A 282     169.223 190.133 142.498  1.00  0.00      6    H  
ATOM   2229  CA  HIS A 282     169.136 192.126 141.711  1.00 75.65      6    C  
ATOM   2230  C   HIS A 282     168.738 192.843 142.990  1.00 75.65      6    C  
ATOM   2231  O   HIS A 282     167.732 192.464 143.609  1.00 75.65      6    O  
ATOM   2232  CB  HIS A 282     167.910 191.896 140.835  1.00 75.65      6    C  
ATOM   2233  CG  HIS A 282     168.211 191.841 139.372  1.00 75.65      6    C  
ATOM   2234  CD2 HIS A 282     168.524 190.800 138.566  1.00 75.65      6    C  
ATOM   2235  ND1 HIS A 282     168.178 192.956 138.563  1.00 75.65      6    N  
ATOM   2236  HD1 HIS A 282     167.958 193.903 138.872  1.00  0.00      6    H  
ATOM   2237  CE1 HIS A 282     168.476 192.608 137.325  1.00 75.65      6    C  
ATOM   2238  NE2 HIS A 282     168.687 191.304 137.299  1.00 75.65      6    N  
ATOM   2239  HE2 HIS A 282     168.931 190.760 136.472  1.00  0.00      6    H  
ATOM   2240  N   PRO A 283     169.476 193.869 143.428  1.00 71.53      6    N  
ATOM   2241  CA  PRO A 283     169.101 194.573 144.662  1.00 71.53      6    C  
ATOM   2242  C   PRO A 283     167.828 195.391 144.551  1.00 71.53      6    C  
ATOM   2243  O   PRO A 283     167.292 195.799 145.587  1.00 71.53      6    O  
ATOM   2244  CB  PRO A 283     170.315 195.469 144.937  1.00 71.53      6    C  
ATOM   2245  CG  PRO A 283     170.963 195.640 143.626  1.00 71.53      6    C  
ATOM   2246  CD  PRO A 283     170.753 194.360 142.885  1.00 71.53      6    C  
ATOM   2247  N   VAL A 284     167.330 195.658 143.352  1.00 71.76      6    N  
ATOM   2248  HN  VAL A 284     167.820 195.314 142.526  1.00  0.00      6    H  
ATOM   2249  CA  VAL A 284     166.106 196.427 143.176  1.00 71.76      6    C  
ATOM   2250  C   VAL A 284     165.201 195.694 142.197  1.00 71.76      6    C  
ATOM   2251  O   VAL A 284     165.635 195.329 141.100  1.00 71.76      6    O  
ATOM   2252  CB  VAL A 284     166.396 197.853 142.677  1.00 71.76      6    C  
ATOM   2253  CG1 VAL A 284     165.100 198.567 142.342  1.00 71.76      6    C  
ATOM   2254  CG2 VAL A 284     167.186 198.630 143.717  1.00 71.76      6    C  
ATOM   2255  N   ILE A 285     163.947 195.485 142.588  1.00 69.72      6    N  
ATOM   2256  HN  ILE A 285     163.656 195.817 143.507  1.00  0.00      6    H  
ATOM   2257  CA  ILE A 285     162.973 194.797 141.748  1.00 69.72      6    C  
ATOM   2258  C   ILE A 285     161.722 195.649 141.639  1.00 69.72      6    C  
ATOM   2259  O   ILE A 285     161.317 196.289 142.614  1.00 69.72      6    O  
ATOM   2260  CB  ILE A 285     162.638 193.403 142.313  1.00 69.72      6    C  
ATOM   2261  CG1 ILE A 285     163.889 192.526 142.314  1.00 69.72      6    C  
ATOM   2262  CG2 ILE A 285     161.515 192.746 141.528  1.00 69.72      6    C  
ATOM   2263  CD1 ILE A 285     164.281 192.021 140.949  1.00 69.72      6    C  
ATOM   2264  N   ILE A 286     161.120 195.675 140.452  1.00 68.04      6    N  
ATOM   2265  HN  ILE A 286     161.561 195.188 139.672  1.00  0.00      6    H  
ATOM   2266  CA  ILE A 286     159.860 196.367 140.216  1.00 68.04      6    C  
ATOM   2267  C   ILE A 286     158.840 195.346 139.743  1.00 68.04      6    C  
ATOM   2268  O   ILE A 286     159.102 194.601 138.793  1.00 68.04      6    O  
ATOM   2269  CB  ILE A 286     160.007 197.487 139.174  1.00 68.04      6    C  
ATOM   2270  CG1 ILE A 286     161.174 198.402 139.523  1.00 68.04      6    C  
ATOM   2271  CG2 ILE A 286     158.742 198.301 139.106  1.00 68.04      6    C  
ATOM   2272  CD1 ILE A 286     161.549 199.336 138.406  1.00 68.04      6    C  
ATOM   2273  N   SER A 287     157.678 195.317 140.390  1.00 70.25      6    N  
ATOM   2274  HN  SER A 287     157.532 195.957 141.170  1.00  0.00      6    H  
ATOM   2275  CA  SER A 287     156.603 194.398 140.020  1.00 70.25      6    C  
ATOM   2276  C   SER A 287     155.271 195.131 139.906  1.00 70.25      6    C  
ATOM   2277  O   SER A 287     154.633 195.441 140.927  1.00 70.25      6    O  
ATOM   2278  CB  SER A 287     156.507 193.251 141.014  1.00 70.25      6    C  
ATOM   2279  OG  SER A 287     157.728 192.538 141.055  1.00 70.25      6    O  
ATOM   2280  HG  SER A 287     157.668 191.822 141.676  1.00  0.00      6    H  
ATOM   2281  N   PRO A 288     154.809 195.387 138.696  1.00 70.84      6    N  
ATOM   2282  CA  PRO A 288     153.581 196.165 138.497  1.00 70.84      6    C  
ATOM   2283  C   PRO A 288     152.312 195.400 138.827  1.00 70.84      6    C  
ATOM   2284  O   PRO A 288     151.740 194.757 137.944  1.00 70.84      6    O  
ATOM   2285  CB  PRO A 288     153.641 196.525 137.009  1.00 70.84      6    C  
ATOM   2286  CG  PRO A 288     154.500 195.480 136.405  1.00 70.84      6    C  
ATOM   2287  CD  PRO A 288     155.519 195.140 137.434  1.00 70.84      6    C  
ATOM   2288  N   ASP A 289     151.883 195.480 140.093  1.00 74.03      6    N  
ATOM   2289  HN  ASP A 289     152.318 196.179 140.695  1.00  0.00      6    H  
ATOM   2290  CA  ASP A 289     150.837 194.641 140.677  1.00 74.03      6    C  
ATOM   2291  C   ASP A 289     149.703 194.274 139.725  1.00 74.03      6    C  
ATOM   2292  O   ASP A 289     149.515 193.099 139.396  1.00 74.03      6    O  
ATOM   2293  CB  ASP A 289     150.259 195.350 141.902  1.00 74.03      6    C  
ATOM   2294  CG  ASP A 289     149.263 194.493 142.645  1.00 74.03      6    C  
ATOM   2295  OD1 ASP A 289     149.690 193.543 143.335  1.00 74.03      6    O  
ATOM   2296  OD2 ASP A 289     148.051 194.767 142.538  1.00 74.03      6    O  
ATOM   2297  N   ARG A 290     148.949 195.261 139.258  1.00 78.88      6    N  
ATOM   2298  HN  ARG A 290     149.062 196.203 139.631  1.00  0.00      6    H  
ATOM   2299  CA  ARG A 290     147.958 195.010 138.214  1.00 78.88      6    C  
ATOM   2300  C   ARG A 290     147.690 196.315 137.483  1.00 78.88      6    C  
ATOM   2301  O   ARG A 290     147.117 197.250 138.050  1.00 78.88      6    O  
ATOM   2302  CB  ARG A 290     146.671 194.405 138.776  1.00 78.88      6    C  
ATOM   2303  CG  ARG A 290     146.076 195.083 139.997  1.00 78.88      6    C  
ATOM   2304  CD  ARG A 290     144.798 194.373 140.409  1.00 78.88      6    C  
ATOM   2305  NE  ARG A 290     145.052 192.986 140.776  1.00 78.88      6    N  
ATOM   2306  HE  ARG A 290     146.023 192.690 140.870  1.00  0.00      6    H  
ATOM   2307  CZ  ARG A 290     144.107 192.083 140.996  1.00 78.88      6    C  
ATOM   2308  NH1 ARG A 290     142.826 192.386 140.892  1.00 78.88      6    N  
ATOM   2309 1HH1 ARG A 290     142.099 191.691 141.061  1.00  0.00      6    H  
ATOM   2310 2HH1 ARG A 290     142.557 193.336 140.636  1.00  0.00      6    H  
ATOM   2311  NH2 ARG A 290     144.457 190.846 141.329  1.00 78.88      6    N  
ATOM   2312 1HH2 ARG A 290     143.730 190.151 141.498  1.00  0.00      6    H  
ATOM   2313 2HH2 ARG A 290     145.447 190.612 141.409  1.00  0.00      6    H  
ATOM   2314  N   ILE A 291     148.119 196.375 136.229  1.00 76.38      6    N  
ATOM   2315  HN  ILE A 291     148.582 195.558 135.832  1.00  0.00      6    H  
ATOM   2316  CA  ILE A 291     147.957 197.557 135.397  1.00 76.38      6    C  
ATOM   2317  C   ILE A 291     146.941 197.220 134.320  1.00 76.38      6    C  
ATOM   2318  O   ILE A 291     147.152 196.300 133.521  1.00 76.38      6    O  
ATOM   2319  CB  ILE A 291     149.292 197.998 134.783  1.00 76.38      6    C  
ATOM   2320  CG1 ILE A 291     150.418 197.919 135.815  1.00 76.38      6    C  
ATOM   2321  CG2 ILE A 291     149.173 199.402 134.247  1.00 76.38      6    C  
ATOM   2322  CD1 ILE A 291     150.234 198.813 136.992  1.00 76.38      6    C  
ATOM   2323  N   GLU A 292     145.841 197.973 134.286  1.00 78.52      6    N  
ATOM   2324  HN  GLU A 292     145.739 198.744 134.946  1.00  0.00      6    H  
ATOM   2325  CA  GLU A 292     144.782 197.710 133.320  1.00 78.52      6    C  
ATOM   2326  C   GLU A 292     145.221 197.990 131.894  1.00 78.52      6    C  
ATOM   2327  O   GLU A 292     144.499 197.640 130.956  1.00 78.52      6    O  
ATOM   2328  CB  GLU A 292     143.546 198.546 133.652  1.00 78.52      6    C  
ATOM   2329  CG  GLU A 292     142.777 198.075 134.879  1.00 78.52      6    C  
ATOM   2330  CD  GLU A 292     143.384 198.559 136.182  1.00 78.52      6    C  
ATOM   2331  OE1 GLU A 292     144.398 199.286 136.138  1.00 78.52      6    O  
ATOM   2332  OE2 GLU A 292     142.842 198.214 137.253  1.00 78.52      6    O  
ATOM   2333  N   GLU A 293     146.379 198.621 131.708  1.00 78.92      6    N  
ATOM   2334  HN  GLU A 293     146.948 198.870 132.517  1.00  0.00      6    H  
ATOM   2335  CA  GLU A 293     146.847 198.962 130.375  1.00 78.92      6    C  
ATOM   2336  C   GLU A 293     147.757 197.889 129.790  1.00 78.92      6    C  
ATOM   2337  O   GLU A 293     147.706 197.632 128.583  1.00 78.92      6    O  
ATOM   2338  CB  GLU A 293     147.569 200.309 130.407  1.00 78.92      6    C  
ATOM   2339  CG  GLU A 293     147.663 200.982 129.051  1.00 78.92      6    C  
ATOM   2340  CD  GLU A 293     148.829 200.486 128.236  1.00 78.92      6    C  
ATOM   2341  OE1 GLU A 293     149.833 200.059 128.844  1.00 78.92      6    O  
ATOM   2342  OE2 GLU A 293     148.733 200.513 126.993  1.00 78.92      6    O  
ATOM   2343  N   LEU A 294     148.582 197.239 130.616  1.00 73.28      6    N  
ATOM   2344  HN  LEU A 294     148.603 197.490 131.604  1.00  0.00      6    H  
ATOM   2345  CA  LEU A 294     149.455 196.175 130.126  1.00 73.28      6    C  
ATOM   2346  C   LEU A 294     148.705 194.894 129.782  1.00 73.28      6    C  
ATOM   2347  O   LEU A 294     149.350 193.898 129.443  1.00 73.28      6    O  
ATOM   2348  CB  LEU A 294     150.538 195.855 131.154  1.00 73.28      6    C  
ATOM   2349  CG  LEU A 294     151.691 196.838 131.317  1.00 73.28      6    C  
ATOM   2350  CD1 LEU A 294     152.248 196.740 132.709  1.00 73.28      6    C  
ATOM   2351  CD2 LEU A 294     152.773 196.562 130.314  1.00 73.28      6    C  
ATOM   2352  N   SER A 295     147.380 194.885 129.872  1.00 75.60      6    N  
ATOM   2353  HN  SER A 295     146.907 195.746 130.145  1.00  0.00      6    H  
ATOM   2354  CA  SER A 295     146.570 193.707 129.600  1.00 75.60      6    C  
ATOM   2355  C   SER A 295     145.475 194.012 128.592  1.00 75.60      6    C  
ATOM   2356  O   SER A 295     144.367 193.487 128.694  1.00 75.60      6    O  
ATOM   2357  CB  SER A 295     145.957 193.167 130.888  1.00 75.60      6    C  
ATOM   2358  OG  SER A 295     144.724 193.809 131.157  1.00 75.60      6    O  
ATOM   2359  HG  SER A 295     144.342 193.473 131.959  1.00  0.00      6    H  
ATOM   2360  N   VAL A 296     145.762 194.867 127.626  1.00 76.18      6    N  
ATOM   2361  HN  VAL A 296     146.704 195.254 127.565  1.00  0.00      6    H  
ATOM   2362  CA  VAL A 296     144.760 195.268 126.647  1.00 76.18      6    C  
ATOM   2363  C   VAL A 296     144.759 194.275 125.497  1.00 76.18      6    C  
ATOM   2364  O   VAL A 296     145.800 193.720 125.134  1.00 76.18      6    O  
ATOM   2365  CB  VAL A 296     145.029 196.704 126.157  1.00 76.18      6    C  
ATOM   2366  CG1 VAL A 296     146.346 196.782 125.394  1.00 76.18      6    C  
ATOM   2367  CG2 VAL A 296     143.872 197.216 125.308  1.00 76.18      6    C  
ATOM   2368  N   VAL A 297     143.577 194.000 124.957  1.00 78.84      6    N  
ATOM   2369  HN  VAL A 297     142.733 194.280 125.457  1.00  0.00      6    H  
ATOM   2370  CA  VAL A 297     143.437 193.315 123.680  1.00 78.84      6    C  
ATOM   2371  C   VAL A 297     142.455 194.115 122.835  1.00 78.84      6    C  
ATOM   2372  O   VAL A 297     141.331 194.390 123.270  1.00 78.84      6    O  
ATOM   2373  CB  VAL A 297     142.993 191.849 123.840  1.00 78.84      6    C  
ATOM   2374  CG1 VAL A 297     144.101 191.041 124.469  1.00 78.84      6    C  
ATOM   2375  CG2 VAL A 297     141.756 191.736 124.710  1.00 78.84      6    C  
ATOM   2376  N   ASN A 298     142.890 194.523 121.648  1.00 84.31      6    N  
ATOM   2377  HN  ASN A 298     143.806 194.213 121.323  1.00  0.00      6    H  
ATOM   2378  CA  ASN A 298     142.099 195.398 120.798  1.00 84.31      6    C  
ATOM   2379  C   ASN A 298     141.952 194.779 119.418  1.00 84.31      6    C  
ATOM   2380  O   ASN A 298     142.948 194.400 118.792  1.00 84.31      6    O  
ATOM   2381  CB  ASN A 298     142.734 196.782 120.694  1.00 84.31      6    C  
ATOM   2382  CG  ASN A 298     141.765 197.827 120.199  1.00 84.31      6    C  
ATOM   2383  ND2 ASN A 298     142.265 199.032 119.964  1.00 84.31      6    N  
ATOM   2384 1HD2 ASN A 298     141.610 199.739 119.629  1.00  0.00      6    H  
ATOM   2385 2HD2 ASN A 298     143.249 199.258 120.110  1.00  0.00      6    H  
ATOM   2386  OD1 ASN A 298     140.579 197.555 120.023  1.00 84.31      6    O  
ATOM   2387  N   HIS A 299     140.707 194.693 118.946  1.00 90.70      6    N  
ATOM   2388  HN  HIS A 299     139.941 195.037 119.525  1.00  0.00      6    H  
ATOM   2389  CA  HIS A 299     140.395 194.127 117.635  1.00 90.70      6    C  
ATOM   2390  C   HIS A 299     140.599 195.198 116.565  1.00 90.70      6    C  
ATOM   2391  O   HIS A 299     139.659 195.709 115.952  1.00 90.70      6    O  
ATOM   2392  CB  HIS A 299     138.971 193.594 117.610  1.00 90.70      6    C  
ATOM   2393  CG  HIS A 299     138.858 192.141 117.946  1.00 90.70      6    C  
ATOM   2394  CD2 HIS A 299     138.814 191.503 119.139  1.00 90.70      6    C  
ATOM   2395  ND1 HIS A 299     138.754 191.162 116.983  1.00 90.70      6    N  
ATOM   2396  HD1 HIS A 299     138.750 191.323 115.976  1.00  0.00      6    H  
ATOM   2397  CE1 HIS A 299     138.660 189.981 117.568  1.00 90.70      6    C  
ATOM   2398  NE2 HIS A 299     138.694 190.161 118.876  1.00 90.70      6    N  
ATOM   2399  HE2 HIS A 299     138.640 189.422 119.577  1.00  0.00      6    H  
ATOM   2400  N   ALA A 300     141.866 195.536 116.347  1.00 90.86      6    N  
ATOM   2401  HN  ALA A 300     142.607 195.087 116.885  1.00  0.00      6    H  
ATOM   2402  CA  ALA A 300     142.210 196.538 115.351  1.00 90.86      6    C  
ATOM   2403  C   ALA A 300     141.903 196.028 113.947  1.00 90.86      6    C  
ATOM   2404  O   ALA A 300     141.905 194.823 113.684  1.00 90.86      6    O  
ATOM   2405  CB  ALA A 300     143.685 196.916 115.463  1.00 90.86      6    C  
ATOM   2406  N   TYR A 301     141.631 196.963 113.038  1.00 92.02      6    N  
ATOM   2407  HN  TYR A 301     141.628 197.945 113.314  1.00  0.00      6    H  
ATOM   2408  CA  TYR A 301     141.337 196.605 111.655  1.00 92.02      6    C  
ATOM   2409  C   TYR A 301     142.595 196.349 110.840  1.00 92.02      6    C  
ATOM   2410  O   TYR A 301     142.491 195.993 109.662  1.00 92.02      6    O  
ATOM   2411  CB  TYR A 301     140.497 197.698 110.987  1.00 92.02      6    C  
ATOM   2412  CG  TYR A 301     139.115 197.860 111.583  1.00 92.02      6    C  
ATOM   2413  CD1 TYR A 301     138.522 196.833 112.307  1.00 92.02      6    C  
ATOM   2414  CD2 TYR A 301     138.407 199.045 111.428  1.00 92.02      6    C  
ATOM   2415  CE1 TYR A 301     137.263 196.981 112.857  1.00 92.02      6    C  
ATOM   2416  CE2 TYR A 301     137.146 199.202 111.975  1.00 92.02      6    C  
ATOM   2417  CZ  TYR A 301     136.579 198.167 112.688  1.00 92.02      6    C  
ATOM   2418  OH  TYR A 301     135.325 198.320 113.232  1.00 92.02      6    O  
ATOM   2419  HH  TYR A 301     134.934 197.607 113.723  1.00  0.00      6    H  
ATOM   2420  N   ASN A 302     143.772 196.527 111.435  1.00 86.16      6    N  
ATOM   2421  HN  ASN A 302     143.786 196.938 112.368  1.00  0.00      6    H  
ATOM   2422  CA  ASN A 302     145.039 196.164 110.820  1.00 86.16      6    C  
ATOM   2423  C   ASN A 302     145.522 194.800 111.292  1.00 86.16      6    C  
ATOM   2424  O   ASN A 302     145.780 193.914 110.478  1.00 86.16      6    O  
ATOM   2425  CB  ASN A 302     146.088 197.230 111.140  1.00 86.16      6    C  
ATOM   2426  CG  ASN A 302     145.544 198.634 111.007  1.00 86.16      6    C  
ATOM   2427  ND2 ASN A 302     145.917 199.501 111.938  1.00 86.16      6    N  
ATOM   2428 1HD2 ASN A 302     146.541 199.251 112.705  1.00  0.00      6    H  
ATOM   2429 2HD2 ASN A 302     145.550 200.448 111.848  1.00  0.00      6    H  
ATOM   2430  OD1 ASN A 302     144.792 198.936 110.082  1.00 86.16      6    O  
ATOM   2431  N   GLY A 303     145.633 194.620 112.599  1.00 84.52      6    N  
ATOM   2432  HN  GLY A 303     145.461 195.410 113.220  1.00  0.00      6    H  
ATOM   2433  CA  GLY A 303     145.992 193.333 113.182  1.00 84.52      6    C  
ATOM   2434  C   GLY A 303     145.345 193.181 114.528  1.00 84.52      6    C  
ATOM   2435  O   GLY A 303     144.150 193.464 114.685  1.00 84.52      6    O  
ATOM   2436  N   LEU A 304     146.115 192.720 115.506  1.00 80.19      6    N  
ATOM   2437  HN  LEU A 304     147.061 192.409 115.285  1.00  0.00      6    H  
ATOM   2438  CA  LEU A 304     145.652 192.644 116.884  1.00 80.19      6    C  
ATOM   2439  C   LEU A 304     146.737 193.189 117.796  1.00 80.19      6    C  
ATOM   2440  O   LEU A 304     147.883 192.735 117.738  1.00 80.19      6    O  
ATOM   2441  CB  LEU A 304     145.294 191.209 117.280  1.00 80.19      6    C  
ATOM   2442  CG  LEU A 304     143.957 190.674 116.758  1.00 80.19      6    C  
ATOM   2443  CD1 LEU A 304     144.073 189.195 116.446  1.00 80.19      6    C  
ATOM   2444  CD2 LEU A 304     142.837 190.918 117.751  1.00 80.19      6    C  
ATOM   2445  N   THR A 305     146.375 194.164 118.627  1.00 76.50      6    N  
ATOM   2446  HN  THR A 305     145.421 194.520 118.574  1.00  0.00      6    H  
ATOM   2447  CA  THR A 305     147.282 194.746 119.609  1.00 76.50      6    C  
ATOM   2448  C   THR A 305     146.969 194.133 120.965  1.00 76.50      6    C  
ATOM   2449  O   THR A 305     145.827 194.203 121.429  1.00 76.50      6    O  
ATOM   2450  CB  THR A 305     147.130 196.265 119.674  1.00 76.50      6    C  
ATOM   2451  CG2 THR A 305     147.365 196.889 118.312  1.00 76.50      6    C  
ATOM   2452  OG1 THR A 305     145.806 196.589 120.102  1.00 76.50      6    O  
ATOM   2453  HG1 THR A 305     145.659 196.198 120.955  1.00  0.00      6    H  
ATOM   2454  N   LEU A 306     147.976 193.540 121.599  1.00 71.54      6    N  
ATOM   2455  HN  LEU A 306     148.905 193.558 121.178  1.00  0.00      6    H  
ATOM   2456  CA  LEU A 306     147.793 192.867 122.874  1.00 71.54      6    C  
ATOM   2457  C   LEU A 306     148.836 193.322 123.883  1.00 71.54      6    C  
ATOM   2458  O   LEU A 306     149.968 193.645 123.517  1.00 71.54      6    O  
ATOM   2459  CB  LEU A 306     147.825 191.348 122.700  1.00 71.54      6    C  
ATOM   2460  CG  LEU A 306     149.052 190.639 122.130  1.00 71.54      6    C  
ATOM   2461  CD1 LEU A 306     150.095 190.372 123.171  1.00 71.54      6    C  
ATOM   2462  CD2 LEU A 306     148.599 189.341 121.509  1.00 71.54      6    C  
ATOM   2463  N   GLY A 307     148.443 193.329 125.154  1.00 69.29      6    N  
ATOM   2464  HN  GLY A 307     147.520 192.971 125.399  1.00  0.00      6    H  
ATOM   2465  CA  GLY A 307     149.313 193.839 126.191  1.00 69.29      6    C  
ATOM   2466  C   GLY A 307     150.484 192.920 126.475  1.00 69.29      6    C  
ATOM   2467  O   GLY A 307     150.421 191.709 126.289  1.00 69.29      6    O  
ATOM   2468  N   ALA A 308     151.571 193.518 126.947  1.00 69.35      6    N  
ATOM   2469  HN  ALA A 308     151.545 194.526 127.098  1.00  0.00      6    H  
ATOM   2470  CA  ALA A 308     152.797 192.801 127.259  1.00 69.35      6    C  
ATOM   2471  C   ALA A 308     152.815 192.240 128.669  1.00 69.35      6    C  
ATOM   2472  O   ALA A 308     153.825 191.658 129.076  1.00 69.35      6    O  
ATOM   2473  CB  ALA A 308     154.005 193.711 127.066  1.00 69.35      6    C  
ATOM   2474  N   GLY A 309     151.746 192.431 129.433  1.00 72.98      6    N  
ATOM   2475  HN  GLY A 309     150.992 193.027 129.092  1.00  0.00      6    H  
ATOM   2476  CA  GLY A 309     151.622 191.816 130.737  1.00 72.98      6    C  
ATOM   2477  C   GLY A 309     150.781 190.568 130.772  1.00 72.98      6    C  
ATOM   2478  O   GLY A 309     150.734 189.895 131.805  1.00 72.98      6    O  
ATOM   2479  N   LEU A 310     150.113 190.239 129.670  1.00 71.72      6    N  
ATOM   2480  HN  LEU A 310     150.183 190.832 128.843  1.00  0.00      6    H  
ATOM   2481  CA  LEU A 310     149.286 189.048 129.629  1.00 71.72      6    C  
ATOM   2482  C   LEU A 310     150.154 187.798 129.717  1.00 71.72      6    C  
ATOM   2483  O   LEU A 310     151.343 187.805 129.392  1.00 71.72      6    O  
ATOM   2484  CB  LEU A 310     148.450 189.012 128.352  1.00 71.72      6    C  
ATOM   2485  CG  LEU A 310     147.193 189.877 128.326  1.00 71.72      6    C  
ATOM   2486  CD1 LEU A 310     146.577 189.855 126.951  1.00 71.72      6    C  
ATOM   2487  CD2 LEU A 310     146.188 189.414 129.363  1.00 71.72      6    C  
ATOM   2488  N   SER A 311     149.545 186.722 130.195  1.00 70.90      6    N  
ATOM   2489  HN  SER A 311     148.583 186.809 130.523  1.00  0.00      6    H  
ATOM   2490  CA  SER A 311     150.193 185.425 130.270  1.00 70.90      6    C  
ATOM   2491  C   SER A 311     149.885 184.617 129.017  1.00 70.90      6    C  
ATOM   2492  O   SER A 311     148.907 184.872 128.308  1.00 70.90      6    O  
ATOM   2493  CB  SER A 311     149.742 184.665 131.517  1.00 70.90      6    C  
ATOM   2494  OG  SER A 311     148.335 184.715 131.652  1.00 70.90      6    O  
ATOM   2495  HG  SER A 311     148.055 184.243 132.427  1.00  0.00      6    H  
ATOM   2496  N   LEU A 312     150.736 183.624 128.759  1.00 68.87      6    N  
ATOM   2497  HN  LEU A 312     151.449 183.379 129.446  1.00  0.00      6    H  
ATOM   2498  CA  LEU A 312     150.659 182.885 127.507  1.00 68.87      6    C  
ATOM   2499  C   LEU A 312     149.355 182.104 127.379  1.00 68.87      6    C  
ATOM   2500  O   LEU A 312     148.867 181.896 126.261  1.00 68.87      6    O  
ATOM   2501  CB  LEU A 312     151.876 181.974 127.389  1.00 68.87      6    C  
ATOM   2502  CG  LEU A 312     153.185 182.764 127.442  1.00 68.87      6    C  
ATOM   2503  CD1 LEU A 312     154.402 181.875 127.488  1.00 68.87      6    C  
ATOM   2504  CD2 LEU A 312     153.269 183.676 126.252  1.00 68.87      6    C  
ATOM   2505  N   ALA A 313     148.761 181.688 128.498  1.00 70.23      6    N  
ATOM   2506  HN  ALA A 313     149.211 181.841 129.400  1.00  0.00      6    H  
ATOM   2507  CA  ALA A 313     147.469 181.014 128.434  1.00 70.23      6    C  
ATOM   2508  C   ALA A 313     146.366 181.951 127.948  1.00 70.23      6    C  
ATOM   2509  O   ALA A 313     145.510 181.554 127.142  1.00 70.23      6    O  
ATOM   2510  CB  ALA A 313     147.120 180.436 129.802  1.00 70.23      6    C  
ATOM   2511  N   GLN A 314     146.365 183.196 128.429  1.00 72.61      6    N  
ATOM   2512  HN  GLN A 314     147.095 183.488 129.078  1.00  0.00      6    H  
ATOM   2513  CA  GLN A 314     145.327 184.142 128.033  1.00 72.61      6    C  
ATOM   2514  C   GLN A 314     145.422 184.469 126.550  1.00 72.61      6    C  
ATOM   2515  O   GLN A 314     144.408 184.484 125.836  1.00 72.61      6    O  
ATOM   2516  CB  GLN A 314     145.423 185.413 128.872  1.00 72.61      6    C  
ATOM   2517  CG  GLN A 314     145.435 185.173 130.362  1.00 72.61      6    C  
ATOM   2518  CD  GLN A 314     145.189 186.437 131.147  1.00 72.61      6    C  
ATOM   2519  NE2 GLN A 314     146.168 186.840 131.943  1.00 72.61      6    N  
ATOM   2520 1HE2 GLN A 314     146.002 187.695 132.474  1.00  0.00      6    H  
ATOM   2521 2HE2 GLN A 314     147.048 186.333 132.032  1.00  0.00      6    H  
ATOM   2522  OE1 GLN A 314     144.129 187.048 131.040  1.00 72.61      6    O  
ATOM   2523  N   VAL A 315     146.638 184.729 126.066  1.00 72.61      6    N  
ATOM   2524  HN  VAL A 315     147.450 184.731 126.683  1.00  0.00      6    H  
ATOM   2525  CA  VAL A 315     146.790 185.010 124.647  1.00 72.61      6    C  
ATOM   2526  C   VAL A 315     146.456 183.775 123.830  1.00 72.61      6    C  
ATOM   2527  O   VAL A 315     145.912 183.893 122.733  1.00 72.61      6    O  
ATOM   2528  CB  VAL A 315     148.196 185.563 124.331  1.00 72.61      6    C  
ATOM   2529  CG1 VAL A 315     149.271 184.552 124.606  1.00 72.61      6    C  
ATOM   2530  CG2 VAL A 315     148.275 186.004 122.886  1.00 72.61      6    C  
ATOM   2531  N   LYS A 316     146.721 182.576 124.356  1.00 72.38      6    N  
ATOM   2532  HN  LYS A 316     147.177 182.507 125.266  1.00  0.00      6    H  
ATOM   2533  CA  LYS A 316     146.357 181.366 123.627  1.00 72.38      6    C  
ATOM   2534  C   LYS A 316     144.847 181.252 123.456  1.00 72.38      6    C  
ATOM   2535  O   LYS A 316     144.361 180.912 122.373  1.00 72.38      6    O  
ATOM   2536  CB  LYS A 316     146.907 180.131 124.331  1.00 72.38      6    C  
ATOM   2537  CG  LYS A 316     146.634 178.847 123.577  1.00 72.38      6    C  
ATOM   2538  CD  LYS A 316     146.988 177.616 124.391  1.00 72.38      6    C  
ATOM   2539  CE  LYS A 316     148.480 177.529 124.653  1.00 72.38      6    C  
ATOM   2540  NZ  LYS A 316     148.914 176.126 124.885  1.00 72.38      6    N  
ATOM   2541  HZ1 LYS A 316     149.917 176.068 125.061  1.00  0.00      6    H  
ATOM   2542  HZ2 LYS A 316     148.635 175.518 124.115  1.00  0.00      6    H  
ATOM   2543  HZ3 LYS A 316     148.378 175.689 125.635  1.00  0.00      6    H  
ATOM   2544  N   ASP A 317     144.080 181.542 124.508  1.00 72.41      6    N  
ATOM   2545  HN  ASP A 317     144.491 181.853 125.388  1.00  0.00      6    H  
ATOM   2546  CA  ASP A 317     142.632 181.401 124.360  1.00 72.41      6    C  
ATOM   2547  C   ASP A 317     142.044 182.503 123.482  1.00 72.41      6    C  
ATOM   2548  O   ASP A 317     141.129 182.247 122.686  1.00 72.41      6    O  
ATOM   2549  CB  ASP A 317     141.932 181.345 125.721  1.00 72.41      6    C  
ATOM   2550  CG  ASP A 317     142.080 182.616 126.531  1.00 72.41      6    C  
ATOM   2551  OD1 ASP A 317     141.533 183.666 126.137  1.00 72.41      6    O  
ATOM   2552  OD2 ASP A 317     142.703 182.544 127.606  1.00 72.41      6    O  
ATOM   2553  N   ILE A 318     142.557 183.731 123.591  1.00 72.38      6    N  
ATOM   2554  HN  ILE A 318     143.286 183.931 124.276  1.00  0.00      6    H  
ATOM   2555  CA  ILE A 318     142.054 184.783 122.711  1.00 72.38      6    C  
ATOM   2556  C   ILE A 318     142.441 184.492 121.266  1.00 72.38      6    C  
ATOM   2557  O   ILE A 318     141.670 184.759 120.338  1.00 72.38      6    O  
ATOM   2558  CB  ILE A 318     142.550 186.165 123.161  1.00 72.38      6    C  
ATOM   2559  CG1 ILE A 318     142.199 186.409 124.626  1.00 72.38      6    C  
ATOM   2560  CG2 ILE A 318     141.895 187.244 122.326  1.00 72.38      6    C  
ATOM   2561  CD1 ILE A 318     143.105 187.408 125.300  1.00 72.38      6    C  
ATOM   2562  N   LEU A 319     143.633 183.929 121.054  1.00 72.76      6    N  
ATOM   2563  HN  LEU A 319     144.256 183.763 121.845  1.00  0.00      6    H  
ATOM   2564  CA  LEU A 319     144.061 183.548 119.715  1.00 72.76      6    C  
ATOM   2565  C   LEU A 319     143.184 182.444 119.153  1.00 72.76      6    C  
ATOM   2566  O   LEU A 319     142.863 182.450 117.962  1.00 72.76      6    O  
ATOM   2567  CB  LEU A 319     145.520 183.104 119.743  1.00 72.76      6    C  
ATOM   2568  CG  LEU A 319     146.570 184.198 119.599  1.00 72.76      6    C  
ATOM   2569  CD1 LEU A 319     147.953 183.600 119.469  1.00 72.76      6    C  
ATOM   2570  CD2 LEU A 319     146.244 185.066 118.406  1.00 72.76      6    C  
ATOM   2571  N   ALA A 320     142.798 181.479 119.990  1.00 72.77      6    N  
ATOM   2572  HN  ALA A 320     143.154 181.465 120.946  1.00  0.00      6    H  
ATOM   2573  CA  ALA A 320     141.870 180.444 119.548  1.00 72.77      6    C  
ATOM   2574  C   ALA A 320     140.531 181.045 119.137  1.00 72.77      6    C  
ATOM   2575  O   ALA A 320     139.970 180.686 118.094  1.00 72.77      6    O  
ATOM   2576  CB  ALA A 320     141.680 179.407 120.651  1.00 72.77      6    C  
ATOM   2577  N   ASP A 321     140.017 181.987 119.926  1.00 74.95      6    N  
ATOM   2578  HN  ASP A 321     140.495 182.255 120.786  1.00  0.00      6    H  
ATOM   2579  CA  ASP A 321     138.764 182.633 119.549  1.00 74.95      6    C  
ATOM   2580  C   ASP A 321     138.900 183.397 118.236  1.00 74.95      6    C  
ATOM   2581  O   ASP A 321     138.022 183.317 117.366  1.00 74.95      6    O  
ATOM   2582  CB  ASP A 321     138.299 183.568 120.658  1.00 74.95      6    C  
ATOM   2583  CG  ASP A 321     136.805 183.767 120.653  1.00 74.95      6    C  
ATOM   2584  OD1 ASP A 321     136.191 183.610 119.579  1.00 74.95      6    O  
ATOM   2585  OD2 ASP A 321     136.242 184.080 121.723  1.00 74.95      6    O  
ATOM   2586  N   VAL A 322     140.000 184.131 118.063  1.00 77.09      6    N  
ATOM   2587  HN  VAL A 322     140.750 184.099 118.754  1.00  0.00      6    H  
ATOM   2588  CA  VAL A 322     140.127 184.979 116.883  1.00 77.09      6    C  
ATOM   2589  C   VAL A 322     140.372 184.140 115.632  1.00 77.09      6    C  
ATOM   2590  O   VAL A 322     139.884 184.477 114.549  1.00 77.09      6    O  
ATOM   2591  CB  VAL A 322     141.209 186.059 117.092  1.00 77.09      6    C  
ATOM   2592  CG1 VAL A 322     142.610 185.493 117.008  1.00 77.09      6    C  
ATOM   2593  CG2 VAL A 322     141.029 187.182 116.086  1.00 77.09      6    C  
ATOM   2594  N   VAL A 323     141.110 183.030 115.749  1.00 75.19      6    N  
ATOM   2595  HN  VAL A 323     141.560 182.796 116.634  1.00  0.00      6    H  
ATOM   2596  CA  VAL A 323     141.258 182.162 114.589  1.00 75.19      6    C  
ATOM   2597  C   VAL A 323     139.925 181.519 114.253  1.00 75.19      6    C  
ATOM   2598  O   VAL A 323     139.596 181.339 113.074  1.00 75.19      6    O  
ATOM   2599  CB  VAL A 323     142.372 181.113 114.791  1.00 75.19      6    C  
ATOM   2600  CG1 VAL A 323     142.088 180.202 115.933  1.00 75.19      6    C  
ATOM   2601  CG2 VAL A 323     142.504 180.270 113.564  1.00 75.19      6    C  
ATOM   2602  N   GLN A 324     139.112 181.205 115.260  1.00 75.81      6    N  
ATOM   2603  HN  GLN A 324     139.393 181.377 116.225  1.00  0.00      6    H  
ATOM   2604  CA  GLN A 324     137.820 180.615 114.963  1.00 75.81      6    C  
ATOM   2605  C   GLN A 324     136.795 181.634 114.479  1.00 75.81      6    C  
ATOM   2606  O   GLN A 324     135.741 181.231 113.980  1.00 75.81      6    O  
ATOM   2607  CB  GLN A 324     137.307 179.881 116.198  1.00 75.81      6    C  
ATOM   2608  CG  GLN A 324     138.099 178.623 116.509  1.00 75.81      6    C  
ATOM   2609  CD  GLN A 324     137.740 178.020 117.849  1.00 75.81      6    C  
ATOM   2610  NE2 GLN A 324     138.293 176.850 118.137  1.00 75.81      6    N  
ATOM   2611 1HE2 GLN A 324     138.051 176.443 119.041  1.00  0.00      6    H  
ATOM   2612 2HE2 GLN A 324     138.927 176.369 117.499  1.00  0.00      6    H  
ATOM   2613  OE1 GLN A 324     136.975 178.600 118.619  1.00 75.81      6    O  
ATOM   2614  N   LYS A 325     137.068 182.930 114.602  1.00 78.56      6    N  
ATOM   2615  HN  LYS A 325     137.967 183.212 114.992  1.00  0.00      6    H  
ATOM   2616  CA  LYS A 325     136.115 183.963 114.193  1.00 78.56      6    C  
ATOM   2617  C   LYS A 325     136.766 184.959 113.234  1.00 78.56      6    C  
ATOM   2618  O   LYS A 325     136.609 186.175 113.358  1.00 78.56      6    O  
ATOM   2619  CB  LYS A 325     135.545 184.674 115.418  1.00 78.56      6    C  
ATOM   2620  CG  LYS A 325     134.192 185.342 115.209  1.00 78.56      6    C  
ATOM   2621  CD  LYS A 325     133.168 184.378 114.643  1.00 78.56      6    C  
ATOM   2622  CE  LYS A 325     131.842 185.079 114.373  1.00 78.56      6    C  
ATOM   2623  NZ  LYS A 325     131.934 186.066 113.263  1.00 78.56      6    N  
ATOM   2624  HZ1 LYS A 325     131.047 186.535 113.082  1.00  0.00      6    H  
ATOM   2625  HZ2 LYS A 325     132.299 185.632 112.415  1.00  0.00      6    H  
ATOM   2626  HZ3 LYS A 325     132.678 186.742 113.434  1.00  0.00      6    H  
ATOM   2627  N   LEU A 326     137.507 184.448 112.246  1.00 85.36      6    N  
ATOM   2628  HN  LEU A 326     137.632 183.437 112.195  1.00  0.00      6    H  
ATOM   2629  CA  LEU A 326     138.143 185.290 111.239  1.00 85.36      6    C  
ATOM   2630  C   LEU A 326     138.540 184.402 110.075  1.00 85.36      6    C  
ATOM   2631  O   LEU A 326     139.053 183.300 110.312  1.00 85.36      6    O  
ATOM   2632  CB  LEU A 326     139.375 186.003 111.804  1.00 85.36      6    C  
ATOM   2633  CG  LEU A 326     140.158 186.987 110.939  1.00 85.36      6    C  
ATOM   2634  CD1 LEU A 326     139.294 188.175 110.545  1.00 85.36      6    C  
ATOM   2635  CD2 LEU A 326     141.397 187.451 111.686  1.00 85.36      6    C  
ATOM   2636  N   PRO A 327     138.315 184.822 108.826  1.00 89.45      6    N  
ATOM   2637  CA  PRO A 327     138.668 183.968 107.687  1.00 89.45      6    C  
ATOM   2638  C   PRO A 327     140.148 183.626 107.675  1.00 89.45      6    C  
ATOM   2639  O   PRO A 327     140.996 184.412 108.103  1.00 89.45      6    O  
ATOM   2640  CB  PRO A 327     138.274 184.815 106.474  1.00 89.45      6    C  
ATOM   2641  CG  PRO A 327     137.160 185.653 106.971  1.00 89.45      6    C  
ATOM   2642  CD  PRO A 327     137.499 185.974 108.405  1.00 89.45      6    C  
ATOM   2643  N   GLU A 328     140.442 182.420 107.185  1.00 90.21      6    N  
ATOM   2644  HN  GLU A 328     139.740 181.917 106.642  1.00  0.00      6    H  
ATOM   2645  CA  GLU A 328     141.745 181.808 107.410  1.00 90.21      6    C  
ATOM   2646  C   GLU A 328     142.871 182.591 106.752  1.00 90.21      6    C  
ATOM   2647  O   GLU A 328     144.000 182.580 107.256  1.00 90.21      6    O  
ATOM   2648  CB  GLU A 328     141.728 180.367 106.908  1.00 90.21      6    C  
ATOM   2649  CG  GLU A 328     142.774 179.467 107.540  1.00 90.21      6    C  
ATOM   2650  CD  GLU A 328     144.030 179.348 106.705  1.00 90.21      6    C  
ATOM   2651  OE1 GLU A 328     143.938 179.458 105.465  1.00 90.21      6    O  
ATOM   2652  OE2 GLU A 328     145.114 179.145 107.291  1.00 90.21      6    O  
ATOM   2653  N   GLU A 329     142.580 183.293 105.651  1.00 89.45      6    N  
ATOM   2654  HN  GLU A 329     141.625 183.295 105.292  1.00  0.00      6    H  
ATOM   2655  CA  GLU A 329     143.615 184.056 104.958  1.00 89.45      6    C  
ATOM   2656  C   GLU A 329     144.231 185.110 105.869  1.00 89.45      6    C  
ATOM   2657  O   GLU A 329     145.433 185.381 105.790  1.00 89.45      6    O  
ATOM   2658  CB  GLU A 329     143.041 184.711 103.700  1.00 89.45      6    C  
ATOM   2659  CG  GLU A 329     141.961 185.747 103.966  1.00 89.45      6    C  
ATOM   2660  CD  GLU A 329     141.480 186.434 102.711  1.00 89.45      6    C  
ATOM   2661  OE1 GLU A 329     141.976 186.092 101.620  1.00 89.45      6    O  
ATOM   2662  OE2 GLU A 329     140.611 187.322 102.817  1.00 89.45      6    O  
ATOM   2663  N   LYS A 330     143.428 185.701 106.749  1.00 86.25      6    N  
ATOM   2664  HN  LYS A 330     142.446 185.428 106.782  1.00  0.00      6    H  
ATOM   2665  CA  LYS A 330     143.905 186.723 107.664  1.00 86.25      6    C  
ATOM   2666  C   LYS A 330     144.518 186.142 108.921  1.00 86.25      6    C  
ATOM   2667  O   LYS A 330     144.952 186.909 109.784  1.00 86.25      6    O  
ATOM   2668  CB  LYS A 330     142.770 187.664 108.059  1.00 86.25      6    C  
ATOM   2669  CG  LYS A 330     141.989 188.238 106.911  1.00 86.25      6    C  
ATOM   2670  CD  LYS A 330     141.116 189.379 107.386  1.00 86.25      6    C  
ATOM   2671  CE  LYS A 330     140.400 190.040 106.230  1.00 86.25      6    C  
ATOM   2672  NZ  LYS A 330     139.727 191.295 106.654  1.00 86.25      6    N  
ATOM   2673  HZ1 LYS A 330     139.244 191.741 105.874  1.00  0.00      6    H  
ATOM   2674  HZ2 LYS A 330     140.381 191.936 107.104  1.00  0.00      6    H  
ATOM   2675  HZ3 LYS A 330     139.098 191.134 107.440  1.00  0.00      6    H  
ATOM   2676  N   THR A 331     144.552 184.823 109.064  1.00 83.66      6    N  
ATOM   2677  HN  THR A 331     144.273 184.223 108.288  1.00  0.00      6    H  
ATOM   2678  CA  THR A 331     144.983 184.226 110.316  1.00 83.66      6    C  
ATOM   2679  C   THR A 331     146.105 183.222 110.052  1.00 83.66      6    C  
ATOM   2680  O   THR A 331     146.209 182.179 110.696  1.00 83.66      6    O  
ATOM   2681  CB  THR A 331     143.783 183.600 111.025  1.00 83.66      6    C  
ATOM   2682  CG2 THR A 331     144.125 183.244 112.454  1.00 83.66      6    C  
ATOM   2683  OG1 THR A 331     142.768 184.598 111.153  1.00 83.66      6    O  
ATOM   2684  HG1 THR A 331     142.022 184.209 111.594  1.00  0.00      6    H  
ATOM   2685  N   GLN A 332     146.948 183.520 109.066  1.00 82.74      6    N  
ATOM   2686  HN  GLN A 332     146.767 184.325 108.466  1.00  0.00      6    H  
ATOM   2687  CA  GLN A 332     148.127 182.697 108.844  1.00 82.74      6    C  
ATOM   2688  C   GLN A 332     149.157 182.888 109.938  1.00 82.74      6    C  
ATOM   2689  O   GLN A 332     149.959 181.985 110.188  1.00 82.74      6    O  
ATOM   2690  CB  GLN A 332     148.757 183.021 107.494  1.00 82.74      6    C  
ATOM   2691  CG  GLN A 332     147.780 183.007 106.351  1.00 82.74      6    C  
ATOM   2692  CD  GLN A 332     147.308 181.618 106.023  1.00 82.74      6    C  
ATOM   2693  NE2 GLN A 332     148.234 180.669 105.989  1.00 82.74      6    N  
ATOM   2694 1HE2 GLN A 332     147.914 179.727 105.766  1.00  0.00      6    H  
ATOM   2695 2HE2 GLN A 332     149.220 180.852 106.175  1.00  0.00      6    H  
ATOM   2696  OE1 GLN A 332     146.122 181.398 105.799  1.00 82.74      6    O  
ATOM   2697  N   MET A 333     149.151 184.043 110.584  1.00 79.54      6    N  
ATOM   2698  HN  MET A 333     148.412 184.717 110.385  1.00  0.00      6    H  
ATOM   2699  CA  MET A 333     150.164 184.380 111.567  1.00 79.54      6    C  
ATOM   2700  C   MET A 333     149.813 183.870 112.955  1.00 79.54      6    C  
ATOM   2701  O   MET A 333     150.712 183.600 113.758  1.00 79.54      6    O  
ATOM   2702  CB  MET A 333     150.360 185.897 111.583  1.00 79.54      6    C  
ATOM   2703  CG  MET A 333     151.503 186.376 112.431  1.00 79.54      6    C  
ATOM   2704  SD  MET A 333     153.085 185.759 111.872  1.00 79.54      6    S  
ATOM   2705  CE  MET A 333     153.944 185.761 113.430  1.00 79.54      6    C  
ATOM   2706  N   TYR A 334     148.528 183.715 113.249  1.00 78.72      6    N  
ATOM   2707  HN  TYR A 334     147.827 183.922 112.538  1.00  0.00      6    H  
ATOM   2708  CA  TYR A 334     148.095 183.257 114.559  1.00 78.72      6    C  
ATOM   2709  C   TYR A 334     147.996 181.742 114.663  1.00 78.72      6    C  
ATOM   2710  O   TYR A 334     148.027 181.214 115.779  1.00 78.72      6    O  
ATOM   2711  CB  TYR A 334     146.746 183.885 114.906  1.00 78.72      6    C  
ATOM   2712  CG  TYR A 334     146.719 185.377 114.692  1.00 78.72      6    C  
ATOM   2713  CD1 TYR A 334     147.723 186.182 115.200  1.00 78.72      6    C  
ATOM   2714  CD2 TYR A 334     145.694 185.980 113.984  1.00 78.72      6    C  
ATOM   2715  CE1 TYR A 334     147.706 187.538 115.008  1.00 78.72      6    C  
ATOM   2716  CE2 TYR A 334     145.673 187.339 113.785  1.00 78.72      6    C  
ATOM   2717  CZ  TYR A 334     146.683 188.112 114.302  1.00 78.72      6    C  
ATOM   2718  OH  TYR A 334     146.672 189.470 114.112  1.00 78.72      6    O  
ATOM   2719  HH  TYR A 334     147.371 190.005 114.470  1.00  0.00      6    H  
ATOM   2720  N   HIS A 335     147.868 181.034 113.537  1.00 79.38      6    N  
ATOM   2721  HN  HIS A 335     147.706 181.514 112.652  1.00  0.00      6    H  
ATOM   2722  CA  HIS A 335     147.959 179.579 113.567  1.00 79.38      6    C  
ATOM   2723  C   HIS A 335     149.323 179.125 114.060  1.00 79.38      6    C  
ATOM   2724  O   HIS A 335     149.418 178.252 114.927  1.00 79.38      6    O  
ATOM   2725  CB  HIS A 335     147.697 178.994 112.185  1.00 79.38      6    C  
ATOM   2726  CG  HIS A 335     146.253 178.837 111.850  1.00 79.38      6    C  
ATOM   2727  CD2 HIS A 335     145.366 177.868 112.172  1.00 79.38      6    C  
ATOM   2728  ND1 HIS A 335     145.566 179.745 111.076  1.00 79.38      6    N  
ATOM   2729  HD1 HIS A 335     145.959 180.598 110.678  1.00  0.00      6    H  
ATOM   2730  CE1 HIS A 335     144.319 179.338 110.930  1.00 79.38      6    C  
ATOM   2731  NE2 HIS A 335     144.169 178.205 111.591  1.00 79.38      6    N  
ATOM   2732  HE2 HIS A 335     143.305 177.668 111.659  1.00  0.00      6    H  
ATOM   2733  N   ALA A 336     150.394 179.691 113.500  1.00 73.62      6    N  
ATOM   2734  HN  ALA A 336     150.273 180.404 112.781  1.00  0.00      6    H  
ATOM   2735  CA  ALA A 336     151.737 179.296 113.909  1.00 73.62      6    C  
ATOM   2736  C   ALA A 336     152.001 179.674 115.358  1.00 73.62      6    C  
ATOM   2737  O   ALA A 336     152.661 178.929 116.098  1.00 73.62      6    O  
ATOM   2738  CB  ALA A 336     152.769 179.936 112.990  1.00 73.62      6    C  
ATOM   2739  N   LEU A 337     151.482 180.827 115.782  1.00 75.20      6    N  
ATOM   2740  HN  LEU A 337     150.991 181.435 115.126  1.00  0.00      6    H  
ATOM   2741  CA  LEU A 337     151.614 181.222 117.177  1.00 75.20      6    C  
ATOM   2742  C   LEU A 337     150.887 180.255 118.098  1.00 75.20      6    C  
ATOM   2743  O   LEU A 337     151.438 179.846 119.120  1.00 75.20      6    O  
ATOM   2744  CB  LEU A 337     151.101 182.647 117.377  1.00 75.20      6    C  
ATOM   2745  CG  LEU A 337     152.111 183.744 117.045  1.00 75.20      6    C  
ATOM   2746  CD1 LEU A 337     151.482 185.110 117.238  1.00 75.20      6    C  
ATOM   2747  CD2 LEU A 337     153.361 183.599 117.892  1.00 75.20      6    C  
ATOM   2748  N   LEU A 338     149.660 179.861 117.749  1.00 71.46      6    N  
ATOM   2749  HN  LEU A 338     149.218 180.249 116.916  1.00  0.00      6    H  
ATOM   2750  CA  LEU A 338     148.949 178.875 118.558  1.00 71.46      6    C  
ATOM   2751  C   LEU A 338     149.704 177.557 118.595  1.00 71.46      6    C  
ATOM   2752  O   LEU A 338     149.797 176.908 119.646  1.00 71.46      6    O  
ATOM   2753  CB  LEU A 338     147.549 178.652 118.002  1.00 71.46      6    C  
ATOM   2754  CG  LEU A 338     146.448 179.592 118.466  1.00 71.46      6    C  
ATOM   2755  CD1 LEU A 338     145.178 179.281 117.721  1.00 71.46      6    C  
ATOM   2756  CD2 LEU A 338     146.235 179.478 119.962  1.00 71.46      6    C  
ATOM   2757  N   LYS A 339     150.255 177.155 117.450  1.00 73.34      6    N  
ATOM   2758  HN  LYS A 339     150.190 177.757 116.629  1.00  0.00      6    H  
ATOM   2759  CA  LYS A 339     150.948 175.879 117.341  1.00 73.34      6    C  
ATOM   2760  C   LYS A 339     152.173 175.835 118.240  1.00 73.34      6    C  
ATOM   2761  O   LYS A 339     152.444 174.810 118.874  1.00 73.34      6    O  
ATOM   2762  CB  LYS A 339     151.329 175.625 115.884  1.00 73.34      6    C  
ATOM   2763  CG  LYS A 339     152.157 174.382 115.657  1.00 73.34      6    C  
ATOM   2764  CD  LYS A 339     152.811 174.398 114.291  1.00 73.34      6    C  
ATOM   2765  CE  LYS A 339     153.898 173.347 114.204  1.00 73.34      6    C  
ATOM   2766  NZ  LYS A 339     154.909 173.519 115.281  1.00 73.34      6    N  
ATOM   2767  HZ1 LYS A 339     155.641 172.811 115.222  1.00  0.00      6    H  
ATOM   2768  HZ2 LYS A 339     154.474 173.530 116.203  1.00  0.00      6    H  
ATOM   2769  HZ3 LYS A 339     155.300 174.461 115.279  1.00  0.00      6    H  
ATOM   2770  N   HIS A 340     152.926 176.928 118.317  1.00 74.78      6    N  
ATOM   2771  HN  HIS A 340     152.727 177.743 117.738  1.00  0.00      6    H  
ATOM   2772  CA  HIS A 340     154.046 176.929 119.254  1.00 74.78      6    C  
ATOM   2773  C   HIS A 340     153.677 177.384 120.660  1.00 74.78      6    C  
ATOM   2774  O   HIS A 340     154.520 177.292 121.556  1.00 74.78      6    O  
ATOM   2775  CB  HIS A 340     155.201 177.759 118.710  1.00 74.78      6    C  
ATOM   2776  CG  HIS A 340     156.078 176.998 117.774  1.00 74.78      6    C  
ATOM   2777  CD2 HIS A 340     157.261 176.375 117.979  1.00 74.78      6    C  
ATOM   2778  ND1 HIS A 340     155.773 176.813 116.445  1.00 74.78      6    N  
ATOM   2779  HD1 HIS A 340     154.943 177.174 115.974  1.00  0.00      6    H  
ATOM   2780  CE1 HIS A 340     156.723 176.095 115.875  1.00 74.78      6    C  
ATOM   2781  NE2 HIS A 340     157.642 175.823 116.782  1.00 74.78      6    N  
ATOM   2782  HE2 HIS A 340     158.496 175.290 116.620  1.00  0.00      6    H  
ATOM   2783  N   LEU A 341     152.453 177.869 120.880  1.00 74.73      6    N  
ATOM   2784  HN  LEU A 341     151.850 178.115 120.095  1.00  0.00      6    H  
ATOM   2785  CA  LEU A 341     151.982 178.046 122.250  1.00 74.73      6    C  
ATOM   2786  C   LEU A 341     151.560 176.723 122.867  1.00 74.73      6    C  
ATOM   2787  O   LEU A 341     151.666 176.547 124.085  1.00 74.73      6    O  
ATOM   2788  CB  LEU A 341     150.821 179.039 122.315  1.00 74.73      6    C  
ATOM   2789  CG  LEU A 341     151.055 180.533 122.084  1.00 74.73      6    C  
ATOM   2790  CD1 LEU A 341     149.732 181.265 122.046  1.00 74.73      6    C  
ATOM   2791  CD2 LEU A 341     151.951 181.126 123.140  1.00 74.73      6    C  
ATOM   2792  N   GLY A 342     151.077 175.786 122.050  1.00 71.84      6    N  
ATOM   2793  HN  GLY A 342     151.002 175.971 121.050  1.00  0.00      6    H  
ATOM   2794  CA  GLY A 342     150.659 174.504 122.585  1.00 71.84      6    C  
ATOM   2795  C   GLY A 342     151.805 173.662 123.105  1.00 71.84      6    C  
ATOM   2796  O   GLY A 342     151.601 172.786 123.947  1.00 71.84      6    O  
ATOM   2797  N   THR A 343     153.018 173.918 122.632  1.00 74.52      6    N  
ATOM   2798  HN  THR A 343     153.153 174.736 122.038  1.00  0.00      6    H  
ATOM   2799  CA  THR A 343     154.162 173.072 122.932  1.00 74.52      6    C  
ATOM   2800  C   THR A 343     155.090 173.720 123.963  1.00 74.52      6    C  
ATOM   2801  O   THR A 343     156.183 173.208 124.226  1.00 74.52      6    O  
ATOM   2802  CB  THR A 343     154.898 172.754 121.624  1.00 74.52      6    C  
ATOM   2803  CG2 THR A 343     155.811 171.545 121.776  1.00 74.52      6    C  
ATOM   2804  OG1 THR A 343     153.932 172.382 120.635  1.00 74.52      6    O  
ATOM   2805  HG1 THR A 343     153.362 173.136 120.540  1.00  0.00      6    H  
ATOM   2806  N   LEU A 344     154.670 174.830 124.564  1.00 72.57      6    N  
ATOM   2807  HN  LEU A 344     153.776 175.242 124.296  1.00  0.00      6    H  
ATOM   2808  CA  LEU A 344     155.472 175.461 125.599  1.00 72.57      6    C  
ATOM   2809  C   LEU A 344     155.489 174.602 126.862  1.00 72.57      6    C  
ATOM   2810  O   LEU A 344     154.673 173.695 127.047  1.00 72.57      6    O  
ATOM   2811  CB  LEU A 344     154.944 176.857 125.918  1.00 72.57      6    C  
ATOM   2812  CG  LEU A 344     154.772 177.838 124.762  1.00 72.57      6    C  
ATOM   2813  CD1 LEU A 344     153.946 179.014 125.224  1.00 72.57      6    C  
ATOM   2814  CD2 LEU A 344     156.119 178.307 124.251  1.00 72.57      6    C  
ATOM   2815  N   ALA A 345     156.422 174.922 127.756  1.00 71.73      6    N  
ATOM   2816  HN  ALA A 345     156.934 175.798 127.650  1.00  0.00      6    H  
ATOM   2817  CA  ALA A 345     156.729 174.051 128.883  1.00 71.73      6    C  
ATOM   2818  C   ALA A 345     155.602 174.021 129.904  1.00 71.73      6    C  
ATOM   2819  O   ALA A 345     155.528 174.884 130.785  1.00 71.73      6    O  
ATOM   2820  CB  ALA A 345     158.029 174.496 129.552  1.00 71.73      6    C  
ATOM   2821  N   GLY A 346     154.713 173.040 129.784  1.00 67.38      6    N  
ATOM   2822  HN  GLY A 346     154.753 172.428 128.969  1.00  0.00      6    H  
ATOM   2823  CA  GLY A 346     153.689 172.820 130.784  1.00 67.38      6    C  
ATOM   2824  C   GLY A 346     152.611 173.881 130.814  1.00 67.38      6    C  
ATOM   2825  O   GLY A 346     152.660 174.846 130.053  1.00 67.38      6    O  
ATOM   2826  N   SER A 347     151.625 173.701 131.688  1.00 62.59      6    N  
ATOM   2827  HN  SER A 347     151.615 172.848 132.247  1.00  0.00      6    H  
ATOM   2828  CA  SER A 347     150.561 174.674 131.878  1.00 62.59      6    C  
ATOM   2829  C   SER A 347     150.742 175.498 133.141  1.00 62.59      6    C  
ATOM   2830  O   SER A 347     149.875 176.315 133.459  1.00 62.59      6    O  
ATOM   2831  CB  SER A 347     149.198 173.977 131.903  1.00 62.59      6    C  
ATOM   2832  OG  SER A 347     148.148 174.911 131.740  1.00 62.59      6    O  
ATOM   2833  HG  SER A 347     147.302 174.479 131.756  1.00  0.00      6    H  
ATOM   2834  N   GLN A 348     151.833 175.291 133.878  1.00 62.35      6    N  
ATOM   2835  HN  GLN A 348     152.437 174.495 133.674  1.00  0.00      6    H  
ATOM   2836  CA  GLN A 348     152.171 176.192 134.972  1.00 62.35      6    C  
ATOM   2837  C   GLN A 348     153.004 177.360 134.466  1.00 62.35      6    C  
ATOM   2838  O   GLN A 348     152.651 178.524 134.678  1.00 62.35      6    O  
ATOM   2839  CB  GLN A 348     152.920 175.445 136.080  1.00 62.35      6    C  
ATOM   2840  CG  GLN A 348     152.093 174.397 136.813  1.00 62.35      6    C  
ATOM   2841  CD  GLN A 348     152.020 173.075 136.081  1.00 62.35      6    C  
ATOM   2842  NE2 GLN A 348     151.044 172.253 136.440  1.00 62.35      6    N  
ATOM   2843 1HE2 GLN A 348     150.378 172.481 137.178  1.00  0.00      6    H  
ATOM   2844 2HE2 GLN A 348     150.995 171.362 135.946  1.00  0.00      6    H  
ATOM   2845  OE1 GLN A 348     152.823 172.800 135.192  1.00 62.35      6    O  
ATOM   2846  N   ILE A 349     154.101 177.058 133.770  1.00 61.30      6    N  
ATOM   2847  HN  ILE A 349     154.355 176.078 133.648  1.00  0.00      6    H  
ATOM   2848  CA  ILE A 349     154.946 178.084 133.179  1.00 61.30      6    C  
ATOM   2849  C   ILE A 349     154.251 178.776 132.015  1.00 61.30      6    C  
ATOM   2850  O   ILE A 349     154.704 179.829 131.564  1.00 61.30      6    O  
ATOM   2851  CB  ILE A 349     156.283 177.445 132.772  1.00 61.30      6    C  
ATOM   2852  CG1 ILE A 349     156.758 176.518 133.881  1.00 61.30      6    C  
ATOM   2853  CG2 ILE A 349     157.343 178.490 132.529  1.00 61.30      6    C  
ATOM   2854  CD1 ILE A 349     157.103 177.235 135.156  1.00 61.30      6    C  
ATOM   2855  N   ARG A 350     153.158 178.220 131.513  1.00 64.31      6    N  
ATOM   2856  HN  ARG A 350     152.898 177.279 131.808  1.00  0.00      6    H  
ATOM   2857  CA  ARG A 350     152.319 178.921 130.550  1.00 64.31      6    C  
ATOM   2858  C   ARG A 350     151.274 179.807 131.208  1.00 64.31      6    C  
ATOM   2859  O   ARG A 350     150.504 180.460 130.500  1.00 64.31      6    O  
ATOM   2860  CB  ARG A 350     151.619 177.924 129.630  1.00 64.31      6    C  
ATOM   2861  CG  ARG A 350     152.346 177.688 128.338  1.00 64.31      6    C  
ATOM   2862  CD  ARG A 350     151.382 177.376 127.217  1.00 64.31      6    C  
ATOM   2863  NE  ARG A 350     150.549 176.213 127.488  1.00 64.31      6    N  
ATOM   2864  HE  ARG A 350     149.558 176.373 127.669  1.00  0.00      6    H  
ATOM   2865  CZ  ARG A 350     150.986 174.961 127.517  1.00 64.31      6    C  
ATOM   2866  NH1 ARG A 350     152.265 174.669 127.346  1.00 64.31      6    N  
ATOM   2867 1HH1 ARG A 350     152.931 175.423 127.180  1.00  0.00      6    H  
ATOM   2868 2HH1 ARG A 350     152.601 173.706 127.368  1.00  0.00      6    H  
ATOM   2869  NH2 ARG A 350     150.118 173.978 127.733  1.00 64.31      6    N  
ATOM   2870 1HH2 ARG A 350     149.132 174.203 127.865  1.00  0.00      6    H  
ATOM   2871 2HH2 ARG A 350     150.454 173.015 127.755  1.00  0.00      6    H  
ATOM   2872  N   ASN A 351     151.200 179.812 132.535  1.00 62.45      6    N  
ATOM   2873  HN  ASN A 351     151.791 179.170 133.064  1.00  0.00      6    H  
ATOM   2874  CA  ASN A 351     150.308 180.699 133.257  1.00 62.45      6    C  
ATOM   2875  C   ASN A 351     151.032 181.663 134.177  1.00 62.45      6    C  
ATOM   2876  O   ASN A 351     150.488 182.733 134.464  1.00 62.45      6    O  
ATOM   2877  CB  ASN A 351     149.296 179.896 134.088  1.00 62.45      6    C  
ATOM   2878  CG  ASN A 351     148.209 179.277 133.243  1.00 62.45      6    C  
ATOM   2879  ND2 ASN A 351     148.416 178.035 132.840  1.00 62.45      6    N  
ATOM   2880 1HD2 ASN A 351     149.267 177.519 133.065  1.00  0.00      6    H  
ATOM   2881 2HD2 ASN A 351     147.682 177.617 132.269  1.00  0.00      6    H  
ATOM   2882  OD1 ASN A 351     147.185 179.898 132.972  1.00 62.45      6    O  
ATOM   2883  N   MET A 352     152.232 181.326 134.641  1.00 63.52      6    N  
ATOM   2884  HN  MET A 352     152.616 180.414 134.396  1.00  0.00      6    H  
ATOM   2885  CA  MET A 352     153.015 182.213 135.486  1.00 63.52      6    C  
ATOM   2886  C   MET A 352     154.157 182.865 134.720  1.00 63.52      6    C  
ATOM   2887  O   MET A 352     155.150 183.281 135.324  1.00 63.52      6    O  
ATOM   2888  CB  MET A 352     153.533 181.462 136.715  1.00 63.52      6    C  
ATOM   2889  CG  MET A 352     154.518 180.349 136.428  1.00 63.52      6    C  
ATOM   2890  SD  MET A 352     155.117 179.496 137.894  1.00 63.52      6    S  
ATOM   2891  CE  MET A 352     156.190 180.731 138.601  1.00 63.52      6    C  
ATOM   2892  N   ALA A 353     154.030 182.968 133.399  1.00 67.73      6    N  
ATOM   2893  HN  ALA A 353     153.232 182.520 132.949  1.00  0.00      6    H  
ATOM   2894  CA  ALA A 353     154.981 183.692 132.571  1.00 67.73      6    C  
ATOM   2895  C   ALA A 353     154.225 184.593 131.607  1.00 67.73      6    C  
ATOM   2896  O   ALA A 353     153.087 184.313 131.229  1.00 67.73      6    O  
ATOM   2897  CB  ALA A 353     155.902 182.751 131.792  1.00 67.73      6    C  
ATOM   2898  N   SER A 354     154.879 185.679 131.212  1.00 71.36      6    N  
ATOM   2899  HN  SER A 354     155.848 185.795 131.509  1.00  0.00      6    H  
ATOM   2900  CA  SER A 354     154.284 186.711 130.378  1.00 71.36      6    C  
ATOM   2901  C   SER A 354     155.076 186.843 129.090  1.00 71.36      6    C  
ATOM   2902  O   SER A 354     156.297 186.670 129.084  1.00 71.36      6    O  
ATOM   2903  CB  SER A 354     154.255 188.043 131.106  1.00 71.36      6    C  
ATOM   2904  OG  SER A 354     155.542 188.355 131.602  1.00 71.36      6    O  
ATOM   2905  HG  SER A 354     155.524 189.188 132.058  1.00  0.00      6    H  
ATOM   2906  N   LEU A 355     154.378 187.158 127.997  1.00 70.22      6    N  
ATOM   2907  HN  LEU A 355     153.378 187.350 128.064  1.00  0.00      6    H  
ATOM   2908  CA  LEU A 355     155.053 187.226 126.707  1.00 70.22      6    C  
ATOM   2909  C   LEU A 355     155.921 188.464 126.588  1.00 70.22      6    C  
ATOM   2910  O   LEU A 355     156.860 188.477 125.790  1.00 70.22      6    O  
ATOM   2911  CB  LEU A 355     154.057 187.191 125.555  1.00 70.22      6    C  
ATOM   2912  CG  LEU A 355     153.207 188.405 125.234  1.00 70.22      6    C  
ATOM   2913  CD1 LEU A 355     152.682 188.166 123.856  1.00 70.22      6    C  
ATOM   2914  CD2 LEU A 355     152.065 188.556 126.205  1.00 70.22      6    C  
ATOM   2915  N   GLY A 356     155.621 189.515 127.346  1.00 71.06      6    N  
ATOM   2916  HN  GLY A 356     154.738 189.548 127.856  1.00  0.00      6    H  
ATOM   2917  CA  GLY A 356     156.562 190.613 127.440  1.00 71.06      6    C  
ATOM   2918  C   GLY A 356     157.893 190.153 127.994  1.00 71.06      6    C  
ATOM   2919  O   GLY A 356     158.954 190.522 127.485  1.00 71.06      6    O  
ATOM   2920  N   GLY A 357     157.851 189.314 129.024  1.00 70.84      6    N  
ATOM   2921  HN  GLY A 357     156.954 189.059 129.437  1.00  0.00      6    H  
ATOM   2922  CA  GLY A 357     159.078 188.761 129.560  1.00 70.84      6    C  
ATOM   2923  C   GLY A 357     159.784 187.850 128.577  1.00 70.84      6    C  
ATOM   2924  O   GLY A 357     161.012 187.821 128.520  1.00 70.84      6    O  
ATOM   2925  N   HIS A 358     159.018 187.083 127.800  1.00 73.81      6    N  
ATOM   2926  HN  HIS A 358     158.004 187.102 127.909  1.00  0.00      6    H  
ATOM   2927  CA  HIS A 358     159.625 186.216 126.794  1.00 73.81      6    C  
ATOM   2928  C   HIS A 358     160.306 187.028 125.700  1.00 73.81      6    C  
ATOM   2929  O   HIS A 358     161.409 186.687 125.263  1.00 73.81      6    O  
ATOM   2930  CB  HIS A 358     158.571 185.287 126.193  1.00 73.81      6    C  
ATOM   2931  CG  HIS A 358     159.146 184.198 125.344  1.00 73.81      6    C  
ATOM   2932  CD2 HIS A 358     158.682 183.601 124.221  1.00 73.81      6    C  
ATOM   2933  ND1 HIS A 358     160.351 183.595 125.628  1.00 73.81      6    N  
ATOM   2934  HD1 HIS A 358     160.954 183.826 126.418  1.00  0.00      6    H  
ATOM   2935  CE1 HIS A 358     160.604 182.672 124.719  1.00 73.81      6    C  
ATOM   2936  NE2 HIS A 358     159.609 182.658 123.850  1.00 73.81      6    N  
ATOM   2937  HE2 HIS A 358     159.540 182.047 123.036  1.00  0.00      6    H  
ATOM   2938  N   ILE A 359     159.662 188.106 125.251  1.00 71.53      6    N  
ATOM   2939  HN  ILE A 359     158.756 188.350 125.652  1.00  0.00      6    H  
ATOM   2940  CA  ILE A 359     160.226 188.942 124.200  1.00 71.53      6    C  
ATOM   2941  C   ILE A 359     161.478 189.652 124.692  1.00 71.53      6    C  
ATOM   2942  O   ILE A 359     162.518 189.642 124.026  1.00 71.53      6    O  
ATOM   2943  CB  ILE A 359     159.177 189.946 123.700  1.00 71.53      6    C  
ATOM   2944  CG1 ILE A 359     158.087 189.217 122.925  1.00 71.53      6    C  
ATOM   2945  CG2 ILE A 359     159.827 190.994 122.846  1.00 71.53      6    C  
ATOM   2946  CD1 ILE A 359     157.014 190.121 122.382  1.00 71.53      6    C  
ATOM   2947  N   ILE A 360     161.400 190.277 125.869  1.00 73.35      6    N  
ATOM   2948  HN  ILE A 360     160.541 190.225 126.417  1.00  0.00      6    H  
ATOM   2949  CA  ILE A 360     162.539 191.033 126.372  1.00 73.35      6    C  
ATOM   2950  C   ILE A 360     163.675 190.105 126.778  1.00 73.35      6    C  
ATOM   2951  O   ILE A 360     164.854 190.448 126.623  1.00 73.35      6    O  
ATOM   2952  CB  ILE A 360     162.093 191.931 127.539  1.00 73.35      6    C  
ATOM   2953  CG1 ILE A 360     160.998 192.888 127.084  1.00 73.35      6    C  
ATOM   2954  CG2 ILE A 360     163.262 192.724 128.083  1.00 73.35      6    C  
ATOM   2955  CD1 ILE A 360     161.424 193.823 125.994  1.00 73.35      6    C  
ATOM   2956  N   SER A 361     163.346 188.920 127.294  1.00 76.10      6    N  
ATOM   2957  HN  SER A 361     162.368 188.629 127.291  1.00  0.00      6    H  
ATOM   2958  CA  SER A 361     164.353 188.032 127.862  1.00 76.10      6    C  
ATOM   2959  C   SER A 361     165.344 187.570 126.808  1.00 76.10      6    C  
ATOM   2960  O   SER A 361     166.528 187.370 127.108  1.00 76.10      6    O  
ATOM   2961  CB  SER A 361     163.666 186.841 128.520  1.00 76.10      6    C  
ATOM   2962  OG  SER A 361     162.769 186.230 127.615  1.00 76.10      6    O  
ATOM   2963  HG  SER A 361     162.341 185.488 128.025  1.00  0.00      6    H  
ATOM   2964  N   ARG A 362     164.870 187.371 125.575  1.00 80.89      6    N  
ATOM   2965  HN  ARG A 362     163.859 187.372 125.439  1.00  0.00      6    H  
ATOM   2966  CA  ARG A 362     165.728 187.152 124.410  1.00 80.89      6    C  
ATOM   2967  C   ARG A 362     166.555 185.879 124.553  1.00 80.89      6    C  
ATOM   2968  O   ARG A 362     167.764 185.865 124.322  1.00 80.89      6    O  
ATOM   2969  CB  ARG A 362     166.629 188.363 124.167  1.00 80.89      6    C  
ATOM   2970  CG  ARG A 362     166.916 188.662 122.718  1.00 80.89      6    C  
ATOM   2971  CD  ARG A 362     167.990 189.726 122.598  1.00 80.89      6    C  
ATOM   2972  NE  ARG A 362     167.527 191.033 123.047  1.00 80.89      6    N  
ATOM   2973  HE  ARG A 362     166.940 191.574 122.413  1.00  0.00      6    H  
ATOM   2974  CZ  ARG A 362     167.819 191.564 124.225  1.00 80.89      6    C  
ATOM   2975  NH1 ARG A 362     168.563 190.918 125.107  1.00 80.89      6    N  
ATOM   2976 1HH1 ARG A 362     168.925 189.994 124.874  1.00  0.00      6    H  
ATOM   2977 2HH1 ARG A 362     168.788 191.327 126.014  1.00  0.00      6    H  
ATOM   2978  NH2 ARG A 362     167.347 192.768 124.529  1.00 80.89      6    N  
ATOM   2979 1HH2 ARG A 362     166.773 193.266 123.849  1.00  0.00      6    H  
ATOM   2980 2HH2 ARG A 362     167.572 193.177 125.436  1.00  0.00      6    H  
ATOM   2981  N   HIS A 363     165.891 184.804 124.952  1.00 81.15      6    N  
ATOM   2982  HN  HIS A 363     164.905 184.880 125.201  1.00  0.00      6    H  
ATOM   2983  CA  HIS A 363     166.559 183.519 125.036  1.00 81.15      6    C  
ATOM   2984  C   HIS A 363     166.900 183.024 123.633  1.00 81.15      6    C  
ATOM   2985  O   HIS A 363     166.078 183.139 122.719  1.00 81.15      6    O  
ATOM   2986  CB  HIS A 363     165.671 182.503 125.748  1.00 81.15      6    C  
ATOM   2987  CG  HIS A 363     165.802 182.520 127.240  1.00 81.15      6    C  
ATOM   2988  CD2 HIS A 363     166.893 182.525 128.041  1.00 81.15      6    C  
ATOM   2989  ND1 HIS A 363     164.710 182.532 128.081  1.00 81.15      6    N  
ATOM   2990  HD1 HIS A 363     163.735 182.532 127.781  1.00  0.00      6    H  
ATOM   2991  CE1 HIS A 363     165.123 182.544 129.335  1.00 81.15      6    C  
ATOM   2992  NE2 HIS A 363     166.443 182.540 129.339  1.00 81.15      6    N  
ATOM   2993  HE2 HIS A 363     167.033 182.547 130.171  1.00  0.00      6    H  
ATOM   2994  N   PRO A 364     168.099 182.473 123.428  1.00 81.24      6    N  
ATOM   2995  CA  PRO A 364     168.455 181.957 122.095  1.00 81.24      6    C  
ATOM   2996  C   PRO A 364     167.561 180.832 121.617  1.00 81.24      6    C  
ATOM   2997  O   PRO A 364     167.449 180.619 120.404  1.00 81.24      6    O  
ATOM   2998  CB  PRO A 364     169.902 181.478 122.274  1.00 81.24      6    C  
ATOM   2999  CG  PRO A 364     170.110 181.367 123.741  1.00 81.24      6    C  
ATOM   3000  CD  PRO A 364     169.208 182.361 124.387  1.00 81.24      6    C  
ATOM   3001  N   ASP A 365     166.915 180.113 122.526  1.00 77.76      6    N  
ATOM   3002  HN  ASP A 365     166.991 180.391 123.504  1.00  0.00      6    H  
ATOM   3003  CA  ASP A 365     166.105 178.950 122.202  1.00 77.76      6    C  
ATOM   3004  C   ASP A 365     164.611 179.240 122.279  1.00 77.76      6    C  
ATOM   3005  O   ASP A 365     163.819 178.353 122.598  1.00 77.76      6    O  
ATOM   3006  CB  ASP A 365     166.488 177.792 123.120  1.00 77.76      6    C  
ATOM   3007  CG  ASP A 365     166.221 178.087 124.590  1.00 77.76      6    C  
ATOM   3008  OD1 ASP A 365     165.775 179.203 124.933  1.00 77.76      6    O  
ATOM   3009  OD2 ASP A 365     166.484 177.194 125.417  1.00 77.76      6    O  
ATOM   3010  N   SER A 366     164.217 180.474 121.998  1.00 76.32      6    N  
ATOM   3011  HN  SER A 366     164.904 181.167 121.701  1.00  0.00      6    H  
ATOM   3012  CA  SER A 366     162.818 180.853 122.108  1.00 76.32      6    C  
ATOM   3013  C   SER A 366     161.985 180.213 121.011  1.00 76.32      6    C  
ATOM   3014  O   SER A 366     162.368 180.208 119.840  1.00 76.32      6    O  
ATOM   3015  CB  SER A 366     162.677 182.367 122.039  1.00 76.32      6    C  
ATOM   3016  OG  SER A 366     161.325 182.726 121.825  1.00 76.32      6    O  
ATOM   3017  HG  SER A 366     161.237 183.671 121.782  1.00  0.00      6    H  
ATOM   3018  N   ASP A 367     160.835 179.672 121.398  1.00 77.60      6    N  
ATOM   3019  HN  ASP A 367     160.618 179.632 122.394  1.00  0.00      6    H  
ATOM   3020  CA  ASP A 367     159.877 179.135 120.446  1.00 77.60      6    C  
ATOM   3021  C   ASP A 367     158.957 180.201 119.882  1.00 77.60      6    C  
ATOM   3022  O   ASP A 367     158.226 179.922 118.926  1.00 77.60      6    O  
ATOM   3023  CB  ASP A 367     159.030 178.038 121.097  1.00 77.60      6    C  
ATOM   3024  CG  ASP A 367     159.828 176.791 121.407  1.00 77.60      6    C  
ATOM   3025  OD1 ASP A 367     160.810 176.517 120.688  1.00 77.60      6    O  
ATOM   3026  OD2 ASP A 367     159.476 176.082 122.372  1.00 77.60      6    O  
ATOM   3027  N   LEU A 368     158.975 181.406 120.446  1.00 75.59      6    N  
ATOM   3028  HN  LEU A 368     159.635 181.589 121.202  1.00  0.00      6    H  
ATOM   3029  CA  LEU A 368     158.084 182.468 120.018  1.00 75.59      6    C  
ATOM   3030  C   LEU A 368     158.799 183.666 119.418  1.00 75.59      6    C  
ATOM   3031  O   LEU A 368     158.140 184.508 118.805  1.00 75.59      6    O  
ATOM   3032  CB  LEU A 368     157.222 182.947 121.192  1.00 75.59      6    C  
ATOM   3033  CG  LEU A 368     156.398 181.883 121.911  1.00 75.59      6    C  
ATOM   3034  CD1 LEU A 368     155.449 182.536 122.899  1.00 75.59      6    C  
ATOM   3035  CD2 LEU A 368     155.635 181.035 120.911  1.00 75.59      6    C  
ATOM   3036  N   ASN A 369     160.121 183.777 119.580  1.00 76.93      6    N  
ATOM   3037  HN  ASN A 369     160.634 183.089 120.131  1.00  0.00      6    H  
ATOM   3038  CA  ASN A 369     160.823 184.899 118.956  1.00 76.93      6    C  
ATOM   3039  C   ASN A 369     160.924 184.739 117.444  1.00 76.93      6    C  
ATOM   3040  O   ASN A 369     160.449 185.629 116.717  1.00 76.93      6    O  
ATOM   3041  CB  ASN A 369     162.188 185.109 119.620  1.00 76.93      6    C  
ATOM   3042  CG  ASN A 369     162.098 185.905 120.902  1.00 76.93      6    C  
ATOM   3043  ND2 ASN A 369     163.092 185.749 121.763  1.00 76.93      6    N  
ATOM   3044 1HD2 ASN A 369     163.870 185.112 121.595  1.00  0.00      6    H  
ATOM   3045 2HD2 ASN A 369     163.031 186.286 122.628  1.00  0.00      6    H  
ATOM   3046  OD1 ASN A 369     161.160 186.673 121.104  1.00 76.93      6    O  
ATOM   3047  N   PRO A 370     161.512 183.661 116.895  1.00 76.05      6    N  
ATOM   3048  CA  PRO A 370     161.685 183.605 115.437  1.00 76.05      6    C  
ATOM   3049  C   PRO A 370     160.387 183.599 114.655  1.00 76.05      6    C  
ATOM   3050  O   PRO A 370     160.397 184.003 113.488  1.00 76.05      6    O  
ATOM   3051  CB  PRO A 370     162.476 182.310 115.222  1.00 76.05      6    C  
ATOM   3052  CG  PRO A 370     162.192 181.497 116.385  1.00 76.05      6    C  
ATOM   3053  CD  PRO A 370     162.047 182.439 117.524  1.00 76.05      6    C  
ATOM   3054  N   ILE A 371     159.277 183.158 115.238  1.00 74.14      6    N  
ATOM   3055  HN  ILE A 371     159.315 182.712 116.155  1.00  0.00      6    H  
ATOM   3056  CA  ILE A 371     158.004 183.322 114.546  1.00 74.14      6    C  
ATOM   3057  C   ILE A 371     157.593 184.790 114.532  1.00 74.14      6    C  
ATOM   3058  O   ILE A 371     157.033 185.278 113.546  1.00 74.14      6    O  
ATOM   3059  CB  ILE A 371     156.925 182.412 115.167  1.00 74.14      6    C  
ATOM   3060  CG1 ILE A 371     155.576 182.606 114.479  1.00 74.14      6    C  
ATOM   3061  CG2 ILE A 371     156.780 182.656 116.644  1.00 74.14      6    C  
ATOM   3062  CD1 ILE A 371     155.613 182.340 113.011  1.00 74.14      6    C  
ATOM   3063  N   LEU A 372     157.877 185.525 115.612  1.00 75.82      6    N  
ATOM   3064  HN  LEU A 372     158.304 185.080 116.424  1.00  0.00      6    H  
ATOM   3065  CA  LEU A 372     157.585 186.953 115.646  1.00 75.82      6    C  
ATOM   3066  C   LEU A 372     158.583 187.786 114.852  1.00 75.82      6    C  
ATOM   3067  O   LEU A 372     158.222 188.863 114.368  1.00 75.82      6    O  
ATOM   3068  CB  LEU A 372     157.548 187.460 117.090  1.00 75.82      6    C  
ATOM   3069  CG  LEU A 372     156.389 187.031 117.988  1.00 75.82      6    C  
ATOM   3070  CD1 LEU A 372     156.391 187.870 119.247  1.00 75.82      6    C  
ATOM   3071  CD2 LEU A 372     155.059 187.136 117.267  1.00 75.82      6    C  
ATOM   3072  N   ALA A 373     159.819 187.315 114.698  1.00 75.64      6    N  
ATOM   3073  HN  ALA A 373     160.059 186.407 115.097  1.00  0.00      6    H  
ATOM   3074  CA  ALA A 373     160.837 188.064 113.974  1.00 75.64      6    C  
ATOM   3075  C   ALA A 373     160.663 187.995 112.467  1.00 75.64      6    C  
ATOM   3076  O   ALA A 373     161.555 188.441 111.737  1.00 75.64      6    O  
ATOM   3077  CB  ALA A 373     162.233 187.566 114.348  1.00 75.64      6    C  
ATOM   3078  N   VAL A 374     159.559 187.431 111.983  1.00 74.05      6    N  
ATOM   3079  HN  VAL A 374     158.897 187.012 112.636  1.00  0.00      6    H  
ATOM   3080  CA  VAL A 374     159.259 187.388 110.559  1.00 74.05      6    C  
ATOM   3081  C   VAL A 374     157.823 187.836 110.342  1.00 74.05      6    C  
ATOM   3082  O   VAL A 374     157.272 187.677 109.249  1.00 74.05      6    O  
ATOM   3083  CB  VAL A 374     159.481 185.979 109.981  1.00 74.05      6    C  
ATOM   3084  CG1 VAL A 374     160.920 185.559 110.140  1.00 74.05      6    C  
ATOM   3085  CG2 VAL A 374     158.555 184.981 110.638  1.00 74.05      6    C  
ATOM   3086  N   GLY A 375     157.209 188.401 111.372  1.00 75.35      6    N  
ATOM   3087  HN  GLY A 375     157.754 188.674 112.190  1.00  0.00      6    H  
ATOM   3088  CA  GLY A 375     155.784 188.638 111.361  1.00 75.35      6    C  
ATOM   3089  C   GLY A 375     155.315 190.030 111.008  1.00 75.35      6    C  
ATOM   3090  O   GLY A 375     154.102 190.248 110.931  1.00 75.35      6    O  
ATOM   3091  N   ASN A 376     156.234 190.972 110.774  1.00 76.75      6    N  
ATOM   3092  HN  ASN A 376     157.214 190.693 110.738  1.00  0.00      6    H  
ATOM   3093  CA  ASN A 376     155.905 192.385 110.567  1.00 76.75      6    C  
ATOM   3094  C   ASN A 376     155.130 192.951 111.757  1.00 76.75      6    C  
ATOM   3095  O   ASN A 376     154.166 193.700 111.604  1.00 76.75      6    O  
ATOM   3096  CB  ASN A 376     155.137 192.596 109.259  1.00 76.75      6    C  
ATOM   3097  CG  ASN A 376     155.957 192.240 108.044  1.00 76.75      6    C  
ATOM   3098  ND2 ASN A 376     157.067 192.940 107.857  1.00 76.75      6    N  
ATOM   3099 1HD2 ASN A 376     157.362 193.683 108.491  1.00  0.00      6    H  
ATOM   3100 2HD2 ASN A 376     157.621 192.699 107.035  1.00  0.00      6    H  
ATOM   3101  OD1 ASN A 376     155.601 191.344 107.279  1.00 76.75      6    O  
ATOM   3102  N   CYS A 377     155.565 192.583 112.956  1.00 76.53      6    N  
ATOM   3103  HN  CYS A 377     156.353 191.937 113.012  1.00  0.00      6    H  
ATOM   3104  CA  CYS A 377     154.967 193.061 114.193  1.00 76.53      6    C  
ATOM   3105  C   CYS A 377     155.789 194.214 114.758  1.00 76.53      6    C  
ATOM   3106  O   CYS A 377     156.983 194.345 114.478  1.00 76.53      6    O  
ATOM   3107  CB  CYS A 377     154.869 191.937 115.225  1.00 76.53      6    C  
ATOM   3108  SG  CYS A 377     154.078 190.437 114.620  1.00 76.53      6    S  
ATOM   3109  N   THR A 378     155.135 195.054 115.556  1.00 74.65      6    N  
ATOM   3110  HN  THR A 378     154.163 194.853 115.792  1.00  0.00      6    H  
ATOM   3111  CA  THR A 378     155.757 196.250 116.104  1.00 74.65      6    C  
ATOM   3112  C   THR A 378     155.592 196.275 117.612  1.00 74.65      6    C  
ATOM   3113  O   THR A 378     154.483 196.101 118.123  1.00 74.65      6    O  
ATOM   3114  CB  THR A 378     155.155 197.521 115.501  1.00 74.65      6    C  
ATOM   3115  CG2 THR A 378     155.520 197.640 114.039  1.00 74.65      6    C  
ATOM   3116  OG1 THR A 378     153.731 197.486 115.632  1.00 74.65      6    O  
ATOM   3117  HG1 THR A 378     153.502 197.411 116.551  1.00  0.00      6    H  
ATOM   3118  N   LEU A 379     156.695 196.503 118.313  1.00 73.90      6    N  
ATOM   3119  HN  LEU A 379     157.594 196.525 117.832  1.00  0.00      6    H  
ATOM   3120  CA  LEU A 379     156.655 196.722 119.747  1.00 73.90      6    C  
ATOM   3121  C   LEU A 379     156.254 198.161 120.040  1.00 73.90      6    C  
ATOM   3122  O   LEU A 379     156.638 199.090 119.320  1.00 73.90      6    O  
ATOM   3123  CB  LEU A 379     158.019 196.434 120.368  1.00 73.90      6    C  
ATOM   3124  CG  LEU A 379     158.661 195.090 120.053  1.00 73.90      6    C  
ATOM   3125  CD1 LEU A 379     160.144 195.124 120.363  1.00 73.90      6    C  
ATOM   3126  CD2 LEU A 379     157.982 194.010 120.852  1.00 73.90      6    C  
ATOM   3127  N   ASN A 380     155.482 198.343 121.105  1.00 74.00      6    N  
ATOM   3128  HN  ASN A 380     155.104 197.523 121.579  1.00  0.00      6    H  
ATOM   3129  CA  ASN A 380     155.153 199.660 121.624  1.00 74.00      6    C  
ATOM   3130  C   ASN A 380     155.899 199.880 122.930  1.00 74.00      6    C  
ATOM   3131  O   ASN A 380     155.838 199.045 123.837  1.00 74.00      6    O  
ATOM   3132  CB  ASN A 380     153.652 199.800 121.829  1.00 74.00      6    C  
ATOM   3133  CG  ASN A 380     152.899 199.677 120.545  1.00 74.00      6    C  
ATOM   3134  ND2 ASN A 380     151.583 199.564 120.633  1.00 74.00      6    N  
ATOM   3135 1HD2 ASN A 380     151.087 199.557 121.524  1.00  0.00      6    H  
ATOM   3136 2HD2 ASN A 380     151.069 199.480 119.756  1.00  0.00      6    H  
ATOM   3137  OD1 ASN A 380     153.495 199.686 119.475  1.00 74.00      6    O  
ATOM   3138  N   LEU A 381     156.612 200.992 123.013  1.00 74.69      6    N  
ATOM   3139  HN  LEU A 381     156.558 201.659 122.243  1.00  0.00      6    H  
ATOM   3140  CA  LEU A 381     157.466 201.314 124.139  1.00 74.69      6    C  
ATOM   3141  C   LEU A 381     156.963 202.603 124.770  1.00 74.69      6    C  
ATOM   3142  O   LEU A 381     156.485 203.503 124.073  1.00 74.69      6    O  
ATOM   3143  CB  LEU A 381     158.918 201.479 123.687  1.00 74.69      6    C  
ATOM   3144  CG  LEU A 381     159.840 200.276 123.491  1.00 74.69      6    C  
ATOM   3145  CD1 LEU A 381     159.263 199.241 122.565  1.00 74.69      6    C  
ATOM   3146  CD2 LEU A 381     161.150 200.759 122.931  1.00 74.69      6    C  
ATOM   3147  N   LEU A 382     157.048 202.693 126.093  1.00 74.57      6    N  
ATOM   3148  HN  LEU A 382     157.426 201.911 126.629  1.00  0.00      6    H  
ATOM   3149  CA  LEU A 382     156.608 203.894 126.786  1.00 74.57      6    C  
ATOM   3150  C   LEU A 382     157.612 204.345 127.834  1.00 74.57      6    C  
ATOM   3151  O   LEU A 382     158.418 203.569 128.357  1.00 74.57      6    O  
ATOM   3152  CB  LEU A 382     155.235 203.728 127.450  1.00 74.57      6    C  
ATOM   3153  CG  LEU A 382     154.022 204.230 126.661  1.00 74.57      6    C  
ATOM   3154  CD1 LEU A 382     153.650 203.326 125.497  1.00 74.57      6    C  
ATOM   3155  CD2 LEU A 382     152.842 204.434 127.592  1.00 74.57      6    C  
ATOM   3156  N   SER A 383     157.521 205.638 128.119  1.00 78.98      6    N  
ATOM   3157  HN  SER A 383     156.876 206.201 127.564  1.00  0.00      6    H  
ATOM   3158  CA  SER A 383     158.271 206.307 129.160  1.00 78.98      6    C  
ATOM   3159  C   SER A 383     157.420 207.454 129.667  1.00 78.98      6    C  
ATOM   3160  O   SER A 383     156.451 207.862 129.025  1.00 78.98      6    O  
ATOM   3161  CB  SER A 383     159.593 206.848 128.636  1.00 78.98      6    C  
ATOM   3162  OG  SER A 383     159.377 207.739 127.556  1.00 78.98      6    O  
ATOM   3163  HG  SER A 383     160.202 208.077 127.229  1.00  0.00      6    H  
ATOM   3164  N   LYS A 384     157.801 207.993 130.824  1.00 80.40      6    N  
ATOM   3165  HN  LYS A 384     158.464 207.505 131.427  1.00  0.00      6    H  
ATOM   3166  CA  LYS A 384     157.261 209.286 131.219  1.00 80.40      6    C  
ATOM   3167  C   LYS A 384     157.664 210.369 130.230  1.00 80.40      6    C  
ATOM   3168  O   LYS A 384     157.016 211.419 130.169  1.00 80.40      6    O  
ATOM   3169  CB  LYS A 384     157.730 209.646 132.628  1.00 80.40      6    C  
ATOM   3170  CG  LYS A 384     156.851 209.080 133.733  1.00 80.40      6    C  
ATOM   3171  CD  LYS A 384     155.527 209.821 133.835  1.00 80.40      6    C  
ATOM   3172  CE  LYS A 384     154.624 209.200 134.889  1.00 80.40      6    C  
ATOM   3173  NZ  LYS A 384     155.364 208.797 136.116  1.00 80.40      6    N  
ATOM   3174  HZ1 LYS A 384     154.758 208.380 136.823  1.00  0.00      6    H  
ATOM   3175  HZ2 LYS A 384     155.889 209.582 136.501  1.00  0.00      6    H  
ATOM   3176  HZ3 LYS A 384     156.140 208.176 135.887  1.00  0.00      6    H  
ATOM   3177  N   GLU A 385     158.713 210.120 129.449  1.00 80.24      6    N  
ATOM   3178  HN  GLU A 385     159.249 209.271 129.627  1.00  0.00      6    H  
ATOM   3179  CA  GLU A 385     159.143 210.978 128.360  1.00 80.24      6    C  
ATOM   3180  C   GLU A 385     158.377 210.726 127.073  1.00 80.24      6    C  
ATOM   3181  O   GLU A 385     158.677 211.373 126.066  1.00 80.24      6    O  
ATOM   3182  CB  GLU A 385     160.640 210.795 128.118  1.00 80.24      6    C  
ATOM   3183  CG  GLU A 385     161.521 211.382 129.211  1.00 80.24      6    C  
ATOM   3184  CD  GLU A 385     161.689 210.464 130.404  1.00 80.24      6    C  
ATOM   3185  OE1 GLU A 385     161.153 209.338 130.385  1.00 80.24      6    O  
ATOM   3186  OE2 GLU A 385     162.369 210.872 131.366  1.00 80.24      6    O  
ATOM   3187  N   GLY A 386     157.423 209.794 127.068  1.00 80.72      6    N  
ATOM   3188  HN  GLY A 386     157.357 209.136 127.844  1.00  0.00      6    H  
ATOM   3189  CA  GLY A 386     156.478 209.707 125.969  1.00 80.72      6    C  
ATOM   3190  C   GLY A 386     156.190 208.327 125.410  1.00 80.72      6    C  
ATOM   3191  O   GLY A 386     156.750 207.324 125.867  1.00 80.72      6    O  
ATOM   3192  N   LYS A 387     155.301 208.271 124.422  1.00 75.29      6    N  
ATOM   3193  HN  LYS A 387     154.796 209.119 124.164  1.00  0.00      6    H  
ATOM   3194  CA  LYS A 387     155.027 207.042 123.700  1.00 75.29      6    C  
ATOM   3195  C   LYS A 387     156.078 206.829 122.621  1.00 75.29      6    C  
ATOM   3196  O   LYS A 387     156.811 207.745 122.248  1.00 75.29      6    O  
ATOM   3197  CB  LYS A 387     153.645 207.082 123.056  1.00 75.29      6    C  
ATOM   3198  CG  LYS A 387     152.471 207.139 124.022  1.00 75.29      6    C  
ATOM   3199  CD  LYS A 387     151.168 206.752 123.325  1.00 75.29      6    C  
ATOM   3200  CE  LYS A 387     151.084 207.327 121.921  1.00 75.29      6    C  
ATOM   3201  NZ  LYS A 387     150.794 208.780 121.921  1.00 75.29      6    N  
ATOM   3202  HZ1 LYS A 387     150.738 209.166 120.979  1.00  0.00      6    H  
ATOM   3203  HZ2 LYS A 387     151.472 209.290 122.487  1.00  0.00      6    H  
ATOM   3204  HZ3 LYS A 387     149.949 208.986 122.454  1.00  0.00      6    H  
ATOM   3205  N   ARG A 388     156.132 205.604 122.104  1.00 77.32      6    N  
ATOM   3206  HN  ARG A 388     155.475 204.895 122.428  1.00  0.00      6    H  
ATOM   3207  CA  ARG A 388     157.112 205.258 121.085  1.00 77.32      6    C  
ATOM   3208  C   ARG A 388     156.704 203.938 120.442  1.00 77.32      6    C  
ATOM   3209  O   ARG A 388     156.111 203.076 121.093  1.00 77.32      6    O  
ATOM   3210  CB  ARG A 388     158.516 205.170 121.705  1.00 77.32      6    C  
ATOM   3211  CG  ARG A 388     159.595 204.622 120.808  1.00 77.32      6    C  
ATOM   3212  CD  ARG A 388     160.920 205.223 121.129  1.00 77.32      6    C  
ATOM   3213  NE  ARG A 388     161.971 204.594 120.348  1.00 77.32      6    N  
ATOM   3214  HE  ARG A 388     161.970 204.742 119.339  1.00  0.00      6    H  
ATOM   3215  CZ  ARG A 388     162.930 203.841 120.863  1.00 77.32      6    C  
ATOM   3216  NH1 ARG A 388     162.999 203.602 122.162  1.00 77.32      6    N  
ATOM   3217 1HH1 ARG A 388     162.298 204.008 122.782  1.00  0.00      6    H  
ATOM   3218 2HH1 ARG A 388     163.738 203.022 122.559  1.00  0.00      6    H  
ATOM   3219  NH2 ARG A 388     163.844 203.311 120.055  1.00 77.32      6    N  
ATOM   3220 1HH2 ARG A 388     163.791 203.495 119.053  1.00  0.00      6    H  
ATOM   3221 2HH2 ARG A 388     164.583 202.731 120.452  1.00  0.00      6    H  
ATOM   3222  N   GLN A 389     157.022 203.786 119.158  1.00 74.99      6    N  
ATOM   3223  HN  GLN A 389     157.445 204.569 118.659  1.00  0.00      6    H  
ATOM   3224  CA  GLN A 389     156.787 202.541 118.441  1.00 74.99      6    C  
ATOM   3225  C   GLN A 389     158.063 202.113 117.735  1.00 74.99      6    C  
ATOM   3226  O   GLN A 389     158.622 202.882 116.950  1.00 74.99      6    O  
ATOM   3227  CB  GLN A 389     155.656 202.707 117.433  1.00 74.99      6    C  
ATOM   3228  CG  GLN A 389     155.553 201.581 116.447  1.00 74.99      6    C  
ATOM   3229  CD  GLN A 389     154.155 201.427 115.903  1.00 74.99      6    C  
ATOM   3230  NE2 GLN A 389     154.033 200.748 114.771  1.00 74.99      6    N  
ATOM   3231 1HE2 GLN A 389     154.832 200.340 114.285  1.00  0.00      6    H  
ATOM   3232 2HE2 GLN A 389     153.087 200.644 114.403  1.00  0.00      6    H  
ATOM   3233  OE1 GLN A 389     153.192 201.919 116.489  1.00 74.99      6    O  
ATOM   3234  N   ILE A 390     158.521 200.899 118.006  1.00 76.18      6    N  
ATOM   3235  HN  ILE A 390     158.027 200.322 118.687  1.00  0.00      6    H  
ATOM   3236  CA  ILE A 390     159.715 200.365 117.355  1.00 76.18      6    C  
ATOM   3237  C   ILE A 390     159.313 199.086 116.636  1.00 76.18      6    C  
ATOM   3238  O   ILE A 390     158.295 198.462 116.973  1.00 76.18      6    O  
ATOM   3239  CB  ILE A 390     160.862 200.118 118.362  1.00 76.18      6    C  
ATOM   3240  CG1 ILE A 390     160.651 198.812 119.119  1.00 76.18      6    C  
ATOM   3241  CG2 ILE A 390     160.980 201.272 119.338  1.00 76.18      6    C  
ATOM   3242  CD1 ILE A 390     161.873 198.364 119.880  1.00 76.18      6    C  
ATOM   3243  N   PRO A 391     160.055 198.691 115.606  1.00 77.82      6    N  
ATOM   3244  CA  PRO A 391     159.726 197.447 114.906  1.00 77.82      6    C  
ATOM   3245  C   PRO A 391     160.345 196.240 115.587  1.00 77.82      6    C  
ATOM   3246  O   PRO A 391     161.452 196.301 116.125  1.00 77.82      6    O  
ATOM   3247  CB  PRO A 391     160.330 197.653 113.514  1.00 77.82      6    C  
ATOM   3248  CG  PRO A 391     161.446 198.592 113.742  1.00 77.82      6    C  
ATOM   3249  CD  PRO A 391     161.005 199.513 114.838  1.00 77.82      6    C  
ATOM   3250  N   LEU A 392     159.612 195.131 115.560  1.00 78.56      6    N  
ATOM   3251  HN  LEU A 392     158.666 195.173 115.182  1.00  0.00      6    H  
ATOM   3252  CA  LEU A 392     160.121 193.856 116.055  1.00 78.56      6    C  
ATOM   3253  C   LEU A 392     160.890 193.197 114.922  1.00 78.56      6    C  
ATOM   3254  O   LEU A 392     160.338 192.465 114.101  1.00 78.56      6    O  
ATOM   3255  CB  LEU A 392     158.986 192.982 116.568  1.00 78.56      6    C  
ATOM   3256  CG  LEU A 392     159.312 191.597 117.117  1.00 78.56      6    C  
ATOM   3257  CD1 LEU A 392     160.359 191.653 118.203  1.00 78.56      6    C  
ATOM   3258  CD2 LEU A 392     158.033 191.017 117.669  1.00 78.56      6    C  
ATOM   3259  N   ASN A 393     162.191 193.474 114.877  1.00 85.26      6    N  
ATOM   3260  HN  ASN A 393     162.601 194.047 115.614  1.00  0.00      6    H  
ATOM   3261  CA  ASN A 393     163.045 192.983 113.806  1.00 85.26      6    C  
ATOM   3262  C   ASN A 393     164.231 192.240 114.393  1.00 85.26      6    C  
ATOM   3263  O   ASN A 393     164.261 191.964 115.594  1.00 85.26      6    O  
ATOM   3264  CB  ASN A 393     163.521 194.136 112.926  1.00 85.26      6    C  
ATOM   3265  CG  ASN A 393     164.542 195.007 113.620  1.00 85.26      6    C  
ATOM   3266  ND2 ASN A 393     164.090 196.113 114.197  1.00 85.26      6    N  
ATOM   3267 1HD2 ASN A 393     164.779 196.701 114.666  1.00  0.00      6    H  
ATOM   3268 2HD2 ASN A 393     163.107 196.383 114.174  1.00  0.00      6    H  
ATOM   3269  OD1 ASN A 393     165.725 194.682 113.648  1.00 85.26      6    O  
ATOM   3270  N   GLU A 394     165.215 191.926 113.555  1.00 87.85      6    N  
ATOM   3271  HN  GLU A 394     165.208 192.296 112.605  1.00  0.00      6    H  
ATOM   3272  CA  GLU A 394     166.301 191.058 113.984  1.00 87.85      6    C  
ATOM   3273  C   GLU A 394     167.399 191.799 114.730  1.00 87.85      6    C  
ATOM   3274  O   GLU A 394     168.225 191.156 115.386  1.00 87.85      6    O  
ATOM   3275  CB  GLU A 394     166.888 190.327 112.779  1.00 87.85      6    C  
ATOM   3276  CG  GLU A 394     167.594 189.037 113.145  1.00 87.85      6    C  
ATOM   3277  CD  GLU A 394     166.628 187.894 113.387  1.00 87.85      6    C  
ATOM   3278  OE1 GLU A 394     167.046 186.876 113.975  1.00 87.85      6    O  
ATOM   3279  OE2 GLU A 394     165.453 188.008 112.979  1.00 87.85      6    O  
ATOM   3280  N   GLN A 395     167.459 193.115 114.647  1.00 88.67      6    N  
ATOM   3281  HN  GLN A 395     166.809 193.624 114.048  1.00  0.00      6    H  
ATOM   3282  CA  GLN A 395     168.462 193.833 115.419  1.00 88.67      6    C  
ATOM   3283  C   GLN A 395     168.231 193.637 116.910  1.00 88.67      6    C  
ATOM   3284  O   GLN A 395     169.163 193.339 117.654  1.00 88.67      6    O  
ATOM   3285  CB  GLN A 395     168.469 195.318 115.061  1.00 88.67      6    C  
ATOM   3286  CG  GLN A 395     168.869 195.600 113.624  1.00 88.67      6    C  
ATOM   3287  CD  GLN A 395     168.661 197.050 113.239  1.00 88.67      6    C  
ATOM   3288  NE2 GLN A 395     168.799 197.346 111.953  1.00 88.67      6    N  
ATOM   3289 1HE2 GLN A 395     168.659 198.323 111.694  1.00  0.00      6    H  
ATOM   3290 2HE2 GLN A 395     169.032 196.646 111.248  1.00  0.00      6    H  
ATOM   3291  OE1 GLN A 395     168.380 197.894 114.089  1.00 88.67      6    O  
ATOM   3292  N   PHE A 396     166.987 193.778 117.349  1.00 85.29      6    N  
ATOM   3293  HN  PHE A 396     166.230 193.957 116.690  1.00  0.00      6    H  
ATOM   3294  CA  PHE A 396     166.705 193.677 118.775  1.00 85.29      6    C  
ATOM   3295  C   PHE A 396     167.045 192.296 119.311  1.00 85.29      6    C  
ATOM   3296  O   PHE A 396     167.477 192.155 120.460  1.00 85.29      6    O  
ATOM   3297  CB  PHE A 396     165.241 194.000 119.049  1.00 85.29      6    C  
ATOM   3298  CG  PHE A 396     164.816 193.670 120.440  1.00 85.29      6    C  
ATOM   3299  CD1 PHE A 396     165.363 194.343 121.513  1.00 85.29      6    C  
ATOM   3300  CD2 PHE A 396     163.888 192.678 120.680  1.00 85.29      6    C  
ATOM   3301  CE1 PHE A 396     164.987 194.040 122.795  1.00 85.29      6    C  
ATOM   3302  CE2 PHE A 396     163.508 192.372 121.965  1.00 85.29      6    C  
ATOM   3303  CZ  PHE A 396     164.060 193.055 123.023  1.00 85.29      6    C  
ATOM   3304  N   LEU A 397     166.861 191.264 118.492  1.00 84.56      6    N  
ATOM   3305  HN  LEU A 397     166.580 191.431 117.526  1.00  0.00      6    H  
ATOM   3306  CA  LEU A 397     167.056 189.900 118.957  1.00 84.56      6    C  
ATOM   3307  C   LEU A 397     168.521 189.561 119.168  1.00 84.56      6    C  
ATOM   3308  O   LEU A 397     168.820 188.505 119.732  1.00 84.56      6    O  
ATOM   3309  CB  LEU A 397     166.426 188.916 117.974  1.00 84.56      6    C  
ATOM   3310  CG  LEU A 397     164.911 189.003 117.775  1.00 84.56      6    C  
ATOM   3311  CD1 LEU A 397     164.382 187.697 117.242  1.00 84.56      6    C  
ATOM   3312  CD2 LEU A 397     164.194 189.383 119.064  1.00 84.56      6    C  
ATOM   3313  N   SER A 398     169.440 190.419 118.733  1.00 87.39      6    N  
ATOM   3314  HN  SER A 398     169.139 191.242 118.212  1.00  0.00      6    H  
ATOM   3315  CA  SER A 398     170.862 190.221 118.977  1.00 87.39      6    C  
ATOM   3316  C   SER A 398     171.462 191.330 119.828  1.00 87.39      6    C  
ATOM   3317  O   SER A 398     172.685 191.500 119.836  1.00 87.39      6    O  
ATOM   3318  CB  SER A 398     171.624 190.106 117.660  1.00 87.39      6    C  
ATOM   3319  OG  SER A 398     173.017 190.047 117.900  1.00 87.39      6    O  
ATOM   3320  HG  SER A 398     173.491 189.975 117.080  1.00  0.00      6    H  
ATOM   3321  N   LYS A 399     170.620 192.086 120.538  1.00 90.71      6    N  
ATOM   3322  HN  LYS A 399     169.624 191.872 120.484  1.00  0.00      6    H  
ATOM   3323  CA  LYS A 399     171.036 193.203 121.390  1.00 90.71      6    C  
ATOM   3324  C   LYS A 399     171.754 194.290 120.584  1.00 90.71      6    C  
ATOM   3325  O   LYS A 399     172.934 194.584 120.792  1.00 90.71      6    O  
ATOM   3326  CB  LYS A 399     171.912 192.718 122.549  1.00 90.71      6    C  
ATOM   3327  CG  LYS A 399     171.257 191.693 123.444  1.00 90.71      6    C  
ATOM   3328  CD  LYS A 399     172.073 191.489 124.709  1.00 90.71      6    C  
ATOM   3329  CE  LYS A 399     173.473 190.988 124.382  1.00 90.71      6    C  
ATOM   3330  NZ  LYS A 399     174.285 190.739 125.605  1.00 90.71      6    N  
ATOM   3331  HZ1 LYS A 399     175.223 190.403 125.386  1.00  0.00      6    H  
ATOM   3332  HZ2 LYS A 399     173.806 190.103 126.242  1.00  0.00      6    H  
ATOM   3333  HZ3 LYS A 399     174.320 191.568 126.199  1.00  0.00      6    H  
ATOM   3334  N   CYS A 400     171.011 194.886 119.648  1.00 95.48      6    N  
ATOM   3335  HN  CYS A 400     170.088 194.509 119.430  1.00  0.00      6    H  
ATOM   3336  CA  CYS A 400     171.486 196.060 118.931  1.00 95.48      6    C  
ATOM   3337  C   CYS A 400     170.774 197.286 119.480  1.00 95.48      6    C  
ATOM   3338  O   CYS A 400     169.566 197.447 119.240  1.00 95.48      6    O  
ATOM   3339  CB  CYS A 400     171.242 195.927 117.429  1.00 95.48      6    C  
ATOM   3340  SG  CYS A 400     172.047 194.507 116.640  1.00 95.48      6    S  
ATOM   3341  N   PRO A 401     171.467 198.183 120.188  1.00 95.33      6    N  
ATOM   3342  CA  PRO A 401     170.786 199.293 120.869  1.00 95.33      6    C  
ATOM   3343  C   PRO A 401     170.142 200.312 119.944  1.00 95.33      6    C  
ATOM   3344  O   PRO A 401     169.636 201.325 120.438  1.00 95.33      6    O  
ATOM   3345  CB  PRO A 401     171.913 199.935 121.687  1.00 95.33      6    C  
ATOM   3346  CG  PRO A 401     173.160 199.564 120.961  1.00 95.33      6    C  
ATOM   3347  CD  PRO A 401     172.915 198.180 120.459  1.00 95.33      6    C  
ATOM   3348  N   ASN A 402     170.138 200.095 118.632  1.00 96.44      6    N  
ATOM   3349  HN  ASN A 402     170.542 199.236 118.259  1.00  0.00      6    H  
ATOM   3350  CA  ASN A 402     169.560 201.078 117.723  1.00 96.44      6    C  
ATOM   3351  C   ASN A 402     168.034 201.016 117.738  1.00 96.44      6    C  
ATOM   3352  O   ASN A 402     167.363 202.000 118.073  1.00 96.44      6    O  
ATOM   3353  CB  ASN A 402     170.111 200.854 116.317  1.00 96.44      6    C  
ATOM   3354  CG  ASN A 402     171.624 200.769 116.299  1.00 96.44      6    C  
ATOM   3355  ND2 ASN A 402     172.282 201.868 116.641  1.00 96.44      6    N  
ATOM   3356 1HD2 ASN A 402     173.300 201.811 116.629  1.00  0.00      6    H  
ATOM   3357 2HD2 ASN A 402     171.809 202.734 116.898  1.00  0.00      6    H  
ATOM   3358  OD1 ASN A 402     172.195 199.724 115.989  1.00 96.44      6    O  
ATOM   3359  N   ALA A 403     167.466 199.867 117.374  1.00 94.38      6    N  
ATOM   3360  HN  ALA A 403     168.068 199.120 117.029  1.00  0.00      6    H  
ATOM   3361  CA  ALA A 403     166.024 199.619 117.443  1.00 94.38      6    C  
ATOM   3362  C   ALA A 403     165.802 198.687 118.629  1.00 94.38      6    C  
ATOM   3363  O   ALA A 403     165.771 197.466 118.480  1.00 94.38      6    O  
ATOM   3364  CB  ALA A 403     165.493 199.017 116.146  1.00 94.38      6    C  
ATOM   3365  N   ASP A 404     165.639 199.274 119.807  1.00 92.63      6    N  
ATOM   3366  HN  ASP A 404     165.398 200.265 119.838  1.00  0.00      6    H  
ATOM   3367  CA  ASP A 404     165.794 198.543 121.057  1.00 92.63      6    C  
ATOM   3368  C   ASP A 404     165.025 199.286 122.144  1.00 92.63      6    C  
ATOM   3369  O   ASP A 404     164.184 200.145 121.860  1.00 92.63      6    O  
ATOM   3370  CB  ASP A 404     167.285 198.388 121.388  1.00 92.63      6    C  
ATOM   3371  CG  ASP A 404     167.564 197.281 122.389  1.00 92.63      6    C  
ATOM   3372  OD1 ASP A 404     167.284 197.487 123.587  1.00 92.63      6    O  
ATOM   3373  OD2 ASP A 404     168.060 196.210 121.981  1.00 92.63      6    O  
ATOM   3374  N   LEU A 405     165.302 198.936 123.394  1.00 87.26      6    N  
ATOM   3375  HN  LEU A 405     165.907 198.129 123.546  1.00  0.00      6    H  
ATOM   3376  CA  LEU A 405     164.792 199.639 124.556  1.00 87.26      6    C  
ATOM   3377  C   LEU A 405     165.939 200.333 125.282  1.00 87.26      6    C  
ATOM   3378  O   LEU A 405     167.049 199.800 125.379  1.00 87.26      6    O  
ATOM   3379  CB  LEU A 405     164.083 198.682 125.517  1.00 87.26      6    C  
ATOM   3380  CG  LEU A 405     162.608 198.383 125.281  1.00 87.26      6    C  
ATOM   3381  CD1 LEU A 405     162.432 197.491 124.073  1.00 87.26      6    C  
ATOM   3382  CD2 LEU A 405     162.007 197.738 126.509  1.00 87.26      6    C  
ATOM   3383  N   LYS A 406     165.658 201.533 125.794  1.00 83.96      6    N  
ATOM   3384  HN  LYS A 406     164.761 201.969 125.581  1.00  0.00      6    H  
ATOM   3385  CA  LYS A 406     166.601 202.232 126.648  1.00 83.96      6    C  
ATOM   3386  C   LYS A 406     166.718 201.492 127.974  1.00 83.96      6    C  
ATOM   3387  O   LYS A 406     165.980 200.539 128.232  1.00 83.96      6    O  
ATOM   3388  CB  LYS A 406     166.146 203.668 126.895  1.00 83.96      6    C  
ATOM   3389  CG  LYS A 406     166.559 204.681 125.853  1.00 83.96      6    C  
ATOM   3390  CD  LYS A 406     165.686 204.616 124.618  1.00 83.96      6    C  
ATOM   3391  CE  LYS A 406     166.042 205.722 123.646  1.00 83.96      6    C  
ATOM   3392  NZ  LYS A 406     165.328 205.583 122.353  1.00 83.96      6    N  
ATOM   3393  HZ1 LYS A 406     165.568 206.328 121.699  1.00  0.00      6    H  
ATOM   3394  HZ2 LYS A 406     164.319 205.525 122.493  1.00  0.00      6    H  
ATOM   3395  HZ3 LYS A 406     165.487 204.664 121.940  1.00  0.00      6    H  
ATOM   3396  N   PRO A 407     167.652 201.892 128.839  1.00 81.57      6    N  
ATOM   3397  CA  PRO A 407     167.554 201.437 130.231  1.00 81.57      6    C  
ATOM   3398  C   PRO A 407     166.215 201.780 130.864  1.00 81.57      6    C  
ATOM   3399  O   PRO A 407     165.710 201.010 131.688  1.00 81.57      6    O  
ATOM   3400  CB  PRO A 407     168.728 202.152 130.906  1.00 81.57      6    C  
ATOM   3401  CG  PRO A 407     169.741 202.262 129.830  1.00 81.57      6    C  
ATOM   3402  CD  PRO A 407     168.991 202.440 128.541  1.00 81.57      6    C  
ATOM   3403  N   GLN A 408     165.623 202.908 130.499  1.00 80.99      6    N  
ATOM   3404  HN  GLN A 408     166.120 203.542 129.874  1.00  0.00      6    H  
ATOM   3405  CA  GLN A 408     164.292 203.277 130.955  1.00 80.99      6    C  
ATOM   3406  C   GLN A 408     163.293 202.811 129.890  1.00 80.99      6    C  
ATOM   3407  O   GLN A 408     163.626 201.960 129.063  1.00 80.99      6    O  
ATOM   3408  CB  GLN A 408     164.292 204.778 131.285  1.00 80.99      6    C  
ATOM   3409  CG  GLN A 408     163.108 205.324 132.101  1.00 80.99      6    C  
ATOM   3410  CD  GLN A 408     162.004 205.923 131.255  1.00 80.99      6    C  
ATOM   3411  NE2 GLN A 408     160.773 205.826 131.734  1.00 80.99      6    N  
ATOM   3412 1HE2 GLN A 408     160.029 206.229 131.164  1.00  0.00      6    H  
ATOM   3413 2HE2 GLN A 408     160.562 205.381 132.627  1.00  0.00      6    H  
ATOM   3414  OE1 GLN A 408     162.258 206.459 130.178  1.00 80.99      6    O  
ATOM   3415  N   GLU A 409     162.051 203.310 129.931  1.00 81.25      6    N  
ATOM   3416  HN  GLU A 409     161.778 203.802 130.782  1.00  0.00      6    H  
ATOM   3417  CA  GLU A 409     161.046 203.215 128.864  1.00 81.25      6    C  
ATOM   3418  C   GLU A 409     160.674 201.774 128.493  1.00 81.25      6    C  
ATOM   3419  O   GLU A 409     161.163 201.198 127.522  1.00 81.25      6    O  
ATOM   3420  CB  GLU A 409     161.441 204.104 127.658  1.00 81.25      6    C  
ATOM   3421  CG  GLU A 409     162.708 203.895 126.865  1.00 81.25      6    C  
ATOM   3422  CD  GLU A 409     162.535 202.969 125.706  1.00 81.25      6    C  
ATOM   3423  OE1 GLU A 409     161.379 202.791 125.279  1.00 81.25      6    O  
ATOM   3424  OE2 GLU A 409     163.544 202.430 125.217  1.00 81.25      6    O  
ATOM   3425  N   ILE A 410     159.839 201.176 129.341  1.00 76.08      6    N  
ATOM   3426  HN  ILE A 410     159.472 201.746 130.103  1.00  0.00      6    H  
ATOM   3427  CA  ILE A 410     159.397 199.784 129.288  1.00 76.08      6    C  
ATOM   3428  C   ILE A 410     158.565 199.452 128.052  1.00 76.08      6    C  
ATOM   3429  O   ILE A 410     158.208 200.335 127.265  1.00 76.08      6    O  
ATOM   3430  CB  ILE A 410     158.575 199.458 130.544  1.00 76.08      6    C  
ATOM   3431  CG1 ILE A 410     157.243 200.204 130.489  1.00 76.08      6    C  
ATOM   3432  CG2 ILE A 410     159.321 199.859 131.782  1.00 76.08      6    C  
ATOM   3433  CD1 ILE A 410     156.272 199.799 131.547  1.00 76.08      6    C  
ATOM   3434  N   LEU A 411     158.282 198.163 127.862  1.00 71.53      6    N  
ATOM   3435  HN  LEU A 411     158.711 197.483 128.490  1.00  0.00      6    H  
ATOM   3436  CA  LEU A 411     157.400 197.662 126.816  1.00 71.53      6    C  
ATOM   3437  C   LEU A 411     155.956 197.656 127.295  1.00 71.53      6    C  
ATOM   3438  O   LEU A 411     155.680 197.472 128.481  1.00 71.53      6    O  
ATOM   3439  CB  LEU A 411     157.825 196.252 126.403  1.00 71.53      6    C  
ATOM   3440  CG  LEU A 411     156.948 195.331 125.558  1.00 71.53      6    C  
ATOM   3441  CD1 LEU A 411     156.603 195.941 124.218  1.00 71.53      6    C  
ATOM   3442  CD2 LEU A 411     157.680 194.027 125.359  1.00 71.53      6    C  
ATOM   3443  N   VAL A 412     155.029 197.858 126.361  1.00 70.51      6    N  
ATOM   3444  HN  VAL A 412     155.309 197.904 125.381  1.00  0.00      6    H  
ATOM   3445  CA  VAL A 412     153.622 198.015 126.709  1.00 70.51      6    C  
ATOM   3446  C   VAL A 412     152.740 197.038 125.946  1.00 70.51      6    C  
ATOM   3447  O   VAL A 412     151.928 196.322 126.543  1.00 70.51      6    O  
ATOM   3448  CB  VAL A 412     153.176 199.464 126.459  1.00 70.51      6    C  
ATOM   3449  CG1 VAL A 412     151.690 199.545 126.358  1.00 70.51      6    C  
ATOM   3450  CG2 VAL A 412     153.650 200.339 127.587  1.00 70.51      6    C  
ATOM   3451  N   SER A 413     152.883 197.005 124.626  1.00 72.67      6    N  
ATOM   3452  HN  SER A 413     153.644 197.529 124.193  1.00  0.00      6    H  
ATOM   3453  CA  SER A 413     151.979 196.239 123.785  1.00 72.67      6    C  
ATOM   3454  C   SER A 413     152.727 195.731 122.564  1.00 72.67      6    C  
ATOM   3455  O   SER A 413     153.778 196.256 122.190  1.00 72.67      6    O  
ATOM   3456  CB  SER A 413     150.773 197.076 123.354  1.00 72.67      6    C  
ATOM   3457  OG  SER A 413     150.121 196.486 122.250  1.00 72.67      6    O  
ATOM   3458  HG  SER A 413     149.372 197.006 121.982  1.00  0.00      6    H  
ATOM   3459  N   VAL A 414     152.165 194.694 121.950  1.00 72.58      6    N  
ATOM   3460  HN  VAL A 414     151.332 194.279 122.367  1.00  0.00      6    H  
ATOM   3461  CA  VAL A 414     152.677 194.120 120.713  1.00 72.58      6    C  
ATOM   3462  C   VAL A 414     151.514 194.015 119.740  1.00 72.58      6    C  
ATOM   3463  O   VAL A 414     150.439 193.529 120.105  1.00 72.58      6    O  
ATOM   3464  CB  VAL A 414     153.319 192.738 120.940  1.00 72.58      6    C  
ATOM   3465  CG1 VAL A 414     153.780 192.149 119.630  1.00 72.58      6    C  
ATOM   3466  CG2 VAL A 414     154.473 192.831 121.915  1.00 72.58      6    C  
ATOM   3467  N   ASN A 415     151.715 194.481 118.515  1.00 78.33      6    N  
ATOM   3468  HN  ASN A 415     152.614 194.909 118.293  1.00  0.00      6    H  
ATOM   3469  CA  ASN A 415     150.698 194.404 117.476  1.00 78.33      6    C  
ATOM   3470  C   ASN A 415     151.133 193.379 116.442  1.00 78.33      6    C  
ATOM   3471  O   ASN A 415     152.149 193.567 115.767  1.00 78.33      6    O  
ATOM   3472  CB  ASN A 415     150.473 195.762 116.815  1.00 78.33      6    C  
ATOM   3473  CG  ASN A 415     149.665 195.659 115.536  1.00 78.33      6    C  
ATOM   3474  ND2 ASN A 415     150.340 195.778 114.401  1.00 78.33      6    N  
ATOM   3475 1HD2 ASN A 415     151.348 195.932 114.376  1.00  0.00      6    H  
ATOM   3476 2HD2 ASN A 415     149.796 195.709 113.541  1.00  0.00      6    H  
ATOM   3477  OD1 ASN A 415     148.453 195.474 115.566  1.00 78.33      6    O  
ATOM   3478  N   ILE A 416     150.361 192.307 116.315  1.00 78.53      6    N  
ATOM   3479  HN  ILE A 416     149.558 192.208 116.937  1.00  0.00      6    H  
ATOM   3480  CA  ILE A 416     150.609 191.265 115.327  1.00 78.53      6    C  
ATOM   3481  C   ILE A 416     149.630 191.486 114.177  1.00 78.53      6    C  
ATOM   3482  O   ILE A 416     148.411 191.384 114.376  1.00 78.53      6    O  
ATOM   3483  CB  ILE A 416     150.462 189.864 115.929  1.00 78.53      6    C  
ATOM   3484  CG1 ILE A 416     151.298 189.744 117.196  1.00 78.53      6    C  
ATOM   3485  CG2 ILE A 416     150.924 188.826 114.949  1.00 78.53      6    C  
ATOM   3486  CD1 ILE A 416     150.484 189.762 118.444  1.00 78.53      6    C  
ATOM   3487  N   PRO A 417     150.103 191.818 112.981  1.00 77.08      6    N  
ATOM   3488  CA  PRO A 417     149.192 192.212 111.906  1.00 77.08      6    C  
ATOM   3489  C   PRO A 417     148.498 191.018 111.273  1.00 77.08      6    C  
ATOM   3490  O   PRO A 417     148.921 189.870 111.397  1.00 77.08      6    O  
ATOM   3491  CB  PRO A 417     150.120 192.899 110.903  1.00 77.08      6    C  
ATOM   3492  CG  PRO A 417     151.404 192.208 111.089  1.00 77.08      6    C  
ATOM   3493  CD  PRO A 417     151.510 191.877 112.550  1.00 77.08      6    C  
ATOM   3494  N   TYR A 418     147.412 191.322 110.575  1.00 83.60      6    N  
ATOM   3495  HN  TYR A 418     147.056 192.278 110.596  1.00  0.00      6    H  
ATOM   3496  CA  TYR A 418     146.720 190.325 109.783  1.00 83.60      6    C  
ATOM   3497  C   TYR A 418     147.618 189.833 108.653  1.00 83.60      6    C  
ATOM   3498  O   TYR A 418     148.656 190.422 108.345  1.00 83.60      6    O  
ATOM   3499  CB  TYR A 418     145.434 190.907 109.199  1.00 83.60      6    C  
ATOM   3500  CG  TYR A 418     144.277 190.999 110.166  1.00 83.60      6    C  
ATOM   3501  CD1 TYR A 418     144.294 190.315 111.372  1.00 83.60      6    C  
ATOM   3502  CD2 TYR A 418     143.156 191.756 109.861  1.00 83.60      6    C  
ATOM   3503  CE1 TYR A 418     143.233 190.397 112.250  1.00 83.60      6    C  
ATOM   3504  CE2 TYR A 418     142.093 191.841 110.730  1.00 83.60      6    C  
ATOM   3505  CZ  TYR A 418     142.135 191.161 111.921  1.00 83.60      6    C  
ATOM   3506  OH  TYR A 418     141.073 191.249 112.785  1.00 83.60      6    O  
ATOM   3507  HH  TYR A 418     140.316 191.776 112.558  1.00  0.00      6    H  
ATOM   3508  N   SER A 419     147.205 188.739 108.026  1.00 86.34      6    N  
ATOM   3509  HN  SER A 419     146.366 188.265 108.360  1.00  0.00      6    H  
ATOM   3510  CA  SER A 419     147.911 188.194 106.877  1.00 86.34      6    C  
ATOM   3511  C   SER A 419     147.157 188.519 105.595  1.00 86.34      6    C  
ATOM   3512  O   SER A 419     145.933 188.390 105.531  1.00 86.34      6    O  
ATOM   3513  CB  SER A 419     148.092 186.684 107.008  1.00 86.34      6    C  
ATOM   3514  OG  SER A 419     149.053 186.380 108.000  1.00 86.34      6    O  
ATOM   3515  HG  SER A 419     149.166 185.440 108.082  1.00  0.00      6    H  
ATOM   3516  N   ARG A 420     147.899 188.955 104.581  1.00 87.70      6    N  
ATOM   3517  HN  ARG A 420     148.904 189.065 104.716  1.00  0.00      6    H  
ATOM   3518  CA  ARG A 420     147.325 189.280 103.288  1.00 87.70      6    C  
ATOM   3519  C   ARG A 420     146.990 188.005 102.522  1.00 87.70      6    C  
ATOM   3520  O   ARG A 420     147.397 186.901 102.888  1.00 87.70      6    O  
ATOM   3521  CB  ARG A 420     148.292 190.144 102.480  1.00 87.70      6    C  
ATOM   3522  CG  ARG A 420     148.766 191.392 103.206  1.00 87.70      6    C  
ATOM   3523  CD  ARG A 420     150.136 191.834 102.727  1.00 87.70      6    C  
ATOM   3524  NE  ARG A 420     151.191 191.350 103.607  1.00 87.70      6    N  
ATOM   3525  HE  ARG A 420     150.940 190.661 104.316  1.00  0.00      6    H  
ATOM   3526  CZ  ARG A 420     152.455 191.745 103.549  1.00 87.70      6    C  
ATOM   3527  NH1 ARG A 420     152.860 192.640 102.664  1.00 87.70      6    N  
ATOM   3528 1HH1 ARG A 420     152.183 193.039 102.014  1.00  0.00      6    H  
ATOM   3529 2HH1 ARG A 420     153.833 192.944 102.619  1.00  0.00      6    H  
ATOM   3530  NH2 ARG A 420     153.337 191.225 104.396  1.00 87.70      6    N  
ATOM   3531 1HH2 ARG A 420     153.025 190.535 105.079  1.00  0.00      6    H  
ATOM   3532 2HH2 ARG A 420     154.310 191.529 104.351  1.00  0.00      6    H  
ATOM   3533  N   LYS A 421     146.226 188.163 101.447  1.00 89.30      6    N  
ATOM   3534  HN  LYS A 421     145.829 189.078 101.234  1.00  0.00      6    H  
ATOM   3535  CA  LYS A 421     145.956 187.033 100.575  1.00 89.30      6    C  
ATOM   3536  C   LYS A 421     147.227 186.628  99.841  1.00 89.30      6    C  
ATOM   3537  O   LYS A 421     148.073 187.463  99.507  1.00 89.30      6    O  
ATOM   3538  CB  LYS A 421     144.851 187.368  99.581  1.00 89.30      6    C  
ATOM   3539  CG  LYS A 421     144.095 186.153  99.081  1.00 89.30      6    C  
ATOM   3540  CD  LYS A 421     142.829 186.559  98.346  1.00 89.30      6    C  
ATOM   3541  CE  LYS A 421     141.970 185.351  98.039  1.00 89.30      6    C  
ATOM   3542  NZ  LYS A 421     142.627 184.460  97.045  1.00 89.30      6    N  
ATOM   3543  HZ1 LYS A 421     142.048 183.646  96.838  1.00  0.00      6    H  
ATOM   3544  HZ2 LYS A 421     143.562 184.187  97.347  1.00  0.00      6    H  
ATOM   3545  HZ3 LYS A 421     142.878 184.967  96.196  1.00  0.00      6    H  
ATOM   3546  N   TRP A 422     147.350 185.328  99.594  1.00 90.06      6    N  
ATOM   3547  HN  TRP A 422     146.538 184.731  99.750  1.00  0.00      6    H  
ATOM   3548  CA  TRP A 422     148.579 184.702  99.112  1.00 90.06      6    C  
ATOM   3549  C   TRP A 422     149.767 185.069 100.002  1.00 90.06      6    C  
ATOM   3550  O   TRP A 422     150.798 185.556  99.546  1.00 90.06      6    O  
ATOM   3551  CB  TRP A 422     148.855 185.044  97.643  1.00 90.06      6    C  
ATOM   3552  CG  TRP A 422     147.754 184.629  96.703  1.00 90.06      6    C  
ATOM   3553  CD1 TRP A 422     147.628 183.422  96.080  1.00 90.06      6    C  
ATOM   3554  CD2 TRP A 422     146.684 185.444  96.209  1.00 90.06      6    C  
ATOM   3555  CE2 TRP A 422     145.924 184.649  95.330  1.00 90.06      6    C  
ATOM   3556  CE3 TRP A 422     146.286 186.763  96.438  1.00 90.06      6    C  
ATOM   3557  NE1 TRP A 422     146.516 183.416  95.275  1.00 90.06      6    N  
ATOM   3558  HE1 TRP A 422     146.185 182.623  94.726  1.00  0.00      6    H  
ATOM   3559  CZ2 TRP A 422     144.787 185.127  94.682  1.00 90.06      6    C  
ATOM   3560  CZ3 TRP A 422     145.152 187.236  95.794  1.00 90.06      6    C  
ATOM   3561  CH2 TRP A 422     144.418 186.421  94.928  1.00 90.06      6    C  
ATOM   3562  N   GLU A 423     149.594 184.826 101.299  1.00 87.54      6    N  
ATOM   3563  HN  GLU A 423     148.680 184.504 101.617  1.00  0.00      6    H  
ATOM   3564  CA  GLU A 423     150.653 185.000 102.283  1.00 87.54      6    C  
ATOM   3565  C   GLU A 423     150.618 183.819 103.240  1.00 87.54      6    C  
ATOM   3566  O   GLU A 423     149.549 183.467 103.741  1.00 87.54      6    O  
ATOM   3567  CB  GLU A 423     150.483 186.326 103.033  1.00 87.54      6    C  
ATOM   3568  CG  GLU A 423     151.355 186.497 104.263  1.00 87.54      6    C  
ATOM   3569  CD  GLU A 423     151.307 187.914 104.810  1.00 87.54      6    C  
ATOM   3570  OE1 GLU A 423     150.264 188.584 104.659  1.00 87.54      6    O  
ATOM   3571  OE2 GLU A 423     152.323 188.358 105.383  1.00 87.54      6    O  
ATOM   3572  N   PHE A 424     151.778 183.205 103.486  1.00 86.88      6    N  
ATOM   3573  HN  PHE A 424     152.640 183.651 103.173  1.00  0.00      6    H  
ATOM   3574  CA  PHE A 424     151.869 181.926 104.181  1.00 86.88      6    C  
ATOM   3575  C   PHE A 424     152.915 181.963 105.280  1.00 86.88      6    C  
ATOM   3576  O   PHE A 424     154.052 182.379 105.054  1.00 86.88      6    O  
ATOM   3577  CB  PHE A 424     152.213 180.807 103.214  1.00 86.88      6    C  
ATOM   3578  CG  PHE A 424     151.432 180.860 101.954  1.00 86.88      6    C  
ATOM   3579  CD1 PHE A 424     150.081 180.616 101.974  1.00 86.88      6    C  
ATOM   3580  CD2 PHE A 424     152.038 181.173 100.756  1.00 86.88      6    C  
ATOM   3581  CE1 PHE A 424     149.355 180.669 100.833  1.00 86.88      6    C  
ATOM   3582  CE2 PHE A 424     151.305 181.229  99.601  1.00 86.88      6    C  
ATOM   3583  CZ  PHE A 424     149.958 180.976  99.640  1.00 86.88      6    C  
ATOM   3584  N   VAL A 425     152.532 181.484 106.461  1.00 83.61      6    N  
ATOM   3585  HN  VAL A 425     151.585 181.117 106.551  1.00  0.00      6    H  
ATOM   3586  CA  VAL A 425     153.397 181.458 107.631  1.00 83.61      6    C  
ATOM   3587  C   VAL A 425     153.476 180.023 108.130  1.00 83.61      6    C  
ATOM   3588  O   VAL A 425     152.468 179.308 108.141  1.00 83.61      6    O  
ATOM   3589  CB  VAL A 425     152.875 182.393 108.743  1.00 83.61      6    C  
ATOM   3590  CG1 VAL A 425     153.891 182.515 109.858  1.00 83.61      6    C  
ATOM   3591  CG2 VAL A 425     152.523 183.759 108.180  1.00 83.61      6    C  
ATOM   3592  N   SER A 426     154.670 179.597 108.538  1.00 83.76      6    N  
ATOM   3593  HN  SER A 426     155.460 180.242 108.530  1.00  0.00      6    H  
ATOM   3594  CA  SER A 426     154.869 178.230 108.995  1.00 83.76      6    C  
ATOM   3595  C   SER A 426     156.048 178.172 109.954  1.00 83.76      6    C  
ATOM   3596  O   SER A 426     157.104 178.739 109.678  1.00 83.76      6    O  
ATOM   3597  CB  SER A 426     155.106 177.296 107.809  1.00 83.76      6    C  
ATOM   3598  OG  SER A 426     155.203 175.953 108.226  1.00 83.76      6    O  
ATOM   3599  HG  SER A 426     155.350 175.372 107.489  1.00  0.00      6    H  
ATOM   3600  N   ALA A 427     155.873 177.467 111.067  1.00 77.42      6    N  
ATOM   3601  HN  ALA A 427     154.996 176.965 111.203  1.00  0.00      6    H  
ATOM   3602  CA  ALA A 427     156.897 177.391 112.097  1.00 77.42      6    C  
ATOM   3603  C   ALA A 427     157.122 175.945 112.509  1.00 77.42      6    C  
ATOM   3604  O   ALA A 427     156.169 175.186 112.688  1.00 77.42      6    O  
ATOM   3605  CB  ALA A 427     156.513 178.232 113.310  1.00 77.42      6    C  
ATOM   3606  N   PHE A 428     158.392 175.580 112.663  1.00 80.16      6    N  
ATOM   3607  HN  PHE A 428     159.107 176.302 112.568  1.00  0.00      6    H  
ATOM   3608  CA  PHE A 428     158.836 174.223 112.958  1.00 80.16      6    C  
ATOM   3609  C   PHE A 428     159.720 174.222 114.195  1.00 80.16      6    C  
ATOM   3610  O   PHE A 428     160.291 175.247 114.568  1.00 80.16      6    O  
ATOM   3611  CB  PHE A 428     159.620 173.623 111.780  1.00 80.16      6    C  
ATOM   3612  CG  PHE A 428     158.939 173.762 110.451  1.00 80.16      6    C  
ATOM   3613  CD1 PHE A 428     157.569 173.616 110.341  1.00 80.16      6    C  
ATOM   3614  CD2 PHE A 428     159.677 173.880 109.295  1.00 80.16      6    C  
ATOM   3615  CE1 PHE A 428     156.941 173.697 109.122  1.00 80.16      6    C  
ATOM   3616  CE2 PHE A 428     159.048 173.979 108.074  1.00 80.16      6    C  
ATOM   3617  CZ  PHE A 428     157.677 173.879 107.988  1.00 80.16      6    C  
ATOM   3618  N   ARG A 429     159.843 173.058 114.831  1.00 80.77      6    N  
ATOM   3619  HN  ARG A 429     159.292 172.255 114.529  1.00  0.00      6    H  
ATOM   3620  CA  ARG A 429     160.760 172.925 115.955  1.00 80.77      6    C  
ATOM   3621  C   ARG A 429     161.220 171.481 116.084  1.00 80.77      6    C  
ATOM   3622  O   ARG A 429     160.594 170.559 115.561  1.00 80.77      6    O  
ATOM   3623  CB  ARG A 429     160.123 173.395 117.268  1.00 80.77      6    C  
ATOM   3624  CG  ARG A 429     158.862 172.656 117.660  1.00 80.77      6    C  
ATOM   3625  CD  ARG A 429     158.501 172.959 119.100  1.00 80.77      6    C  
ATOM   3626  NE  ARG A 429     159.642 172.799 119.993  1.00 80.77      6    N  
ATOM   3627  HE  ARG A 429     160.536 172.530 119.581  1.00  0.00      6    H  
ATOM   3628  CZ  ARG A 429     159.594 172.980 121.305  1.00 80.77      6    C  
ATOM   3629  NH1 ARG A 429     158.485 173.370 121.909  1.00 80.77      6    N  
ATOM   3630 1HH1 ARG A 429     158.448 173.509 122.919  1.00  0.00      6    H  
ATOM   3631 2HH1 ARG A 429     157.644 173.527 121.353  1.00  0.00      6    H  
ATOM   3632  NH2 ARG A 429     160.690 172.776 122.029  1.00 80.77      6    N  
ATOM   3633 1HH2 ARG A 429     160.653 172.915 123.039  1.00  0.00      6    H  
ATOM   3634 2HH2 ARG A 429     161.546 172.475 121.563  1.00  0.00      6    H  
ATOM   3635  N   GLN A 430     162.340 171.302 116.779  1.00 81.73      6    N  
ATOM   3636  HN  GLN A 430     162.857 172.119 117.106  1.00  0.00      6    H  
ATOM   3637  CA  GLN A 430     162.850 169.971 117.087  1.00 81.73      6    C  
ATOM   3638  C   GLN A 430     163.607 170.028 118.402  1.00 81.73      6    C  
ATOM   3639  O   GLN A 430     164.560 170.809 118.541  1.00 81.73      6    O  
ATOM   3640  CB  GLN A 430     163.752 169.448 115.976  1.00 81.73      6    C  
ATOM   3641  CG  GLN A 430     164.273 168.035 116.202  1.00 81.73      6    C  
ATOM   3642  CD  GLN A 430     163.164 167.007 116.287  1.00 81.73      6    C  
ATOM   3643  NE2 GLN A 430     163.017 166.386 117.447  1.00 81.73      6    N  
ATOM   3644 1HE2 GLN A 430     163.598 166.594 118.259  1.00  0.00      6    H  
ATOM   3645 2HE2 GLN A 430     162.270 165.694 117.504  1.00  0.00      6    H  
ATOM   3646  OE1 GLN A 430     162.465 166.757 115.310  1.00 81.73      6    O  
ATOM   3647  N   ALA A 431     163.171 169.194 119.350  1.00 79.84      6    N  
ATOM   3648  HN  ALA A 431     162.379 168.594 119.119  1.00  0.00      6    H  
ATOM   3649  CA  ALA A 431     163.737 169.073 120.688  1.00 79.84      6    C  
ATOM   3650  C   ALA A 431     164.107 167.622 120.960  1.00 79.84      6    C  
ATOM   3651  O   ALA A 431     164.124 166.805 120.035  1.00 79.84      6    O  
ATOM   3652  CB  ALA A 431     162.745 169.570 121.739  1.00 79.84      6    C  
ATOM   3653  N   GLN A 432     164.417 167.282 122.210  1.00 73.39      6    N  
ATOM   3654  HN  GLN A 432     164.448 167.996 122.937  1.00  0.00      6    H  
ATOM   3655  CA  GLN A 432     164.712 165.895 122.543  1.00 73.39      6    C  
ATOM   3656  C   GLN A 432     163.490 165.124 123.024  1.00 73.39      6    C  
ATOM   3657  O   GLN A 432     163.556 163.897 123.137  1.00 73.39      6    O  
ATOM   3658  CB  GLN A 432     165.821 165.817 123.591  1.00 73.39      6    C  
ATOM   3659  CG  GLN A 432     166.613 164.525 123.524  1.00 73.39      6    C  
ATOM   3660  CD  GLN A 432     167.883 164.566 124.342  1.00 73.39      6    C  
ATOM   3661  NE2 GLN A 432     168.707 163.538 124.200  1.00 73.39      6    N  
ATOM   3662 1HE2 GLN A 432     169.564 163.566 124.752  1.00  0.00      6    H  
ATOM   3663 2HE2 GLN A 432     168.504 162.751 123.583  1.00  0.00      6    H  
ATOM   3664  OE1 GLN A 432     168.128 165.515 125.086  1.00 73.39      6    O  
ATOM   3665  N   ARG A 433     162.378 165.802 123.296  1.00 71.37      6    N  
ATOM   3666  HN  ARG A 433     162.420 166.819 123.362  1.00  0.00      6    H  
ATOM   3667  CA  ARG A 433     161.104 165.132 123.502  1.00 71.37      6    C  
ATOM   3668  C   ARG A 433     160.000 166.103 123.120  1.00 71.37      6    C  
ATOM   3669  O   ARG A 433     160.210 167.316 123.067  1.00 71.37      6    O  
ATOM   3670  CB  ARG A 433     160.933 164.635 124.941  1.00 71.37      6    C  
ATOM   3671  CG  ARG A 433     160.574 165.699 125.950  1.00 71.37      6    C  
ATOM   3672  CD  ARG A 433     160.680 165.147 127.363  1.00 71.37      6    C  
ATOM   3673  NE  ARG A 433     160.286 166.120 128.373  1.00 71.37      6    N  
ATOM   3674  HE  ARG A 433     159.845 166.983 128.056  1.00  0.00      6    H  
ATOM   3675  CZ  ARG A 433     160.463 165.957 129.676  1.00 71.37      6    C  
ATOM   3676  NH1 ARG A 433     161.061 164.883 130.162  1.00 71.37      6    N  
ATOM   3677 1HH1 ARG A 433     161.197 164.758 131.165  1.00  0.00      6    H  
ATOM   3678 2HH1 ARG A 433     161.384 164.158 129.521  1.00  0.00      6    H  
ATOM   3679  NH2 ARG A 433     160.042 166.902 130.512  1.00 71.37      6    N  
ATOM   3680 1HH2 ARG A 433     160.178 166.777 131.515  1.00  0.00      6    H  
ATOM   3681 2HH2 ARG A 433     159.581 167.731 130.137  1.00  0.00      6    H  
ATOM   3682  N   GLN A 434     158.813 165.553 122.859  1.00 73.28      6    N  
ATOM   3683  HN  GLN A 434     158.630 164.589 123.136  1.00  0.00      6    H  
ATOM   3684  CA  GLN A 434     157.774 166.320 122.180  1.00 73.28      6    C  
ATOM   3685  C   GLN A 434     157.251 167.474 123.026  1.00 73.28      6    C  
ATOM   3686  O   GLN A 434     156.909 168.527 122.479  1.00 73.28      6    O  
ATOM   3687  CB  GLN A 434     156.625 165.400 121.775  1.00 73.28      6    C  
ATOM   3688  CG  GLN A 434     155.612 166.032 120.832  1.00 73.28      6    C  
ATOM   3689  CD  GLN A 434     154.505 166.763 121.564  1.00 73.28      6    C  
ATOM   3690  NE2 GLN A 434     153.907 167.747 120.903  1.00 73.28      6    N  
ATOM   3691 1HE2 GLN A 434     153.162 168.239 121.396  1.00  0.00      6    H  
ATOM   3692 2HE2 GLN A 434     154.174 168.015 119.956  1.00  0.00      6    H  
ATOM   3693  OE1 GLN A 434     154.183 166.439 122.707  1.00 73.28      6    O  
ATOM   3694  N   GLU A 435     157.165 167.308 124.343  1.00 73.14      6    N  
ATOM   3695  HN  GLU A 435     157.492 166.441 124.769  1.00  0.00      6    H  
ATOM   3696  CA  GLU A 435     156.605 168.361 125.176  1.00 73.14      6    C  
ATOM   3697  C   GLU A 435     157.466 168.542 126.418  1.00 73.14      6    C  
ATOM   3698  O   GLU A 435     158.035 167.581 126.941  1.00 73.14      6    O  
ATOM   3699  CB  GLU A 435     155.154 168.050 125.556  1.00 73.14      6    C  
ATOM   3700  CG  GLU A 435     154.348 169.262 125.988  1.00 73.14      6    C  
ATOM   3701  CD  GLU A 435     154.440 169.518 127.473  1.00 73.14      6    C  
ATOM   3702  OE1 GLU A 435     154.920 168.623 128.195  1.00 73.14      6    O  
ATOM   3703  OE2 GLU A 435     154.036 170.613 127.919  1.00 73.14      6    O  
ATOM   3704  N   ASN A 436     157.548 169.794 126.879  1.00 71.34      6    N  
ATOM   3705  HN  ASN A 436     157.017 170.518 126.394  1.00  0.00      6    H  
ATOM   3706  CA  ASN A 436     158.354 170.193 128.039  1.00 71.34      6    C  
ATOM   3707  C   ASN A 436     159.836 169.878 127.835  1.00 71.34      6    C  
ATOM   3708  O   ASN A 436     160.471 169.202 128.645  1.00 71.34      6    O  
ATOM   3709  CB  ASN A 436     157.833 169.560 129.333  1.00 71.34      6    C  
ATOM   3710  CG  ASN A 436     158.427 170.200 130.574  1.00 71.34      6    C  
ATOM   3711  ND2 ASN A 436     158.466 169.453 131.668  1.00 71.34      6    N  
ATOM   3712 1HD2 ASN A 436     158.865 169.883 132.502  1.00  0.00      6    H  
ATOM   3713 2HD2 ASN A 436     158.116 168.495 131.692  1.00  0.00      6    H  
ATOM   3714  OD1 ASN A 436     158.848 171.353 130.545  1.00 71.34      6    O  
ATOM   3715  N   ALA A 437     160.393 170.389 126.742  1.00 75.52      6    N  
ATOM   3716  HN  ALA A 437     159.805 170.846 126.045  1.00  0.00      6    H  
ATOM   3717  CA  ALA A 437     161.827 170.306 126.526  1.00 75.52      6    C  
ATOM   3718  C   ALA A 437     162.260 171.471 125.651  1.00 75.52      6    C  
ATOM   3719  O   ALA A 437     161.465 172.040 124.901  1.00 75.52      6    O  
ATOM   3720  CB  ALA A 437     162.232 168.976 125.890  1.00 75.52      6    C  
ATOM   3721  N   LEU A 438     163.538 171.818 125.761  1.00 78.94      6    N  
ATOM   3722  HN  LEU A 438     164.145 171.292 126.390  1.00  0.00      6    H  
ATOM   3723  CA  LEU A 438     164.091 172.931 125.004  1.00 78.94      6    C  
ATOM   3724  C   LEU A 438     164.358 172.493 123.573  1.00 78.94      6    C  
ATOM   3725  O   LEU A 438     164.968 171.445 123.343  1.00 78.94      6    O  
ATOM   3726  CB  LEU A 438     165.377 173.428 125.661  1.00 78.94      6    C  
ATOM   3727  CG  LEU A 438     165.153 174.194 126.966  1.00 78.94      6    C  
ATOM   3728  CD1 LEU A 438     166.469 174.702 127.539  1.00 78.94      6    C  
ATOM   3729  CD2 LEU A 438     164.160 175.331 126.759  1.00 78.94      6    C  
ATOM   3730  N   ALA A 439     163.898 173.292 122.613  1.00 79.22      6    N  
ATOM   3731  HN  ALA A 439     163.432 174.164 122.865  1.00  0.00      6    H  
ATOM   3732  CA  ALA A 439     164.050 172.939 121.209  1.00 79.22      6    C  
ATOM   3733  C   ALA A 439     165.518 172.957 120.814  1.00 79.22      6    C  
ATOM   3734  O   ALA A 439     166.227 173.935 121.063  1.00 79.22      6    O  
ATOM   3735  CB  ALA A 439     163.259 173.902 120.329  1.00 79.22      6    C  
ATOM   3736  N   ILE A 440     165.978 171.862 120.205  1.00 81.27      6    N  
ATOM   3737  HN  ILE A 440     165.371 171.050 120.094  1.00  0.00      6    H  
ATOM   3738  CA  ILE A 440     167.345 171.821 119.698  1.00 81.27      6    C  
ATOM   3739  C   ILE A 440     167.511 172.853 118.598  1.00 81.27      6    C  
ATOM   3740  O   ILE A 440     168.447 173.661 118.614  1.00 81.27      6    O  
ATOM   3741  CB  ILE A 440     167.701 170.409 119.204  1.00 81.27      6    C  
ATOM   3742  CG1 ILE A 440     167.648 169.416 120.360  1.00 81.27      6    C  
ATOM   3743  CG2 ILE A 440     169.088 170.398 118.597  1.00 81.27      6    C  
ATOM   3744  CD1 ILE A 440     167.730 167.975 119.924  1.00 81.27      6    C  
ATOM   3745  N   VAL A 441     166.590 172.860 117.639  1.00 80.68      6    N  
ATOM   3746  HN  VAL A 441     165.891 172.117 117.621  1.00  0.00      6    H  
ATOM   3747  CA  VAL A 441     166.546 173.895 116.611  1.00 80.68      6    C  
ATOM   3748  C   VAL A 441     165.091 174.183 116.300  1.00 80.68      6    C  
ATOM   3749  O   VAL A 441     164.319 173.260 116.030  1.00 80.68      6    O  
ATOM   3750  CB  VAL A 441     167.292 173.487 115.324  1.00 80.68      6    C  
ATOM   3751  CG1 VAL A 441     166.841 174.337 114.156  1.00 80.68      6    C  
ATOM   3752  CG2 VAL A 441     168.789 173.634 115.496  1.00 80.68      6    C  
ATOM   3753  N   ASN A 442     164.705 175.451 116.340  1.00 79.95      6    N  
ATOM   3754  HN  ASN A 442     165.349 176.164 116.681  1.00  0.00      6    H  
ATOM   3755  CA  ASN A 442     163.374 175.834 115.903  1.00 79.95      6    C  
ATOM   3756  C   ASN A 442     163.503 176.902 114.833  1.00 79.95      6    C  
ATOM   3757  O   ASN A 442     164.564 177.500 114.654  1.00 79.95      6    O  
ATOM   3758  CB  ASN A 442     162.500 176.332 117.060  1.00 79.95      6    C  
ATOM   3759  CG  ASN A 442     163.068 177.549 117.739  1.00 79.95      6    C  
ATOM   3760  ND2 ASN A 442     162.212 178.304 118.402  1.00 79.95      6    N  
ATOM   3761 1HD2 ASN A 442     161.219 178.080 118.468  1.00  0.00      6    H  
ATOM   3762 2HD2 ASN A 442     162.597 179.129 118.862  1.00  0.00      6    H  
ATOM   3763  OD1 ASN A 442     164.257 177.817 117.660  1.00 79.95      6    O  
ATOM   3764  N   SER A 443     162.417 177.130 114.107  1.00 79.75      6    N  
ATOM   3765  HN  SER A 443     161.549 176.638 114.318  1.00  0.00      6    H  
ATOM   3766  CA  SER A 443     162.465 178.079 113.013  1.00 79.75      6    C  
ATOM   3767  C   SER A 443     161.075 178.600 112.715  1.00 79.75      6    C  
ATOM   3768  O   SER A 443     160.072 177.947 113.007  1.00 79.75      6    O  
ATOM   3769  CB  SER A 443     163.052 177.448 111.752  1.00 79.75      6    C  
ATOM   3770  OG  SER A 443     162.788 178.260 110.623  1.00 79.75      6    O  
ATOM   3771  HG  SER A 443     163.153 177.868 109.839  1.00  0.00      6    H  
ATOM   3772  N   GLY A 444     161.039 179.781 112.111  1.00 80.30      6    N  
ATOM   3773  HN  GLY A 444     161.912 180.294 111.986  1.00  0.00      6    H  
ATOM   3774  CA  GLY A 444     159.812 180.371 111.622  1.00 80.30      6    C  
ATOM   3775  C   GLY A 444     160.035 180.927 110.235  1.00 80.30      6    C  
ATOM   3776  O   GLY A 444     161.126 181.415 109.932  1.00 80.30      6    O  
ATOM   3777  N   MET A 445     159.027 180.845 109.371  1.00 84.21      6    N  
ATOM   3778  HN  MET A 445     158.109 180.549 109.703  1.00  0.00      6    H  
ATOM   3779  CA  MET A 445     159.202 181.166 107.967  1.00 84.21      6    C  
ATOM   3780  C   MET A 445     157.916 181.782 107.453  1.00 84.21      6    C  
ATOM   3781  O   MET A 445     156.826 181.445 107.918  1.00 84.21      6    O  
ATOM   3782  CB  MET A 445     159.547 179.906 107.168  1.00 84.21      6    C  
ATOM   3783  CG  MET A 445     160.908 179.324 107.519  1.00 84.21      6    C  
ATOM   3784  SD  MET A 445     161.381 177.841 106.642  1.00 84.21      6    S  
ATOM   3785  CE  MET A 445     162.940 177.468 107.419  1.00 84.21      6    C  
ATOM   3786  N   ARG A 446     158.047 182.692 106.493  1.00 83.79      6    N  
ATOM   3787  HN  ARG A 446     158.982 182.958 106.182  1.00  0.00      6    H  
ATOM   3788  CA  ARG A 446     156.888 183.318 105.875  1.00 83.79      6    C  
ATOM   3789  C   ARG A 446     157.228 183.648 104.432  1.00 83.79      6    C  
ATOM   3790  O   ARG A 446     158.372 183.979 104.117  1.00 83.79      6    O  
ATOM   3791  CB  ARG A 446     156.452 184.582 106.628  1.00 83.79      6    C  
ATOM   3792  CG  ARG A 446     155.199 185.244 106.066  1.00 83.79      6    C  
ATOM   3793  CD  ARG A 446     154.858 186.526 106.798  1.00 83.79      6    C  
ATOM   3794  NE  ARG A 446     155.673 187.641 106.338  1.00 83.79      6    N  
ATOM   3795  HE  ARG A 446     156.465 187.923 106.916  1.00  0.00      6    H  
ATOM   3796  CZ  ARG A 446     155.453 188.313 105.219  1.00 83.79      6    C  
ATOM   3797  NH1 ARG A 446     154.430 188.027 104.432  1.00 83.79      6    N  
ATOM   3798 1HH1 ARG A 446     154.260 188.545 103.570  1.00  0.00      6    H  
ATOM   3799 2HH1 ARG A 446     153.793 187.274 104.693  1.00  0.00      6    H  
ATOM   3800  NH2 ARG A 446     156.283 189.295 104.879  1.00 83.79      6    N  
ATOM   3801 1HH2 ARG A 446     156.113 189.813 104.017  1.00  0.00      6    H  
ATOM   3802 2HH2 ARG A 446     157.072 189.516 105.486  1.00  0.00      6    H  
ATOM   3803  N   VAL A 447     156.235 183.529 103.558  1.00 88.14      6    N  
ATOM   3804  HN  VAL A 447     155.335 183.180 103.887  1.00  0.00      6    H  
ATOM   3805  CA  VAL A 447     156.375 183.875 102.151  1.00 88.14      6    C  
ATOM   3806  C   VAL A 447     155.156 184.679 101.731  1.00 88.14      6    C  
ATOM   3807  O   VAL A 447     154.020 184.293 102.025  1.00 88.14      6    O  
ATOM   3808  CB  VAL A 447     156.524 182.629 101.262  1.00 88.14      6    C  
ATOM   3809  CG1 VAL A 447     156.487 183.019  99.809  1.00 88.14      6    C  
ATOM   3810  CG2 VAL A 447     157.802 181.929 101.552  1.00 88.14      6    C  
ATOM   3811  N   PHE A 448     155.387 185.790 101.046  1.00 88.62      6    N  
ATOM   3812  HN  PHE A 448     156.347 186.125 100.962  1.00  0.00      6    H  
ATOM   3813  CA  PHE A 448     154.320 186.550 100.408  1.00 88.62      6    C  
ATOM   3814  C   PHE A 448     154.645 186.608  98.925  1.00 88.62      6    C  
ATOM   3815  O   PHE A 448     155.523 187.370  98.506  1.00 88.62      6    O  
ATOM   3816  CB  PHE A 448     154.191 187.947 101.011  1.00 88.62      6    C  
ATOM   3817  CG  PHE A 448     153.142 188.797 100.357  1.00 88.62      6    C  
ATOM   3818  CD1 PHE A 448     151.816 188.423 100.387  1.00 88.62      6    C  
ATOM   3819  CD2 PHE A 448     153.478 189.979  99.730  1.00 88.62      6    C  
ATOM   3820  CE1 PHE A 448     150.853 189.197  99.791  1.00 88.62      6    C  
ATOM   3821  CE2 PHE A 448     152.512 190.758  99.140  1.00 88.62      6    C  
ATOM   3822  CZ  PHE A 448     151.200 190.364  99.170  1.00 88.62      6    C  
ATOM   3823  N   PHE A 449     153.962 185.784  98.137  1.00 92.80      6    N  
ATOM   3824  HN  PHE A 449     153.259 185.167  98.544  1.00  0.00      6    H  
ATOM   3825  CA  PHE A 449     154.203 185.750  96.704  1.00 92.80      6    C  
ATOM   3826  C   PHE A 449     153.679 186.987  95.997  1.00 92.80      6    C  
ATOM   3827  O   PHE A 449     154.030 187.215  94.835  1.00 92.80      6    O  
ATOM   3828  CB  PHE A 449     153.575 184.495  96.096  1.00 92.80      6    C  
ATOM   3829  CG  PHE A 449     154.290 183.228  96.464  1.00 92.80      6    C  
ATOM   3830  CD1 PHE A 449     155.538 182.946  95.945  1.00 92.80      6    C  
ATOM   3831  CD2 PHE A 449     153.717 182.326  97.335  1.00 92.80      6    C  
ATOM   3832  CE1 PHE A 449     156.193 181.795  96.284  1.00 92.80      6    C  
ATOM   3833  CE2 PHE A 449     154.372 181.169  97.674  1.00 92.80      6    C  
ATOM   3834  CZ  PHE A 449     155.611 180.906  97.147  1.00 92.80      6    C  
ATOM   3835  N   GLY A 450     152.859 187.786  96.667  1.00 97.53      6    N  
ATOM   3836  HN  GLY A 450     152.502 187.486  97.574  1.00  0.00      6    H  
ATOM   3837  CA  GLY A 450     152.459 189.071  96.142  1.00 97.53      6    C  
ATOM   3838  C   GLY A 450     151.469 189.059  95.000  1.00 97.53      6    C  
ATOM   3839  O   GLY A 450     151.813 189.427  93.872  1.00 97.53      6    O  
ATOM   3840  N   GLU A 451     150.232 188.653  95.295  1.00 99.87      6    N  
ATOM   3841  HN  GLU A 451     150.078 188.207  96.199  1.00  0.00      6    H  
ATOM   3842  CA  GLU A 451     149.084 188.808  94.403  1.00 99.87      6    C  
ATOM   3843  C   GLU A 451     149.345 188.172  93.034  1.00 99.87      6    C  
ATOM   3844  O   GLU A 451     149.403 188.837  92.001  1.00 99.87      6    O  
ATOM   3845  CB  GLU A 451     148.669 190.281  94.256  1.00 99.87      6    C  
ATOM   3846  CG  GLU A 451     148.088 190.936  95.524  1.00 99.87      6    C  
ATOM   3847  CD  GLU A 451     149.119 191.461  96.514  1.00 99.87      6    C  
ATOM   3848  OE1 GLU A 451     150.328 191.403  96.234  1.00 99.87      6    O  
ATOM   3849  OE2 GLU A 451     148.709 191.933  97.595  1.00 99.87      6    O  
ATOM   3850  N   GLY A 452     149.506 186.855  93.062  1.00 99.04      6    N  
ATOM   3851  HN  GLY A 452     149.599 186.366  93.953  1.00  0.00      6    H  
ATOM   3852  CA  GLY A 452     149.549 186.119  91.817  1.00 99.04      6    C  
ATOM   3853  C   GLY A 452     150.440 184.898  91.781  1.00 99.04      6    C  
ATOM   3854  O   GLY A 452     150.394 184.050  92.676  1.00 99.04      6    O  
ATOM   3855  N   ASP A 453     151.264 184.810  90.742  1.00100.02      6    N  
ATOM   3856  HN  ASP A 453     151.434 185.636  90.168  1.00  0.00      6    H  
ATOM   3857  CA  ASP A 453     151.927 183.562  90.407  1.00100.02      6    C  
ATOM   3858  C   ASP A 453     153.071 183.265  91.368  1.00100.02      6    C  
ATOM   3859  O   ASP A 453     153.439 184.078  92.218  1.00100.02      6    O  
ATOM   3860  CB  ASP A 453     152.428 183.603  88.966  1.00100.02      6    C  
ATOM   3861  CG  ASP A 453     151.295 183.755  87.966  1.00100.02      6    C  
ATOM   3862  OD1 ASP A 453     150.195 184.182  88.378  1.00100.02      6    O  
ATOM   3863  OD2 ASP A 453     151.499 183.442  86.774  1.00100.02      6    O  
ATOM   3864  N   GLY A 454     153.635 182.072  91.219  1.00 97.86      6    N  
ATOM   3865  HN  GLY A 454     153.357 181.492  90.427  1.00  0.00      6    H  
ATOM   3866  CA  GLY A 454     154.630 181.566  92.141  1.00 97.86      6    C  
ATOM   3867  C   GLY A 454     156.000 182.197  92.018  1.00 97.86      6    C  
ATOM   3868  O   GLY A 454     157.014 181.494  91.982  1.00 97.86      6    O  
ATOM   3869  N   ILE A 455     156.045 183.525  91.967  1.00 93.87      6    N  
ATOM   3870  HN  ILE A 455     155.165 184.038  91.904  1.00  0.00      6    H  
ATOM   3871  CA  ILE A 455     157.287 184.284  91.997  1.00 93.87      6    C  
ATOM   3872  C   ILE A 455     157.406 184.916  93.373  1.00 93.87      6    C  
ATOM   3873  O   ILE A 455     156.471 185.576  93.841  1.00 93.87      6    O  
ATOM   3874  CB  ILE A 455     157.322 185.349  90.890  1.00 93.87      6    C  
ATOM   3875  CG1 ILE A 455     156.874 184.739  89.565  1.00 93.87      6    C  
ATOM   3876  CG2 ILE A 455     158.714 185.928  90.748  1.00 93.87      6    C  
ATOM   3877  CD1 ILE A 455     156.580 185.758  88.500  1.00 93.87      6    C  
ATOM   3878  N   ILE A 456     158.545 184.698  94.025  1.00 93.51      6    N  
ATOM   3879  HN  ILE A 456     159.273 184.133  93.587  1.00  0.00      6    H  
ATOM   3880  CA  ILE A 456     158.771 185.252  95.353  1.00 93.51      6    C  
ATOM   3881  C   ILE A 456     158.760 186.770  95.278  1.00 93.51      6    C  
ATOM   3882  O   ILE A 456     159.386 187.371  94.396  1.00 93.51      6    O  
ATOM   3883  CB  ILE A 456     160.103 184.751  95.928  1.00 93.51      6    C  
ATOM   3884  CG1 ILE A 456     160.072 183.243  96.119  1.00 93.51      6    C  
ATOM   3885  CG2 ILE A 456     160.419 185.435  97.238  1.00 93.51      6    C  
ATOM   3886  CD1 ILE A 456     161.437 182.644  96.121  1.00 93.51      6    C  
ATOM   3887  N   ARG A 457     158.031 187.396  96.194  1.00 92.92      6    N  
ATOM   3888  HN  ARG A 457     157.392 186.849  96.770  1.00  0.00      6    H  
ATOM   3889  CA  ARG A 457     158.110 188.831  96.406  1.00 92.92      6    C  
ATOM   3890  C   ARG A 457     158.549 189.197  97.810  1.00 92.92      6    C  
ATOM   3891  O   ARG A 457     159.163 190.247  97.993  1.00 92.92      6    O  
ATOM   3892  CB  ARG A 457     156.759 189.490  96.101  1.00 92.92      6    C  
ATOM   3893  CG  ARG A 457     156.431 189.472  94.619  1.00 92.92      6    C  
ATOM   3894  CD  ARG A 457     155.171 190.235  94.289  1.00 92.92      6    C  
ATOM   3895  NE  ARG A 457     154.956 190.296  92.850  1.00 92.92      6    N  
ATOM   3896  HE  ARG A 457     155.246 191.143  92.361  1.00  0.00      6    H  
ATOM   3897  CZ  ARG A 457     154.409 189.324  92.132  1.00 92.92      6    C  
ATOM   3898  NH1 ARG A 457     154.008 188.195  92.690  1.00 92.92      6    N  
ATOM   3899 1HH1 ARG A 457     154.117 188.069  93.696  1.00  0.00      6    H  
ATOM   3900 2HH1 ARG A 457     153.587 187.448  92.138  1.00  0.00      6    H  
ATOM   3901  NH2 ARG A 457     154.267 189.488  90.820  1.00 92.92      6    N  
ATOM   3902 1HH2 ARG A 457     154.576 190.359  90.389  1.00  0.00      6    H  
ATOM   3903 2HH2 ARG A 457     153.846 188.741  90.268  1.00  0.00      6    H  
ATOM   3904  N   GLU A 458     158.243 188.363  98.802  1.00 89.74      6    N  
ATOM   3905  HN  GLU A 458     157.636 187.570  98.593  1.00  0.00      6    H  
ATOM   3906  CA  GLU A 458     158.724 188.517 100.165  1.00 89.74      6    C  
ATOM   3907  C   GLU A 458     159.049 187.141 100.720  1.00 89.74      6    C  
ATOM   3908  O   GLU A 458     158.242 186.218 100.602  1.00 89.74      6    O  
ATOM   3909  CB  GLU A 458     157.685 189.201 101.057  1.00 89.74      6    C  
ATOM   3910  CG  GLU A 458     157.330 190.615 100.658  1.00 89.74      6    C  
ATOM   3911  CD  GLU A 458     156.215 191.183 101.504  1.00 89.74      6    C  
ATOM   3912  OE1 GLU A 458     155.987 190.657 102.612  1.00 89.74      6    O  
ATOM   3913  OE2 GLU A 458     155.567 192.155 101.066  1.00 89.74      6    O  
ATOM   3914  N   LEU A 459     160.212 187.020 101.354  1.00 88.51      6    N  
ATOM   3915  HN  LEU A 459     160.788 187.850 101.496  1.00  0.00      6    H  
ATOM   3916  CA  LEU A 459     160.687 185.732 101.853  1.00 88.51      6    C  
ATOM   3917  C   LEU A 459     161.390 185.946 103.184  1.00 88.51      6    C  
ATOM   3918  O   LEU A 459     162.558 186.343 103.207  1.00 88.51      6    O  
ATOM   3919  CB  LEU A 459     161.632 185.082 100.852  1.00 88.51      6    C  
ATOM   3920  CG  LEU A 459     162.265 183.753 101.262  1.00 88.51      6    C  
ATOM   3921  CD1 LEU A 459     161.238 182.657 101.377  1.00 88.51      6    C  
ATOM   3922  CD2 LEU A 459     163.347 183.369 100.294  1.00 88.51      6    C  
ATOM   3923  N   CYS A 460     160.708 185.650 104.284  1.00 83.73      6    N  
ATOM   3924  HN  CYS A 460     159.761 185.284 104.189  1.00  0.00      6    H  
ATOM   3925  CA  CYS A 460     161.257 185.826 105.618  1.00 83.73      6    C  
ATOM   3926  C   CYS A 460     161.579 184.461 106.206  1.00 83.73      6    C  
ATOM   3927  O   CYS A 460     160.759 183.544 106.133  1.00 83.73      6    O  
ATOM   3928  CB  CYS A 460     160.266 186.570 106.517  1.00 83.73      6    C  
ATOM   3929  SG  CYS A 460     159.669 188.153 105.867  1.00 83.73      6    S  
ATOM   3930  N   ILE A 461     162.780 184.322 106.769  1.00 84.16      6    N  
ATOM   3931  HN  ILE A 461     163.407 185.126 106.778  1.00  0.00      6    H  
ATOM   3932  CA  ILE A 461     163.242 183.074 107.373  1.00 84.16      6    C  
ATOM   3933  C   ILE A 461     164.034 183.401 108.630  1.00 84.16      6    C  
ATOM   3934  O   ILE A 461     165.014 184.148 108.566  1.00 84.16      6    O  
ATOM   3935  CB  ILE A 461     164.121 182.260 106.403  1.00 84.16      6    C  
ATOM   3936  CG1 ILE A 461     163.308 181.755 105.210  1.00 84.16      6    C  
ATOM   3937  CG2 ILE A 461     164.787 181.107 107.126  1.00 84.16      6    C  
ATOM   3938  CD1 ILE A 461     164.159 181.269 104.066  1.00 84.16      6    C  
ATOM   3939  N   SER A 462     163.639 182.824 109.768  1.00 80.48      6    N  
ATOM   3940  HN  SER A 462     162.824 182.211 109.754  1.00  0.00      6    H  
ATOM   3941  CA  SER A 462     164.335 183.043 111.029  1.00 80.48      6    C  
ATOM   3942  C   SER A 462     164.586 181.715 111.722  1.00 80.48      6    C  
ATOM   3943  O   SER A 462     163.725 180.832 111.714  1.00 80.48      6    O  
ATOM   3944  CB  SER A 462     163.536 183.953 111.963  1.00 80.48      6    C  
ATOM   3945  OG  SER A 462     162.233 183.443 112.170  1.00 80.48      6    O  
ATOM   3946  HG  SER A 462     161.737 184.008 112.750  1.00  0.00      6    H  
ATOM   3947  N   TYR A 463     165.762 181.588 112.334  1.00 82.89      6    N  
ATOM   3948  HN  TYR A 463     166.404 182.380 112.323  1.00  0.00      6    H  
ATOM   3949  CA  TYR A 463     166.173 180.372 113.017  1.00 82.89      6    C  
ATOM   3950  C   TYR A 463     166.518 180.671 114.466  1.00 82.89      6    C  
ATOM   3951  O   TYR A 463     166.970 181.768 114.797  1.00 82.89      6    O  
ATOM   3952  CB  TYR A 463     167.384 179.733 112.348  1.00 82.89      6    C  
ATOM   3953  CG  TYR A 463     167.018 178.775 111.250  1.00 82.89      6    C  
ATOM   3954  CD1 TYR A 463     166.006 179.073 110.350  1.00 82.89      6    C  
ATOM   3955  CD2 TYR A 463     167.644 177.554 111.142  1.00 82.89      6    C  
ATOM   3956  CE1 TYR A 463     165.665 178.200 109.351  1.00 82.89      6    C  
ATOM   3957  CE2 TYR A 463     167.296 176.673 110.157  1.00 82.89      6    C  
ATOM   3958  CZ  TYR A 463     166.309 176.994 109.260  1.00 82.89      6    C  
ATOM   3959  OH  TYR A 463     165.967 176.103 108.268  1.00 82.89      6    O  
ATOM   3960  HH  TYR A 463     165.283 176.325 107.647  1.00  0.00      6    H  
ATOM   3961  N   GLY A 464     166.319 179.679 115.325  1.00 80.61      6    N  
ATOM   3962  HN  GLY A 464     165.937 178.796 114.985  1.00  0.00      6    H  
ATOM   3963  CA  GLY A 464     166.630 179.818 116.731  1.00 80.61      6    C  
ATOM   3964  C   GLY A 464     167.165 178.520 117.296  1.00 80.61      6    C  
ATOM   3965  O   GLY A 464     166.842 177.430 116.824  1.00 80.61      6    O  
ATOM   3966  N   GLY A 465     167.968 178.654 118.341  1.00 83.03      6    N  
ATOM   3967  HN  GLY A 465     168.059 179.569 118.783  1.00  0.00      6    H  
ATOM   3968  CA  GLY A 465     168.717 177.541 118.870  1.00 83.03      6    C  
ATOM   3969  C   GLY A 465     170.013 177.275 118.146  1.00 83.03      6    C  
ATOM   3970  O   GLY A 465     170.698 176.299 118.470  1.00 83.03      6    O  
ATOM   3971  N   VAL A 466     170.380 178.123 117.191  1.00 88.84      6    N  
ATOM   3972  HN  VAL A 466     169.845 178.982 117.066  1.00  0.00      6    H  
ATOM   3973  CA  VAL A 466     171.516 177.873 116.316  1.00 88.84      6    C  
ATOM   3974  C   VAL A 466     172.659 178.820 116.650  1.00 88.84      6    C  
ATOM   3975  O   VAL A 466     173.452 179.183 115.777  1.00 88.84      6    O  
ATOM   3976  CB  VAL A 466     171.098 178.010 114.841  1.00 88.84      6    C  
ATOM   3977  CG1 VAL A 466     170.152 176.893 114.459  1.00 88.84      6    C  
ATOM   3978  CG2 VAL A 466     170.425 179.356 114.609  1.00 88.84      6    C  
ATOM   3979  N   GLY A 467     172.746 179.247 117.905  1.00 93.43      6    N  
ATOM   3980  HN  GLY A 467     172.046 178.952 118.586  1.00  0.00      6    H  
ATOM   3981  CA  GLY A 467     173.816 180.121 118.319  1.00 93.43      6    C  
ATOM   3982  C   GLY A 467     173.483 180.911 119.568  1.00 93.43      6    C  
ATOM   3983  O   GLY A 467     172.522 180.614 120.284  1.00 93.43      6    O  
ATOM   3984  N   PRO A 468     174.284 181.942 119.854  1.00 96.15      6    N  
ATOM   3985  CA  PRO A 468     174.039 182.768 121.044  1.00 96.15      6    C  
ATOM   3986  C   PRO A 468     172.819 183.667 120.939  1.00 96.15      6    C  
ATOM   3987  O   PRO A 468     172.443 184.283 121.943  1.00 96.15      6    O  
ATOM   3988  CB  PRO A 468     175.322 183.600 121.157  1.00 96.15      6    C  
ATOM   3989  CG  PRO A 468     175.828 183.686 119.766  1.00 96.15      6    C  
ATOM   3990  CD  PRO A 468     175.473 182.386 119.105  1.00 96.15      6    C  
ATOM   3991  N   ALA A 469     172.194 183.769 119.772  1.00 91.92      6    N  
ATOM   3992  HN  ALA A 469     172.546 183.241 118.973  1.00  0.00      6    H  
ATOM   3993  CA  ALA A 469     171.020 184.613 119.601  1.00 91.92      6    C  
ATOM   3994  C   ALA A 469     170.210 184.074 118.424  1.00 91.92      6    C  
ATOM   3995  O   ALA A 469     170.483 182.980 117.918  1.00 91.92      6    O  
ATOM   3996  CB  ALA A 469     171.436 186.081 119.410  1.00 91.92      6    C  
ATOM   3997  N   THR A 470     169.219 184.844 117.992  1.00 85.77      6    N  
ATOM   3998  HN  THR A 470     169.045 185.730 118.466  1.00  0.00      6    H  
ATOM   3999  CA  THR A 470     168.372 184.476 116.871  1.00 85.77      6    C  
ATOM   4000  C   THR A 470     168.973 185.023 115.582  1.00 85.77      6    C  
ATOM   4001  O   THR A 470     169.402 186.180 115.533  1.00 85.77      6    O  
ATOM   4002  CB  THR A 470     166.959 185.019 117.079  1.00 85.77      6    C  
ATOM   4003  CG2 THR A 470     166.020 184.540 115.992  1.00 85.77      6    C  
ATOM   4004  OG1 THR A 470     166.464 184.585 118.350  1.00 85.77      6    O  
ATOM   4005  HG1 THR A 470     167.053 184.886 119.032  1.00  0.00      6    H  
ATOM   4006  N   ILE A 471     169.013 184.187 114.551  1.00 85.50      6    N  
ATOM   4007  HN  ILE A 471     168.644 183.244 114.675  1.00  0.00      6    H  
ATOM   4008  CA  ILE A 471     169.559 184.553 113.250  1.00 85.50      6    C  
ATOM   4009  C   ILE A 471     168.412 184.667 112.255  1.00 85.50      6    C  
ATOM   4010  O   ILE A 471     167.325 184.119 112.462  1.00 85.50      6    O  
ATOM   4011  CB  ILE A 471     170.610 183.521 112.791  1.00 85.50      6    C  
ATOM   4012  CG1 ILE A 471     171.464 183.077 113.974  1.00 85.50      6    C  
ATOM   4013  CG2 ILE A 471     171.524 184.106 111.740  1.00 85.50      6    C  
ATOM   4014  CD1 ILE A 471     172.307 184.184 114.573  1.00 85.50      6    C  
ATOM   4015  N   CYS A 472     168.645 185.404 111.172  1.00 87.45      6    N  
ATOM   4016  HN  CYS A 472     169.547 185.872 111.082  1.00  0.00      6    H  
ATOM   4017  CA  CYS A 472     167.663 185.568 110.112  1.00 87.45      6    C  
ATOM   4018  C   CYS A 472     168.368 185.471 108.768  1.00 87.45      6    C  
ATOM   4019  O   CYS A 472     169.590 185.605 108.670  1.00 87.45      6    O  
ATOM   4020  CB  CYS A 472     166.918 186.902 110.230  1.00 87.45      6    C  
ATOM   4021  SG  CYS A 472     165.624 187.187 109.005  1.00 87.45      6    S  
ATOM   4022  N   ALA A 473     167.576 185.232 107.724  1.00 93.08      6    N  
ATOM   4023  HN  ALA A 473     166.577 185.110 107.888  1.00  0.00      6    H  
ATOM   4024  CA  ALA A 473     168.074 185.137 106.355  1.00 93.08      6    C  
ATOM   4025  C   ALA A 473     168.083 186.540 105.765  1.00 93.08      6    C  
ATOM   4026  O   ALA A 473     167.049 187.051 105.329  1.00 93.08      6    O  
ATOM   4027  CB  ALA A 473     167.217 184.190 105.526  1.00 93.08      6    C  
ATOM   4028  N   LYS A 474     169.262 187.161 105.750  1.00100.29      6    N  
ATOM   4029  HN  LYS A 474     170.083 186.674 106.109  1.00  0.00      6    H  
ATOM   4030  CA  LYS A 474     169.411 188.516 105.236  1.00100.29      6    C  
ATOM   4031  C   LYS A 474     169.796 188.524 103.761  1.00100.29      6    C  
ATOM   4032  O   LYS A 474     169.120 189.156 102.947  1.00100.29      6    O  
ATOM   4033  CB  LYS A 474     170.452 189.278 106.059  1.00100.29      6    C  
ATOM   4034  CG  LYS A 474     170.620 190.725 105.638  1.00100.29      6    C  
ATOM   4035  CD  LYS A 474     169.327 191.498 105.840  1.00100.29      6    C  
ATOM   4036  CE  LYS A 474     169.466 192.934 105.372  1.00100.29      6    C  
ATOM   4037  NZ  LYS A 474     169.654 193.001 103.900  1.00100.29      6    N  
ATOM   4038  HZ1 LYS A 474     169.747 193.967 103.585  1.00  0.00      6    H  
ATOM   4039  HZ2 LYS A 474     168.907 192.515 103.404  1.00  0.00      6    H  
ATOM   4040  HZ3 LYS A 474     170.442 192.429 103.596  1.00  0.00      6    H  
ATOM   4041  N   ASN A 475     170.875 187.829 103.403  1.00104.36      6    N  
ATOM   4042  HN  ASN A 475     171.416 187.333 104.111  1.00  0.00      6    H  
ATOM   4043  CA  ASN A 475     171.287 187.773 102.005  1.00104.36      6    C  
ATOM   4044  C   ASN A 475     170.343 186.895 101.189  1.00104.36      6    C  
ATOM   4045  O   ASN A 475     170.033 187.216 100.034  1.00104.36      6    O  
ATOM   4046  CB  ASN A 475     172.721 187.254 101.912  1.00104.36      6    C  
ATOM   4047  CG  ASN A 475     173.306 187.367 100.513  1.00104.36      6    C  
ATOM   4048  ND2 ASN A 475     174.561 186.953 100.368  1.00104.36      6    N  
ATOM   4049 1HD2 ASN A 475     174.953 187.029  99.430  1.00  0.00      6    H  
ATOM   4050 2HD2 ASN A 475     175.107 186.581 101.145  1.00  0.00      6    H  
ATOM   4051  OD1 ASN A 475     172.649 187.814  99.578  1.00104.36      6    O  
ATOM   4052  N   SER A 476     169.869 185.794 101.781  1.00104.16      6    N  
ATOM   4053  HN  SER A 476     170.133 185.588 102.744  1.00  0.00      6    H  
ATOM   4054  CA  SER A 476     168.978 184.881 101.068  1.00104.16      6    C  
ATOM   4055  C   SER A 476     167.668 185.562 100.689  1.00104.16      6    C  
ATOM   4056  O   SER A 476     167.146 185.349  99.586  1.00104.16      6    O  
ATOM   4057  CB  SER A 476     168.711 183.641 101.921  1.00104.16      6    C  
ATOM   4058  OG  SER A 476     167.800 182.762 101.282  1.00104.16      6    O  
ATOM   4059  HG  SER A 476     167.634 181.991 101.812  1.00  0.00      6    H  
ATOM   4060  N   CYS A 477     167.126 186.384 101.591  1.00 99.60      6    N  
ATOM   4061  HN  CYS A 477     167.568 186.492 102.504  1.00  0.00      6    H  
ATOM   4062  CA  CYS A 477     165.909 187.129 101.287  1.00 99.60      6    C  
ATOM   4063  C   CYS A 477     166.104 188.039 100.085  1.00 99.60      6    C  
ATOM   4064  O   CYS A 477     165.231 188.127  99.216  1.00 99.60      6    O  
ATOM   4065  CB  CYS A 477     165.478 187.951 102.500  1.00 99.60      6    C  
ATOM   4066  SG  CYS A 477     163.962 188.906 102.243  1.00 99.60      6    S  
ATOM   4067  N   GLN A 478     167.243 188.731 100.023  1.00101.23      6    N  
ATOM   4068  HN  GLN A 478     167.933 188.641 100.769  1.00  0.00      6    H  
ATOM   4069  CA  GLN A 478     167.505 189.615  98.895  1.00101.23      6    C  
ATOM   4070  C   GLN A 478     167.666 188.826  97.601  1.00101.23      6    C  
ATOM   4071  O   GLN A 478     167.106 189.202  96.564  1.00101.23      6    O  
ATOM   4072  CB  GLN A 478     168.752 190.459  99.171  1.00101.23      6    C  
ATOM   4073  CG  GLN A 478     168.749 191.159 100.524  1.00101.23      6    C  
ATOM   4074  CD  GLN A 478     167.509 192.010 100.756  1.00101.23      6    C  
ATOM   4075  NE2 GLN A 478     166.575 191.489 101.539  1.00101.23      6    N  
ATOM   4076 1HE2 GLN A 478     165.744 192.059 101.695  1.00  0.00      6    H  
ATOM   4077 2HE2 GLN A 478     166.665 190.564 101.960  1.00  0.00      6    H  
ATOM   4078  OE1 GLN A 478     167.400 193.125 100.248  1.00101.23      6    O  
ATOM   4079  N   LYS A 479     168.404 187.715  97.649  1.00101.86      6    N  
ATOM   4080  HN  LYS A 479     168.729 187.363  98.549  1.00  0.00      6    H  
ATOM   4081  CA  LYS A 479     168.750 187.000  96.426  1.00101.86      6    C  
ATOM   4082  C   LYS A 479     167.585 186.207  95.848  1.00101.86      6    C  
ATOM   4083  O   LYS A 479     167.499 186.055  94.625  1.00101.86      6    O  
ATOM   4084  CB  LYS A 479     169.932 186.065  96.681  1.00101.86      6    C  
ATOM   4085  CG  LYS A 479     171.239 186.783  96.938  1.00101.86      6    C  
ATOM   4086  CD  LYS A 479     172.396 186.110  96.224  1.00101.86      6    C  
ATOM   4087  CE  LYS A 479     173.734 186.618  96.745  1.00101.86      6    C  
ATOM   4088  NZ  LYS A 479     173.819 188.101  96.722  1.00101.86      6    N  
ATOM   4089  HZ1 LYS A 479     174.715 188.441  97.071  1.00  0.00      6    H  
ATOM   4090  HZ2 LYS A 479     173.041 188.523  97.229  1.00  0.00      6    H  
ATOM   4091  HZ3 LYS A 479     173.623 188.467  95.791  1.00  0.00      6    H  
ATOM   4092  N   LEU A 480     166.690 185.685  96.689  1.00 99.64      6    N  
ATOM   4093  HN  LEU A 480     166.695 185.946  97.675  1.00  0.00      6    H  
ATOM   4094  CA  LEU A 480     165.705 184.737  96.181  1.00 99.64      6    C  
ATOM   4095  C   LEU A 480     164.449 185.407  95.636  1.00 99.64      6    C  
ATOM   4096  O   LEU A 480     163.725 184.787  94.851  1.00 99.64      6    O  
ATOM   4097  CB  LEU A 480     165.337 183.740  97.272  1.00 99.64      6    C  
ATOM   4098  CG  LEU A 480     166.285 182.544  97.322  1.00 99.64      6    C  
ATOM   4099  CD1 LEU A 480     165.920 181.657  98.479  1.00 99.64      6    C  
ATOM   4100  CD2 LEU A 480     166.263 181.761  96.018  1.00 99.64      6    C  
ATOM   4101  N   ILE A 481     164.151 186.642  96.046  1.00 95.77      6    N  
ATOM   4102  HN  ILE A 481     164.690 187.075  96.796  1.00  0.00      6    H  
ATOM   4103  CA  ILE A 481     163.054 187.370  95.420  1.00 95.77      6    C  
ATOM   4104  C   ILE A 481     163.383 187.560  93.952  1.00 95.77      6    C  
ATOM   4105  O   ILE A 481     164.526 187.865  93.589  1.00 95.77      6    O  
ATOM   4106  CB  ILE A 481     162.813 188.715  96.121  1.00 95.77      6    C  
ATOM   4107  CG1 ILE A 481     162.502 188.503  97.601  1.00 95.77      6    C  
ATOM   4108  CG2 ILE A 481     161.687 189.472  95.446  1.00 95.77      6    C  
ATOM   4109  CD1 ILE A 481     162.519 189.779  98.414  1.00 95.77      6    C  
ATOM   4110  N   GLY A 482     162.392 187.356  93.095  1.00 94.28      6    N  
ATOM   4111  HN  GLY A 482     161.441 187.233  93.442  1.00  0.00      6    H  
ATOM   4112  CA  GLY A 482     162.646 187.306  91.677  1.00 94.28      6    C  
ATOM   4113  C   GLY A 482     163.058 185.944  91.176  1.00 94.28      6    C  
ATOM   4114  O   GLY A 482     163.475 185.826  90.018  1.00 94.28      6    O  
ATOM   4115  N   ARG A 483     162.987 184.922  92.018  1.00 94.37      6    N  
ATOM   4116  HN  ARG A 483     162.872 185.113  93.013  1.00  0.00      6    H  
ATOM   4117  CA  ARG A 483     163.066 183.546  91.578  1.00 94.37      6    C  
ATOM   4118  C   ARG A 483     161.658 182.969  91.597  1.00 94.37      6    C  
ATOM   4119  O   ARG A 483     160.696 183.636  91.992  1.00 94.37      6    O  
ATOM   4120  CB  ARG A 483     164.020 182.742  92.458  1.00 94.37      6    C  
ATOM   4121  CG  ARG A 483     165.443 183.251  92.434  1.00 94.37      6    C  
ATOM   4122  CD  ARG A 483     166.032 183.070  91.058  1.00 94.37      6    C  
ATOM   4123  NE  ARG A 483     166.149 181.677  90.660  1.00 94.37      6    N  
ATOM   4124  HE  ARG A 483     166.095 180.961  91.384  1.00  0.00      6    H  
ATOM   4125  CZ  ARG A 483     166.322 181.290  89.406  1.00 94.37      6    C  
ATOM   4126  NH1 ARG A 483     166.351 182.164  88.414  1.00 94.37      6    N  
ATOM   4127 1HH1 ARG A 483     166.241 183.157  88.620  1.00  0.00      6    H  
ATOM   4128 2HH1 ARG A 483     166.484 181.866  87.448  1.00  0.00      6    H  
ATOM   4129  NH2 ARG A 483     166.465 179.998  89.138  1.00 94.37      6    N  
ATOM   4130 1HH2 ARG A 483     166.443 179.324  89.903  1.00  0.00      6    H  
ATOM   4131 2HH2 ARG A 483     166.598 179.700  88.172  1.00  0.00      6    H  
ATOM   4132  N   HIS A 484     161.530 181.721  91.172  1.00 96.49      6    N  
ATOM   4133  HN  HIS A 484     162.359 181.214  90.862  1.00  0.00      6    H  
ATOM   4134  CA  HIS A 484     160.240 181.055  91.136  1.00 96.49      6    C  
ATOM   4135  C   HIS A 484     160.234 179.900  92.128  1.00 96.49      6    C  
ATOM   4136  O   HIS A 484     161.279 179.348  92.481  1.00 96.49      6    O  
ATOM   4137  CB  HIS A 484     159.917 180.555  89.724  1.00 96.49      6    C  
ATOM   4138  CG  HIS A 484     158.457 180.568  89.390  1.00 96.49      6    C  
ATOM   4139  CD2 HIS A 484     157.736 181.373  88.576  1.00 96.49      6    C  
ATOM   4140  ND1 HIS A 484     157.568 179.649  89.903  1.00 96.49      6    N  
ATOM   4141  HD1 HIS A 484     157.805 178.898  90.552  1.00  0.00      6    H  
ATOM   4142  CE1 HIS A 484     156.362 179.892  89.424  1.00 96.49      6    C  
ATOM   4143  NE2 HIS A 484     156.436 180.934  88.617  1.00 96.49      6    N  
ATOM   4144  HE2 HIS A 484     155.655 181.346  88.107  1.00  0.00      6    H  
ATOM   4145  N   TRP A 485     159.035 179.540  92.578  1.00 97.67      6    N  
ATOM   4146  HN  TRP A 485     158.206 180.009  92.212  1.00  0.00      6    H  
ATOM   4147  CA  TRP A 485     158.873 178.495  93.579  1.00 97.67      6    C  
ATOM   4148  C   TRP A 485     159.123 177.120  92.974  1.00 97.67      6    C  
ATOM   4149  O   TRP A 485     158.180 176.429  92.579  1.00 97.67      6    O  
ATOM   4150  CB  TRP A 485     157.472 178.581  94.187  1.00 97.67      6    C  
ATOM   4151  CG  TRP A 485     157.350 177.998  95.556  1.00 97.67      6    C  
ATOM   4152  CD1 TRP A 485     156.593 176.927  95.918  1.00 97.67      6    C  
ATOM   4153  CD2 TRP A 485     158.027 178.428  96.744  1.00 97.67      6    C  
ATOM   4154  CE2 TRP A 485     157.617 177.581  97.787  1.00 97.67      6    C  
ATOM   4155  CE3 TRP A 485     158.932 179.453  97.026  1.00 97.67      6    C  
ATOM   4156  NE1 TRP A 485     156.737 176.676  97.258  1.00 97.67      6    N  
ATOM   4157  HE1 TRP A 485     156.265 175.935  97.777  1.00  0.00      6    H  
ATOM   4158  CZ2 TRP A 485     158.080 177.725  99.087  1.00 97.67      6    C  
ATOM   4159  CZ3 TRP A 485     159.388 179.593  98.317  1.00 97.67      6    C  
ATOM   4160  CH2 TRP A 485     158.965 178.734  99.331  1.00 97.67      6    C  
ATOM   4161  N   ASN A 486     160.388 176.717  92.904  1.00100.19      6    N  
ATOM   4162  HN  ASN A 486     161.113 177.307  93.313  1.00  0.00      6    H  
ATOM   4163  CA  ASN A 486     160.783 175.464  92.265  1.00100.19      6    C  
ATOM   4164  C   ASN A 486     161.870 174.820  93.117  1.00100.19      6    C  
ATOM   4165  O   ASN A 486     162.056 175.155  94.290  1.00100.19      6    O  
ATOM   4166  CB  ASN A 486     161.251 175.699  90.825  1.00100.19      6    C  
ATOM   4167  CG  ASN A 486     160.260 176.485  89.997  1.00100.19      6    C  
ATOM   4168  ND2 ASN A 486     159.010 176.037  89.977  1.00100.19      6    N  
ATOM   4169 1HD2 ASN A 486     158.341 176.567  89.418  1.00  0.00      6    H  
ATOM   4170 2HD2 ASN A 486     158.713 175.211  90.497  1.00  0.00      6    H  
ATOM   4171  OD1 ASN A 486     160.617 177.479  89.371  1.00100.19      6    O  
ATOM   4172  N   GLU A 487     162.586 173.855  92.543  1.00103.10      6    N  
ATOM   4173  HN  GLU A 487     162.371 173.563  91.590  1.00  0.00      6    H  
ATOM   4174  CA  GLU A 487     163.674 173.214  93.269  1.00103.10      6    C  
ATOM   4175  C   GLU A 487     165.015 173.911  93.079  1.00103.10      6    C  
ATOM   4176  O   GLU A 487     165.909 173.746  93.919  1.00103.10      6    O  
ATOM   4177  CB  GLU A 487     163.809 171.744  92.862  1.00103.10      6    C  
ATOM   4178  CG  GLU A 487     164.400 170.867  93.958  1.00103.10      6    C  
ATOM   4179  CD  GLU A 487     164.161 169.389  93.730  1.00103.10      6    C  
ATOM   4180  OE1 GLU A 487     163.762 169.015  92.607  1.00103.10      6    O  
ATOM   4181  OE2 GLU A 487     164.373 168.600  94.675  1.00103.10      6    O  
ATOM   4182  N   GLN A 488     165.187 174.682  92.003  1.00103.33      6    N  
ATOM   4183  HN  GLN A 488     164.478 174.712  91.270  1.00  0.00      6    H  
ATOM   4184  CA  GLN A 488     166.401 175.480  91.889  1.00103.33      6    C  
ATOM   4185  C   GLN A 488     166.411 176.618  92.900  1.00103.33      6    C  
ATOM   4186  O   GLN A 488     167.477 177.005  93.390  1.00103.33      6    O  
ATOM   4187  CB  GLN A 488     166.585 176.002  90.463  1.00103.33      6    C  
ATOM   4188  CG  GLN A 488     165.589 177.048  90.032  1.00103.33      6    C  
ATOM   4189  CD  GLN A 488     164.316 176.433  89.504  1.00103.33      6    C  
ATOM   4190  NE2 GLN A 488     163.520 177.227  88.800  1.00103.33      6    N  
ATOM   4191 1HE2 GLN A 488     163.741 178.205  88.613  1.00  0.00      6    H  
ATOM   4192 2HE2 GLN A 488     162.660 176.811  88.443  1.00  0.00      6    H  
ATOM   4193  OE1 GLN A 488     164.050 175.255  89.729  1.00103.33      6    O  
ATOM   4194  N   MET A 489     165.240 177.160  93.250  1.00100.00      6    N  
ATOM   4195  HN  MET A 489     164.378 176.918  92.761  1.00  0.00      6    H  
ATOM   4196  CA  MET A 489     165.240 178.109  94.355  1.00100.00      6    C  
ATOM   4197  C   MET A 489     165.583 177.417  95.662  1.00100.00      6    C  
ATOM   4198  O   MET A 489     166.199 178.031  96.531  1.00100.00      6    O  
ATOM   4199  CB  MET A 489     163.909 178.855  94.485  1.00100.00      6    C  
ATOM   4200  CG  MET A 489     162.733 178.107  95.122  1.00100.00      6    C  
ATOM   4201  SD  MET A 489     162.733 177.967  96.930  1.00100.00      6    S  
ATOM   4202  CE  MET A 489     162.828 179.674  97.431  1.00100.00      6    C  
ATOM   4203  N   LEU A 490     165.176 176.159  95.834  1.00 99.42      6    N  
ATOM   4204  HN  LEU A 490     164.580 175.714  95.136  1.00  0.00      6    H  
ATOM   4205  CA  LEU A 490     165.585 175.421  97.023  1.00 99.42      6    C  
ATOM   4206  C   LEU A 490     167.091 175.232  97.037  1.00 99.42      6    C  
ATOM   4207  O   LEU A 490     167.726 175.314  98.093  1.00 99.42      6    O  
ATOM   4208  CB  LEU A 490     164.870 174.072  97.085  1.00 99.42      6    C  
ATOM   4209  CG  LEU A 490     163.442 174.052  97.639  1.00 99.42      6    C  
ATOM   4210  CD1 LEU A 490     162.791 172.731  97.316  1.00 99.42      6    C  
ATOM   4211  CD2 LEU A 490     163.441 174.287  99.135  1.00 99.42      6    C  
ATOM   4212  N   ASP A 491     167.679 175.000  95.865  1.00101.72      6    N  
ATOM   4213  HN  ASP A 491     167.105 174.889  95.029  1.00  0.00      6    H  
ATOM   4214  CA  ASP A 491     169.130 174.902  95.756  1.00101.72      6    C  
ATOM   4215  C   ASP A 491     169.807 176.205  96.169  1.00101.72      6    C  
ATOM   4216  O   ASP A 491     170.728 176.207  96.998  1.00101.72      6    O  
ATOM   4217  CB  ASP A 491     169.504 174.532  94.323  1.00101.72      6    C  
ATOM   4218  CG  ASP A 491     170.940 174.089  94.191  1.00101.72      6    C  
ATOM   4219  OD1 ASP A 491     171.631 173.980  95.225  1.00101.72      6    O  
ATOM   4220  OD2 ASP A 491     171.378 173.854  93.046  1.00101.72      6    O  
ATOM   4221  N   ILE A 492     169.359 177.324  95.597  1.00100.17      6    N  
ATOM   4222  HN  ILE A 492     168.585 177.275  94.935  1.00  0.00      6    H  
ATOM   4223  CA  ILE A 492     169.962 178.619  95.906  1.00100.17      6    C  
ATOM   4224  C   ILE A 492     169.747 178.970  97.374  1.00100.17      6    C  
ATOM   4225  O   ILE A 492     170.634 179.528  98.036  1.00100.17      6    O  
ATOM   4226  CB  ILE A 492     169.402 179.704  94.970  1.00100.17      6    C  
ATOM   4227  CG1 ILE A 492     169.603 179.311  93.507  1.00100.17      6    C  
ATOM   4228  CG2 ILE A 492     170.070 181.038  95.233  1.00100.17      6    C  
ATOM   4229  CD1 ILE A 492     171.023 178.988  93.148  1.00100.17      6    C  
ATOM   4230  N   ALA A 493     168.569 178.637  97.907  1.00100.12      6    N  
ATOM   4231  HN  ALA A 493     167.855 178.213  97.314  1.00  0.00      6    H  
ATOM   4232  CA  ALA A 493     168.280 178.865  99.316  1.00100.12      6    C  
ATOM   4233  C   ALA A 493     169.227 178.082 100.204  1.00100.12      6    C  
ATOM   4234  O   ALA A 493     169.755 178.622 101.178  1.00100.12      6    O  
ATOM   4235  CB  ALA A 493     166.836 178.473  99.622  1.00100.12      6    C  
ATOM   4236  N   CYS A 494     169.446 176.806  99.891  1.00100.73      6    N  
ATOM   4237  HN  CYS A 494     168.985 176.391  99.081  1.00  0.00      6    H  
ATOM   4238  CA  CYS A 494     170.345 176.007 100.709  1.00100.73      6    C  
ATOM   4239  C   CYS A 494     171.760 176.552 100.642  1.00100.73      6    C  
ATOM   4240  O   CYS A 494     172.455 176.603 101.661  1.00100.73      6    O  
ATOM   4241  CB  CYS A 494     170.313 174.546 100.276  1.00100.73      6    C  
ATOM   4242  SG  CYS A 494     171.540 173.542 101.124  1.00100.73      6    S  
ATOM   4243  N   ARG A 495     172.196 176.990  99.458  1.00103.64      6    N  
ATOM   4244  HN  ARG A 495     171.599 176.914  98.634  1.00  0.00      6    H  
ATOM   4245  CA  ARG A 495     173.529 177.578  99.343  1.00103.64      6    C  
ATOM   4246  C   ARG A 495     173.666 178.821 100.219  1.00103.64      6    C  
ATOM   4247  O   ARG A 495     174.621 178.945 101.000  1.00103.64      6    O  
ATOM   4248  CB  ARG A 495     173.829 177.911  97.883  1.00103.64      6    C  
ATOM   4249  CG  ARG A 495     173.843 176.705  96.963  1.00103.64      6    C  
ATOM   4250  CD  ARG A 495     174.995 175.781  97.308  1.00103.64      6    C  
ATOM   4251  NE  ARG A 495     176.280 176.430  97.084  1.00103.64      6    N  
ATOM   4252  HE  ARG A 495     176.295 177.268  96.502  1.00  0.00      6    H  
ATOM   4253  CZ  ARG A 495     177.431 176.006  97.585  1.00103.64      6    C  
ATOM   4254  NH1 ARG A 495     177.499 174.918  98.334  1.00103.64      6    N  
ATOM   4255 1HH1 ARG A 495     178.385 174.592  98.720  1.00  0.00      6    H  
ATOM   4256 2HH1 ARG A 495     176.649 174.387  98.525  1.00  0.00      6    H  
ATOM   4257  NH2 ARG A 495     178.538 176.697  97.336  1.00103.64      6    N  
ATOM   4258 1HH2 ARG A 495     179.424 176.371  97.722  1.00  0.00      6    H  
ATOM   4259 2HH2 ARG A 495     178.486 177.536  96.758  1.00  0.00      6    H  
ATOM   4260  N   LEU A 496     172.700 179.737 100.129  1.00104.75      6    N  
ATOM   4261  HN  LEU A 496     171.895 179.568  99.525  1.00  0.00      6    H  
ATOM   4262  CA  LEU A 496     172.788 180.981 100.890  1.00104.75      6    C  
ATOM   4263  C   LEU A 496     172.688 180.736 102.391  1.00104.75      6    C  
ATOM   4264  O   LEU A 496     173.428 181.344 103.171  1.00104.75      6    O  
ATOM   4265  CB  LEU A 496     171.705 181.957 100.430  1.00104.75      6    C  
ATOM   4266  CG  LEU A 496     171.826 182.437  98.981  1.00104.75      6    C  
ATOM   4267  CD1 LEU A 496     170.468 182.826  98.413  1.00104.75      6    C  
ATOM   4268  CD2 LEU A 496     172.806 183.596  98.885  1.00104.75      6    C  
ATOM   4269  N   ILE A 497     171.783 179.853 102.820  1.00100.61      6    N  
ATOM   4270  HN  ILE A 497     171.193 179.364 102.147  1.00  0.00      6    H  
ATOM   4271  CA  ILE A 497     171.633 179.584 104.247  1.00100.61      6    C  
ATOM   4272  C   ILE A 497     172.852 178.851 104.793  1.00100.61      6    C  
ATOM   4273  O   ILE A 497     173.288 179.108 105.921  1.00100.61      6    O  
ATOM   4274  CB  ILE A 497     170.333 178.810 104.516  1.00100.61      6    C  
ATOM   4275  CG1 ILE A 497     169.123 179.606 104.033  1.00100.61      6    C  
ATOM   4276  CG2 ILE A 497     170.179 178.542 105.989  1.00100.61      6    C  
ATOM   4277  CD1 ILE A 497     168.952 180.942 104.719  1.00100.61      6    C  
ATOM   4278  N   LEU A 498     173.426 177.933 104.011  1.00103.19      6    N  
ATOM   4279  HN  LEU A 498     173.021 177.716 103.100  1.00  0.00      6    H  
ATOM   4280  CA  LEU A 498     174.628 177.240 104.453  1.00103.19      6    C  
ATOM   4281  C   LEU A 498     175.804 178.200 104.576  1.00103.19      6    C  
ATOM   4282  O   LEU A 498     176.618 178.082 105.500  1.00103.19      6    O  
ATOM   4283  CB  LEU A 498     174.959 176.101 103.490  1.00103.19      6    C  
ATOM   4284  CG  LEU A 498     174.489 174.701 103.891  1.00103.19      6    C  
ATOM   4285  CD1 LEU A 498     174.963 173.669 102.884  1.00103.19      6    C  
ATOM   4286  CD2 LEU A 498     174.973 174.344 105.285  1.00103.19      6    C  
ATOM   4287  N   ASN A 499     175.918 179.156 103.651  1.00104.91      6    N  
ATOM   4288  HN  ASN A 499     175.274 179.191 102.861  1.00  0.00      6    H  
ATOM   4289  CA  ASN A 499     176.976 180.149 103.786  1.00104.91      6    C  
ATOM   4290  C   ASN A 499     176.680 181.168 104.879  1.00104.91      6    C  
ATOM   4291  O   ASN A 499     177.610 181.810 105.375  1.00104.91      6    O  
ATOM   4292  CB  ASN A 499     177.214 180.861 102.455  1.00104.91      6    C  
ATOM   4293  CG  ASN A 499     178.060 180.039 101.500  1.00104.91      6    C  
ATOM   4294  ND2 ASN A 499     177.705 180.062 100.222  1.00104.91      6    N  
ATOM   4295 1HD2 ASN A 499     176.904 180.596  99.885  1.00  0.00      6    H  
ATOM   4296 2HD2 ASN A 499     178.274 179.510  99.580  1.00  0.00      6    H  
ATOM   4297  OD1 ASN A 499     179.027 179.395 101.907  1.00104.91      6    O  
ATOM   4298  N   GLU A 500     175.416 181.325 105.271  1.00104.19      6    N  
ATOM   4299  HN  GLU A 500     174.684 180.746 104.859  1.00  0.00      6    H  
ATOM   4300  CA  GLU A 500     175.070 182.316 106.283  1.00104.19      6    C  
ATOM   4301  C   GLU A 500     175.328 181.793 107.692  1.00104.19      6    C  
ATOM   4302  O   GLU A 500     176.175 182.325 108.417  1.00104.19      6    O  
ATOM   4303  CB  GLU A 500     173.607 182.736 106.126  1.00104.19      6    C  
ATOM   4304  CG  GLU A 500     173.196 183.914 106.992  1.00104.19      6    C  
ATOM   4305  CD  GLU A 500     171.986 184.645 106.446  1.00104.19      6    C  
ATOM   4306  OE1 GLU A 500     171.267 184.058 105.612  1.00104.19      6    O  
ATOM   4307  OE2 GLU A 500     171.750 185.802 106.851  1.00104.19      6    O  
ATOM   4308  N   VAL A 501     174.616 180.744 108.093  1.00102.64      6    N  
ATOM   4309  HN  VAL A 501     174.006 180.272 107.425  1.00  0.00      6    H  
ATOM   4310  CA  VAL A 501     174.686 180.251 109.465  1.00102.64      6    C  
ATOM   4311  C   VAL A 501     175.893 179.328 109.585  1.00102.64      6    C  
ATOM   4312  O   VAL A 501     175.884 178.206 109.074  1.00102.64      6    O  
ATOM   4313  CB  VAL A 501     173.397 179.534 109.870  1.00102.64      6    C  
ATOM   4314  CG1 VAL A 501     173.389 179.281 111.361  1.00102.64      6    C  
ATOM   4315  CG2 VAL A 501     172.193 180.359 109.464  1.00102.64      6    C  
ATOM   4316  N   SER A 502     176.930 179.796 110.274  1.00101.68      6    N  
ATOM   4317  HN  SER A 502     176.844 180.710 110.719  1.00  0.00      6    H  
ATOM   4318  CA  SER A 502     178.184 179.068 110.425  1.00101.68      6    C  
ATOM   4319  C   SER A 502     178.414 178.780 111.899  1.00101.68      6    C  
ATOM   4320  O   SER A 502     178.593 179.709 112.694  1.00101.68      6    O  
ATOM   4321  CB  SER A 502     179.354 179.867 109.846  1.00101.68      6    C  
ATOM   4322  OG  SER A 502     180.583 179.208 110.073  1.00101.68      6    O  
ATOM   4323  HG  SER A 502     181.309 179.704 109.714  1.00  0.00      6    H  
ATOM   4324  N   LEU A 503     178.416 177.500 112.262  1.00 97.37      6    N  
ATOM   4325  HN  LEU A 503     178.225 176.791 111.554  1.00  0.00      6    H  
ATOM   4326  CA  LEU A 503     178.679 177.071 113.627  1.00 97.37      6    C  
ATOM   4327  C   LEU A 503     179.951 176.244 113.653  1.00 97.37      6    C  
ATOM   4328  O   LEU A 503     180.119 175.327 112.844  1.00 97.37      6    O  
ATOM   4329  CB  LEU A 503     177.515 176.265 114.197  1.00 97.37      6    C  
ATOM   4330  CG  LEU A 503     176.128 176.858 113.979  1.00 97.37      6    C  
ATOM   4331  CD1 LEU A 503     175.088 176.043 114.719  1.00 97.37      6    C  
ATOM   4332  CD2 LEU A 503     176.113 178.298 114.447  1.00 97.37      6    C  
ATOM   4333  N   LEU A 504     180.842 176.574 114.579  1.00104.10      6    N  
ATOM   4334  HN  LEU A 504     180.625 177.322 115.238  1.00  0.00      6    H  
ATOM   4335  CA  LEU A 504     182.117 175.892 114.671  1.00104.10      6    C  
ATOM   4336  C   LEU A 504     181.936 174.510 115.297  1.00104.10      6    C  
ATOM   4337  O   LEU A 504     180.862 174.149 115.783  1.00104.10      6    O  
ATOM   4338  CB  LEU A 504     183.109 176.721 115.488  1.00104.10      6    C  
ATOM   4339  CG  LEU A 504     183.857 177.850 114.775  1.00104.10      6    C  
ATOM   4340  CD1 LEU A 504     182.969 179.061 114.553  1.00104.10      6    C  
ATOM   4341  CD2 LEU A 504     185.103 178.230 115.555  1.00104.10      6    C  
ATOM   4342  N   GLY A 505     183.015 173.725 115.270  1.00108.65      6    N  
ATOM   4343  HN  GLY A 505     183.851 174.033 114.774  1.00  0.00      6    H  
ATOM   4344  CA  GLY A 505     183.010 172.438 115.939  1.00108.65      6    C  
ATOM   4345  C   GLY A 505     182.943 172.539 117.446  1.00108.65      6    C  
ATOM   4346  O   GLY A 505     182.543 171.574 118.105  1.00108.65      6    O  
ATOM   4347  N   SER A 506     183.333 173.684 118.008  1.00109.80      6    N  
ATOM   4348  HN  SER A 506     183.731 174.408 117.409  1.00  0.00      6    H  
ATOM   4349  CA  SER A 506     183.218 173.951 119.436  1.00109.80      6    C  
ATOM   4350  C   SER A 506     181.949 174.727 119.770  1.00109.80      6    C  
ATOM   4351  O   SER A 506     181.930 175.507 120.728  1.00109.80      6    O  
ATOM   4352  CB  SER A 506     184.451 174.705 119.933  1.00109.80      6    C  
ATOM   4353  OG  SER A 506     185.586 173.859 119.989  1.00109.80      6    O  
ATOM   4354  HG  SER A 506     186.352 174.328 120.298  1.00  0.00      6    H  
ATOM   4355  N   ALA A 507     180.892 174.531 118.988  1.00107.21      6    N  
ATOM   4356  HN  ALA A 507     180.956 173.858 118.224  1.00  0.00      6    H  
ATOM   4357  CA  ALA A 507     179.650 175.252 119.195  1.00107.21      6    C  
ATOM   4358  C   ALA A 507     179.023 174.866 120.534  1.00107.21      6    C  
ATOM   4359  O   ALA A 507     179.217 173.747 121.020  1.00107.21      6    O  
ATOM   4360  CB  ALA A 507     178.674 174.960 118.059  1.00107.21      6    C  
ATOM   4361  N   PRO A 508     178.277 175.780 121.159  1.00105.81      6    N  
ATOM   4362  CA  PRO A 508     177.677 175.472 122.466  1.00105.81      6    C  
ATOM   4363  C   PRO A 508     176.583 174.421 122.341  1.00105.81      6    C  
ATOM   4364  O   PRO A 508     175.654 174.562 121.543  1.00105.81      6    O  
ATOM   4365  CB  PRO A 508     177.115 176.822 122.927  1.00105.81      6    C  
ATOM   4366  CG  PRO A 508     176.922 177.598 121.672  1.00105.81      6    C  
ATOM   4367  CD  PRO A 508     178.029 177.175 120.756  1.00105.81      6    C  
ATOM   4368  N   GLY A 509     176.700 173.365 123.147  1.00101.32      6    N  
ATOM   4369  HN  GLY A 509     177.494 173.320 123.786  1.00  0.00      6    H  
ATOM   4370  CA  GLY A 509     175.744 172.282 123.148  1.00101.32      6    C  
ATOM   4371  C   GLY A 509     176.085 171.114 122.248  1.00101.32      6    C  
ATOM   4372  O   GLY A 509     175.426 170.072 122.343  1.00101.32      6    O  
ATOM   4373  N   GLY A 510     177.093 171.244 121.390  1.00 95.32      6    N  
ATOM   4374  HN  GLY A 510     177.626 172.113 121.358  1.00  0.00      6    H  
ATOM   4375  CA  GLY A 510     177.433 170.153 120.502  1.00 95.32      6    C  
ATOM   4376  C   GLY A 510     176.345 169.941 119.464  1.00 95.32      6    C  
ATOM   4377  O   GLY A 510     175.540 170.832 119.174  1.00 95.32      6    O  
ATOM   4378  N   LYS A 511     176.333 168.728 118.902  1.00 88.91      6    N  
ATOM   4379  HN  LYS A 511     177.068 168.066 119.152  1.00  0.00      6    H  
ATOM   4380  CA  LYS A 511     175.310 168.310 117.944  1.00 88.91      6    C  
ATOM   4381  C   LYS A 511     175.306 169.220 116.718  1.00 88.91      6    C  
ATOM   4382  O   LYS A 511     174.273 169.747 116.303  1.00 88.91      6    O  
ATOM   4383  CB  LYS A 511     173.939 168.262 118.621  1.00 88.91      6    C  
ATOM   4384  CG  LYS A 511     173.943 167.382 119.859  1.00 88.91      6    C  
ATOM   4385  CD  LYS A 511     172.618 167.373 120.597  1.00 88.91      6    C  
ATOM   4386  CE  LYS A 511     171.985 168.751 120.619  1.00 88.91      6    C  
ATOM   4387  NZ  LYS A 511     170.660 168.722 121.281  1.00 88.91      6    N  
ATOM   4388  HZ1 LYS A 511     170.234 169.649 121.296  1.00  0.00      6    H  
ATOM   4389  HZ2 LYS A 511     170.717 168.321 122.217  1.00  0.00      6    H  
ATOM   4390  HZ3 LYS A 511     170.042 168.032 120.853  1.00  0.00      6    H  
ATOM   4391  N   VAL A 512     176.490 169.392 116.132  1.00 90.68      6    N  
ATOM   4392  HN  VAL A 512     177.286 168.832 116.438  1.00  0.00      6    H  
ATOM   4393  CA  VAL A 512     176.671 170.366 115.060  1.00 90.68      6    C  
ATOM   4394  C   VAL A 512     176.030 169.870 113.771  1.00 90.68      6    C  
ATOM   4395  O   VAL A 512     175.125 170.511 113.221  1.00 90.68      6    O  
ATOM   4396  CB  VAL A 512     178.166 170.665 114.862  1.00 90.68      6    C  
ATOM   4397  CG1 VAL A 512     178.353 171.665 113.756  1.00 90.68      6    C  
ATOM   4398  CG2 VAL A 512     178.772 171.177 116.152  1.00 90.68      6    C  
ATOM   4399  N   GLU A 513     176.492 168.718 113.277  1.00 87.75      6    N  
ATOM   4400  HN  GLU A 513     177.202 168.199 113.794  1.00  0.00      6    H  
ATOM   4401  CA  GLU A 513     175.998 168.190 112.011  1.00 87.75      6    C  
ATOM   4402  C   GLU A 513     174.496 167.968 112.045  1.00 87.75      6    C  
ATOM   4403  O   GLU A 513     173.806 168.183 111.038  1.00 87.75      6    O  
ATOM   4404  CB  GLU A 513     176.718 166.886 111.683  1.00 87.75      6    C  
ATOM   4405  CG  GLU A 513     178.146 167.066 111.221  1.00 87.75      6    C  
ATOM   4406  CD  GLU A 513     179.125 167.104 112.368  1.00 87.75      6    C  
ATOM   4407  OE1 GLU A 513     178.684 166.974 113.528  1.00 87.75      6    O  
ATOM   4408  OE2 GLU A 513     180.336 167.264 112.112  1.00 87.75      6    O  
ATOM   4409  N   PHE A 514     173.974 167.561 113.202  1.00 85.90      6    N  
ATOM   4410  HN  PHE A 514     174.593 167.334 113.980  1.00  0.00      6    H  
ATOM   4411  CA  PHE A 514     172.533 167.435 113.371  1.00 85.90      6    C  
ATOM   4412  C   PHE A 514     171.841 168.779 113.161  1.00 85.90      6    C  
ATOM   4413  O   PHE A 514     170.793 168.851 112.505  1.00 85.90      6    O  
ATOM   4414  CB  PHE A 514     172.248 166.856 114.757  1.00 85.90      6    C  
ATOM   4415  CG  PHE A 514     170.805 166.588 115.029  1.00 85.90      6    C  
ATOM   4416  CD1 PHE A 514     169.952 166.204 114.022  1.00 85.90      6    C  
ATOM   4417  CD2 PHE A 514     170.305 166.708 116.308  1.00 85.90      6    C  
ATOM   4418  CE1 PHE A 514     168.624 165.961 114.285  1.00 85.90      6    C  
ATOM   4419  CE2 PHE A 514     168.981 166.464 116.573  1.00 85.90      6    C  
ATOM   4420  CZ  PHE A 514     168.140 166.094 115.560  1.00 85.90      6    C  
ATOM   4421  N   LYS A 515     172.430 169.860 113.681  1.00 88.60      6    N  
ATOM   4422  HN  LYS A 515     173.295 169.757 114.212  1.00  0.00      6    H  
ATOM   4423  CA  LYS A 515     171.848 171.187 113.497  1.00 88.60      6    C  
ATOM   4424  C   LYS A 515     171.882 171.625 112.036  1.00 88.60      6    C  
ATOM   4425  O   LYS A 515     170.881 172.150 111.522  1.00 88.60      6    O  
ATOM   4426  CB  LYS A 515     172.564 172.196 114.387  1.00 88.60      6    C  
ATOM   4427  CG  LYS A 515     172.127 172.139 115.834  1.00 88.60      6    C  
ATOM   4428  CD  LYS A 515     173.020 172.993 116.712  1.00 88.60      6    C  
ATOM   4429  CE  LYS A 515     172.722 172.770 118.182  1.00 88.60      6    C  
ATOM   4430  NZ  LYS A 515     173.824 173.263 119.046  1.00 88.60      6    N  
ATOM   4431  HZ1 LYS A 515     173.624 173.113 120.035  1.00  0.00      6    H  
ATOM   4432  HZ2 LYS A 515     174.038 174.242 118.854  1.00  0.00      6    H  
ATOM   4433  HZ3 LYS A 515     174.718 172.850 118.781  1.00  0.00      6    H  
ATOM   4434  N   ARG A 516     173.018 171.423 111.352  1.00 88.49      6    N  
ATOM   4435  HN  ARG A 516     173.858 171.104 111.836  1.00  0.00      6    H  
ATOM   4436  CA  ARG A 516     173.047 171.662 109.909  1.00 88.49      6    C  
ATOM   4437  C   ARG A 516     171.913 170.937 109.207  1.00 88.49      6    C  
ATOM   4438  O   ARG A 516     171.165 171.539 108.433  1.00 88.49      6    O  
ATOM   4439  CB  ARG A 516     174.367 171.227 109.267  1.00 88.49      6    C  
ATOM   4440  CG  ARG A 516     175.592 172.089 109.415  1.00 88.49      6    C  
ATOM   4441  CD  ARG A 516     176.357 171.856 110.660  1.00 88.49      6    C  
ATOM   4442  NE  ARG A 516     177.631 172.556 110.593  1.00 88.49      6    N  
ATOM   4443  HE  ARG A 516     178.419 172.076 110.158  1.00  0.00      6    H  
ATOM   4444  CZ  ARG A 516     177.830 173.778 111.062  1.00 88.49      6    C  
ATOM   4445  NH1 ARG A 516     176.841 174.485 111.580  1.00 88.49      6    N  
ATOM   4446 1HH1 ARG A 516     176.994 175.426 111.941  1.00  0.00      6    H  
ATOM   4447 2HH1 ARG A 516     175.907 174.079 111.631  1.00  0.00      6    H  
ATOM   4448  NH2 ARG A 516     179.048 174.308 110.996  1.00 88.49      6    N  
ATOM   4449 1HH2 ARG A 516     179.201 175.249 111.357  1.00  0.00      6    H  
ATOM   4450 2HH2 ARG A 516     179.811 173.762 110.596  1.00  0.00      6    H  
ATOM   4451  N   THR A 517     171.764 169.640 109.476  1.00 87.66      6    N  
ATOM   4452  HN  THR A 517     172.352 169.193 110.179  1.00  0.00      6    H  
ATOM   4453  CA  THR A 517     170.758 168.861 108.763  1.00 87.66      6    C  
ATOM   4454  C   THR A 517     169.354 169.379 109.044  1.00 87.66      6    C  
ATOM   4455  O   THR A 517     168.529 169.480 108.127  1.00 87.66      6    O  
ATOM   4456  CB  THR A 517     170.877 167.388 109.138  1.00 87.66      6    C  
ATOM   4457  CG2 THR A 517     170.072 166.534 108.179  1.00 87.66      6    C  
ATOM   4458  OG1 THR A 517     172.253 166.996 109.080  1.00 87.66      6    O  
ATOM   4459  HG1 THR A 517     172.327 166.078 109.314  1.00  0.00      6    H  
ATOM   4460  N   LEU A 518     169.076 169.733 110.303  1.00 86.23      6    N  
ATOM   4461  HN  LEU A 518     169.789 169.631 111.025  1.00  0.00      6    H  
ATOM   4462  CA  LEU A 518     167.763 170.264 110.656  1.00 86.23      6    C  
ATOM   4463  C   LEU A 518     167.467 171.574 109.944  1.00 86.23      6    C  
ATOM   4464  O   LEU A 518     166.304 171.848 109.615  1.00 86.23      6    O  
ATOM   4465  CB  LEU A 518     167.655 170.459 112.166  1.00 86.23      6    C  
ATOM   4466  CG  LEU A 518     167.684 169.204 113.029  1.00 86.23      6    C  
ATOM   4467  CD1 LEU A 518     167.709 169.573 114.497  1.00 86.23      6    C  
ATOM   4468  CD2 LEU A 518     166.478 168.340 112.713  1.00 86.23      6    C  
ATOM   4469  N   ILE A 519     168.497 172.392 109.707  1.00 86.01      6    N  
ATOM   4470  HN  ILE A 519     169.428 172.130 110.031  1.00  0.00      6    H  
ATOM   4471  CA  ILE A 519     168.314 173.658 108.991  1.00 86.01      6    C  
ATOM   4472  C   ILE A 519     167.607 173.426 107.656  1.00 86.01      6    C  
ATOM   4473  O   ILE A 519     166.473 173.880 107.424  1.00 86.01      6    O  
ATOM   4474  CB  ILE A 519     169.674 174.351 108.788  1.00 86.01      6    C  
ATOM   4475  CG1 ILE A 519     170.222 174.881 110.113  1.00 86.01      6    C  
ATOM   4476  CG2 ILE A 519     169.576 175.459 107.763  1.00 86.01      6    C  
ATOM   4477  CD1 ILE A 519     171.675 175.220 110.067  1.00 86.01      6    C  
ATOM   4478  N   ILE A 520     168.259 172.668 106.772  1.00 86.96      6    N  
ATOM   4479  HN  ILE A 520     169.144 172.232 107.033  1.00  0.00      6    H  
ATOM   4480  CA  ILE A 520     167.718 172.460 105.444  1.00 86.96      6    C  
ATOM   4481  C   ILE A 520     166.491 171.560 105.495  1.00 86.96      6    C  
ATOM   4482  O   ILE A 520     165.626 171.658 104.623  1.00 86.96      6    O  
ATOM   4483  CB  ILE A 520     168.793 171.892 104.498  1.00 86.96      6    C  
ATOM   4484  CG1 ILE A 520     170.015 172.800 104.446  1.00 86.96      6    C  
ATOM   4485  CG2 ILE A 520     168.285 171.854 103.088  1.00 86.96      6    C  
ATOM   4486  CD1 ILE A 520     171.123 172.425 105.394  1.00 86.96      6    C  
ATOM   4487  N   SER A 521     166.371 170.700 106.512  1.00 86.11      6    N  
ATOM   4488  HN  SER A 521     167.114 170.626 107.207  1.00  0.00      6    H  
ATOM   4489  CA  SER A 521     165.179 169.867 106.628  1.00 86.11      6    C  
ATOM   4490  C   SER A 521     163.939 170.715 106.874  1.00 86.11      6    C  
ATOM   4491  O   SER A 521     162.891 170.506 106.247  1.00 86.11      6    O  
ATOM   4492  CB  SER A 521     165.369 168.851 107.748  1.00 86.11      6    C  
ATOM   4493  OG  SER A 521     166.479 168.014 107.477  1.00 86.11      6    O  
ATOM   4494  HG  SER A 521     166.597 167.381 108.175  1.00  0.00      6    H  
ATOM   4495  N   PHE A 522     164.044 171.689 107.780  1.00 84.59      6    N  
ATOM   4496  HN  PHE A 522     164.900 171.785 108.326  1.00  0.00      6    H  
ATOM   4497  CA  PHE A 522     162.939 172.616 107.993  1.00 84.59      6    C  
ATOM   4498  C   PHE A 522     162.664 173.429 106.738  1.00 84.59      6    C  
ATOM   4499  O   PHE A 522     161.502 173.653 106.376  1.00 84.59      6    O  
ATOM   4500  CB  PHE A 522     163.244 173.534 109.175  1.00 84.59      6    C  
ATOM   4501  CG  PHE A 522     163.274 172.825 110.491  1.00 84.59      6    C  
ATOM   4502  CD1 PHE A 522     162.439 171.754 110.731  1.00 84.59      6    C  
ATOM   4503  CD2 PHE A 522     164.149 173.216 111.482  1.00 84.59      6    C  
ATOM   4504  CE1 PHE A 522     162.469 171.098 111.933  1.00 84.59      6    C  
ATOM   4505  CE2 PHE A 522     164.181 172.559 112.684  1.00 84.59      6    C  
ATOM   4506  CZ  PHE A 522     163.341 171.501 112.909  1.00 84.59      6    C  
ATOM   4507  N   LEU A 523     163.723 173.868 106.052  1.00 87.72      6    N  
ATOM   4508  HN  LEU A 523     164.666 173.698 106.402  1.00  0.00      6    H  
ATOM   4509  CA  LEU A 523     163.527 174.593 104.798  1.00 87.72      6    C  
ATOM   4510  C   LEU A 523     162.731 173.762 103.792  1.00 87.72      6    C  
ATOM   4511  O   LEU A 523     161.800 174.264 103.143  1.00 87.72      6    O  
ATOM   4512  CB  LEU A 523     164.885 174.986 104.225  1.00 87.72      6    C  
ATOM   4513  CG  LEU A 523     164.930 175.715 102.888  1.00 87.72      6    C  
ATOM   4514  CD1 LEU A 523     163.996 176.910 102.879  1.00 87.72      6    C  
ATOM   4515  CD2 LEU A 523     166.354 176.138 102.597  1.00 87.72      6    C  
ATOM   4516  N   PHE A 524     163.061 172.477 103.683  1.00 89.85      6    N  
ATOM   4517  HN  PHE A 524     163.771 172.088 104.304  1.00  0.00      6    H  
ATOM   4518  CA  PHE A 524     162.428 171.615 102.694  1.00 89.85      6    C  
ATOM   4519  C   PHE A 524     160.973 171.340 103.056  1.00 89.85      6    C  
ATOM   4520  O   PHE A 524     160.092 171.363 102.183  1.00 89.85      6    O  
ATOM   4521  CB  PHE A 524     163.233 170.321 102.573  1.00 89.85      6    C  
ATOM   4522  CG  PHE A 524     162.763 169.409 101.489  1.00 89.85      6    C  
ATOM   4523  CD1 PHE A 524     163.021 169.706 100.166  1.00 89.85      6    C  
ATOM   4524  CD2 PHE A 524     162.086 168.244 101.787  1.00 89.85      6    C  
ATOM   4525  CE1 PHE A 524     162.594 168.871  99.159  1.00 89.85      6    C  
ATOM   4526  CE2 PHE A 524     161.662 167.401 100.782  1.00 89.85      6    C  
ATOM   4527  CZ  PHE A 524     161.912 167.717  99.468  1.00 89.85      6    C  
ATOM   4528  N   LYS A 525     160.701 171.097 104.343  1.00 86.35      6    N  
ATOM   4529  HN  LYS A 525     161.462 171.027 105.019  1.00  0.00      6    H  
ATOM   4530  CA  LYS A 525     159.318 170.931 104.783  1.00 86.35      6    C  
ATOM   4531  C   LYS A 525     158.504 172.179 104.494  1.00 86.35      6    C  
ATOM   4532  O   LYS A 525     157.331 172.097 104.099  1.00 86.35      6    O  
ATOM   4533  CB  LYS A 525     159.266 170.620 106.274  1.00 86.35      6    C  
ATOM   4534  CG  LYS A 525     159.635 169.214 106.633  1.00 86.35      6    C  
ATOM   4535  CD  LYS A 525     159.473 168.980 108.117  1.00 86.35      6    C  
ATOM   4536  CE  LYS A 525     158.009 168.986 108.514  1.00 86.35      6    C  
ATOM   4537  NZ  LYS A 525     157.270 167.811 107.972  1.00 86.35      6    N  
ATOM   4538  HZ1 LYS A 525     156.286 167.815 108.239  1.00  0.00      6    H  
ATOM   4539  HZ2 LYS A 525     157.721 166.937 108.241  1.00  0.00      6    H  
ATOM   4540  HZ3 LYS A 525     157.377 167.744 106.960  1.00  0.00      6    H  
ATOM   4541  N   PHE A 526     159.113 173.347 104.705  1.00 89.41      6    N  
ATOM   4542  HN  PHE A 526     160.060 173.359 105.084  1.00  0.00      6    H  
ATOM   4543  CA  PHE A 526     158.446 174.603 104.403  1.00 89.41      6    C  
ATOM   4544  C   PHE A 526     158.073 174.685 102.930  1.00 89.41      6    C  
ATOM   4545  O   PHE A 526     156.941 175.060 102.585  1.00 89.41      6    O  
ATOM   4546  CB  PHE A 526     159.359 175.758 104.793  1.00 89.41      6    C  
ATOM   4547  CG  PHE A 526     158.751 177.099 104.579  1.00 89.41      6    C  
ATOM   4548  CD1 PHE A 526     157.513 177.396 105.108  1.00 89.41      6    C  
ATOM   4549  CD2 PHE A 526     159.410 178.062 103.843  1.00 89.41      6    C  
ATOM   4550  CE1 PHE A 526     156.947 178.623 104.907  1.00 89.41      6    C  
ATOM   4551  CE2 PHE A 526     158.848 179.288 103.647  1.00 89.41      6    C  
ATOM   4552  CZ  PHE A 526     157.615 179.569 104.176  1.00 89.41      6    C  
ATOM   4553  N   TYR A 527     159.009 174.316 102.049  1.00 92.40      6    N  
ATOM   4554  HN  TYR A 527     159.936 174.036 102.371  1.00  0.00      6    H  
ATOM   4555  CA  TYR A 527     158.696 174.316 100.624  1.00 92.40      6    C  
ATOM   4556  C   TYR A 527     157.525 173.399 100.316  1.00 92.40      6    C  
ATOM   4557  O   TYR A 527     156.618 173.767  99.555  1.00 92.40      6    O  
ATOM   4558  CB  TYR A 527     159.895 173.879  99.793  1.00 92.40      6    C  
ATOM   4559  CG  TYR A 527     159.464 173.490  98.392  1.00 92.40      6    C  
ATOM   4560  CD1 TYR A 527     159.065 174.455  97.481  1.00 92.40      6    C  
ATOM   4561  CD2 TYR A 527     159.421 172.161  97.991  1.00 92.40      6    C  
ATOM   4562  CE1 TYR A 527     158.657 174.114  96.209  1.00 92.40      6    C  
ATOM   4563  CE2 TYR A 527     159.011 171.813  96.718  1.00 92.40      6    C  
ATOM   4564  CZ  TYR A 527     158.631 172.795  95.834  1.00 92.40      6    C  
ATOM   4565  OH  TYR A 527     158.223 172.458  94.567  1.00 92.40      6    O  
ATOM   4566  HH  TYR A 527     158.205 171.544  94.307  1.00  0.00      6    H  
ATOM   4567  N   LEU A 528     157.539 172.193 100.887  1.00 92.24      6    N  
ATOM   4568  HN  LEU A 528     158.281 171.950 101.543  1.00  0.00      6    H  
ATOM   4569  CA  LEU A 528     156.497 171.220 100.576  1.00 92.24      6    C  
ATOM   4570  C   LEU A 528     155.124 171.721 101.007  1.00 92.24      6    C  
ATOM   4571  O   LEU A 528     154.148 171.615 100.251  1.00 92.24      6    O  
ATOM   4572  CB  LEU A 528     156.816 169.886 101.245  1.00 92.24      6    C  
ATOM   4573  CG  LEU A 528     158.077 169.173 100.759  1.00 92.24      6    C  
ATOM   4574  CD1 LEU A 528     158.399 168.018 101.677  1.00 92.24      6    C  
ATOM   4575  CD2 LEU A 528     157.908 168.693  99.334  1.00 92.24      6    C  
ATOM   4576  N   GLU A 529     155.032 172.288 102.212  1.00 94.15      6    N  
ATOM   4577  HN  GLU A 529     155.865 172.410 102.788  1.00  0.00      6    H  
ATOM   4578  CA  GLU A 529     153.729 172.732 102.697  1.00 94.15      6    C  
ATOM   4579  C   GLU A 529     153.224 173.940 101.913  1.00 94.15      6    C  
ATOM   4580  O   GLU A 529     152.020 174.044 101.627  1.00 94.15      6    O  
ATOM   4581  CB  GLU A 529     153.791 173.012 104.201  1.00 94.15      6    C  
ATOM   4582  CG  GLU A 529     154.669 174.168 104.626  1.00 94.15      6    C  
ATOM   4583  CD  GLU A 529     153.890 175.454 104.774  1.00 94.15      6    C  
ATOM   4584  OE1 GLU A 529     152.654 175.379 104.932  1.00 94.15      6    O  
ATOM   4585  OE2 GLU A 529     154.506 176.536 104.737  1.00 94.15      6    O  
ATOM   4586  N   VAL A 530     154.130 174.849 101.526  1.00 96.61      6    N  
ATOM   4587  HN  VAL A 530     155.105 174.754 101.811  1.00  0.00      6    H  
ATOM   4588  CA  VAL A 530     153.714 175.977 100.694  1.00 96.61      6    C  
ATOM   4589  C   VAL A 530     153.185 175.482  99.356  1.00 96.61      6    C  
ATOM   4590  O   VAL A 530     152.169 175.981  98.855  1.00 96.61      6    O  
ATOM   4591  CB  VAL A 530     154.872 176.975 100.513  1.00 96.61      6    C  
ATOM   4592  CG1 VAL A 530     154.512 178.024  99.473  1.00 96.61      6    C  
ATOM   4593  CG2 VAL A 530     155.189 177.653 101.827  1.00 96.61      6    C  
ATOM   4594  N   SER A 531     153.853 174.488  98.761  1.00 97.57      6    N  
ATOM   4595  HN  SER A 531     154.694 174.110  99.196  1.00  0.00      6    H  
ATOM   4596  CA  SER A 531     153.383 173.941  97.490  1.00 97.57      6    C  
ATOM   4597  C   SER A 531     152.011 173.299  97.636  1.00 97.57      6    C  
ATOM   4598  O   SER A 531     151.145 173.454  96.764  1.00 97.57      6    O  
ATOM   4599  CB  SER A 531     154.387 172.927  96.955  1.00 97.57      6    C  
ATOM   4600  OG  SER A 531     155.629 173.545  96.688  1.00 97.57      6    O  
ATOM   4601  HG  SER A 531     156.255 172.913  96.354  1.00  0.00      6    H  
ATOM   4602  N   GLN A 532     151.797 172.572  98.735  1.00102.09      6    N  
ATOM   4603  HN  GLN A 532     152.544 172.451  99.419  1.00  0.00      6    H  
ATOM   4604  CA  GLN A 532     150.496 171.950  98.960  1.00102.09      6    C  
ATOM   4605  C   GLN A 532     149.395 172.997  99.053  1.00102.09      6    C  
ATOM   4606  O   GLN A 532     148.338 172.849  98.432  1.00102.09      6    O  
ATOM   4607  CB  GLN A 532     150.532 171.094 100.226  1.00102.09      6    C  
ATOM   4608  CG  GLN A 532     151.184 169.730 100.038  1.00102.09      6    C  
ATOM   4609  CD  GLN A 532     151.452 169.018 101.350  1.00102.09      6    C  
ATOM   4610  NE2 GLN A 532     151.199 167.716 101.376  1.00102.09      6    N  
ATOM   4611 1HE2 GLN A 532     151.379 167.237 102.258  1.00  0.00      6    H  
ATOM   4612 2HE2 GLN A 532     150.840 167.211 100.566  1.00  0.00      6    H  
ATOM   4613  OE1 GLN A 532     151.885 169.627 102.327  1.00102.09      6    O  
ATOM   4614  N   ILE A 533     149.633 174.075  99.806  1.00101.84      6    N  
ATOM   4615  HN  ILE A 533     150.526 174.169 100.290  1.00  0.00      6    H  
ATOM   4616  CA  ILE A 533     148.618 175.121  99.939  1.00101.84      6    C  
ATOM   4617  C   ILE A 533     148.370 175.795  98.596  1.00101.84      6    C  
ATOM   4618  O   ILE A 533     147.218 176.076  98.217  1.00101.84      6    O  
ATOM   4619  CB  ILE A 533     149.042 176.143 101.009  1.00101.84      6    C  
ATOM   4620  CG1 ILE A 533     149.211 175.463 102.365  1.00101.84      6    C  
ATOM   4621  CG2 ILE A 533     148.013 177.255 101.116  1.00101.84      6    C  
ATOM   4622  CD1 ILE A 533     149.895 176.333 103.397  1.00101.84      6    C  
ATOM   4623  N   LEU A 534     149.451 176.056  97.854  1.00103.44      6    N  
ATOM   4624  HN  LEU A 534     150.372 175.797  98.208  1.00  0.00      6    H  
ATOM   4625  CA  LEU A 534     149.345 176.701  96.553  1.00103.44      6    C  
ATOM   4626  C   LEU A 534     148.488 175.877  95.613  1.00103.44      6    C  
ATOM   4627  O   LEU A 534     147.660 176.420  94.872  1.00103.44      6    O  
ATOM   4628  CB  LEU A 534     150.739 176.903  95.960  1.00103.44      6    C  
ATOM   4629  CG  LEU A 534     151.572 178.109  96.389  1.00103.44      6    C  
ATOM   4630  CD1 LEU A 534     152.827 178.198  95.552  1.00103.44      6    C  
ATOM   4631  CD2 LEU A 534     150.769 179.387  96.281  1.00103.44      6    C  
ATOM   4632  N   LYS A 535     148.668 174.558  95.638  1.00107.85      6    N  
ATOM   4633  HN  LYS A 535     149.433 174.161  96.184  1.00  0.00      6    H  
ATOM   4634  CA  LYS A 535     147.780 173.678  94.891  1.00107.85      6    C  
ATOM   4635  C   LYS A 535     146.352 173.749  95.413  1.00107.85      6    C  
ATOM   4636  O   LYS A 535     145.397 173.765  94.628  1.00107.85      6    O  
ATOM   4637  CB  LYS A 535     148.281 172.247  94.976  1.00107.85      6    C  
ATOM   4638  CG  LYS A 535     149.351 171.907  93.995  1.00107.85      6    C  
ATOM   4639  CD  LYS A 535     149.230 170.454  93.655  1.00107.85      6    C  
ATOM   4640  CE  LYS A 535     147.868 170.118  93.079  1.00107.85      6    C  
ATOM   4641  NZ  LYS A 535     147.669 170.738  91.741  1.00107.85      6    N  
ATOM   4642  HZ1 LYS A 535     146.753 170.512  91.354  1.00  0.00      6    H  
ATOM   4643  HZ2 LYS A 535     148.418 170.483  91.098  1.00  0.00      6    H  
ATOM   4644  HZ3 LYS A 535     147.822 171.746  91.772  1.00  0.00      6    H  
ATOM   4645  N   LYS A 536     146.189 173.791  96.738  1.00109.02      6    N  
ATOM   4646  HN  LYS A 536     146.991 173.978  97.339  1.00  0.00      6    H  
ATOM   4647  CA  LYS A 536     144.876 173.573  97.334  1.00109.02      6    C  
ATOM   4648  C   LYS A 536     143.921 174.731  97.089  1.00109.02      6    C  
ATOM   4649  O   LYS A 536     142.707 174.507  97.018  1.00109.02      6    O  
ATOM   4650  CB  LYS A 536     145.013 173.324  98.835  1.00109.02      6    C  
ATOM   4651  CG  LYS A 536     143.803 172.645  99.460  1.00109.02      6    C  
ATOM   4652  CD  LYS A 536     142.945 173.633 100.237  1.00109.02      6    C  
ATOM   4653  CE  LYS A 536     141.796 172.927 100.941  1.00109.02      6    C  
ATOM   4654  NZ  LYS A 536     140.963 173.864 101.744  1.00109.02      6    N  
ATOM   4655  HZ1 LYS A 536     140.193 173.391 102.216  1.00  0.00      6    H  
ATOM   4656  HZ2 LYS A 536     140.625 174.638 101.172  1.00  0.00      6    H  
ATOM   4657  HZ3 LYS A 536     141.534 174.389 102.407  1.00  0.00      6    H  
ATOM   4658  N   MET A 537     144.425 175.967  96.978  1.00112.67      6    N  
ATOM   4659  HN  MET A 537     145.431 176.127  97.029  1.00  0.00      6    H  
ATOM   4660  CA  MET A 537     143.497 177.086  96.782  1.00112.67      6    C  
ATOM   4661  C   MET A 537     142.666 176.943  95.510  1.00112.67      6    C  
ATOM   4662  O   MET A 537     141.433 177.027  95.560  1.00112.67      6    O  
ATOM   4663  CB  MET A 537     144.223 178.428  96.774  1.00112.67      6    C  
ATOM   4664  CG  MET A 537     144.809 178.831  98.093  1.00112.67      6    C  
ATOM   4665  SD  MET A 537     145.631 180.421  97.958  1.00112.67      6    S  
ATOM   4666  CE  MET A 537     146.262 180.563  99.612  1.00112.67      6    C  
ATOM   4667  N   ASP A 538     143.305 176.718  94.369  1.00115.75      6    N  
ATOM   4668  HN  ASP A 538     144.317 176.592  94.373  1.00  0.00      6    H  
ATOM   4669  CA  ASP A 538     142.576 176.650  93.112  1.00115.75      6    C  
ATOM   4670  C   ASP A 538     142.977 175.401  92.345  1.00115.75      6    C  
ATOM   4671  O   ASP A 538     144.154 175.018  92.343  1.00115.75      6    O  
ATOM   4672  CB  ASP A 538     142.824 177.893  92.243  1.00115.75      6    C  
ATOM   4673  CG  ASP A 538     142.179 179.139  92.814  1.00115.75      6    C  
ATOM   4674  OD1 ASP A 538     141.135 179.013  93.485  1.00115.75      6    O  
ATOM   4675  OD2 ASP A 538     142.716 180.246  92.594  1.00115.75      6    O  
ATOM   4676  N   PRO A 539     142.014 174.741  91.692  1.00119.12      6    N  
ATOM   4677  CA  PRO A 539     142.344 173.508  90.952  1.00119.12      6    C  
ATOM   4678  C   PRO A 539     143.337 173.717  89.821  1.00119.12      6    C  
ATOM   4679  O   PRO A 539     144.196 172.857  89.588  1.00119.12      6    O  
ATOM   4680  CB  PRO A 539     140.973 173.039  90.442  1.00119.12      6    C  
ATOM   4681  CG  PRO A 539     139.981 173.694  91.344  1.00119.12      6    C  
ATOM   4682  CD  PRO A 539     140.570 175.023  91.681  1.00119.12      6    C  
ATOM   4683  N   VAL A 540     143.246 174.836  89.105  1.00121.06      6    N  
ATOM   4684  HN  VAL A 540     142.494 175.494  89.308  1.00  0.00      6    H  
ATOM   4685  CA  VAL A 540     144.192 175.148  88.037  1.00121.06      6    C  
ATOM   4686  C   VAL A 540     145.296 176.006  88.650  1.00121.06      6    C  
ATOM   4687  O   VAL A 540     145.154 177.224  88.769  1.00121.06      6    O  
ATOM   4688  CB  VAL A 540     143.513 175.854  86.863  1.00121.06      6    C  
ATOM   4689  CG1 VAL A 540     144.502 176.046  85.724  1.00121.06      6    C  
ATOM   4690  CG2 VAL A 540     142.297 175.066  86.408  1.00121.06      6    C  
ATOM   4691  N   HIS A 541     146.399 175.376  89.039  1.00117.27      6    N  
ATOM   4692  HN  HIS A 541     146.512 174.385  88.826  1.00  0.00      6    H  
ATOM   4693  CA  HIS A 541     147.451 176.076  89.765  1.00117.27      6    C  
ATOM   4694  C   HIS A 541     148.743 175.276  89.578  1.00117.27      6    C  
ATOM   4695  O   HIS A 541     148.870 174.513  88.614  1.00117.27      6    O  
ATOM   4696  CB  HIS A 541     147.031 176.277  91.234  1.00117.27      6    C  
ATOM   4697  CG  HIS A 541     147.791 177.354  91.944  1.00117.27      6    C  
ATOM   4698  CD2 HIS A 541     147.557 178.684  92.040  1.00117.27      6    C  
ATOM   4699  ND1 HIS A 541     148.949 177.119  92.652  1.00117.27      6    N  
ATOM   4700  HD1 HIS A 541     149.393 176.208  92.770  1.00  0.00      6    H  
ATOM   4701  CE1 HIS A 541     149.395 178.256  93.155  1.00117.27      6    C  
ATOM   4702  NE2 HIS A 541     148.566 179.220  92.802  1.00117.27      6    N  
ATOM   4703  HE2 HIS A 541     148.659 180.204  93.054  1.00  0.00      6    H  
ATOM   4704  N   TYR A 542     149.712 175.503  90.463  1.00113.81      6    N  
ATOM   4705  HN  TYR A 542     149.549 176.196  91.194  1.00  0.00      6    H  
ATOM   4706  CA  TYR A 542     150.994 174.811  90.439  1.00113.81      6    C  
ATOM   4707  C   TYR A 542     150.785 173.298  90.349  1.00113.81      6    C  
ATOM   4708  O   TYR A 542     149.818 172.774  90.916  1.00113.81      6    O  
ATOM   4709  CB  TYR A 542     151.791 175.173  91.700  1.00113.81      6    C  
ATOM   4710  CG  TYR A 542     153.291 175.053  91.550  1.00113.81      6    C  
ATOM   4711  CD1 TYR A 542     154.025 176.039  90.898  1.00113.81      6    C  
ATOM   4712  CD2 TYR A 542     153.973 173.954  92.058  1.00113.81      6    C  
ATOM   4713  CE1 TYR A 542     155.392 175.929  90.751  1.00113.81      6    C  
ATOM   4714  CE2 TYR A 542     155.341 173.836  91.916  1.00113.81      6    C  
ATOM   4715  CZ  TYR A 542     156.044 174.824  91.262  1.00113.81      6    C  
ATOM   4716  OH  TYR A 542     157.409 174.710  91.125  1.00113.81      6    O  
ATOM   4717  HH  TYR A 542     157.894 175.391  90.674  1.00  0.00      6    H  
ATOM   4718  N   PRO A 543     151.651 172.574  89.637  1.00115.22      6    N  
ATOM   4719  CA  PRO A 543     151.388 171.158  89.340  1.00115.22      6    C  
ATOM   4720  C   PRO A 543     151.316 170.291  90.589  1.00115.22      6    C  
ATOM   4721  O   PRO A 543     151.646 170.703  91.701  1.00115.22      6    O  
ATOM   4722  CB  PRO A 543     152.572 170.752  88.453  1.00115.22      6    C  
ATOM   4723  CG  PRO A 543     153.589 171.838  88.625  1.00115.22      6    C  
ATOM   4724  CD  PRO A 543     152.805 173.076  88.878  1.00115.22      6    C  
ATOM   4725  N   SER A 544     150.896 169.045  90.368  1.00113.80      6    N  
ATOM   4726  HN  SER A 544     150.846 168.713  89.405  1.00  0.00      6    H  
ATOM   4727  CA  SER A 544     150.506 168.137  91.434  1.00113.80      6    C  
ATOM   4728  C   SER A 544     151.699 167.751  92.306  1.00113.80      6    C  
ATOM   4729  O   SER A 544     152.855 167.761  91.878  1.00113.80      6    O  
ATOM   4730  CB  SER A 544     149.850 166.883  90.856  1.00113.80      6    C  
ATOM   4731  OG  SER A 544     149.472 165.988  91.888  1.00113.80      6    O  
ATOM   4732  HG  SER A 544     149.064 165.209  91.529  1.00  0.00      6    H  
ATOM   4733  N   LEU A 545     151.393 167.400  93.553  1.00110.01      6    N  
ATOM   4734  HN  LEU A 545     150.425 167.478  93.865  1.00  0.00      6    H  
ATOM   4735  CA  LEU A 545     152.396 166.909  94.483  1.00110.01      6    C  
ATOM   4736  C   LEU A 545     152.945 165.568  94.003  1.00110.01      6    C  
ATOM   4737  O   LEU A 545     152.373 164.899  93.138  1.00110.01      6    O  
ATOM   4738  CB  LEU A 545     151.807 166.769  95.886  1.00110.01      6    C  
ATOM   4739  CG  LEU A 545     151.855 167.930  96.882  1.00110.01      6    C  
ATOM   4740  CD1 LEU A 545     153.288 168.280  97.228  1.00110.01      6    C  
ATOM   4741  CD2 LEU A 545     151.128 169.142  96.359  1.00110.01      6    C  
ATOM   4742  N   ALA A 546     154.072 165.169  94.585  1.00109.82      6    N  
ATOM   4743  HN  ALA A 546     154.497 165.763  95.297  1.00  0.00      6    H  
ATOM   4744  CA  ALA A 546     154.718 163.914  94.239  1.00109.82      6    C  
ATOM   4745  C   ALA A 546     153.979 162.741  94.881  1.00109.82      6    C  
ATOM   4746  O   ALA A 546     153.119 162.911  95.748  1.00109.82      6    O  
ATOM   4747  CB  ALA A 546     156.184 163.936  94.665  1.00109.82      6    C  
ATOM   4748  N   ASP A 547     154.325 161.531  94.434  1.00108.34      6    N  
ATOM   4749  HN  ASP A 547     155.117 161.437  93.798  1.00  0.00      6    H  
ATOM   4750  CA  ASP A 547     153.585 160.341  94.843  1.00108.34      6    C  
ATOM   4751  C   ASP A 547     153.728 160.063  96.336  1.00108.34      6    C  
ATOM   4752  O   ASP A 547     152.755 159.686  96.997  1.00108.34      6    O  
ATOM   4753  CB  ASP A 547     154.051 159.136  94.030  1.00108.34      6    C  
ATOM   4754  CG  ASP A 547     153.225 157.894  94.298  1.00108.34      6    C  
ATOM   4755  OD1 ASP A 547     152.045 158.029  94.685  1.00108.34      6    O  
ATOM   4756  OD2 ASP A 547     153.759 156.778  94.126  1.00108.34      6    O  
ATOM   4757  N   LYS A 548     154.926 160.237  96.885  1.00 98.49      6    N  
ATOM   4758  HN  LYS A 548     155.685 160.608  96.314  1.00  0.00      6    H  
ATOM   4759  CA  LYS A 548     155.183 159.912  98.280  1.00 98.49      6    C  
ATOM   4760  C   LYS A 548     155.556 161.122  99.124  1.00 98.49      6    C  
ATOM   4761  O   LYS A 548     155.762 160.973 100.335  1.00 98.49      6    O  
ATOM   4762  CB  LYS A 548     156.302 158.866  98.384  1.00 98.49      6    C  
ATOM   4763  CG  LYS A 548     156.242 157.757  97.344  1.00 98.49      6    C  
ATOM   4764  CD  LYS A 548     157.523 156.935  97.345  1.00 98.49      6    C  
ATOM   4765  CE  LYS A 548     157.515 155.933  98.490  1.00 98.49      6    C  
ATOM   4766  NZ  LYS A 548     158.701 155.035  98.490  1.00 98.49      6    N  
ATOM   4767  HZ1 LYS A 548     158.696 154.363  99.258  1.00  0.00      6    H  
ATOM   4768  HZ2 LYS A 548     159.566 155.576  98.487  1.00  0.00      6    H  
ATOM   4769  HZ3 LYS A 548     158.797 154.560  97.592  1.00  0.00      6    H  
ATOM   4770  N   TYR A 549     155.639 162.313  98.531  1.00101.20      6    N  
ATOM   4771  HN  TYR A 549     155.330 162.408  97.564  1.00  0.00      6    H  
ATOM   4772  CA  TYR A 549     156.159 163.483  99.226  1.00101.20      6    C  
ATOM   4773  C   TYR A 549     155.098 164.248 100.005  1.00101.20      6    C  
ATOM   4774  O   TYR A 549     155.431 165.260 100.632  1.00101.20      6    O  
ATOM   4775  CB  TYR A 549     156.830 164.427  98.227  1.00101.20      6    C  
ATOM   4776  CG  TYR A 549     158.296 164.135  98.006  1.00101.20      6    C  
ATOM   4777  CD1 TYR A 549     158.803 162.853  98.176  1.00101.20      6    C  
ATOM   4778  CD2 TYR A 549     159.176 165.142  97.638  1.00101.20      6    C  
ATOM   4779  CE1 TYR A 549     160.140 162.583  97.978  1.00101.20      6    C  
ATOM   4780  CE2 TYR A 549     160.517 164.880  97.438  1.00101.20      6    C  
ATOM   4781  CZ  TYR A 549     160.993 163.600  97.610  1.00101.20      6    C  
ATOM   4782  OH  TYR A 549     162.330 163.337  97.412  1.00101.20      6    O  
ATOM   4783  HH  TYR A 549     162.918 164.038  97.158  1.00  0.00      6    H  
ATOM   4784  N   GLU A 550     153.843 163.803  99.986  1.00103.59      6    N  
ATOM   4785  HN  GLU A 550     153.627 162.936  99.493  1.00  0.00      6    H  
ATOM   4786  CA  GLU A 550     152.773 164.531 100.656  1.00103.59      6    C  
ATOM   4787  C   GLU A 550     152.673 164.211 102.141  1.00103.59      6    C  
ATOM   4788  O   GLU A 550     151.814 164.781 102.821  1.00103.59      6    O  
ATOM   4789  CB  GLU A 550     151.433 164.258  99.960  1.00103.59      6    C  
ATOM   4790  CG  GLU A 550     150.980 162.804  99.961  1.00103.59      6    C  
ATOM   4791  CD  GLU A 550     150.141 162.446 101.172  1.00103.59      6    C  
ATOM   4792  OE1 GLU A 550     149.589 163.367 101.807  1.00103.59      6    O  
ATOM   4793  OE2 GLU A 550     150.034 161.242 101.490  1.00103.59      6    O  
ATOM   4794  N   SER A 551     153.515 163.324 102.657  1.00101.55      6    N  
ATOM   4795  HN  SER A 551     154.164 162.836 102.039  1.00  0.00      6    H  
ATOM   4796  CA  SER A 551     153.535 163.030 104.084  1.00101.55      6    C  
ATOM   4797  C   SER A 551     154.063 164.220 104.875  1.00101.55      6    C  
ATOM   4798  O   SER A 551     154.441 164.082 106.036  1.00101.55      6    O  
ATOM   4799  CB  SER A 551     154.390 161.795 104.368  1.00101.55      6    C  
ATOM   4800  OG  SER A 551     155.766 162.065 104.158  1.00101.55      6    O  
ATOM   4801  HG  SER A 551     156.297 161.298 104.334  1.00  0.00      6    H  
ATOM   4802  N   ILE A 580     143.718 138.632 149.352  1.00 54.47      6    N  
ATOM   4803  HN1 ILE A 580     143.388 139.505 148.941  1.00  0.00      6    H  
ATOM   4804  HN2 ILE A 580     144.047 138.769 150.308  1.00  0.00      6    H  
ATOM   4805  HN3 ILE A 580     142.946 137.994 149.542  1.00  0.00      6    H  
ATOM   4806  CA  ILE A 580     144.738 138.004 148.521  1.00 54.47      6    C  
ATOM   4807  C   ILE A 580     144.201 137.771 147.118  1.00 54.47      6    C  
ATOM   4808  O   ILE A 580     143.107 137.241 146.944  1.00 54.47      6    O  
ATOM   4809  CB  ILE A 580     145.236 136.684 149.142  1.00 54.47      6    C  
ATOM   4810  CG1 ILE A 580     146.033 136.951 150.417  1.00 54.47      6    C  
ATOM   4811  CG2 ILE A 580     146.106 135.918 148.157  1.00 54.47      6    C  
ATOM   4812  CD1 ILE A 580     147.404 137.521 150.170  1.00 54.47      6    C  
ATOM   4813  N   GLY A 581     144.986 138.178 146.119  1.00 56.44      6    N  
ATOM   4814  HN  GLY A 581     145.868 138.637 146.344  1.00  0.00      6    H  
ATOM   4815  CA  GLY A 581     144.634 137.993 144.732  1.00 56.44      6    C  
ATOM   4816  C   GLY A 581     143.739 139.064 144.161  1.00 56.44      6    C  
ATOM   4817  O   GLY A 581     143.448 139.028 142.960  1.00 56.44      6    O  
ATOM   4818  N   HIS A 582     143.292 140.009 144.977  1.00 58.76      6    N  
ATOM   4819  HN  HIS A 582     143.544 139.957 145.964  1.00  0.00      6    H  
ATOM   4820  CA  HIS A 582     142.464 141.110 144.534  1.00 58.76      6    C  
ATOM   4821  C   HIS A 582     143.290 142.383 144.419  1.00 58.76      6    C  
ATOM   4822  O   HIS A 582     144.221 142.599 145.199  1.00 58.76      6    O  
ATOM   4823  CB  HIS A 582     141.304 141.355 145.504  1.00 58.76      6    C  
ATOM   4824  CG  HIS A 582     140.188 140.370 145.368  1.00 58.76      6    C  
ATOM   4825  CD2 HIS A 582     138.965 140.481 144.800  1.00 58.76      6    C  
ATOM   4826  ND1 HIS A 582     140.269 139.084 145.852  1.00 58.76      6    N  
ATOM   4827  HD1 HIS A 582     141.073 138.687 146.339  1.00  0.00      6    H  
ATOM   4828  CE1 HIS A 582     139.145 138.444 145.588  1.00 58.76      6    C  
ATOM   4829  NE2 HIS A 582     138.336 139.270 144.951  1.00 58.76      6    N  
ATOM   4830  HE2 HIS A 582     137.396 139.045 144.624  1.00  0.00      6    H  
ATOM   4831  N   PRO A 583     142.979 143.243 143.462  1.00 59.89      6    N  
ATOM   4832  CA  PRO A 583     143.656 144.541 143.403  1.00 59.89      6    C  
ATOM   4833  C   PRO A 583     143.215 145.449 144.539  1.00 59.89      6    C  
ATOM   4834  O   PRO A 583     142.110 145.996 144.517  1.00 59.89      6    O  
ATOM   4835  CB  PRO A 583     143.235 145.094 142.036  1.00 59.89      6    C  
ATOM   4836  CG  PRO A 583     141.969 144.388 141.710  1.00 59.89      6    C  
ATOM   4837  CD  PRO A 583     142.075 143.029 142.320  1.00 59.89      6    C  
ATOM   4838  N   ILE A 584     144.076 145.620 145.537  1.00 59.64      6    N  
ATOM   4839  HN  ILE A 584     145.001 145.197 145.462  1.00  0.00      6    H  
ATOM   4840  CA  ILE A 584     143.755 146.386 146.733  1.00 59.64      6    C  
ATOM   4841  C   ILE A 584     144.548 147.684 146.707  1.00 59.64      6    C  
ATOM   4842  O   ILE A 584     145.754 147.683 146.439  1.00 59.64      6    O  
ATOM   4843  CB  ILE A 584     144.045 145.578 148.017  1.00 59.64      6    C  
ATOM   4844  CG1 ILE A 584     143.140 144.350 148.079  1.00 59.64      6    C  
ATOM   4845  CG2 ILE A 584     143.825 146.426 149.257  1.00 59.64      6    C  
ATOM   4846  CD1 ILE A 584     141.666 144.680 148.193  1.00 59.64      6    C  
ATOM   4847  N   MET A 585     143.860 148.790 146.983  1.00 57.27      6    N  
ATOM   4848  HN  MET A 585     142.874 148.712 147.233  1.00  0.00      6    H  
ATOM   4849  CA  MET A 585     144.478 150.107 146.937  1.00 57.27      6    C  
ATOM   4850  C   MET A 585     145.567 150.217 147.998  1.00 57.27      6    C  
ATOM   4851  O   MET A 585     145.517 149.562 149.041  1.00 57.27      6    O  
ATOM   4852  CB  MET A 585     143.399 151.183 147.124  1.00 57.27      6    C  
ATOM   4853  CG  MET A 585     143.872 152.631 147.190  1.00 57.27      6    C  
ATOM   4854  SD  MET A 585     143.759 153.338 148.842  1.00 57.27      6    S  
ATOM   4855  CE  MET A 585     141.981 153.361 149.069  1.00 57.27      6    C  
ATOM   4856  N   HIS A 586     146.572 151.041 147.700  1.00 49.04      6    N  
ATOM   4857  HN  HIS A 586     146.510 151.591 146.843  1.00  0.00      6    H  
ATOM   4858  CA  HIS A 586     147.754 151.194 148.538  1.00 49.04      6    C  
ATOM   4859  C   HIS A 586     147.380 151.519 149.981  1.00 49.04      6    C  
ATOM   4860  O   HIS A 586     146.295 152.034 150.267  1.00 49.04      6    O  
ATOM   4861  CB  HIS A 586     148.628 152.309 147.962  1.00 49.04      6    C  
ATOM   4862  CG  HIS A 586     150.092 152.133 148.203  1.00 49.04      6    C  
ATOM   4863  CD2 HIS A 586     151.105 151.848 147.352  1.00 49.04      6    C  
ATOM   4864  ND1 HIS A 586     150.666 152.289 149.444  1.00 49.04      6    N  
ATOM   4865  HD1 HIS A 586     150.164 152.519 150.301  1.00  0.00      6    H  
ATOM   4866  CE1 HIS A 586     151.968 152.094 149.351  1.00 49.04      6    C  
ATOM   4867  NE2 HIS A 586     152.260 151.825 148.092  1.00 49.04      6    N  
ATOM   4868  HE2 HIS A 586     153.193 151.631 147.728  1.00  0.00      6    H  
ATOM   4869  N   LEU A 587     148.293 151.200 150.902  1.00 47.84      6    N  
ATOM   4870  HN  LEU A 587     149.139 150.702 150.624  1.00  0.00      6    H  
ATOM   4871  CA  LEU A 587     148.091 151.558 152.303  1.00 47.84      6    C  
ATOM   4872  C   LEU A 587     148.097 153.064 152.494  1.00 47.84      6    C  
ATOM   4873  O   LEU A 587     147.356 153.591 153.330  1.00 47.84      6    O  
ATOM   4874  CB  LEU A 587     149.173 150.927 153.173  1.00 47.84      6    C  
ATOM   4875  CG  LEU A 587     148.955 149.505 153.674  1.00 47.84      6    C  
ATOM   4876  CD1 LEU A 587     150.114 149.119 154.567  1.00 47.84      6    C  
ATOM   4877  CD2 LEU A 587     147.642 149.390 154.418  1.00 47.84      6    C  
ATOM   4878  N   SER A 588     148.931 153.766 151.740  1.00 49.06      6    N  
ATOM   4879  HN  SER A 588     149.524 153.267 151.077  1.00  0.00      6    H  
ATOM   4880  CA  SER A 588     149.040 155.209 151.813  1.00 49.06      6    C  
ATOM   4881  C   SER A 588     148.320 155.901 150.663  1.00 49.06      6    C  
ATOM   4882  O   SER A 588     148.493 157.108 150.476  1.00 49.06      6    O  
ATOM   4883  CB  SER A 588     150.515 155.606 151.817  1.00 49.06      6    C  
ATOM   4884  OG  SER A 588     151.253 154.835 152.744  1.00 49.06      6    O  
ATOM   4885  HG  SER A 588     152.170 155.082 152.746  1.00  0.00      6    H  
ATOM   4886  N   GLY A 589     147.521 155.165 149.894  1.00 50.75      6    N  
ATOM   4887  HN  GLY A 589     147.285 154.220 150.195  1.00  0.00      6    H  
ATOM   4888  CA  GLY A 589     146.973 155.656 148.643  1.00 50.75      6    C  
ATOM   4889  C   GLY A 589     146.099 156.890 148.721  1.00 50.75      6    C  
ATOM   4890  O   GLY A 589     146.299 157.827 147.948  1.00 50.75      6    O  
ATOM   4891  N   VAL A 590     145.120 156.907 149.627  1.00 50.31      6    N  
ATOM   4892  HN  VAL A 590     144.916 156.070 150.172  1.00  0.00      6    H  
ATOM   4893  CA  VAL A 590     144.340 158.125 149.839  1.00 50.31      6    C  
ATOM   4894  C   VAL A 590     145.207 159.205 150.465  1.00 50.31      6    C  
ATOM   4895  O   VAL A 590     145.168 160.370 150.058  1.00 50.31      6    O  
ATOM   4896  CB  VAL A 590     143.095 157.827 150.694  1.00 50.31      6    C  
ATOM   4897  CG1 VAL A 590     142.480 159.109 151.201  1.00 50.31      6    C  
ATOM   4898  CG2 VAL A 590     142.080 157.082 149.866  1.00 50.31      6    C  
ATOM   4899  N   LYS A 591     146.019 158.835 151.451  1.00 49.68      6    N  
ATOM   4900  HN  LYS A 591     146.036 157.859 151.748  1.00  0.00      6    H  
ATOM   4901  CA  LYS A 591     146.883 159.799 152.112  1.00 49.68      6    C  
ATOM   4902  C   LYS A 591     148.056 160.223 151.246  1.00 49.68      6    C  
ATOM   4903  O   LYS A 591     148.818 161.104 151.653  1.00 49.68      6    O  
ATOM   4904  CB  LYS A 591     147.369 159.219 153.433  1.00 49.68      6    C  
ATOM   4905  CG  LYS A 591     146.228 158.678 154.260  1.00 49.68      6    C  
ATOM   4906  CD  LYS A 591     146.688 158.148 155.594  1.00 49.68      6    C  
ATOM   4907  CE  LYS A 591     145.517 157.571 156.361  1.00 49.68      6    C  
ATOM   4908  NZ  LYS A 591     144.725 156.625 155.524  1.00 49.68      6    N  
ATOM   4909  HZ1 LYS A 591     143.936 156.236 156.041  1.00  0.00      6    H  
ATOM   4910  HZ2 LYS A 591     145.314 155.889 155.135  1.00  0.00      6    H  
ATOM   4911  HZ3 LYS A 591     144.421 157.062 154.654  1.00  0.00      6    H  
ATOM   4912  N   HIS A 592     148.246 159.592 150.091  1.00 48.97      6    N  
ATOM   4913  HN  HIS A 592     147.785 158.699 149.917  1.00  0.00      6    H  
ATOM   4914  CA  HIS A 592     149.110 160.173 149.076  1.00 48.97      6    C  
ATOM   4915  C   HIS A 592     148.399 161.282 148.315  1.00 48.97      6    C  
ATOM   4916  O   HIS A 592     149.054 162.196 147.811  1.00 48.97      6    O  
ATOM   4917  CB  HIS A 592     149.589 159.091 148.113  1.00 48.97      6    C  
ATOM   4918  CG  HIS A 592     150.702 158.249 148.654  1.00 48.97      6    C  
ATOM   4919  CD2 HIS A 592     151.431 158.358 149.788  1.00 48.97      6    C  
ATOM   4920  ND1 HIS A 592     151.181 157.136 147.998  1.00 48.97      6    N  
ATOM   4921  HD1 HIS A 592     150.833 156.782 147.107  1.00  0.00      6    H  
ATOM   4922  CE1 HIS A 592     152.160 156.600 148.702  1.00 48.97      6    C  
ATOM   4923  NE2 HIS A 592     152.333 157.323 149.792  1.00 48.97      6    N  
ATOM   4924  HE2 HIS A 592     153.025 157.142 150.520  1.00  0.00      6    H  
ATOM   4925  N   ALA A 593     147.069 161.227 148.236  1.00 51.78      6    N  
ATOM   4926  HN  ALA A 593     146.588 160.448 148.686  1.00  0.00      6    H  
ATOM   4927  CA  ALA A 593     146.268 162.226 147.538  1.00 51.78      6    C  
ATOM   4928  C   ALA A 593     145.797 163.345 148.451  1.00 51.78      6    C  
ATOM   4929  O   ALA A 593     145.025 164.202 148.011  1.00 51.78      6    O  
ATOM   4930  CB  ALA A 593     145.055 161.574 146.874  1.00 51.78      6    C  
ATOM   4931  N   THR A 594     146.216 163.338 149.715  1.00 51.39      6    N  
ATOM   4932  HN  THR A 594     146.772 162.548 150.043  1.00  0.00      6    H  
ATOM   4933  CA  THR A 594     145.912 164.413 150.646  1.00 51.39      6    C  
ATOM   4934  C   THR A 594     147.186 164.994 151.256  1.00 51.39      6    C  
ATOM   4935  O   THR A 594     147.110 165.765 152.215  1.00 51.39      6    O  
ATOM   4936  CB  THR A 594     144.956 163.909 151.746  1.00 51.39      6    C  
ATOM   4937  CG2 THR A 594     144.211 165.053 152.404  1.00 51.39      6    C
[truncated: 1,515,352 more chars]
