# Supplementary material for: Revealing the association between East Asian oral microbiome and colorectal cancer through Mendelian randomization and multi-omics analysis
Source: Front Cell Infect Microbiol. 2024 Sep 17;14:1452392. doi: 10.3389/fcimb.2024.1452392 (PMC11443854; doi:10.3389/fcimb.2024.1452392)
Supplement: Supplementary file 5 [file Table1.xlsx]

## Sheet: Supplementary Tables Directory
Supplementary Tables Directory
1. Supplementary Table 1: All Filtered Instrumental Variables
2. Supplementary Table 2: All Mendelian Randomization (MR) Results
3. Supplementary Table 3: Heterogeneity Results of Positive MR Findings (Cochran’s Q Test)
4. Supplementary Table 4: Horizontal Pleiotropy Analysis (MR-Egger Regression Intercepts)
5. Supplementary Table 5: MR-PRESSO Results
6. Supplementary Table 6: Leave-One-Out Analysis Data
7. Supplementary Table 7: Steiger Directionality Test Results
8. Supplementary Table 8: SNP Annotation Results
9. Supplementary Table 9: Gene Enrichment Results

## Sheet: Supplementary Table 1
Supplementary Table 1:All Filtered Instrumental Variables
SNP	chr	pos	effect_allele	other_allele	beta	se	eaf	pval	samplesize	id	F_pow_beta_se	Kingdom	Phylum	Class	Order	Family	Genus	Species	Taxa	Sample type
rs10084238	2	25458379	A	G	-0.1044	0.02218	0.2603	2.72e-06	1904	saliva-pheno.1	22.1553	Bacteria	Firmicutes	Clostridia	4C28d-15	CAG-917	unclassified_mgs_1683	NA	g__mgs_1683	Saliva
rs1072699	7	104311265	C	T	0.0997	0.02223	0.1922	7.74e-06	1904	saliva-pheno.1	20.1146	Bacteria	Firmicutes	Clostridia	4C28d-15	CAG-917	unclassified_mgs_1683	NA	g__mgs_1683	Saliva
rs10745762	12	96811378	T	C	-0.101	0.02221	0.3449	5.79e-06	1904	saliva-pheno.1	20.6798	Bacteria	Firmicutes	Clostridia	4C28d-15	CAG-917	unclassified_mgs_1683	NA	g__mgs_1683	Saliva
rs117685759	6	67070510	T	A	0.1011	0.0223	0.06554	6.1e-06	1904	saliva-pheno.1	20.5538	Bacteria	Firmicutes	Clostridia	4C28d-15	CAG-917	unclassified_mgs_1683	NA	g__mgs_1683	Saliva
rs13231511	7	80715767	T	C	0.09945	0.02222	0.1843	8.08e-06	1904	saliva-pheno.1	20.0319	Bacteria	Firmicutes	Clostridia	4C28d-15	CAG-917	unclassified_mgs_1683	NA	g__mgs_1683	Saliva
rs1371842	3	29702651	C	G	-0.1006	0.02222	0.1295	6.39e-06	1904	saliva-pheno.1	20.4978	Bacteria	Firmicutes	Clostridia	4C28d-15	CAG-917	unclassified_mgs_1683	NA	g__mgs_1683	Saliva
rs1513599	1	227363765	A	G	-0.1109	0.02217	0.3624	6.19e-07	1904	saliva-pheno.1	25.0226	Bacteria	Firmicutes	Clostridia	4C28d-15	CAG-917	unclassified_mgs_1683	NA	g__mgs_1683	Saliva
rs30632	5	14294390	G	A	-0.1013	0.02223	0.4402	5.57e-06	1904	saliva-pheno.1	20.7654	Bacteria	Firmicutes	Clostridia	4C28d-15	CAG-917	unclassified_mgs_1683	NA	g__mgs_1683	Saliva
rs6924285	6	49524922	A	G	0.1064	0.02236	0.3945	2.11e-06	1904	saliva-pheno.1	22.6433	Bacteria	Firmicutes	Clostridia	4C28d-15	CAG-917	unclassified_mgs_1683	NA	g__mgs_1683	Saliva
rs74301050	7	106374986	G	C	0.09938	0.02223	0.08773	8.26e-06	1904	saliva-pheno.1	19.9857	Bacteria	Firmicutes	Clostridia	4C28d-15	CAG-917	unclassified_mgs_1683	NA	g__mgs_1683	Saliva
rs77150958	7	47756637	C	A	0.1002	0.02216	0.0752	6.59e-06	1904	saliva-pheno.1	20.4454	Bacteria	Firmicutes	Clostridia	4C28d-15	CAG-917	unclassified_mgs_1683	NA	g__mgs_1683	Saliva
rs77680845	16	61100551	A	G	0.09998	0.02219	0.08329	7e-06	1904	saliva-pheno.1	20.3007	Bacteria	Firmicutes	Clostridia	4C28d-15	CAG-917	unclassified_mgs_1683	NA	g__mgs_1683	Saliva
rs79418524	2	172447123	C	T	0.1082	0.02221	0.04282	1.19e-06	1904	saliva-pheno.1	23.7333	Bacteria	Firmicutes	Clostridia	4C28d-15	CAG-917	unclassified_mgs_1683	NA	g__mgs_1683	Saliva
rs10812334	9	26012562	T	A	0.1156	0.02303	0.3352	5.72e-07	1895	saliva-pheno.100	25.1958	Bacteria	Proteobacteria	Gammaproteobacteria	Enterobacterales	Pasteurellaceae	Aggregatibacter	Aggregatibacter_kilianii_B_mgs_362	s__Aggregatibacter_kilianii_B_mgs_362	Saliva
rs111351414	2	228689760	T	C	0.1127	0.02284	0.01697	8.73e-07	1895	saliva-pheno.100	24.3476	Bacteria	Proteobacteria	Gammaproteobacteria	Enterobacterales	Pasteurellaceae	Aggregatibacter	Aggregatibacter_kilianii_B_mgs_362	s__Aggregatibacter_kilianii_B_mgs_362	Saliva
rs11839095	13	30186339	T	G	0.1075	0.02279	0.04595	2.56e-06	1895	saliva-pheno.100	22.2499	Bacteria	Proteobacteria	Gammaproteobacteria	Enterobacterales	Pasteurellaceae	Aggregatibacter	Aggregatibacter_kilianii_B_mgs_362	s__Aggregatibacter_kilianii_B_mgs_362	Saliva
rs1233076	5	154109263	T	A	0.1243	0.02271	0.02454	4.99e-08	1895	saliva-pheno.100	29.9577	Bacteria	Proteobacteria	Gammaproteobacteria	Enterobacterales	Pasteurellaceae	Aggregatibacter	Aggregatibacter_kilianii_B_mgs_362	s__Aggregatibacter_kilianii_B_mgs_362	Saliva
rs12658738	5	63098804	T	C	-0.1044	0.02276	0.3368	4.76e-06	1895	saliva-pheno.100	21.0405	Bacteria	Proteobacteria	Gammaproteobacteria	Enterobacterales	Pasteurellaceae	Aggregatibacter	Aggregatibacter_kilianii_B_mgs_362	s__Aggregatibacter_kilianii_B_mgs_362	Saliva
rs142466640	9	97067443	A	G	-0.1111	0.02278	0.06319	1.16e-06	1895	saliva-pheno.100	23.786	Bacteria	Proteobacteria	Gammaproteobacteria	Enterobacterales	Pasteurellaceae	Aggregatibacter	Aggregatibacter_kilianii_B_mgs_362	s__Aggregatibacter_kilianii_B_mgs_362	Saliva
rs143721127	22	19927188	C	G	0.1024	0.02274	0.09739	7.18e-06	1895	saliva-pheno.100	20.2777	Bacteria	Proteobacteria	Gammaproteobacteria	Enterobacterales	Pasteurellaceae	Aggregatibacter	Aggregatibacter_kilianii_B_mgs_362	s__Aggregatibacter_kilianii_B_mgs_362	Saliva
rs144822948	2	205542697	T	A	0.1007	0.02274	0.02089	9.98e-06	1895	saliva-pheno.100	19.61	Bacteria	Proteobacteria	Gammaproteobacteria	Enterobacterales	Pasteurellaceae	Aggregatibacter	Aggregatibacter_kilianii_B_mgs_362	s__Aggregatibacter_kilianii_B_mgs_362	Saliva
rs1564894	4	96519106	C	G	0.1065	0.0228	0.2433	3.18e-06	1895	saliva-pheno.100	21.8187	Bacteria	Proteobacteria	Gammaproteobacteria	Enterobacterales	Pasteurellaceae	Aggregatibacter	Aggregatibacter_kilianii_B_mgs_362	s__Aggregatibacter_kilianii_B_mgs_362	Saliva
rs17513723	4	40803979	G	T	0.1057	0.02277	0.01854	3.67e-06	1895	saliva-pheno.100	21.5488	Bacteria	Proteobacteria	Gammaproteobacteria	Enterobacterales	Pasteurellaceae	Aggregatibacter	Aggregatibacter_kilianii_B_mgs_362	s__Aggregatibacter_kilianii_B_mgs_362	Saliva
rs17829699	18	66964334	T	C	0.118	0.02274	0.02089	2.34e-07	1895	saliva-pheno.100	26.9267	Bacteria	Proteobacteria	Gammaproteobacteria	Enterobacterales	Pasteurellaceae	Aggregatibacter	Aggregatibacter_kilianii_B_mgs_362	s__Aggregatibacter_kilianii_B_mgs_362	Saliva
rs2938230	8	30081795	C	T	0.1011	0.02274	0.2162	9.21e-06	1895	saliva-pheno.100	19.7661	Bacteria	Proteobacteria	Gammaproteobacteria	Enterobacterales	Pasteurellaceae	Aggregatibacter	Aggregatibacter_kilianii_B_mgs_362	s__Aggregatibacter_kilianii_B_mgs_362	Saliva
rs4419330	22	36658855	C	T	0.1137	0.02276	0.04726	6.46e-07	1895	saliva-pheno.100	24.9561	Bacteria	Proteobacteria	Gammaproteobacteria	Enterobacterales	Pasteurellaceae	Aggregatibacter	Aggregatibacter_kilianii_B_mgs_362	s__Aggregatibacter_kilianii_B_mgs_362	Saliva
rs7222692	17	71970321	C	T	0.1013	0.02275	0.4533	8.93e-06	1895	saliva-pheno.100	19.827	Bacteria	Proteobacteria	Gammaproteobacteria	Enterobacterales	Pasteurellaceae	Aggregatibacter	Aggregatibacter_kilianii_B_mgs_362	s__Aggregatibacter_kilianii_B_mgs_362	Saliva
rs743807	22	43570919	G	A	-0.1112	0.02272	0.2449	1.07e-06	1895	saliva-pheno.100	23.9548	Bacteria	Proteobacteria	Gammaproteobacteria	Enterobacterales	Pasteurellaceae	Aggregatibacter	Aggregatibacter_kilianii_B_mgs_362	s__Aggregatibacter_kilianii_B_mgs_362	Saliva
rs75380699	14	31431929	T	G	-0.105	0.02272	0.005483	4.07e-06	1895	saliva-pheno.100	21.3581	Bacteria	Proteobacteria	Gammaproteobacteria	Enterobacterales	Pasteurellaceae	Aggregatibacter	Aggregatibacter_kilianii_B_mgs_362	s__Aggregatibacter_kilianii_B_mgs_362	Saliva
rs7592664	2	107562146	G	A	-0.1038	0.02284	0.4303	5.84e-06	1895	saliva-pheno.100	20.6539	Bacteria	Proteobacteria	Gammaproteobacteria	Enterobacterales	Pasteurellaceae	Aggregatibacter	Aggregatibacter_kilianii_B_mgs_362	s__Aggregatibacter_kilianii_B_mgs_362	Saliva
rs78358361	3	160703213	A	G	-0.1094	0.0228	0.02193	1.72e-06	1895	saliva-pheno.100	23.0232	Bacteria	Proteobacteria	Gammaproteobacteria	Enterobacterales	Pasteurellaceae	Aggregatibacter	Aggregatibacter_kilianii_B_mgs_362	s__Aggregatibacter_kilianii_B_mgs_362	Saliva
rs78480389	19	35475833	G	A	0.1011	0.02276	0.223	9.36e-06	1895	saliva-pheno.100	19.7314	Bacteria	Proteobacteria	Gammaproteobacteria	Enterobacterales	Pasteurellaceae	Aggregatibacter	Aggregatibacter_kilianii_B_mgs_362	s__Aggregatibacter_kilianii_B_mgs_362	Saliva
rs7859246	9	9154881	A	G	0.1016	0.02275	0.3551	8.47e-06	1895	saliva-pheno.100	19.9446	Bacteria	Proteobacteria	Gammaproteobacteria	Enterobacterales	Pasteurellaceae	Aggregatibacter	Aggregatibacter_kilianii_B_mgs_362	s__Aggregatibacter_kilianii_B_mgs_362	Saliva
rs78943922	3	55327801	T	A	0.1031	0.02277	0.04334	6.29e-06	1895	saliva-pheno.100	20.5018	Bacteria	Proteobacteria	Gammaproteobacteria	Enterobacterales	Pasteurellaceae	Aggregatibacter	Aggregatibacter_kilianii_B_mgs_362	s__Aggregatibacter_kilianii_B_mgs_362	Saliva
rs80295263	1	206195970	G	A	0.1054	0.02276	0.03394	3.93e-06	1895	saliva-pheno.100	21.4455	Bacteria	Proteobacteria	Gammaproteobacteria	Enterobacterales	Pasteurellaceae	Aggregatibacter	Aggregatibacter_kilianii_B_mgs_362	s__Aggregatibacter_kilianii_B_mgs_362	Saliva
rs11121824	1	11822734	A	G	0.09951	0.02225	0.2551	8.17e-06	1898	saliva-pheno.1000	20.002	Bacteria	Firmicutes	Bacilli	Lactobacillales	Streptococcaceae	Streptococcus	Streptococcus_infantis_I_mgs_1798	s__Streptococcus_infantis_I_mgs_1798	Saliva
rs11746975	5	82087711	T	C	0.104	0.02221	0.4893	3.05e-06	1898	saliva-pheno.1000	21.9265	Bacteria	Firmicutes	Bacilli	Lactobacillales	Streptococcaceae	Streptococcus	Streptococcus_infantis_I_mgs_1798	s__Streptococcus_infantis_I_mgs_1798	Saliva
rs13336675	16	49530496	G	A	0.09995	0.02225	0.2399	7.45e-06	1898	saliva-pheno.1000	20.1793	Bacteria	Firmicutes	Bacilli	Lactobacillales	Streptococcaceae	Streptococcus	Streptococcus_infantis_I_mgs_1798	s__Streptococcus_infantis_I_mgs_1798	Saliva
rs138162852	18	67299149	A	C	0.1022	0.02231	0.02872	4.9e-06	1898	saliva-pheno.1000	20.9847	Bacteria	Firmicutes	Bacilli	Lactobacillales	Streptococcaceae	Streptococcus	Streptococcus_infantis_I_mgs_1798	s__Streptococcus_infantis_I_mgs_1798	Saliva
rs141427672	17	32193808	A	T	0.1044	0.0223	0.02559	3.01e-06	1898	saliva-pheno.1000	21.9175	Bacteria	Firmicutes	Bacilli	Lactobacillales	Streptococcaceae	Streptococcus	Streptococcus_infantis_I_mgs_1798	s__Streptococcus_infantis_I_mgs_1798	Saliva
rs142979229	11	120895182	C	G	-0.1092	0.02223	0.0175	9.91e-07	1897	saliva-pheno.1000	24.1305	Bacteria	Firmicutes	Bacilli	Lactobacillales	Streptococcaceae	Streptococcus	Streptococcus_infantis_I_mgs_1798	s__Streptococcus_infantis_I_mgs_1798	Saliva
rs148143465	14	34462432	T	C	0.1098	0.0223	0.006789	9.33e-07	1898	saliva-pheno.1000	24.2435	Bacteria	Firmicutes	Bacilli	Lactobacillales	Streptococcaceae	Streptococcus	Streptococcus_infantis_I_mgs_1798	s__Streptococcus_infantis_I_mgs_1798	Saliva
rs149039197	1	247517396	A	G	-0.1014	0.02228	0.01723	5.61e-06	1898	saliva-pheno.1000	20.7131	Bacteria	Firmicutes	Bacilli	Lactobacillales	Streptococcaceae	Streptococcus	Streptococcus_infantis_I_mgs_1798	s__Streptococcus_infantis_I_mgs_1798	Saliva
rs1820606	12	11509388	G	A	-0.09915	0.02234	0.1149	9.62e-06	1898	saliva-pheno.1000	19.6979	Bacteria	Firmicutes	Bacilli	Lactobacillales	Streptococcaceae	Streptococcus	Streptococcus_infantis_I_mgs_1798	s__Streptococcus_infantis_I_mgs_1798	Saliva
rs193297318	17	76944640	G	A	0.1023	0.02232	0.02533	4.89e-06	1898	saliva-pheno.1000	21.0069	Bacteria	Firmicutes	Bacilli	Lactobacillales	Streptococcaceae	Streptococcus	Streptococcus_infantis_I_mgs_1798	s__Streptococcus_infantis_I_mgs_1798	Saliva
rs2367069	10	24913685	T	C	0.1005	0.02227	0.4013	6.83e-06	1898	saliva-pheno.1000	20.3653	Bacteria	Firmicutes	Bacilli	Lactobacillales	Streptococcaceae	Streptococcus	Streptococcus_infantis_I_mgs_1798	s__Streptococcus_infantis_I_mgs_1798	Saliva
rs35102815	15	70011197	A	T	0.0989	0.02231	0.1708	9.83e-06	1898	saliva-pheno.1000	19.6514	Bacteria	Firmicutes	Bacilli	Lactobacillales	Streptococcaceae	Streptococcus	Streptococcus_infantis_I_mgs_1798	s__Streptococcus_infantis_I_mgs_1798	Saliva
rs4075329	18	74465936	A	G	-0.1076	0.02225	0.2822	1.43e-06	1898	saliva-pheno.1000	23.3865	Bacteria	Firmicutes	Bacilli	Lactobacillales	Streptococcaceae	Streptococcus	Streptococcus_infantis_I_mgs_1798	s__Streptococcus_infantis_I_mgs_1798	Saliva
rs4297979	22	31852425	C	G	-0.1083	0.02223	0.3243	1.21e-06	1898	saliva-pheno.1000	23.7344	Bacteria	Firmicutes	Bacilli	Lactobacillales	Streptococcaceae	Streptococcus	Streptococcus_infantis_I_mgs_1798	s__Streptococcus_infantis_I_mgs_1798	Saliva
rs4882727	12	128734516	A	G	0.09881	0.02225	0.1154	9.45e-06	1898	saliva-pheno.1000	19.7216	Bacteria	Firmicutes	Bacilli	Lactobacillales	Streptococcaceae	Streptococcus	Streptococcus_infantis_I_mgs_1798	s__Streptococcus_infantis_I_mgs_1798	Saliva
rs59779864	1	84450646	C	T	0.1	0.02225	0.06971	7.39e-06	1898	saliva-pheno.1000	20.1995	Bacteria	Firmicutes	Bacilli	Lactobacillales	Streptococcaceae	Streptococcus	Streptococcus_infantis_I_mgs_1798	s__Streptococcus_infantis_I_mgs_1798	Saliva
rs73547069	19	41669139	G	A	0.124	0.02225	0.3	2.84e-08	1898	saliva-pheno.1000	31.0587	Bacteria	Firmicutes	Bacilli	Lactobacillales	Streptococcaceae	Streptococcus	Streptococcus_infantis_I_mgs_1798	s__Streptococcus_infantis_I_mgs_1798	Saliva
rs74522018	14	87175678	C	T	-0.1041	0.02228	0.02689	3.23e-06	1898	saliva-pheno.1000	21.8309	Bacteria	Firmicutes	Bacilli	Lactobacillales	Streptococcaceae	Streptococcus	Streptococcus_infantis_I_mgs_1798	s__Streptococcus_infantis_I_mgs_1798	Saliva
rs7596821	2	75822554	C	T	0.1126	0.02239	0.1846	5.4e-07	1898	saliva-pheno.1000	25.2912	Bacteria	Firmicutes	Bacilli	Lactobacillales	Streptococcaceae	Streptococcus	Streptococcus_infantis_I_mgs_1798	s__Streptococcus_infantis_I_mgs_1798	Saliva
rs7763415	6	167159163	A	G	0.105	0.02221	0.183	2.46e-06	1898	saliva-pheno.1000	22.3502	Bacteria	Firmicutes	Bacilli	Lactobacillales	Streptococcaceae	Streptococcus	Streptococcus_infantis_I_mgs_1798	s__Streptococcus_infantis_I_mgs_1798	Saliva
rs9477349	6	17202387	G	A	-0.1002	0.0223	0.1376	7.34e-06	1898	saliva-pheno.1000	20.1895	Bacteria	Firmicutes	Bacilli	Lactobacillales	Streptococcaceae	Streptococcus	Streptococcus_infantis_I_mgs_1798	s__Streptococcus_infantis_I_mgs_1798	Saliva
rs117096757	14	47156305	A	G	0.1033	0.02262	0.01828	5.27e-06	1896	saliva-pheno.1005	20.8553	Bacteria	Proteobacteria	Gammaproteobacteria	Enterobacterales	Pasteurellaceae	Aggregatibacter	Aggregatibacter_sp000466335_mgs_3409	s__Aggregatibacter_sp000466335_mgs_3409	Saliva
rs117634935	4	57913374	T	C	0.1036	0.02262	0.1078	4.93e-06	1896	saliva-pheno.1005	20.9766	Bacteria	Proteobacteria	Gammaproteobacteria	Enterobacterales	Pasteurellaceae	Aggregatibacter	Aggregatibacter_sp000466335_mgs_3409	s__Aggregatibacter_sp000466335_mgs_3409	Saliva
rs117800812	10	21306044	A	G	0.1037	0.0227	0.01097	5.28e-06	1896	saliva-pheno.1005	20.8692	Bacteria	Proteobacteria	Gammaproteobacteria	Enterobacterales	Pasteurellaceae	Aggregatibacter	Aggregatibacter_sp000466335_mgs_3409	s__Aggregatibacter_sp000466335_mgs_3409	Saliva
rs12915618	15	46279419	T	C	-0.1057	0.02267	0.09399	3.36e-06	1896	saliva-pheno.1005	21.7394	Bacteria	Proteobacteria	Gammaproteobacteria	Enterobacterales	Pasteurellaceae	Aggregatibacter	Aggregatibacter_sp000466335_mgs_3409	s__Aggregatibacter_sp000466335_mgs_3409	Saliva
rs12966015	18	57617684	T	C	-0.1015	0.02261	0.2295	7.53e-06	1896	saliva-pheno.1005	20.1526	Bacteria	Proteobacteria	Gammaproteobacteria	Enterobacterales	Pasteurellaceae	Aggregatibacter	Aggregatibacter_sp000466335_mgs_3409	s__Aggregatibacter_sp000466335_mgs_3409	Saliva
rs138997551	6	69239216	G	A	-0.1016	0.02262	0.0141	7.49e-06	1896	saliva-pheno.1005	20.1745	Bacteria	Proteobacteria	Gammaproteobacteria	Enterobacterales	Pasteurellaceae	Aggregatibacter	Aggregatibacter_sp000466335_mgs_3409	s__Aggregatibacter_sp000466335_mgs_3409	Saliva
rs141640833	9	122986666	C	G	0.1006	0.02267	0.01149	9.62e-06	1896	saliva-pheno.1005	19.6921	Bacteria	Proteobacteria	Gammaproteobacteria	Enterobacterales	Pasteurellaceae	Aggregatibacter	Aggregatibacter_sp000466335_mgs_3409	s__Aggregatibacter_sp000466335_mgs_3409	Saliva
rs148772618	22	47607956	A	G	0.1015	0.0226	0.02272	7.58e-06	1896	saliva-pheno.1005	20.1704	Bacteria	Proteobacteria	Gammaproteobacteria	Enterobacterales	Pasteurellaceae	Aggregatibacter	Aggregatibacter_sp000466335_mgs_3409	s__Aggregatibacter_sp000466335_mgs_3409	Saliva
rs2041960	14	77413244	A	C	-0.1068	0.02276	0.03943	2.91e-06	1896	saliva-pheno.1005	22.019	Bacteria	Proteobacteria	Gammaproteobacteria	Enterobacterales	Pasteurellaceae	Aggregatibacter	Aggregatibacter_sp000466335_mgs_3409	s__Aggregatibacter_sp000466335_mgs_3409	Saliva
rs2048959	3	64978986	C	T	0.1077	0.02268	0.2337	2.2e-06	1896	saliva-pheno.1005	22.5499	Bacteria	Proteobacteria	Gammaproteobacteria	Enterobacterales	Pasteurellaceae	Aggregatibacter	Aggregatibacter_sp000466335_mgs_3409	s__Aggregatibacter_sp000466335_mgs_3409	Saliva
rs2303227	16	58287759	A	G	-0.1033	0.02264	0.03368	5.43e-06	1896	saliva-pheno.1005	20.8184	Bacteria	Proteobacteria	Gammaproteobacteria	Enterobacterales	Pasteurellaceae	Aggregatibacter	Aggregatibacter_sp000466335_mgs_3409	s__Aggregatibacter_sp000466335_mgs_3409	Saliva
rs62136909	19	47064068	A	C	0.1016	0.02268	0.2198	8.01e-06	1896	saliva-pheno.1005	20.0679	Bacteria	Proteobacteria	Gammaproteobacteria	Enterobacterales	Pasteurellaceae	Aggregatibacter	Aggregatibacter_sp000466335_mgs_3409	s__Aggregatibacter_sp000466335_mgs_3409	Saliva
rs72996710	19	20758479	G	T	-0.1031	0.02262	0.09739	5.5e-06	1896	saliva-pheno.1005	20.7746	Bacteria	Proteobacteria	Gammaproteobacteria	Enterobacterales	Pasteurellaceae	Aggregatibacter	Aggregatibacter_sp000466335_mgs_3409	s__Aggregatibacter_sp000466335_mgs_3409	Saliva
rs79078272	5	115050567	C	T	0.1051	0.02265	0.04413	3.7e-06	1896	saliva-pheno.1005	21.5312	Bacteria	Proteobacteria	Gammaproteobacteria	Enterobacterales	Pasteurellaceae	Aggregatibacter	Aggregatibacter_sp000466335_mgs_3409	s__Aggregatibacter_sp000466335_mgs_3409	Saliva
rs9362988	6	93314752	C	T	-0.107	0.02279	0.4844	2.84e-06	1870	saliva-pheno.1005	22.0434	Bacteria	Proteobacteria	Gammaproteobacteria	Enterobacterales	Pasteurellaceae	Aggregatibacter	Aggregatibacter_sp000466335_mgs_3409	s__Aggregatibacter_sp000466335_mgs_3409	Saliva
rs10200142	2	165477836	A	G	-0.1163	0.0228	0.03412	3.77e-07	1882	saliva-pheno.1012	26.0189	Bacteria	Fusobacteriota	Fusobacteriia	Fusobacteriales	Fusobacteriaceae	Fusobacterium	unclassified_mgs_1681	s__mgs_1681	Saliva
rs10255103	7	15374610	T	A	0.1081	0.02272	0.07102	2.09e-06	1892	saliva-pheno.1012	22.6378	Bacteria	Fusobacteriota	Fusobacteriia	Fusobacteriales	Fusobacteriaceae	Fusobacterium	unclassified_mgs_1681	s__mgs_1681	Saliva
rs1037182	9	114707908	C	T	0.1151	0.02277	0.1932	4.77e-07	1892	saliva-pheno.1012	25.552	Bacteria	Fusobacteriota	Fusobacteriia	Fusobacteriales	Fusobacteriaceae	Fusobacterium	unclassified_mgs_1681	s__mgs_1681	Saliva
rs11265454	1	160614755	A	G	-0.1017	0.0227	0.33	7.98e-06	1892	saliva-pheno.1012	20.072	Bacteria	Fusobacteriota	Fusobacteriia	Fusobacteriales	Fusobacteriaceae	Fusobacterium	unclassified_mgs_1681	s__mgs_1681	Saliva
rs112714079	4	116861815	T	C	-0.1112	0.02278	0.2828	1.15e-06	1892	saliva-pheno.1012	23.8288	Bacteria	Fusobacteriota	Fusobacteriia	Fusobacteriales	Fusobacteriaceae	Fusobacterium	unclassified_mgs_1681	s__mgs_1681	Saliva
rs117942303	15	90391428	A	G	-0.106	0.02278	0.01802	3.51e-06	1892	saliva-pheno.1012	21.6523	Bacteria	Fusobacteriota	Fusobacteriia	Fusobacteriales	Fusobacteriaceae	Fusobacterium	unclassified_mgs_1681	s__mgs_1681	Saliva
rs12875958	13	108670023	G	A	0.1101	0.02269	0.4744	1.33e-06	1892	saliva-pheno.1012	23.5454	Bacteria	Fusobacteriota	Fusobacteriia	Fusobacteriales	Fusobacteriaceae	Fusobacterium	unclassified_mgs_1681	s__mgs_1681	Saliva
rs137893839	5	178500550	A	T	0.1009	0.02275	0.02272	9.75e-06	1892	saliva-pheno.1012	19.6707	Bacteria	Fusobacteriota	Fusobacteriia	Fusobacteriales	Fusobacteriaceae	Fusobacterium	unclassified_mgs_1681	s__mgs_1681	Saliva
rs142849677	16	75938845	T	C	-0.1042	0.02268	0.01514	4.6e-06	1892	saliva-pheno.1012	21.1081	Bacteria	Fusobacteriota	Fusobacteriia	Fusobacteriales	Fusobacteriaceae	Fusobacterium	unclassified_mgs_1681	s__mgs_1681	Saliva
rs145925175	18	40625208	T	C	-0.1007	0.02271	0.007833	9.8e-06	1892	saliva-pheno.1012	19.6619	Bacteria	Fusobacteriota	Fusobacteriia	Fusobacteriales	Fusobacteriaceae	Fusobacterium	unclassified_mgs_1681	s__mgs_1681	Saliva
rs148586594	14	89302524	A	G	-0.1048	0.02268	0.01201	4.1e-06	1892	saliva-pheno.1012	21.3519	Bacteria	Fusobacteriota	Fusobacteriia	Fusobacteriales	Fusobacteriaceae	Fusobacterium	unclassified_mgs_1681	s__mgs_1681	Saliva
rs17015107	3	77294766	G	A	0.1069	0.02268	0.01775	2.59e-06	1892	saliva-pheno.1012	22.2162	Bacteria	Fusobacteriota	Fusobacteriia	Fusobacteriales	Fusobacteriaceae	Fusobacterium	unclassified_mgs_1681	s__mgs_1681	Saliva
rs17072974	13	22453926	T	C	-0.1017	0.0227	0.2413	7.9e-06	1892	saliva-pheno.1012	20.072	Bacteria	Fusobacteriota	Fusobacteriia	Fusobacteriales	Fusobacteriaceae	Fusobacterium	unclassified_mgs_1681	s__mgs_1681	Saliva
rs17452616	2	115822755	C	T	0.104	0.02278	0.3846	5.34e-06	1892	saliva-pheno.1012	20.843	Bacteria	Fusobacteriota	Fusobacteriia	Fusobacteriales	Fusobacteriaceae	Fusobacterium	unclassified_mgs_1681	s__mgs_1681	Saliva
rs34374145	17	33041024	G	T	-0.121	0.02268	0.1796	1.08e-07	1892	saliva-pheno.1012	28.4633	Bacteria	Fusobacteriota	Fusobacteriia	Fusobacteriales	Fusobacteriaceae	Fusobacterium	unclassified_mgs_1681	s__mgs_1681	Saliva
rs3789579	1	50996923	C	G	0.1014	0.02277	0.009922	9.01e-06	1892	saliva-pheno.1012	19.8312	Bacteria	Fusobacteriota	Fusobacteriia	Fusobacteriales	Fusobacteriaceae	Fusobacterium	unclassified_mgs_1681	s__mgs_1681	Saliva
rs56185224	4	82891819	A	G	-0.1027	0.02269	0.03525	6.36e-06	1892	saliva-pheno.1012	20.4867	Bacteria	Fusobacteriota	Fusobacteriia	Fusobacteriales	Fusobacteriaceae	Fusobacterium	unclassified_mgs_1681	s__mgs_1681	Saliva
rs58866924	13	110647085	G	A	0.1116	0.02278	0.1728	1.04e-06	1892	saliva-pheno.1012	24.0005	Bacteria	Fusobacteriota	Fusobacteriia	Fusobacteriales	Fusobacteriaceae	Fusobacterium	unclassified_mgs_1681	s__mgs_1681	Saliva
rs59966827	18	56670237	G	T	0.1058	0.02272	0.3313	3.47e-06	1892	saliva-pheno.1012	21.6848	Bacteria	Fusobacteriota	Fusobacteriia	Fusobacteriales	Fusobacteriaceae	Fusobacterium	unclassified_mgs_1681	s__mgs_1681	Saliva
rs73135147	5	91495732	G	T	-0.1215	0.02266	0.04021	9.27e-08	1892	saliva-pheno.1012	28.7497	Bacteria	Fusobacteriota	Fusobacteriia	Fusobacteriales	Fusobacteriaceae	Fusobacterium	unclassified_mgs_1681	s__mgs_1681	Saliva
rs74452468	13	47443803	C	T	-0.1052	0.02273	0.1018	3.94e-06	1892	saliva-pheno.1012	21.4206	Bacteria	Fusobacteriota	Fusobacteriia	Fusobacteriales	Fusobacteriaceae	Fusobacterium	unclassified_mgs_1681	s__mgs_1681	Saliva
rs7646538	3	19958023	C	A	0.1018	0.02285	0.1475	8.84e-06	1892	saliva-pheno.1012	19.8483	Bacteria	Fusobacteriota	Fusobacteriia	Fusobacteriales	Fusobacteriaceae	Fusobacterium	unclassified_mgs_1681	s__mgs_1681	Saliva
rs76717373	12	96163159	G	T	-0.1047	0.02274	0.1055	4.46e-06	1892	saliva-pheno.1012	21.1989	Bacteria	Fusobacteriota	Fusobacteriia	Fusobacteriales	Fusobacteriaceae	Fusobacterium	unclassified_mgs_1681	s__mgs_1681	Saliva
rs77634036	22	49760631	G	C	0.103	0.02277	0.03812	6.4e-06	1892	saliva-pheno.1012	20.462	Bacteria	Fusobacteriota	Fusobacteriia	Fusobacteriales	Fusobacteriaceae	Fusobacterium	unclassified_mgs_1681	s__mgs_1681	Saliva
rs80060302	4	20625403	T	G	-0.1035	0.0227	0.02063	5.45e-06	1892	saliva-pheno.1012	20.7888	Bacteria	Fusobacteriota	Fusobacteriia	Fusobacteriales	Fusobacteriaceae	Fusobacterium	unclassified_mgs_1681	s__mgs_1681	Saliva
rs80222799	4	55997730	T	G	-0.1036	0.02275	0.04282	5.64e-06	1892	saliva-pheno.1012	20.7375	Bacteria	Fusobacteriota	Fusobacteriia	Fusobacteriales	Fusobacteriaceae	Fusobacterium	unclassified_mgs_1681	s__mgs_1681	Saliva
rs918149	8	5126348	T	C	0.1061	0.02276	0.365	3.35e-06	1892	saliva-pheno.1012	21.7313	Bacteria	Fusobacteriota	Fusobacteriia	Fusobacteriales	Fusobacteriaceae	Fusobacterium	unclassified_mgs_1681	s__mgs_1681	Saliva
rs10423642	19	2058815	C	T	-0.1017	0.02275	0.1005	8.26e-06	1896	saliva-pheno.1016	19.9838	Bacteria	Bacteroidota	Bacteroidia	Bacteroidales	Bacteroidaceae	Prevotella	Prevotella_loescheii_mgs_2547	s__Prevotella_loescheii_mgs_2547	Saliva
rs113157751	11	110516735	C	G	0.1042	0.02286	0.289	5.48e-06	1896	saliva-pheno.1016	20.777	Bacteria	Bacteroidota	Bacteroidia	Bacteroidales	Bacteroidaceae	Prevotella	Prevotella_loescheii_mgs_2547	s__Prevotella_loescheii_mgs_2547	Saliva
rs16934937	11	40574883	G	A	-0.1015	0.02284	0.07728	9.43e-06	1896	saliva-pheno.1016	19.7488	Bacteria	Bacteroidota	Bacteroidia	Bacteroidales	Bacteroidaceae	Prevotella	Prevotella_loescheii_mgs_2547	s__Prevotella_loescheii_mgs_2547	Saliva
rs2805566	10	1338437	A	G	-0.1028	0.02276	0.3849	6.66e-06	1896	saliva-pheno.1016	20.4005	Bacteria	Bacteroidota	Bacteroidia	Bacteroidales	Bacteroidaceae	Prevotella	Prevotella_loescheii_mgs_2547	s__Prevotella_loescheii_mgs_2547	Saliva
rs742375	1	209831544	T	C	0.1019	0.0228	0.294	8.23e-06	1896	saliva-pheno.1016	19.9746	Bacteria	Bacteroidota	Bacteroidia	Bacteroidales	Bacteroidaceae	Prevotella	Prevotella_loescheii_mgs_2547	s__Prevotella_loescheii_mgs_2547	Saliva
rs76667879	6	15847751	A	G	-0.1057	0.02285	0.05744	3.99e-06	1896	saliva-pheno.1016	21.3982	Bacteria	Bacteroidota	Bacteroidia	Bacteroidales	Bacteroidaceae	Prevotella	Prevotella_loescheii_mgs_2547	s__Prevotella_loescheii_mgs_2547	Saliva
rs77187449	5	131841125	G	A	0.1205	0.02276	0.1561	1.34e-07	1896	saliva-pheno.1016	28.0304	Bacteria	Bacteroidota	Bacteroidia	Bacteroidales	Bacteroidaceae	Prevotella	Prevotella_loescheii_mgs_2547	s__Prevotella_loescheii_mgs_2547	Saliva
rs77319248	3	127818235	A	G	0.1047	0.02277	0.02219	4.51e-06	1896	saliva-pheno.1016	21.143	Bacteria	Bacteroidota	Bacteroidia	Bacteroidales	Bacteroidaceae	Prevotella	Prevotella_loescheii_mgs_2547	s__Prevotella_loescheii_mgs_2547	Saliva
rs79513396	7	108082524	C	T	-0.1025	0.02284	0.04125	7.59e-06	1896	saliva-pheno.1016	20.1398	Bacteria	Bacteroidota	Bacteroidia	Bacteroidales	Bacteroidaceae	Prevotella	Prevotella_loescheii_mgs_2547	s__Prevotella_loescheii_mgs_2547	Saliva
rs79773546	5	113591914	A	G	-0.1034	0.02286	0.03838	6.52e-06	1896	saliva-pheno.1016	20.4592	Bacteria	Bacteroidota	Bacteroidia	Bacteroidales	Bacteroidaceae	Prevotella	Prevotella_loescheii_mgs_2547	s__Prevotella_loescheii_mgs_2547	Saliva
rs1018974	14	71131092	T	C	0.1047	0.02263	0.3671	3.96e-06	1908	saliva-pheno.1017	21.4054	Bacteria	Firmicutes	Clostridia	Lachnospirales	Lachnospiraceae	Lachnoanaerobaculum	Lachnoanaerobaculum_sp000287675_mgs_3277	s__Lachnoanaerobaculum_sp000287675_mgs_3277	Saliva
rs117860487	7	18378842	T	A	-0.1047	0.02261	0.02193	3.86e-06	1908	saliva-pheno.1017	21.4433	Bacteria	Firmicutes	Clostridia	Lachnospirales	Lachnospiraceae	Lachnoanaerobaculum	Lachnoanaerobaculum_sp000287675_mgs_3277	s__Lachnoanaerobaculum_sp000287675_mgs_3277	Saliva
rs12499739	4	27246722	T	A	-0.1068	0.0227	0.1491	2.72e-06	1908	saliva-pheno.1017	22.1356	Bacteria	Firmicutes	Clostridia	Lachnospirales	Lachnospiraceae	Lachnoanaerobaculum	Lachnoanaerobaculum_sp000287675_mgs_3277	s__Lachnoanaerobaculum_sp000287675_mgs_3277	Saliva
rs12673629	7	27500192	C	G	0.1242	0.0226	0.3825	4.39e-08	1908	saliva-pheno.1017	30.2013	Bacteria	Firmicutes	Clostridia	Lachnospirales	Lachnospiraceae	Lachnoanaerobaculum	Lachnoanaerobaculum_sp000287675_mgs_3277	s__Lachnoanaerobaculum_sp000287675_mgs_3277	Saliva
rs140205903	7	94812564	A	G	0.1175	0.02255	0.03055	2.08e-07	1908	saliva-pheno.1017	27.1508	Bacteria	Firmicutes	Clostridia	Lachnospirales	Lachnospiraceae	Lachnoanaerobaculum	Lachnoanaerobaculum_sp000287675_mgs_3277	s__Lachnoanaerobaculum_sp000287675_mgs_3277	Saliva
rs143645277	2	158268987	A	G	0.1019	0.02261	0.04674	6.89e-06	1908	saliva-pheno.1017	20.3117	Bacteria	Firmicutes	Clostridia	Lachnospirales	Lachnospiraceae	Lachnoanaerobaculum	Lachnoanaerobaculum_sp000287675_mgs_3277	s__Lachnoanaerobaculum_sp000287675_mgs_3277	Saliva
rs145619227	12	52993209	C	T	0.1221	0.02263	0.01567	7.66e-08	1908	saliva-pheno.1017	29.1113	Bacteria	Firmicutes	Clostridia	Lachnospirales	Lachnospiraceae	Lachnoanaerobaculum	Lachnoanaerobaculum_sp000287675_mgs_3277	s__Lachnoanaerobaculum_sp000287675_mgs_3277	Saliva
rs146431065	9	72294856	G	A	-0.1035	0.02266	0.007833	5.21e-06	1908	saliva-pheno.1017	20.8622	Bacteria	Firmicutes	Clostridia	Lachnospirales	Lachnospiraceae	Lachnoanaerobaculum	Lachnoanaerobaculum_sp000287675_mgs_3277	s__Lachnoanaerobaculum_sp000287675_mgs_3277	Saliva
rs1537029	13	110385963	C	A	-0.104	0.02262	0.2504	4.52e-06	1908	saliva-pheno.1017	21.1389	Bacteria	Firmicutes	Clostridia	Lachnospirales	Lachnospiraceae	Lachnoanaerobaculum	Lachnoanaerobaculum_sp000287675_mgs_3277	s__Lachnoanaerobaculum_sp000287675_mgs_3277	Saliva
rs16935852	8	70354027	G	C	-0.1026	0.02268	0.03603	6.47e-06	1908	saliva-pheno.1017	20.4649	Bacteria	Firmicutes	Clostridia	Lachnospirales	Lachnospiraceae	Lachnoanaerobaculum	Lachnoanaerobaculum_sp000287675_mgs_3277	s__Lachnoanaerobaculum_sp000287675_mgs_3277	Saliva
rs2176491	10	58522743	A	C	-0.1159	0.02258	0.417	3.11e-07	1908	saliva-pheno.1017	26.3463	Bacteria	Firmicutes	Clostridia	Lachnospirales	Lachnospiraceae	Lachnoanaerobaculum	Lachnoanaerobaculum_sp000287675_mgs_3277	s__Lachnoanaerobaculum_sp000287675_mgs_3277	Saliva
rs4666358	2	20335284	G	A	0.1096	0.02266	0.2081	1.41e-06	1908	saliva-pheno.1017	23.3938	Bacteria	Firmicutes	Clostridia	Lachnospirales	Lachnospiraceae	Lachnoanaerobaculum	Lachnoanaerobaculum_sp000287675_mgs_3277	s__Lachnoanaerobaculum_sp000287675_mgs_3277	Saliva
rs484431	11	92316720	T	C	-0.1029	0.02265	0.4204	5.94e-06	1908	saliva-pheno.1017	20.6393	Bacteria	Firmicutes	Clostridia	Lachnospirales	Lachnospiraceae	Lachnoanaerobaculum	Lachnoanaerobaculum_sp000287675_mgs_3277	s__Lachnoanaerobaculum_sp000287675_mgs_3277	Saliva
rs5762394	22	28281124	C	T	0.1008	0.02264	0.06684	9e-06	1908	saliva-pheno.1017	19.8229	Bacteria	Firmicutes	Clostridia	Lachnospirales	Lachnospiraceae	Lachnoanaerobaculum	Lachnoanaerobaculum_sp000287675_mgs_3277	s__Lachnoanaerobaculum_sp000287675_mgs_3277	Saliva
rs58346763	20	10183714	A	G	-0.1027	0.02265	0.0765	6.11e-06	1908	saliva-pheno.1017	20.5591	Bacteria	Firmicutes	Clostridia	Lachnospirales	Lachnospiraceae	Lachnoanaerobaculum	Lachnoanaerobaculum_sp000287675_mgs_3277	s__Lachnoanaerobaculum_sp000287675_mgs_3277	Saliva
rs59759422	14	103539045	T	C	-0.1075	0.02263	0.01854	2.19e-06	1908	saliva-pheno.1017	22.5656	Bacteria	Firmicutes	Clostridia	Lachnospirales	Lachnospiraceae	Lachnoanaerobaculum	Lachnoanaerobaculum_sp000287675_mgs_3277	s__Lachnoanaerobaculum_sp000287675_mgs_3277	Saliva
rs6124901	20	45569796	T	G	-0.1114	0.02262	0.3332	9.25e-07	1908	saliva-pheno.1017	24.2541	Bacteria	Firmicutes	Clostridia	Lachnospirales	Lachnospiraceae	Lachnoanaerobaculum	Lachnoanaerobaculum_sp000287675_mgs_3277	s__Lachnoanaerobaculum_sp000287675_mgs_3277	Saliva
rs7223906	17	873571	C	T	-0.1017	0.02262	0.335	7.35e-06	1908	saliva-pheno.1017	20.2142	Bacteria	Firmicutes	Clostridia	Lachnospirales	Lachnospiraceae	Lachnoanaerobaculum	Lachnoanaerobaculum_sp000287675_mgs_3277	s__Lachnoanaerobaculum_sp000287675_mgs_3277	Saliva
rs72784262	16	49538171	T	C	-0.1016	0.0226	0.2381	7.29e-06	1908	saliva-pheno.1017	20.2102	Bacteria	Firmicutes	Clostridia	Lachnospirales	Lachnospiraceae	Lachnoanaerobaculum	Lachnoanaerobaculum_sp000287675_mgs_3277	s__Lachnoanaerobaculum_sp000287675_mgs_3277	Saliva
rs74397808	1	34917850	C	G	0.1034	0.02258	0.01253	4.92e-06	1908	saliva-pheno.1017	20.9697	Bacteria	Firmicutes	Clostridia	Lachnospirales	Lachnospiraceae	Lachnoanaerobaculum	Lachnoanaerobaculum_sp000287675_mgs_3277	s__Lachnoanaerobaculum_sp000287675_mgs_3277	Saliva
rs74562415	11	37532147	G	A	0.1027	0.02258	0.05483	5.81e-06	1908	saliva-pheno.1017	20.6868	Bacteria	Firmicutes	Clostridia	Lachnospirales	Lachnospiraceae	Lachnoanaerobaculum	Lachnoanaerobaculum_sp000287675_mgs_3277	s__Lachnoanaerobaculum_sp000287675_mgs_3277	Saliva
rs74708189	16	9565460	T	C	-0.1058	0.0226	0.01279	3.05e-06	1908	saliva-pheno.1017	21.9157	Bacteria	Firmicutes	Clostridia	Lachnospirales	Lachnospiraceae	Lachnoanaerobaculum	Lachnoanaerobaculum_sp000287675_mgs_3277	s__Lachnoanaerobaculum_sp000287675_mgs_3277	Saliva
rs80321272	1	70878644	A	G	-0.104	0.02264	0.0282	4.67e-06	1908	saliva-pheno.1017	21.1015	Bacteria	Firmicutes	Clostridia	Lachnospirales	Lachnospiraceae	Lachnoanaerobaculum	Lachnoanaerobaculum_sp000287675_mgs_3277	s__Lachnoanaerobaculum_sp000287675_mgs_3277	Saliva
rs9531997	13	37516783	C	T	0.1119	0.0227	0.3037	8.9e-07	1908	saliva-pheno.1017	24.3001	Bacteria	Firmicutes	Clostridia	Lachnospirales	Lachnospiraceae	Lachnoanaerobaculum	Lachnoanaerobaculum_sp000287675_mgs_3277	s__Lachnoanaerobaculum_sp000287675_mgs_3277	Saliva
rs1011494	12	117083185	T	C	-0.1036	0.02241	0.3987	4.02e-06	1903	saliva-pheno.1019	21.3715	Bacteria	Firmicutes	Bacilli	Lactobacillales	Streptococcaceae	Streptococcus	unclassified_mgs_1520	s__mgs_1520	Saliva
rs10489870	1	192540520	G	C	-0.1005	0.02246	0.09269	8.17e-06	1903	saliva-pheno.1019	20.0222	Bacteria	Firmicutes	Bacilli	Lactobacillales	Streptococcaceae	Streptococcus	unclassified_mgs_1520	s__mgs_1520	Saliva
rs11192056	10	106199334	C	G	-0.1005	0.02248	0.1679	8.19e-06	1903	saliva-pheno.1019	19.9866	Bacteria	Firmicutes	Bacilli	Lactobacillales	Streptococcaceae	Streptococcus	unclassified_mgs_1520	s__mgs_1520	Saliva
rs118053497	3	76402672	C	T	0.1018	0.02258	0.03786	6.96e-06	1903	saliva-pheno.1019	20.3258	Bacteria	Firmicutes	Bacilli	Lactobacillales	Streptococcaceae	Streptococcus	unclassified_mgs_1520	s__mgs_1520	Saliva
rs139102790	2	147135350	T	C	0.1028	0.02242	0.05013	4.86e-06	1903	saliva-pheno.1019	21.024	Bacteria	Firmicutes	Bacilli	Lactobacillales	Streptococcaceae	Streptococcus	unclassified_mgs_1520	s__mgs_1520	Saliva
rs140668125	1	38596876	A	G	0.09977	0.02249	0.02272	9.66e-06	1903	saliva-pheno.1019	19.6798	Bacteria	Firmicutes	Bacilli	Lactobacillales	Streptococcaceae	Streptococcus	unclassified_mgs_1520	s__mgs_1520	Saliva
rs142876962	5	176323378	A	G	0.1087	0.02242	0.01775	1.36e-06	1903	saliva-pheno.1019	23.5065	Bacteria	Firmicutes	Bacilli	Lactobacillales	Streptococcaceae	Streptococcus	unclassified_mgs_1520	s__mgs_1520	Saliva
rs145176271	15	54887967	T	G	0.1105	0.02245	0.02089	9.21e-07	1903	saliva-pheno.1019	24.2266	Bacteria	Firmicutes	Bacilli	Lactobacillales	Streptococcaceae	Streptococcus	unclassified_mgs_1520	s__mgs_1520	Saliva
rs150335435	1	118279118	G	T	0.1023	0.02262	0.01828	6.5e-06	1903	saliva-pheno.1019	20.4534	Bacteria	Firmicutes	Bacilli	Lactobacillales	Streptococcaceae	Streptococcus	unclassified_mgs_1520	s__mgs_1520	Saliva
rs1529509	5	66145319	C	T	-0.1	0.02242	0.1373	8.56e-06	1903	saliva-pheno.1019	19.8943	Bacteria	Firmicutes	Bacilli	Lactobacillales	Streptococcaceae	Streptococcus	unclassified_mgs_1520	s__mgs_1520	Saliva
rs16985217	20	39232394	A	C	-0.1053	0.02241	0.04883	2.83e-06	1903	saliva-pheno.1019	22.0787	Bacteria	Firmicutes	Bacilli	Lactobacillales	Streptococcaceae	Streptococcus	unclassified_mgs_1520	s__mgs_1520	Saliva
rs1719410	8	16520254	T	A	0.1021	0.02246	0.3159	5.77e-06	1903	saliva-pheno.1019	20.6648	Bacteria	Firmicutes	Bacilli	Lactobacillales	Streptococcaceae	Streptococcus	unclassified_mgs_1520	s__mgs_1520	Saliva
rs2220857	4	70352737	T	C	-0.09971	0.02248	0.4065	9.7e-06	1903	saliva-pheno.1019	19.6736	Bacteria	Firmicutes	Bacilli	Lactobacillales	Streptococcaceae	Streptococcus	unclassified_mgs_1520	s__mgs_1520	Saliva
rs2267601	22	44448338	G	A	-0.1017	0.0225	0.4924	6.48e-06	1903	saliva-pheno.1019	20.4304	Bacteria	Firmicutes	Bacilli	Lactobacillales	Streptococcaceae	Streptococcus	unclassified_mgs_1520	s__mgs_1520	Saliva
rs358233	4	22819747	G	A	-0.1002	0.02246	0.2749	8.65e-06	1903	saliva-pheno.1019	19.9029	Bacteria	Firmicutes	Bacilli	Lactobacillales	Streptococcaceae	Streptococcus	unclassified_mgs_1520	s__mgs_1520	Saliva
rs4147046	4	18700782	C	T	-0.1106	0.02248	0.441	9.46e-07	1903	saliva-pheno.1019	24.2057	Bacteria	Firmicutes	Bacilli	Lactobacillales	Streptococcaceae	Streptococcus	unclassified_mgs_1520	s__mgs_1520	Saliva
rs4297565	13	106650873	T	G	0.1018	0.02242	0.412	5.98e-06	1903	saliva-pheno.1019	20.6169	Bacteria	Firmicutes	Bacilli	Lactobacillales	Streptococcaceae	Streptococcus	unclassified_mgs_1520	s__mgs_1520	Saliva
rs7086496	10	82220514	C	T	-0.1123	0.0224	0.1444	5.84e-07	1903	saliva-pheno.1019	25.1341	Bacteria	Firmicutes	Bacilli	Lactobacillales	Streptococcaceae	Streptococcus	unclassified_mgs_1520	s__mgs_1520	Saliva
rs72979564	2	235480951	C	T	0.109	0.02247	0.008616	1.33e-06	1903	saliva-pheno.1019	23.5314	Bacteria	Firmicutes	Bacilli	Lactobacillales	Streptococcaceae	Streptococcus	unclassified_mgs_1520	s__mgs_1520	Saliva
rs75063709	12	4147806	C	G	0.1021	0.02243	0.03838	5.71e-06	1903	saliva-pheno.1019	20.7202	Bacteria	Firmicutes	Bacilli	Lactobacillales	Streptococcaceae	Streptococcus	unclassified_mgs_1520	s__mgs_1520	Saliva
rs7590226	2	223789526	G	A	-0.1042	0.02244	0.03655	3.64e-06	1903	saliva-pheno.1019	21.562	Bacteria	Firmicutes	Bacilli	Lactobacillales	Streptococcaceae	Streptococcus	unclassified_mgs_1520	s__mgs_1520	Saliva
rs7625706	3	32261539	G	A	-0.1041	0.02247	0.2253	3.85e-06	1903	saliva-pheno.1019	21.4632	Bacteria	Firmicutes	Bacilli	Lactobacillales	Streptococcaceae	Streptococcus	unclassified_mgs_1520	s__mgs_1520	Saliva
rs77201361	4	5016357	G	A	0.1008	0.02248	0.05849	7.78e-06	1903	saliva-pheno.1019	20.1061	Bacteria	Firmicutes	Bacilli	Lactobacillales	Streptococcaceae	Streptococcus	unclassified_mgs_1520	s__mgs_1520	Saliva
rs77404238	6	158232021	A	G	0.1046	0.02239	0.03185	3.21e-06	1903	saliva-pheno.1019	21.825	Bacteria	Firmicutes	Bacilli	Lactobacillales	Streptococcaceae	Streptococcus	unclassified_mgs_1520	s__mgs_1520	Saliva
rs7899079	10	11875716	A	C	-0.1021	0.02245	0.1535	5.75e-06	1903	saliva-pheno.1019	20.6833	Bacteria	Firmicutes	Bacilli	Lactobacillales	Streptococcaceae	Streptococcus	unclassified_mgs_1520	s__mgs_1520	Saliva
rs10228081	7	125188721	T	C	0.1006	0.02261	0.4744	9.06e-06	1898	saliva-pheno.102	19.7968	Bacteria	Proteobacteria	Gammaproteobacteria	Enterobacterales	Pasteurellaceae	Haemophilus_D	unclassified_mgs_3550	s__mgs_3550	Saliva
rs10772898	12	16329053	A	G	-0.1089	0.02264	0.405	1.65e-06	1898	saliva-pheno.102	23.1368	Bacteria	Proteobacteria	Gammaproteobacteria	Enterobacterales	Pasteurellaceae	Haemophilus_D	unclassified_mgs_3550	s__mgs_3550	Saliva
rs11124931	2	43599252	A	G	0.1018	0.02276	0.05222	8.23e-06	1898	saliva-pheno.102	20.0056	Bacteria	Proteobacteria	Gammaproteobacteria	Enterobacterales	Pasteurellaceae	Haemophilus_D	unclassified_mgs_3550	s__mgs_3550	Saliva
rs1160224	1	195999508	C	T	0.1013	0.02271	0.3324	8.7e-06	1898	saliva-pheno.102	19.8969	Bacteria	Proteobacteria	Gammaproteobacteria	Enterobacterales	Pasteurellaceae	Haemophilus_D	unclassified_mgs_3550	s__mgs_3550	Saliva
rs117112126	7	145916853	T	C	-0.1081	0.02269	0.01358	2.04e-06	1898	saliva-pheno.102	22.6977	Bacteria	Proteobacteria	Gammaproteobacteria	Enterobacterales	Pasteurellaceae	Haemophilus_D	unclassified_mgs_3550	s__mgs_3550	Saliva
rs117969228	1	81495322	C	T	0.1039	0.02262	0.04961	4.61e-06	1898	saliva-pheno.102	21.0982	Bacteria	Proteobacteria	Gammaproteobacteria	Enterobacterales	Pasteurellaceae	Haemophilus_D	unclassified_mgs_3550	s__mgs_3550	Saliva
rs147135155	6	39142758	T	C	-0.102	0.02283	0.06919	8.42e-06	1898	saliva-pheno.102	19.9613	Bacteria	Proteobacteria	Gammaproteobacteria	Enterobacterales	Pasteurellaceae	Haemophilus_D	unclassified_mgs_3550	s__mgs_3550	Saliva
rs148572235	19	33800892	T	C	0.1074	0.0226	0.05822	2.18e-06	1898	saliva-pheno.102	22.5835	Bacteria	Proteobacteria	Gammaproteobacteria	Enterobacterales	Pasteurellaceae	Haemophilus_D	unclassified_mgs_3550	s__mgs_3550	Saliva
rs151016745	13	106063304	A	C	0.1003	0.02261	0.02245	9.62e-06	1898	saliva-pheno.102	19.6789	Bacteria	Proteobacteria	Gammaproteobacteria	Enterobacterales	Pasteurellaceae	Haemophilus_D	unclassified_mgs_3550	s__mgs_3550	Saliva
rs17079343	6	117858304	G	T	-0.1069	0.02281	0.3279	2.97e-06	1898	saliva-pheno.102	21.9637	Bacteria	Proteobacteria	Gammaproteobacteria	Enterobacterales	Pasteurellaceae	Haemophilus_D	unclassified_mgs_3550	s__mgs_3550	Saliva
rs185842557	3	31850253	T	G	0.102	0.02264	0.02115	7.01e-06	1898	saliva-pheno.102	20.2977	Bacteria	Proteobacteria	Gammaproteobacteria	Enterobacterales	Pasteurellaceae	Haemophilus_D	unclassified_mgs_3550	s__mgs_3550	Saliva
rs2268722	6	52405415	A	G	-0.1044	0.02263	0.188	4.25e-06	1898	saliva-pheno.102	21.283	Bacteria	Proteobacteria	Gammaproteobacteria	Enterobacterales	Pasteurellaceae	Haemophilus_D	unclassified_mgs_3550	s__mgs_3550	Saliva
rs41293436	13	61109375	C	A	-0.1005	0.02266	0.02715	9.81e-06	1898	saliva-pheno.102	19.6704	Bacteria	Proteobacteria	Gammaproteobacteria	Enterobacterales	Pasteurellaceae	Haemophilus_D	unclassified_mgs_3550	s__mgs_3550	Saliva
rs62287779	4	1515620	T	C	-0.1108	0.02264	0.01854	1.08e-06	1898	saliva-pheno.102	23.9512	Bacteria	Proteobacteria	Gammaproteobacteria	Enterobacterales	Pasteurellaceae	Haemophilus_D	unclassified_mgs_3550	s__mgs_3550	Saliva
rs6600764	4	2773499	G	C	0.1111	0.02261	0.3752	9.73e-07	1898	saliva-pheno.102	24.145	Bacteria	Proteobacteria	Gammaproteobacteria	Enterobacterales	Pasteurellaceae	Haemophilus_D	unclassified_mgs_3550	s__mgs_3550	Saliva
rs6773908	3	63417713	C	T	0.1134	0.0227	0.206	6.37e-07	1898	saliva-pheno.102	24.956	Bacteria	Proteobacteria	Gammaproteobacteria	Enterobacterales	Pasteurellaceae	Haemophilus_D	unclassified_mgs_3550	s__mgs_3550	Saliva
rs75118475	15	33510440	A	G	-0.108	0.02265	0.01201	1.99e-06	1898	saliva-pheno.102	22.7358	Bacteria	Proteobacteria	Gammaproteobacteria	Enterobacterales	Pasteurellaceae	Haemophilus_D	unclassified_mgs_3550	s__mgs_3550	Saliva
rs75649740	12	6156996	G	A	0.114	0.02259	0.02794	4.92e-07	1898	saliva-pheno.102	25.467	Bacteria	Proteobacteria	Gammaproteobacteria	Enterobacterales	Pasteurellaceae	Haemophilus_D	unclassified_mgs_3550	s__mgs_3550	Saliva
rs7643853	3	5854286	T	G	0.1052	0.02264	0.4026	3.6e-06	1898	saliva-pheno.102	21.5913	Bacteria	Proteobacteria	Gammaproteobacteria	Enterobacterales	Pasteurellaceae	Haemophilus_D	unclassified_mgs_3550	s__mgs_3550	Saliva
rs76451382	12	111493892	C	T	-0.124	0.02252	0.07676	4.15e-08	1898	saliva-pheno.102	30.3184	Bacteria	Proteobacteria	Gammaproteobacteria	Enterobacterales	Pasteurellaceae	Haemophilus_D	unclassified_mgs_3550	s__mgs_3550	Saliva
rs77874651	20	217057	G	A	-0.1126	0.02265	0.02637	7.25e-07	1898	saliva-pheno.102	24.7138	Bacteria	Proteobacteria	Gammaproteobacteria	Enterobacterales	Pasteurellaceae	Haemophilus_D	unclassified_mgs_3550	s__mgs_3550	Saliva
rs78382745	8	27955495	G	T	-0.1056	0.0226	0.01279	3.15e-06	1898	saliva-pheno.102	21.8329	Bacteria	Proteobacteria	Gammaproteobacteria	Enterobacterales	Pasteurellaceae	Haemophilus_D	unclassified_mgs_3550	s__mgs_3550	Saliva
rs78959013	4	14229719	C	T	-0.1021	0.02261	0.1352	6.63e-06	1898	saliva-pheno.102	20.3916	Bacteria	Proteobacteria	Gammaproteobacteria	Enterobacterales	Pasteurellaceae	Haemophilus_D	unclassified_mgs_3550	s__mgs_3550	Saliva
rs10192895	2	88521935	G	A	-0.1106	0.02281	0.06057	1.35e-06	1902	saliva-pheno.1021	23.5104	Bacteria	Bacteroidota	Bacteroidia	Bacteroidales	Bacteroidaceae	Prevotella	Prevotella_buccae_mgs_3394	s__Prevotella_buccae_mgs_3394	Saliva
rs10959309	9	10809817	C	T	-0.1015	0.02274	0.3026	8.46e-06	1902	saliva-pheno.1021	19.9228	Bacteria	Bacteroidota	Bacteroidia	Bacteroidales	Bacteroidaceae	Prevotella	Prevotella_buccae_mgs_3394	s__Prevotella_buccae_mgs_3394	Saliva
rs117288432	14	95736822	T	C	-0.1013	0.02283	0.05718	9.63e-06	1902	saliva-pheno.1021	19.6882	Bacteria	Bacteroidota	Bacteroidia	Bacteroidales	Bacteroidaceae	Prevotella	Prevotella_buccae_mgs_3394	s__Prevotella_buccae_mgs_3394	Saliva
rs117613296	7	19722893	T	G	0.104	0.02277	0.008094	5.32e-06	1902	saliva-pheno.1021	20.8613	Bacteria	Bacteroidota	Bacteroidia	Bacteroidales	Bacteroidaceae	Prevotella	Prevotella_buccae_mgs_3394	s__Prevotella_buccae_mgs_3394	Saliva
rs144394371	1	202215060	G	A	-0.1023	0.02277	0.02768	7.47e-06	1902	saliva-pheno.1021	20.1848	Bacteria	Bacteroidota	Bacteroidia	Bacteroidales	Bacteroidaceae	Prevotella	Prevotella_buccae_mgs_3394	s__Prevotella_buccae_mgs_3394	Saliva
rs2631562	6	93920850	T	C	0.1037	0.02277	0.1849	5.55e-06	1902	saliva-pheno.1021	20.7411	Bacteria	Bacteroidota	Bacteroidia	Bacteroidales	Bacteroidaceae	Prevotella	Prevotella_buccae_mgs_3394	s__Prevotella_buccae_mgs_3394	Saliva
rs34695957	16	814942	A	G	-0.1032	0.02281	0.02898	6.43e-06	1902	saliva-pheno.1021	20.4696	Bacteria	Bacteroidota	Bacteroidia	Bacteroidales	Bacteroidaceae	Prevotella	Prevotella_buccae_mgs_3394	s__Prevotella_buccae_mgs_3394	Saliva
rs4680677	3	165852860	G	A	0.102	0.02275	0.1175	7.72e-06	1902	saliva-pheno.1021	20.1019	Bacteria	Bacteroidota	Bacteroidia	Bacteroidales	Bacteroidaceae	Prevotella	Prevotella_buccae_mgs_3394	s__Prevotella_buccae_mgs_3394	Saliva
rs56005167	17	76931476	A	G	-0.1059	0.02283	0.05352	3.76e-06	1902	saliva-pheno.1021	21.5169	Bacteria	Bacteroidota	Bacteroidia	Bacteroidales	Bacteroidaceae	Prevotella	Prevotella_buccae_mgs_3394	s__Prevotella_buccae_mgs_3394	Saliva
rs72985825	3	131446970	G	C	0.1025	0.02277	0.02611	7.24e-06	1902	saliva-pheno.1021	20.2638	Bacteria	Bacteroidota	Bacteroidia	Bacteroidales	Bacteroidaceae	Prevotella	Prevotella_buccae_mgs_3394	s__Prevotella_buccae_mgs_3394	Saliva
rs75049849	2	223071413	C	T	0.1052	0.02282	0.01462	4.3e-06	1902	saliva-pheno.1021	21.252	Bacteria	Bacteroidota	Bacteroidia	Bacteroidales	Bacteroidaceae	Prevotella	Prevotella_buccae_mgs_3394	s__Prevotella_buccae_mgs_3394	Saliva
rs77611362	8	30782569	C	T	0.1011	0.02275	0.1452	9.28e-06	1902	saliva-pheno.1021	19.7487	Bacteria	Bacteroidota	Bacteroidia	Bacteroidales	Bacteroidaceae	Prevotella	Prevotella_buccae_mgs_3394	s__Prevotella_buccae_mgs_3394	Saliva
rs78466847	9	2572568	C	T	0.1152	0.02275	0.02872	4.46e-07	1902	saliva-pheno.1021	25.6414	Bacteria	Bacteroidota	Bacteroidia	Bacteroidales	Bacteroidaceae	Prevotella	Prevotella_buccae_mgs_3394	s__Prevotella_buccae_mgs_3394	Saliva
rs78606890	12	132528048	G	T	-0.1068	0.02295	0.02037	3.48e-06	1902	saliva-pheno.1021	21.6559	Bacteria	Bacteroidota	Bacteroidia	Bacteroidales	Bacteroidaceae	Prevotella	Prevotella_buccae_mgs_3394	s__Prevotella_buccae_mgs_3394	Saliva
rs11727762	4	24402947	A	G	-0.105	0.02251	0.0859	3.31e-06	1904	saliva-pheno.1023	21.7584	Bacteria	Firmicutes	Bacilli	Lactobacillales	Streptococcaceae	Streptococcus	unclassified_mgs_2066	s__mgs_2066	Saliva
rs1229652	7	26417311	T	C	0.1088	0.02264	0.01175	1.67e-06	1904	saliva-pheno.1023	23.0943	Bacteria	Firmicutes	Bacilli	Lactobacillales	Streptococcaceae	Streptococcus	unclassified_mgs_2066	s__mgs_2066	Saliva
rs12615850	2	88365051	G	A	0.1001	0.02258	0.1783	9.83e-06	1904	saliva-pheno.1023	19.6526	Bacteria	Firmicutes	Bacilli	Lactobacillales	Streptococcaceae	Streptococcus	unclassified_mgs_2066	s__mgs_2066	Saliva
rs142048397	11	72355477	G	A	-0.1009	0.02258	0.02193	8.32e-06	1904	saliva-pheno.1023	19.968	Bacteria	Firmicutes	Bacilli	Lactobacillales	Streptococcaceae	Streptococcus	unclassified_mgs_2066	s__mgs_2066	Saliva
rs146346592	2	196646577	A	G	-0.1017	0.02256	0.01175	6.99e-06	1904	saliva-pheno.1023	20.3219	Bacteria	Firmicutes	Bacilli	Lactobacillales	Streptococcaceae	Streptococcus	unclassified_mgs_2066	s__mgs_2066	Saliva
rs146424131	5	60416447	G	T	-0.1052	0.02257	0.02219	3.36e-06	1904	saliva-pheno.1023	21.7254	Bacteria	Firmicutes	Bacilli	Lactobacillales	Streptococcaceae	Streptococcus	unclassified_mgs_2066	s__mgs_2066	Saliva
rs147004335	4	34760385	T	C	0.1039	0.02258	0.04021	4.48e-06	1904	saliva-pheno.1023	21.173	Bacteria	Firmicutes	Bacilli	Lactobacillales	Streptococcaceae	Streptococcus	unclassified_mgs_2066	s__mgs_2066	Saliva
rs187729751	1	17303630	G	T	-0.1009	0.02249	0.007311	7.73e-06	1904	saliva-pheno.1023	20.1281	Bacteria	Firmicutes	Bacilli	Lactobacillales	Streptococcaceae	Streptococcus	unclassified_mgs_2066	s__mgs_2066	Saliva
rs2343582	16	6059547	C	T	-0.1003	0.02251	0.3086	8.84e-06	1904	saliva-pheno.1023	19.8541	Bacteria	Firmicutes	Bacilli	Lactobacillales	Streptococcaceae	Streptococcus	unclassified_mgs_2066	s__mgs_2066	Saliva
rs26948	5	59837063	T	C	-0.1125	0.02253	0.3013	6.5e-07	1904	saliva-pheno.1023	24.9335	Bacteria	Firmicutes	Bacilli	Lactobacillales	Streptococcaceae	Streptococcus	unclassified_mgs_2066	s__mgs_2066	Saliva
rs4696924	4	8728969	G	C	-0.1015	0.02267	0.1366	7.92e-06	1904	saliva-pheno.1023	20.0461	Bacteria	Firmicutes	Bacilli	Lactobacillales	Streptococcaceae	Streptococcus	unclassified_mgs_2066	s__mgs_2066	Saliva
rs66663920	2	153257423	T	C	0.1005	0.02253	0.05927	8.72e-06	1904	saliva-pheno.1023	19.898	Bacteria	Firmicutes	Bacilli	Lactobacillales	Streptococcaceae	Streptococcus	unclassified_mgs_2066	s__mgs_2066	Saliva
rs7129200	11	127073745	T	C	0.1048	0.02267	0.2381	4.01e-06	1904	saliva-pheno.1023	21.3707	Bacteria	Firmicutes	Bacilli	Lactobacillales	Streptococcaceae	Streptococcus	unclassified_mgs_2066	s__mgs_2066	Saliva
rs73645303	9	15064358	A	G	-0.1028	0.02251	0.03838	5.28e-06	1904	saliva-pheno.1023	20.8562	Bacteria	Firmicutes	Bacilli	Lactobacillales	Streptococcaceae	Streptococcus	unclassified_mgs_2066	s__mgs_2066	Saliva
rs74119228	10	12642423	T	C	-0.1037	0.02248	0.06997	4.26e-06	1904	saliva-pheno.1023	21.2797	Bacteria	Firmicutes	Bacilli	Lactobacillales	Streptococcaceae	Streptococcus	unclassified_mgs_2066	s__mgs_2066	Saliva
rs74966925	7	30703457	T	C	-0.1008	0.02263	0.01593	8.83e-06	1904	saliva-pheno.1023	19.8405	Bacteria	Firmicutes	Bacilli	Lactobacillales	Streptococcaceae	Streptococcus	unclassified_mgs_2066	s__mgs_2066	Saliva
rs75981854	1	152081108	A	G	0.112	0.02253	0.0953	7.25e-07	1904	saliva-pheno.1023	24.7123	Bacteria	Firmicutes	Bacilli	Lactobacillales	Streptococcaceae	Streptococcus	unclassified_mgs_2066	s__mgs_2066	Saliva
rs7727095	5	75795407	A	G	0.1019	0.02254	0.4037	6.6e-06	1904	saliva-pheno.1023	20.4381	Bacteria	Firmicutes	Bacilli	Lactobacillales	Streptococcaceae	Streptococcus	unclassified_mgs_2066	s__mgs_2066	Saliva
rs9283918	6	53926867	T	C	-0.1059	0.02253	0.3303	2.77e-06	1904	saliva-pheno.1023	22.0938	Bacteria	Firmicutes	Bacilli	Lactobacillales	Streptococcaceae	Streptococcus	unclassified_mgs_2066	s__mgs_2066	Saliva
rs117051276	2	60858066	T	C	-0.1037	0.02291	0.02872	6.41e-06	1902	saliva-pheno.1024	20.4884	Bacteria	Firmicutes	Bacilli	Lactobacillales	Streptococcaceae	Streptococcus	unclassified_mgs_3019	s__mgs_3019	Saliva
rs139318612	5	1254969	T	C	-0.1064	0.0229	0.03159	3.59e-06	1902	saliva-pheno.1024	21.588	Bacteria	Firmicutes	Bacilli	Lactobacillales	Streptococcaceae	Streptococcus	unclassified_mgs_3019	s__mgs_3019	Saliva
rs17541412	13	53277672	G	T	0.1049	0.02282	0.01514	4.55e-06	1902	saliva-pheno.1024	21.131	Bacteria	Firmicutes	Bacilli	Lactobacillales	Streptococcaceae	Streptococcus	unclassified_mgs_3019	s__mgs_3019	Saliva
rs181325284	16	30009077	G	A	0.1072	0.02285	0.08799	2.94e-06	1902	saliva-pheno.1024	22.0099	Bacteria	Firmicutes	Bacilli	Lactobacillales	Streptococcaceae	Streptococcus	unclassified_mgs_3019	s__mgs_3019	Saliva
rs182927587	18	74221070	C	T	0.1044	0.02287	0.01958	5.28e-06	1902	saliva-pheno.1024	20.8386	Bacteria	Firmicutes	Bacilli	Lactobacillales	Streptococcaceae	Streptococcus	unclassified_mgs_3019	s__mgs_3019	Saliva
rs187999426	2	143167247	T	C	-0.1027	0.02289	0.0154	7.66e-06	1902	saliva-pheno.1024	20.1303	Bacteria	Firmicutes	Bacilli	Lactobacillales	Streptococcaceae	Streptococcus	unclassified_mgs_3019	s__mgs_3019	Saliva
rs35663153	8	78255266	G	T	-0.1055	0.02279	0.2171	3.98e-06	1899	saliva-pheno.1024	21.4297	Bacteria	Firmicutes	Bacilli	Lactobacillales	Streptococcaceae	Streptococcus	unclassified_mgs_3019	s__mgs_3019	Saliva
rs4300594	15	93821872	G	T	0.1086	0.0229	0.05796	2.29e-06	1902	saliva-pheno.1024	22.49	Bacteria	Firmicutes	Bacilli	Lactobacillales	Streptococcaceae	Streptococcus	unclassified_mgs_3019	s__mgs_3019	Saliva
rs6682793	1	38601664	C	G	0.1141	0.02287	0.06789	6.63e-07	1902	saliva-pheno.1024	24.8908	Bacteria	Firmicutes	Bacilli	Lactobacillales	Streptococcaceae	Streptococcus	unclassified_mgs_3019	s__mgs_3019	Saliva
rs6821305	4	122713863	C	A	0.1015	0.02284	0.2277	9.24e-06	1902	saliva-pheno.1024	19.7488	Bacteria	Firmicutes	Bacilli	Lactobacillales	Streptococcaceae	Streptococcus	unclassified_mgs_3019	s__mgs_3019	Saliva
rs78270727	2	105095997	T	C	-0.1038	0.02285	0.007311	5.93e-06	1902	saliva-pheno.1024	20.6358	Bacteria	Firmicutes	Bacilli	Lactobacillales	Streptococcaceae	Streptococcus	unclassified_mgs_3019	s__mgs_3019	Saliva
rs795439	3	30803849	G	A	0.1219	0.02278	0.1326	9.77e-08	1902	saliva-pheno.1024	28.6352	Bacteria	Firmicutes	Bacilli	Lactobacillales	Streptococcaceae	Streptococcus	unclassified_mgs_3019	s__mgs_3019	Saliva
rs9577554	13	114113038	T	C	0.1034	0.02285	0.1368	6.36e-06	1902	saliva-pheno.1024	20.4771	Bacteria	Firmicutes	Bacilli	Lactobacillales	Streptococcaceae	Streptococcus	unclassified_mgs_3019	s__mgs_3019	Saliva
rs184767411	4	178280447	A	T	-0.1005	0.02258	0.01723	9.15e-06	1904	saliva-pheno.1025	19.81	Bacteria	Fusobacteriota	Fusobacteriia	Fusobacteriales	Fusobacteriaceae	Fusobacterium	unclassified_mgs_2817	s__mgs_2817	Saliva
rs187734338	14	103524226	T	C	-0.1087	0.02261	0.01045	1.63e-06	1903	saliva-pheno.1025	23.1131	Bacteria	Fusobacteriota	Fusobacteriia	Fusobacteriales	Fusobacteriaceae	Fusobacterium	unclassified_mgs_2817	s__mgs_2817	Saliva
rs347753	5	19490274	C	T	0.1021	0.02273	0.2384	7.5e-06	1904	saliva-pheno.1025	20.1768	Bacteria	Fusobacteriota	Fusobacteriia	Fusobacteriales	Fusobacteriaceae	Fusobacterium	unclassified_mgs_2817	s__mgs_2817	Saliva
rs4758200	11	7601831	G	A	-0.1042	0.02265	0.2948	4.54e-06	1904	saliva-pheno.1025	21.1641	Bacteria	Fusobacteriota	Fusobacteriia	Fusobacteriales	Fusobacteriaceae	Fusobacterium	unclassified_mgs_2817	s__mgs_2817	Saliva
rs4792367	17	13433113	T	C	-0.1004	0.02265	0.1632	9.91e-06	1904	saliva-pheno.1025	19.6486	Bacteria	Fusobacteriota	Fusobacteriia	Fusobacteriales	Fusobacteriaceae	Fusobacterium	unclassified_mgs_2817	s__mgs_2817	Saliva
rs56040241	2	14460501	C	T	0.101	0.02268	0.1023	8.99e-06	1904	saliva-pheno.1025	19.8315	Bacteria	Fusobacteriota	Fusobacteriia	Fusobacteriales	Fusobacteriaceae	Fusobacterium	unclassified_mgs_2817	s__mgs_2817	Saliva
rs56721049	22	36867890	A	G	-0.1019	0.02256	0.03812	6.63e-06	1904	saliva-pheno.1025	20.4019	Bacteria	Fusobacteriota	Fusobacteriia	Fusobacteriales	Fusobacteriaceae	Fusobacterium	unclassified_mgs_2817	s__mgs_2817	Saliva
rs62101826	18	71705465	T	G	-0.1031	0.0226	0.1219	5.41e-06	1904	saliva-pheno.1025	20.8114	Bacteria	Fusobacteriota	Fusobacteriia	Fusobacteriales	Fusobacteriaceae	Fusobacterium	unclassified_mgs_2817	s__mgs_2817	Saliva
rs62541070	9	10039984	A	T	0.1008	0.02263	0.2903	8.83e-06	1904	saliva-pheno.1025	19.8405	Bacteria	Fusobacteriota	Fusobacteriia	Fusobacteriales	Fusobacteriaceae	Fusobacterium	unclassified_mgs_2817	s__mgs_2817	Saliva
rs74520645	4	153958201	C	A	-0.1017	0.02258	0.1316	7.04e-06	1904	saliva-pheno.1025	20.2859	Bacteria	Fusobacteriota	Fusobacteriia	Fusobacteriales	Fusobacteriaceae	Fusobacterium	unclassified_mgs_2817	s__mgs_2817	Saliva
rs75698164	14	61872611	C	T	-0.1021	0.02265	0.04961	7e-06	1904	saliva-pheno.1025	20.3196	Bacteria	Fusobacteriota	Fusobacteriia	Fusobacteriales	Fusobacteriaceae	Fusobacterium	unclassified_mgs_2817	s__mgs_2817	Saliva
rs77669722	18	54716546	C	T	0.1152	0.02254	0.0436	3.53e-07	1904	saliva-pheno.1025	26.1214	Bacteria	Fusobacteriota	Fusobacteriia	Fusobacteriales	Fusobacteriaceae	Fusobacterium	unclassified_mgs_2817	s__mgs_2817	Saliva
rs79048805	5	165197472	G	A	-0.1081	0.02257	0.1076	1.83e-06	1904	saliva-pheno.1025	22.9397	Bacteria	Fusobacteriota	Fusobacteriia	Fusobacteriales	Fusobacteriaceae	Fusobacterium	unclassified_mgs_2817	s__mgs_2817	Saliva
rs7926610	11	13894534	C	T	-0.1064	0.02256	0.3052	2.6e-06	1904	saliva-pheno.1025	22.2436	Bacteria	Fusobacteriota	Fusobacteriia	Fusobacteriales	Fusobacteriaceae	Fusobacterium	unclassified_mgs_2817	s__mgs_2817	Saliva
rs9790968	5	159475936	T	C	0.1094	0.02254	0.2648	1.31e-06	1904	saliva-pheno.1025	23.5574	Bacteria	Fusobacteriota	Fusobacteriia	Fusobacteriales	Fusobacteriaceae	Fusobacterium	unclassified_mgs_2817	s__mgs_2817	Saliva
rs116962683	2	167174727	T	C	-0.1032	0.02287	0.04256	6.87e-06	1899	saliva-pheno.1026	20.3623	Bacteria	Bacteroidota	Bacteroidia	Bacteroidales	Bacteroidaceae	Prevotella	unclassified_mgs_3330	s__mgs_3330	Saliva
rs117247768	1	56103201	A	G	-0.106	0.02288	0.02977	3.88e-06	1899	saliva-pheno.1026	21.4635	Bacteria	Bacteroidota	Bacteroidia	Bacteroidales	Bacteroidaceae	Prevotella	unclassified_mgs_3330	s__mgs_3330	Saliva
rs1741318	20	4157600	A	G	0.102	0.02285	0.4621	8.48e-06	1899	saliva-pheno.1026	19.9264	Bacteria	Bacteroidota	Bacteroidia	Bacteroidales	Bacteroidaceae	Prevotella	unclassified_mgs_3330	s__mgs_3330	Saliva
rs182451258	1	10487059	G	A	-0.1013	0.02285	0.01854	9.72e-06	1899	saliva-pheno.1026	19.6538	Bacteria	Bacteroidota	Bacteroidia	Bacteroidales	Bacteroidaceae	Prevotella	unclassified_mgs_3330	s__mgs_3330	Saliva
rs183041996	5	96133952	T	C	-0.1051	0.0228	0.04099	4.34e-06	1899	saliva-pheno.1026	21.2489	Bacteria	Bacteroidota	Bacteroidia	Bacteroidales	Bacteroidaceae	Prevotella	unclassified_mgs_3330	s__mgs_3330	Saliva
rs62490935	8	11452307	T	C	-0.1063	0.02284	0.02245	3.49e-06	1899	saliva-pheno.1026	21.6608	Bacteria	Bacteroidota	Bacteroidia	Bacteroidales	Bacteroidaceae	Prevotella	unclassified_mgs_3330	s__mgs_3330	Saliva
rs73008274	2	240691439	C	T	-0.1027	0.02292	0.07154	7.98e-06	1899	saliva-pheno.1026	20.0776	Bacteria	Bacteroidota	Bacteroidia	Bacteroidales	Bacteroidaceae	Prevotella	unclassified_mgs_3330	s__mgs_3330	Saliva
rs882262	9	2598613	C	T	-0.1086	0.02289	0.08146	2.27e-06	1899	saliva-pheno.1026	22.5096	Bacteria	Bacteroidota	Bacteroidia	Bacteroidales	Bacteroidaceae	Prevotella	unclassified_mgs_3330	s__mgs_3330	Saliva
rs897322	15	35710776	C	T	0.1029	0.02284	0.3397	7.03e-06	1899	saliva-pheno.1026	20.2973	Bacteria	Bacteroidota	Bacteroidia	Bacteroidales	Bacteroidaceae	Prevotella	unclassified_mgs_3330	s__mgs_3330	Saliva
rs9419332	10	133871019	C	T	-0.1034	0.02283	0.2496	6.36e-06	1899	saliva-pheno.1026	20.513	Bacteria	Bacteroidota	Bacteroidia	Bacteroidales	Bacteroidaceae	Prevotella	unclassified_mgs_3330	s__mgs_3330	Saliva
rs111939762	5	178729233	C	T	0.1005	0.02266	0.01619	9.72e-06	1906	saliva-pheno.103	19.6704	Bacteria	Proteobacteria	Gammaproteobacteria	Enterobacterales	Pasteurellaceae	Haemophilus_A	Haemophilus_A_parahaemolyticus_mgs_2975	s__Haemophilus_A_parahaemolyticus_mgs_2975	Saliva
rs1156008	5	151575731	T	C	-0.102	0.02269	0.2877	7.44e-06	1906	saliva-pheno.103	20.2084	Bacteria	Proteobacteria	Gammaproteobacteria	Enterobacterales	Pasteurellaceae	Haemophilus_A	Haemophilus_A_parahaemolyticus_mgs_2975	s__Haemophilus_A_parahaemolyticus_mgs_2975	Saliva
rs142948324	3	118104139	T	C	-0.1039	0.0226	0.01123	4.57e-06	1906	saliva-pheno.103	21.1356	Bacteria	Proteobacteria	Gammaproteobacteria	Enterobacterales	Pasteurellaceae	Haemophilus_A	Haemophilus_A_parahaemolyticus_mgs_2975	s__Haemophilus_A_parahaemolyticus_mgs_2975	Saliva
rs145775727	13	37142798	A	G	0.1006	0.02262	0.08825	9.21e-06	1906	saliva-pheno.103	19.7793	Bacteria	Proteobacteria	Gammaproteobacteria	Enterobacterales	Pasteurellaceae	Haemophilus_A	Haemophilus_A_parahaemolyticus_mgs_2975	s__Haemophilus_A_parahaemolyticus_mgs_2975	Saliva
rs16933318	9	15483425	C	G	0.1035	0.02263	0.06449	5.16e-06	1906	saliva-pheno.103	20.9176	Bacteria	Proteobacteria	Gammaproteobacteria	Enterobacterales	Pasteurellaceae	Haemophilus_A	Haemophilus_A_parahaemolyticus_mgs_2975	s__Haemophilus_A_parahaemolyticus_mgs_2975	Saliva
rs17106890	12	70052448	C	G	0.1023	0.02265	0.2334	6.65e-06	1906	saliva-pheno.103	20.3993	Bacteria	Proteobacteria	Gammaproteobacteria	Enterobacterales	Pasteurellaceae	Haemophilus_A	Haemophilus_A_parahaemolyticus_mgs_2975	s__Haemophilus_A_parahaemolyticus_mgs_2975	Saliva
rs34693448	7	150537853	A	G	0.109	0.02271	0.2146	1.7e-06	1906	saliva-pheno.103	23.0366	Bacteria	Proteobacteria	Gammaproteobacteria	Enterobacterales	Pasteurellaceae	Haemophilus_A	Haemophilus_A_parahaemolyticus_mgs_2975	s__Haemophilus_A_parahaemolyticus_mgs_2975	Saliva
rs59483301	3	64924331	T	C	0.1063	0.0227	0.4739	3.02e-06	1906	saliva-pheno.103	21.9288	Bacteria	Proteobacteria	Gammaproteobacteria	Enterobacterales	Pasteurellaceae	Haemophilus_A	Haemophilus_A_parahaemolyticus_mgs_2975	s__Haemophilus_A_parahaemolyticus_mgs_2975	Saliva
rs62052809	16	62644584	A	G	-0.1026	0.02262	0.2031	6.14e-06	1906	saliva-pheno.103	20.5736	Bacteria	Proteobacteria	Gammaproteobacteria	Enterobacterales	Pasteurellaceae	Haemophilus_A	Haemophilus_A_parahaemolyticus_mgs_2975	s__Haemophilus_A_parahaemolyticus_mgs_2975	Saliva
rs72830515	6	19209624	C	T	0.1013	0.02273	0.2102	8.83e-06	1906	saliva-pheno.103	19.8619	Bacteria	Proteobacteria	Gammaproteobacteria	Enterobacterales	Pasteurellaceae	Haemophilus_A	Haemophilus_A_parahaemolyticus_mgs_2975	s__Haemophilus_A_parahaemolyticus_mgs_2975	Saliva
rs74433743	10	122943825	G	T	0.1048	0.02263	0.01436	3.91e-06	1906	saliva-pheno.103	21.4464	Bacteria	Proteobacteria	Gammaproteobacteria	Enterobacterales	Pasteurellaceae	Haemophilus_A	Haemophilus_A_parahaemolyticus_mgs_2975	s__Haemophilus_A_parahaemolyticus_mgs_2975	Saliva
rs77255099	2	134024263	T	G	-0.1083	0.0226	0.1778	1.77e-06	1906	saliva-pheno.103	22.9636	Bacteria	Proteobacteria	Gammaproteobacteria	Enterobacterales	Pasteurellaceae	Haemophilus_A	Haemophilus_A_parahaemolyticus_mgs_2975	s__Haemophilus_A_parahaemolyticus_mgs_2975	Saliva
rs9364661	6	157764547	G	A	0.1049	0.02264	0.1454	3.87e-06	1906	saliva-pheno.103	21.4683	Bacteria	Proteobacteria	Gammaproteobacteria	Enterobacterales	Pasteurellaceae	Haemophilus_A	Haemophilus_A_parahaemolyticus_mgs_2975	s__Haemophilus_A_parahaemolyticus_mgs_2975	Saliva
rs11241257	5	113368278	T	C	-0.1094	0.02278	0.1522	1.68e-06	1897	saliva-pheno.1031	23.0636	Bacteria	Fusobacteriota	Fusobacteriia	Fusobacteriales	Leptotrichiaceae	Leptotrichia_A	unclassified_mgs_2878	s__mgs_2878	Saliva
rs118023080	22	48203986	T	C	0.11	0.02273	0.0154	1.41e-06	1897	saliva-pheno.1031	23.42	Bacteria	Fusobacteriota	Fusobacteriia	Fusobacteriales	Leptotrichiaceae	Leptotrichia_A	unclassified_mgs_2878	s__mgs_2878	Saliva
rs1364887	4	141829615	G	A	-0.1034	0.02276	0.3747	5.96e-06	1897	saliva-pheno.1031	20.6394	Bacteria	Fusobacteriota	Fusobacteriia	Fusobacteriales	Leptotrichiaceae	Leptotrichia_A	unclassified_mgs_2878	s__mgs_2878	Saliva
rs146371250	14	56979099	C	G	0.103	0.02302	0.03238	8.07e-06	1897	saliva-pheno.1031	20.02	Bacteria	Fusobacteriota	Fusobacteriia	Fusobacteriales	Leptotrichiaceae	Leptotrichia_A	unclassified_mgs_2878	s__mgs_2878	Saliva
rs146634381	7	135248080	T	C	-0.1013	0.0228	0.05196	9.47e-06	1897	saliva-pheno.1031	19.7401	Bacteria	Fusobacteriota	Fusobacteriia	Fusobacteriales	Leptotrichiaceae	Leptotrichia_A	unclassified_mgs_2878	s__mgs_2878	Saliva
rs148729322	11	115521707	A	G	-0.1172	0.02277	0.01358	2.94e-07	1897	saliva-pheno.1031	26.4929	Bacteria	Fusobacteriota	Fusobacteriia	Fusobacteriales	Leptotrichiaceae	Leptotrichia_A	unclassified_mgs_2878	s__mgs_2878	Saliva
rs149625157	19	12463268	T	C	-0.1028	0.02282	0.0201	7e-06	1897	saliva-pheno.1031	20.2934	Bacteria	Fusobacteriota	Fusobacteriia	Fusobacteriales	Leptotrichiaceae	Leptotrichia_A	unclassified_mgs_2878	s__mgs_2878	Saliva
rs150864048	13	54094032	A	C	-0.1029	0.02277	0.01044	6.68e-06	1897	saliva-pheno.1031	20.4223	Bacteria	Fusobacteriota	Fusobacteriia	Fusobacteriales	Leptotrichiaceae	Leptotrichia_A	unclassified_mgs_2878	s__mgs_2878	Saliva
rs1649923	2	231361657	C	T	0.1016	0.0228	0.2026	8.87e-06	1897	saliva-pheno.1031	19.8572	Bacteria	Fusobacteriota	Fusobacteriia	Fusobacteriales	Leptotrichiaceae	Leptotrichia_A	unclassified_mgs_2878	s__mgs_2878	Saliva
rs17118294	14	47772031	G	T	0.1066	0.02272	0.2235	2.89e-06	1897	saliva-pheno.1031	22.0139	Bacteria	Fusobacteriota	Fusobacteriia	Fusobacteriales	Leptotrichiaceae	Leptotrichia_A	unclassified_mgs_2878	s__mgs_2878	Saliva
rs2591002	8	69347872	A	G	-0.1009	0.02274	0.3535	9.7e-06	1897	saliva-pheno.1031	19.688	Bacteria	Fusobacteriota	Fusobacteriia	Fusobacteriales	Leptotrichiaceae	Leptotrichia_A	unclassified_mgs_2878	s__mgs_2878	Saliva
rs35186565	7	105618477	T	C	-0.1082	0.02273	0.04099	2.07e-06	1897	saliva-pheno.1031	22.6598	Bacteria	Fusobacteriota	Fusobacteriia	Fusobacteriales	Leptotrichiaceae	Leptotrichia_A	unclassified_mgs_2878	s__mgs_2878	Saliva
rs4790860	17	1900282	A	T	0.113	0.02274	0.07232	7.39e-07	1897	saliva-pheno.1031	24.6931	Bacteria	Fusobacteriota	Fusobacteriia	Fusobacteriales	Leptotrichiaceae	Leptotrichia_A	unclassified_mgs_2878	s__mgs_2878	Saliva
rs4904672	14	90808077	T	C	0.1058	0.02278	0.201	3.64e-06	1897	saliva-pheno.1031	21.5707	Bacteria	Fusobacteriota	Fusobacteriia	Fusobacteriales	Leptotrichiaceae	Leptotrichia_A	unclassified_mgs_2878	s__mgs_2878	Saliva
rs55701456	4	11768862	A	T	0.1094	0.02273	0.2345	1.59e-06	1897	saliva-pheno.1031	23.1652	Bacteria	Fusobacteriota	Fusobacteriia	Fusobacteriales	Leptotrichiaceae	Leptotrichia_A	unclassified_mgs_2878	s__mgs_2878	Saliva
rs79528311	3	96207752	A	G	0.1089	0.02272	0.0577	1.78e-06	1897	saliva-pheno.1031	22.9741	Bacteria	Fusobacteriota	Fusobacteriia	Fusobacteriales	Leptotrichiaceae	Leptotrichia_A	unclassified_mgs_2878	s__mgs_2878	Saliva
rs8093637	18	24360294	G	A	0.101	0.02276	0.3209	9.65e-06	1897	saliva-pheno.1031	19.6924	Bacteria	Fusobacteriota	Fusobacteriia	Fusobacteriales	Leptotrichiaceae	Leptotrichia_A	unclassified_mgs_2878	s__mgs_2878	Saliva
rs943020	10	4066984	G	A	0.1032	0.02283	0.1856	6.57e-06	1897	saliva-pheno.1031	20.4337	Bacteria	Fusobacteriota	Fusobacteriia	Fusobacteriales	Leptotrichiaceae	Leptotrichia_A	unclassified_mgs_2878	s__mgs_2878	Saliva
rs10485695	20	41256515	C	T	-0.1018	0.0226	0.05587	7e-06	1888	saliva-pheno.1033	20.2898	Bacteria	Proteobacteria	Gammaproteobacteria	Enterobacterales	Pasteurellaceae	Haemophilus_D	Haemophilus_D_parainfluenzae_K_mgs_2876	s__Haemophilus_D_parainfluenzae_K_mgs_2876	Saliva
rs13254181	8	89242612	G	T	-0.109	0.02264	0.4467	1.58e-06	1888	saliva-pheno.1033	23.1793	Bacteria	Proteobacteria	Gammaproteobacteria	Enterobacterales	Pasteurellaceae	Haemophilus_D	Haemophilus_D_parainfluenzae_K_mgs_2876	s__Haemophilus_D_parainfluenzae_K_mgs_2876	Saliva
rs139794	22	50125368	T	C	-0.1048	0.02261	0.05326	3.83e-06	1888	saliva-pheno.1033	21.4843	Bacteria	Proteobacteria	Gammaproteobacteria	Enterobacterales	Pasteurellaceae	Haemophilus_D	Haemophilus_D_parainfluenzae_K_mgs_2876	s__Haemophilus_D_parainfluenzae_K_mgs_2876	Saliva
rs139892274	4	104948614	A	G	-0.1034	0.0226	0.008355	5.05e-06	1888	saliva-pheno.1033	20.9326	Bacteria	Proteobacteria	Gammaproteobacteria	Enterobacterales	Pasteurellaceae	Haemophilus_D	Haemophilus_D_parainfluenzae_K_mgs_2876	s__Haemophilus_D_parainfluenzae_K_mgs_2876	Saliva
rs150460936	15	80839321	C	A	0.1023	0.02268	0.03499	6.88e-06	1888	saliva-pheno.1033	20.3454	Bacteria	Proteobacteria	Gammaproteobacteria	Enterobacterales	Pasteurellaceae	Haemophilus_D	Haemophilus_D_parainfluenzae_K_mgs_2876	s__Haemophilus_D_parainfluenzae_K_mgs_2876	Saliva
rs191027658	2	146509987	C	A	0.1034	0.02254	0.01514	4.85e-06	1888	saliva-pheno.1033	21.0442	Bacteria	Proteobacteria	Gammaproteobacteria	Enterobacterales	Pasteurellaceae	Haemophilus_D	Haemophilus_D_parainfluenzae_K_mgs_2876	s__Haemophilus_D_parainfluenzae_K_mgs_2876	Saliva
rs2825095	21	20144780	A	C	-0.1053	0.02257	0.3943	3.25e-06	1888	saliva-pheno.1033	21.7668	Bacteria	Proteobacteria	Gammaproteobacteria	Enterobacterales	Pasteurellaceae	Haemophilus_D	Haemophilus_D_parainfluenzae_K_mgs_2876	s__Haemophilus_D_parainfluenzae_K_mgs_2876	Saliva
rs2967163	16	57809950	A	G	-0.1062	0.02257	0.3692	2.74e-06	1888	saliva-pheno.1033	22.1404	Bacteria	Proteobacteria	Gammaproteobacteria	Enterobacterales	Pasteurellaceae	Haemophilus_D	Haemophilus_D_parainfluenzae_K_mgs_2876	s__Haemophilus_D_parainfluenzae_K_mgs_2876	Saliva
rs4619927	4	60588417	A	C	-0.111	0.02265	0.09556	1.04e-06	1888	saliva-pheno.1033	24.0165	Bacteria	Proteobacteria	Gammaproteobacteria	Enterobacterales	Pasteurellaceae	Haemophilus_D	Haemophilus_D_parainfluenzae_K_mgs_2876	s__Haemophilus_D_parainfluenzae_K_mgs_2876	Saliva
rs4786593	16	5135956	T	G	0.1126	0.02261	0.3037	6.9e-07	1888	saliva-pheno.1033	24.8014	Bacteria	Proteobacteria	Gammaproteobacteria	Enterobacterales	Pasteurellaceae	Haemophilus_D	Haemophilus_D_parainfluenzae_K_mgs_2876	s__Haemophilus_D_parainfluenzae_K_mgs_2876	Saliva
rs4962358	10	128407581	T	C	-0.1049	0.02266	0.0201	3.97e-06	1888	saliva-pheno.1033	21.4304	Bacteria	Proteobacteria	Gammaproteobacteria	Enterobacterales	Pasteurellaceae	Haemophilus_D	Haemophilus_D_parainfluenzae_K_mgs_2876	s__Haemophilus_D_parainfluenzae_K_mgs_2876	Saliva
rs56388013	17	77938751	C	A	0.1044	0.02258	0.06527	3.99e-06	1888	saliva-pheno.1033	21.3773	Bacteria	Proteobacteria	Gammaproteobacteria	Enterobacterales	Pasteurellaceae	Haemophilus_D	Haemophilus_D_parainfluenzae_K_mgs_2876	s__Haemophilus_D_parainfluenzae_K_mgs_2876	Saliva
rs58985935	1	16847605	T	G	0.1154	0.02264	0.1013	3.82e-07	1888	saliva-pheno.1033	25.9812	Bacteria	Proteobacteria	Gammaproteobacteria	Enterobacterales	Pasteurellaceae	Haemophilus_D	Haemophilus_D_parainfluenzae_K_mgs_2876	s__Haemophilus_D_parainfluenzae_K_mgs_2876	Saliva
rs68111949	2	36655465	G	A	-0.1035	0.02262	0.1924	5.03e-06	1888	saliva-pheno.1033	20.9361	Bacteria	Proteobacteria	Gammaproteobacteria	Enterobacterales	Pasteurellaceae	Haemophilus_D	Haemophilus_D_parainfluenzae_K_mgs_2876	s__Haemophilus_D_parainfluenzae_K_mgs_2876	Saliva
rs72774568	5	77256611	G	T	0.1022	0.02259	0.1452	6.49e-06	1888	saliva-pheno.1033	20.4677	Bacteria	Proteobacteria	Gammaproteobacteria	Enterobacterales	Pasteurellaceae	Haemophilus_D	Haemophilus_D_parainfluenzae_K_mgs_2876	s__Haemophilus_D_parainfluenzae_K_mgs_2876	Saliva
rs73076744	5	26346261	C	T	-0.1111	0.02253	0.1572	8.91e-07	1888	saliva-pheno.1033	24.3168	Bacteria	Proteobacteria	Gammaproteobacteria	Enterobacterales	Pasteurellaceae	Haemophilus_D	Haemophilus_D_parainfluenzae_K_mgs_2876	s__Haemophilus_D_parainfluenzae_K_mgs_2876	Saliva
rs76087603	8	94044796	T	G	-0.1063	0.02259	0.03238	2.75e-06	1888	saliva-pheno.1033	22.1429	Bacteria	Proteobacteria	Gammaproteobacteria	Enterobacterales	Pasteurellaceae	Haemophilus_D	Haemophilus_D_parainfluenzae_K_mgs_2876	s__Haemophilus_D_parainfluenzae_K_mgs_2876	Saliva
rs76588070	13	109721354	T	C	-0.1059	0.02264	0.1381	3.13e-06	1888	saliva-pheno.1033	21.8796	Bacteria	Proteobacteria	Gammaproteobacteria	Enterobacterales	Pasteurellaceae	Haemophilus_D	Haemophilus_D_parainfluenzae_K_mgs_2876	s__Haemophilus_D_parainfluenzae_K_mgs_2876	Saliva
rs877461	12	116005219	C	T	0.1002	0.02256	0.2355	9.35e-06	1888	saliva-pheno.1033	19.7268	Bacteria	Proteobacteria	Gammaproteobacteria	Enterobacterales	Pasteurellaceae	Haemophilus_D	Haemophilus_D_parainfluenzae_K_mgs_2876	s__Haemophilus_D_parainfluenzae_K_mgs_2876	Saliva
rs10890969	11	109116510	G	A	-0.1005	0.0222	0.01802	6.34e-06	1897	saliva-pheno.1035	20.494	Bacteria	Proteobacteria	Gammaproteobacteria	Burkholderiales	Neisseriaceae	Neisseria	unclassified_mgs_1962	s__mgs_1962	Saliva
rs11035721	11	40188379	G	A	-0.1106	0.02223	0.07415	7.12e-07	1897	saliva-pheno.1035	24.7532	Bacteria	Proteobacteria	Gammaproteobacteria	Burkholderiales	Neisseriaceae	Neisseria	unclassified_mgs_1962	s__mgs_1962	Saliva
rs116891371	10	12591145	A	G	-0.1035	0.02221	0.09504	3.37e-06	1897	saliva-pheno.1035	21.7162	Bacteria	Proteobacteria	Gammaproteobacteria	Burkholderiales	Neisseriaceae	Neisseria	unclassified_mgs_1962	s__mgs_1962	Saliva
rs13237679	7	577534	G	A	0.1093	0.02222	0.3379	9.49e-07	1897	saliva-pheno.1035	24.1965	Bacteria	Proteobacteria	Gammaproteobacteria	Burkholderiales	Neisseriaceae	Neisseria	unclassified_mgs_1962	s__mgs_1962	Saliva
rs141022249	8	108304610	G	C	-0.09985	0.02221	0.01645	7.39e-06	1897	saliva-pheno.1035	20.2115	Bacteria	Proteobacteria	Gammaproteobacteria	Burkholderiales	Neisseriaceae	Neisseria	unclassified_mgs_1962	s__mgs_1962	Saliva
rs149843492	11	127295063	A	G	-0.1134	0.0222	0.02219	3.62e-07	1897	saliva-pheno.1035	26.0928	Bacteria	Proteobacteria	Gammaproteobacteria	Burkholderiales	Neisseriaceae	Neisseria	unclassified_mgs_1962	s__mgs_1962	Saliva
rs184595115	4	74049242	A	T	-0.1094	0.02227	0.03055	9.76e-07	1897	saliva-pheno.1035	24.132	Bacteria	Proteobacteria	Gammaproteobacteria	Burkholderiales	Neisseriaceae	Neisseria	unclassified_mgs_1962	s__mgs_1962	Saliva
rs192862318	15	74353815	C	T	-0.1001	0.02231	0.0517	7.71e-06	1897	saliva-pheno.1035	20.1312	Bacteria	Proteobacteria	Gammaproteobacteria	Burkholderiales	Neisseriaceae	Neisseria	unclassified_mgs_1962	s__mgs_1962	Saliva
rs34494370	18	57619554	G	A	-0.1094	0.0222	0.2295	9.01e-07	1897	saliva-pheno.1035	24.2845	Bacteria	Proteobacteria	Gammaproteobacteria	Burkholderiales	Neisseriaceae	Neisseria	unclassified_mgs_1962	s__mgs_1962	Saliva
rs36039775	11	57212783	T	C	-0.09862	0.02222	0.04909	9.58e-06	1897	saliva-pheno.1035	19.6989	Bacteria	Proteobacteria	Gammaproteobacteria	Burkholderiales	Neisseriaceae	Neisseria	unclassified_mgs_1962	s__mgs_1962	Saliva
rs4687980	3	118928488	T	C	-0.1176	0.02219	0.06292	1.31e-07	1897	saliva-pheno.1035	28.0867	Bacteria	Proteobacteria	Gammaproteobacteria	Burkholderiales	Neisseriaceae	Neisseria	unclassified_mgs_1962	s__mgs_1962	Saliva
rs4714513	6	12398066	A	G	-0.1004	0.02229	0.2151	7.14e-06	1897	saliva-pheno.1035	20.2884	Bacteria	Proteobacteria	Gammaproteobacteria	Burkholderiales	Neisseriaceae	Neisseria	unclassified_mgs_1962	s__mgs_1962	Saliva
rs56148237	17	63094149	A	G	-0.1058	0.02219	0.09164	2.02e-06	1897	saliva-pheno.1035	22.733	Bacteria	Proteobacteria	Gammaproteobacteria	Burkholderiales	Neisseriaceae	Neisseria	unclassified_mgs_1962	s__mgs_1962	Saliva
rs6660837	1	101213249	A	C	0.09938	0.02232	0.2381	8.96e-06	1897	saliva-pheno.1035	19.8248	Bacteria	Proteobacteria	Gammaproteobacteria	Burkholderiales	Neisseriaceae	Neisseria	unclassified_mgs_1962	s__mgs_1962	Saliva
rs73665389	8	15016487	G	A	-0.1069	0.02226	0.02794	1.71e-06	1897	saliva-pheno.1035	23.0624	Bacteria	Proteobacteria	Gammaproteobacteria	Burkholderiales	Neisseriaceae	Neisseria	unclassified_mgs_1962	s__mgs_1962	Saliva
rs76877294	5	57311103	A	T	-0.106	0.02227	0.06919	2.09e-06	1897	saliva-pheno.1035	22.6554	Bacteria	Proteobacteria	Gammaproteobacteria	Burkholderiales	Neisseriaceae	Neisseria	unclassified_mgs_1962	s__mgs_1962	Saliva
rs78103420	4	153981566	G	T	-0.1025	0.02227	0.08695	4.42e-06	1897	saliva-pheno.1035	21.184	Bacteria	Proteobacteria	Gammaproteobacteria	Burkholderiales	Neisseriaceae	Neisseria	unclassified_mgs_1962	s__mgs_1962	Saliva
rs9610472	22	36662371	G	T	-0.09899	0.02219	0.0389	8.61e-06	1897	saliva-pheno.1035	19.9007	Bacteria	Proteobacteria	Gammaproteobacteria	Burkholderiales	Neisseriaceae	Neisseria	unclassified_mgs_1962	s__mgs_1962	Saliva
rs9857239	3	175307940	C	T	0.1096	0.02218	0.1298	8.38e-07	1897	saliva-pheno.1035	24.4173	Bacteria	Proteobacteria	Gammaproteobacteria	Burkholderiales	Neisseriaceae	Neisseria	unclassified_mgs_1962	s__mgs_1962	Saliva
rs9986975	7	21419266	G	A	-0.1004	0.02223	0.4525	6.7e-06	1897	saliva-pheno.1035	20.398	Bacteria	Proteobacteria	Gammaproteobacteria	Burkholderiales	Neisseriaceae	Neisseria	unclassified_mgs_1962	s__mgs_1962	Saliva
rs1074166	2	154189126	T	C	-0.1023	0.0228	0.2319	7.7e-06	1900	saliva-pheno.1038	20.1318	Bacteria	Bacteroidota	Bacteroidia	Bacteroidales	Bacteroidaceae	Prevotella	Prevotella_shahii_mgs_27	s__Prevotella_shahii_mgs_27	Saliva
rs1076465	7	91186352	G	A	-0.106	0.02275	0.2762	3.38e-06	1900	saliva-pheno.1038	21.7095	Bacteria	Bacteroidota	Bacteroidia	Bacteroidales	Bacteroidaceae	Prevotella	Prevotella_shahii_mgs_27	s__Prevotella_shahii_mgs_27	Saliva
rs115795372	3	75376291	A	G	-0.1068	0.02279	0.05065	2.96e-06	1900	saliva-pheno.1038	21.9611	Bacteria	Bacteroidota	Bacteroidia	Bacteroidales	Bacteroidaceae	Prevotella	Prevotella_shahii_mgs_27	s__Prevotella_shahii_mgs_27	Saliva
rs116937887	6	75808397	A	G	-0.1066	0.02279	0.02663	3.09e-06	1900	saliva-pheno.1038	21.8789	Bacteria	Bacteroidota	Bacteroidia	Bacteroidales	Bacteroidaceae	Prevotella	Prevotella_shahii_mgs_27	s__Prevotella_shahii_mgs_27	Saliva
rs147113465	3	126961179	T	A	-0.1219	0.02269	0.01567	8.75e-08	1900	saliva-pheno.1038	28.8628	Bacteria	Bacteroidota	Bacteroidia	Bacteroidales	Bacteroidaceae	Prevotella	Prevotella_shahii_mgs_27	s__Prevotella_shahii_mgs_27	Saliva
rs16997683	20	51789577	G	T	0.1041	0.02283	0.371	5.46e-06	1900	saliva-pheno.1038	20.7917	Bacteria	Bacteroidota	Bacteroidia	Bacteroidales	Bacteroidaceae	Prevotella	Prevotella_shahii_mgs_27	s__Prevotella_shahii_mgs_27	Saliva
rs1814546	4	992763	T	C	-0.1013	0.02281	0.2107	9.51e-06	1900	saliva-pheno.1038	19.7228	Bacteria	Bacteroidota	Bacteroidia	Bacteroidales	Bacteroidaceae	Prevotella	Prevotella_shahii_mgs_27	s__Prevotella_shahii_mgs_27	Saliva
rs2108286	7	22129722	G	A	-0.1133	0.02271	0.04178	6.59e-07	1900	saliva-pheno.1038	24.89	Bacteria	Bacteroidota	Bacteroidia	Bacteroidales	Bacteroidaceae	Prevotella	Prevotella_shahii_mgs_27	s__Prevotella_shahii_mgs_27	Saliva
rs2300051	7	108069018	A	G	-0.1036	0.02284	0.2196	6.14e-06	1900	saliva-pheno.1038	20.5744	Bacteria	Bacteroidota	Bacteroidia	Bacteroidales	Bacteroidaceae	Prevotella	Prevotella_shahii_mgs_27	s__Prevotella_shahii_mgs_27	Saliva
rs2366149	12	54347698	T	G	-0.1148	0.02271	0.176	4.65e-07	1900	saliva-pheno.1038	25.5534	Bacteria	Bacteroidota	Bacteroidia	Bacteroidales	Bacteroidaceae	Prevotella	Prevotella_shahii_mgs_27	s__Prevotella_shahii_mgs_27	Saliva
rs3810963	10	135010960	T	C	0.1064	0.02274	0.03081	3.1e-06	1900	saliva-pheno.1038	21.8929	Bacteria	Bacteroidota	Bacteroidia	Bacteroidales	Bacteroidaceae	Prevotella	Prevotella_shahii_mgs_27	s__Prevotella_shahii_mgs_27	Saliva
rs4130357	3	1860457	A	G	0.1023	0.02276	0.3708	7.33e-06	1900	saliva-pheno.1038	20.2026	Bacteria	Bacteroidota	Bacteroidia	Bacteroidales	Bacteroidaceae	Prevotella	Prevotella_shahii_mgs_27	s__Prevotella_shahii_mgs_27	Saliva
rs4421714	11	29548319	G	A	0.1021	0.02288	0.2394	8.55e-06	1900	saliva-pheno.1038	19.9131	Bacteria	Bacteroidota	Bacteroidia	Bacteroidales	Bacteroidaceae	Prevotella	Prevotella_shahii_mgs_27	s__Prevotella_shahii_mgs_27	Saliva
rs4566661	4	126722617	C	T	-0.1034	0.02274	0.247	5.72e-06	1900	saliva-pheno.1038	20.6757	Bacteria	Bacteroidota	Bacteroidia	Bacteroidales	Bacteroidaceae	Prevotella	Prevotella_shahii_mgs_27	s__Prevotella_shahii_mgs_27	Saliva
rs4887546	15	27288730	A	C	-0.1019	0.02277	0.3217	8.08e-06	1900	saliva-pheno.1038	20.0273	Bacteria	Bacteroidota	Bacteroidia	Bacteroidales	Bacteroidaceae	Prevotella	Prevotella_shahii_mgs_27	s__Prevotella_shahii_mgs_27	Saliva
rs74363017	14	56298424	T	C	-0.1038	0.02281	0.01567	5.67e-06	1900	saliva-pheno.1038	20.7083	Bacteria	Bacteroidota	Bacteroidia	Bacteroidales	Bacteroidaceae	Prevotella	Prevotella_shahii_mgs_27	s__Prevotella_shahii_mgs_27	Saliva
rs7620686	3	26413729	C	T	-0.1038	0.0228	0.2567	5.66e-06	1900	saliva-pheno.1038	20.7265	Bacteria	Bacteroidota	Bacteroidia	Bacteroidales	Bacteroidaceae	Prevotella	Prevotella_shahii_mgs_27	s__Prevotella_shahii_mgs_27	Saliva
rs8131708	21	41419903	T	C	0.1126	0.02272	0.4509	7.82e-07	1900	saliva-pheno.1038	24.5618	Bacteria	Bacteroidota	Bacteroidia	Bacteroidales	Bacteroidaceae	Prevotella	Prevotella_shahii_mgs_27	s__Prevotella_shahii_mgs_27	Saliva
rs10790525	11	122626434	A	G	0.1061	0.02254	0.307	2.67e-06	1901	saliva-pheno.1039	22.1576	Bacteria	Bacteroidota	Bacteroidia	Bacteroidales	Bacteroidaceae	Prevotella	Prevotella_marshii_mgs_124	s__Prevotella_marshii_mgs_124	Saliva
rs10976602	9	7819800	A	C	0.1023	0.02254	0.03734	6.05e-06	1901	saliva-pheno.1039	20.5989	Bacteria	Bacteroidota	Bacteroidia	Bacteroidales	Bacteroidaceae	Prevotella	Prevotella_marshii_mgs_124	s__Prevotella_marshii_mgs_124	Saliva
rs11142034	9	90608393	T	C	0.1109	0.0226	0.1715	9.98e-07	1901	saliva-pheno.1039	24.0794	Bacteria	Bacteroidota	Bacteroidia	Bacteroidales	Bacteroidaceae	Prevotella	Prevotella_marshii_mgs_124	s__Prevotella_marshii_mgs_124	Saliva
rs116966645	11	100448116	C	T	0.1049	0.02254	0.01488	3.44e-06	1901	saliva-pheno.1039	21.6592	Bacteria	Bacteroidota	Bacteroidia	Bacteroidales	Bacteroidaceae	Prevotella	Prevotella_marshii_mgs_124	s__Prevotella_marshii_mgs_124	Saliva
rs117760393	20	60321218	A	G	-0.1007	0.02261	0.01802	8.83e-06	1901	saliva-pheno.1039	19.8362	Bacteria	Bacteroidota	Bacteroidia	Bacteroidales	Bacteroidaceae	Prevotella	Prevotella_marshii_mgs_124	s__Prevotella_marshii_mgs_124	Saliva
rs12925888	16	977944	G	A	-0.1078	0.02252	0.2953	1.84e-06	1901	saliva-pheno.1039	22.914	Bacteria	Bacteroidota	Bacteroidia	Bacteroidales	Bacteroidaceae	Prevotella	Prevotella_marshii_mgs_124	s__Prevotella_marshii_mgs_124	Saliva
rs13306777	17	42327491	T	C	-0.1013	0.02255	0.03081	7.5e-06	1901	saliva-pheno.1039	20.1802	Bacteria	Bacteroidota	Bacteroidia	Bacteroidales	Bacteroidaceae	Prevotella	Prevotella_marshii_mgs_124	s__Prevotella_marshii_mgs_124	Saliva
rs150096427	3	186885581	T	C	-0.1009	0.02261	0.02245	8.58e-06	1901	saliva-pheno.1039	19.915	Bacteria	Bacteroidota	Bacteroidia	Bacteroidales	Bacteroidaceae	Prevotella	Prevotella_marshii_mgs_124	s__Prevotella_marshii_mgs_124	Saliva
rs2276208	18	36942494	G	T	-0.1013	0.02262	0.2974	7.94e-06	1901	saliva-pheno.1039	20.0555	Bacteria	Bacteroidota	Bacteroidia	Bacteroidales	Bacteroidaceae	Prevotella	Prevotella_marshii_mgs_124	s__Prevotella_marshii_mgs_124	Saliva
rs319919	6	64510909	C	A	0.1039	0.02253	0.1073	4.31e-06	1901	saliva-pheno.1039	21.2671	Bacteria	Bacteroidota	Bacteroidia	Bacteroidales	Bacteroidaceae	Prevotella	Prevotella_marshii_mgs_124	s__Prevotella_marshii_mgs_124	Saliva
rs3899308	21	20062581	T	C	0.1112	0.02263	0.02245	9.72e-07	1901	saliva-pheno.1039	24.1457	Bacteria	Bacteroidota	Bacteroidia	Bacteroidales	Bacteroidaceae	Prevotella	Prevotella_marshii_mgs_124	s__Prevotella_marshii_mgs_124	Saliva
rs4817427	21	33142137	T	C	-0.1066	0.02254	0.3394	2.42e-06	1901	saliva-pheno.1039	22.3669	Bacteria	Bacteroidota	Bacteroidia	Bacteroidales	Bacteroidaceae	Prevotella	Prevotella_marshii_mgs_124	s__Prevotella_marshii_mgs_124	Saliva
rs6881446	5	76415279	C	G	0.1003	0.02257	0.1924	9.43e-06	1901	saliva-pheno.1039	19.7487	Bacteria	Bacteroidota	Bacteroidia	Bacteroidales	Bacteroidaceae	Prevotella	Prevotella_marshii_mgs_124	s__Prevotella_marshii_mgs_124	Saliva
rs6947185	7	101041758	A	C	0.1122	0.02251	0.4937	6.76e-07	1901	saliva-pheno.1039	24.8448	Bacteria	Bacteroidota	Bacteroidia	Bacteroidales	Bacteroidaceae	Prevotella	Prevotella_marshii_mgs_124	s__Prevotella_marshii_mgs_124	Saliva
rs79408019	6	55199758	G	T	-0.1032	0.02255	0.0564	5.08e-06	1901	saliva-pheno.1039	20.9443	Bacteria	Bacteroidota	Bacteroidia	Bacteroidales	Bacteroidaceae	Prevotella	Prevotella_marshii_mgs_124	s__Prevotella_marshii_mgs_124	Saliva
rs80032416	12	119935969	C	T	-0.1004	0.02253	0.008877	8.85e-06	1901	saliva-pheno.1039	19.8584	Bacteria	Bacteroidota	Bacteroidia	Bacteroidales	Bacteroidaceae	Prevotella	Prevotella_marshii_mgs_124	s__Prevotella_marshii_mgs_124	Saliva
rs999920	7	155834061	A	G	0.1027	0.02257	0.188	5.72e-06	1901	saliva-pheno.1039	20.7051	Bacteria	Bacteroidota	Bacteroidia	Bacteroidales	Bacteroidaceae	Prevotella	Prevotella_marshii_mgs_124	s__Prevotella_marshii_mgs_124	Saliva
rs12569578	10	57168278	C	T	0.1045	0.02257	0.06031	3.93e-06	1910	saliva-pheno.104	21.4373	Bacteria	Bacteroidota	Bacteroidia	Flavobacteriales	Flavobacteriaceae	NA	NA	f__Flavobacteriaceae	Saliva
rs13255695	8	1095461	A	G	0.1047	0.0226	0.1765	3.81e-06	1910	saliva-pheno.104	21.4623	Bacteria	Bacteroidota	Bacteroidia	Flavobacteriales	Flavobacteriaceae	NA	NA	f__Flavobacteriaceae	Saliva
rs139193080	1	229261532	G	C	-0.1004	0.02264	0.006789	9.67e-06	1910	saliva-pheno.104	19.6659	Bacteria	Bacteroidota	Bacteroidia	Flavobacteriales	Flavobacteriaceae	NA	NA	f__Flavobacteriaceae	Saliva
rs140285603	11	115113490	A	G	-0.1047	0.02264	0.04386	4.02e-06	1910	saliva-pheno.104	21.3865	Bacteria	Bacteroidota	Bacteroidia	Flavobacteriales	Flavobacteriaceae	NA	NA	f__Flavobacteriaceae	Saliva
rs2716842	4	180432665	T	C	0.1099	0.02256	0.08303	1.18e-06	1910	saliva-pheno.104	23.7311	Bacteria	Bacteroidota	Bacteroidia	Flavobacteriales	Flavobacteriaceae	NA	NA	f__Flavobacteriaceae	Saliva
rs28409719	3	187780116	C	G	0.1119	0.02262	0.2726	8.16e-07	1910	saliva-pheno.104	24.4723	Bacteria	Bacteroidota	Bacteroidia	Flavobacteriales	Flavobacteriaceae	NA	NA	f__Flavobacteriaceae	Saliva
rs4547637	3	66627521	T	C	-0.1106	0.02255	0.05718	1.02e-06	1910	saliva-pheno.104	24.0557	Bacteria	Bacteroidota	Bacteroidia	Flavobacteriales	Flavobacteriaceae	NA	NA	f__Flavobacteriaceae	Saliva
rs56906457	22	42628335	G	A	0.1037	0.02258	0.01593	4.62e-06	1910	saliva-pheno.104	21.0916	Bacteria	Bacteroidota	Bacteroidia	Flavobacteriales	Flavobacteriaceae	NA	NA	f__Flavobacteriaceae	Saliva
rs62007581	15	67129329	C	G	0.1	0.02257	0.06789	9.94e-06	1910	saliva-pheno.104	19.6307	Bacteria	Bacteroidota	Bacteroidia	Flavobacteriales	Flavobacteriaceae	NA	NA	f__Flavobacteriaceae	Saliva
rs7743170	6	130201795	T	C	0.1002	0.02256	0.03734	9.48e-06	1910	saliva-pheno.104	19.7268	Bacteria	Bacteroidota	Bacteroidia	Flavobacteriales	Flavobacteriaceae	NA	NA	f__Flavobacteriaceae	Saliva
rs77573817	8	47699496	C	T	0.1019	0.02255	0.1352	6.67e-06	1910	saliva-pheno.104	20.42	Bacteria	Bacteroidota	Bacteroidia	Flavobacteriales	Flavobacteriaceae	NA	NA	f__Flavobacteriaceae	Saliva
rs888500	17	60450315	C	A	0.1007	0.02268	0.2504	9.5e-06	1910	saliva-pheno.104	19.7139	Bacteria	Bacteroidota	Bacteroidia	Flavobacteriales	Flavobacteriaceae	NA	NA	f__Flavobacteriaceae	Saliva
rs11045234	12	20578208	C	A	0.09946	0.0224	0.09739	9.55e-06	1907	saliva-pheno.1040	19.7152	Bacteria	Fusobacteriota	Fusobacteriia	Fusobacteriales	Fusobacteriaceae	Fusobacterium	Fusobacterium_periodonticum_C_mgs_3138	s__Fusobacterium_periodonticum_C_mgs_3138	Saliva
rs116943119	12	3905034	A	G	0.09957	0.02233	0.05196	8.69e-06	1907	saliva-pheno.1040	19.8829	Bacteria	Fusobacteriota	Fusobacteriia	Fusobacteriales	Fusobacteriaceae	Fusobacterium	Fusobacterium_periodonticum_C_mgs_3138	s__Fusobacterium_periodonticum_C_mgs_3138	Saliva
rs12088541	1	11751135	T	C	-0.1065	0.02249	0.1266	2.36e-06	1907	saliva-pheno.1040	22.4244	Bacteria	Fusobacteriota	Fusobacteriia	Fusobacteriales	Fusobacteriaceae	Fusobacterium	Fusobacterium_periodonticum_C_mgs_3138	s__Fusobacterium_periodonticum_C_mgs_3138	Saliva
rs12259842	10	118455243	T	C	-0.0996	0.02238	0.2099	9.03e-06	1907	saliva-pheno.1040	19.8061	Bacteria	Fusobacteriota	Fusobacteriia	Fusobacteriales	Fusobacteriaceae	Fusobacterium	Fusobacterium_periodonticum_C_mgs_3138	s__Fusobacterium_periodonticum_C_mgs_3138	Saliva
rs12748829	1	116001504	G	A	0.1052	0.02231	0.2214	2.6e-06	1907	saliva-pheno.1040	22.2348	Bacteria	Fusobacteriota	Fusobacteriia	Fusobacteriales	Fusobacteriaceae	Fusobacterium	Fusobacterium_periodonticum_C_mgs_3138	s__Fusobacterium_periodonticum_C_mgs_3138	Saliva
rs13422776	2	45657566	C	T	0.1026	0.02232	0.2303	4.61e-06	1907	saliva-pheno.1040	21.1303	Bacteria	Fusobacteriota	Fusobacteriia	Fusobacteriales	Fusobacteriaceae	Fusobacterium	Fusobacterium_periodonticum_C_mgs_3138	s__Fusobacterium_periodonticum_C_mgs_3138	Saliva
rs143247680	13	92933655	T	G	-0.1018	0.02235	0.01175	5.56e-06	1907	saliva-pheno.1040	20.7463	Bacteria	Fusobacteriota	Fusobacteriia	Fusobacteriales	Fusobacteriaceae	Fusobacterium	Fusobacterium_periodonticum_C_mgs_3138	s__Fusobacterium_periodonticum_C_mgs_3138	Saliva
rs149788719	4	120746577	G	A	-0.107	0.02234	0.02245	1.82e-06	1907	saliva-pheno.1040	22.9404	Bacteria	Fusobacteriota	Fusobacteriia	Fusobacteriales	Fusobacteriaceae	Fusobacterium	Fusobacterium_periodonticum_C_mgs_3138	s__Fusobacterium_periodonticum_C_mgs_3138	Saliva
rs2716842	4	180432665	T	C	0.1003	0.02235	0.08303	7.63e-06	1907	saliva-pheno.1040	20.1394	Bacteria	Fusobacteriota	Fusobacteriia	Fusobacteriales	Fusobacteriaceae	Fusobacterium	Fusobacterium_periodonticum_C_mgs_3138	s__Fusobacterium_periodonticum_C_mgs_3138	Saliva
rs4739274	8	21479255	A	C	0.1033	0.02233	0.4462	4.04e-06	1907	saliva-pheno.1040	21.4005	Bacteria	Fusobacteriota	Fusobacteriia	Fusobacteriales	Fusobacteriaceae	Fusobacterium	Fusobacterium_periodonticum_C_mgs_3138	s__Fusobacterium_periodonticum_C_mgs_3138	Saliva
rs4884716	13	67718484	G	A	0.1047	0.02249	0.3734	3.49e-06	1907	saliva-pheno.1040	21.6728	Bacteria	Fusobacteriota	Fusobacteriia	Fusobacteriales	Fusobacteriaceae	Fusobacterium	Fusobacterium_periodonticum_C_mgs_3138	s__Fusobacterium_periodonticum_C_mgs_3138	Saliva
rs72820112	17	32989025	C	T	-0.1023	0.0224	0.3877	5.24e-06	1907	saliva-pheno.1040	20.8572	Bacteria	Fusobacteriota	Fusobacteriia	Fusobacteriales	Fusobacteriaceae	Fusobacterium	Fusobacterium_periodonticum_C_mgs_3138	s__Fusobacterium_periodonticum_C_mgs_3138	Saliva
rs77254687	16	84900979	T	G	-0.09957	0.02233	0.1415	8.7e-06	1907	saliva-pheno.1040	19.8829	Bacteria	Fusobacteriota	Fusobacteriia	Fusobacteriales	Fusobacteriaceae	Fusobacterium	Fusobacterium_periodonticum_C_mgs_3138	s__Fusobacterium_periodonticum_C_mgs_3138	Saliva
rs77784760	4	156024804	C	T	0.1042	0.02229	0.05091	3.19e-06	1907	saliva-pheno.1040	21.8532	Bacteria	Fusobacteriota	Fusobacteriia	Fusobacteriales	Fusobacteriaceae	Fusobacterium	Fusobacterium_periodonticum_C_mgs_3138	s__Fusobacterium_periodonticum_C_mgs_3138	Saliva
rs9616022	22	46888884	C	T	0.1005	0.02233	0.1943	7.16e-06	1907	saliva-pheno.1040	20.256	Bacteria	Fusobacteriota	Fusobacteriia	Fusobacteriales	Fusobacteriaceae	Fusobacterium	Fusobacterium_periodonticum_C_mgs_3138	s__Fusobacterium_periodonticum_C_mgs_3138	Saliva
rs11088947	21	45742822	C	T	0.1009	0.02249	0.06971	7.67e-06	1899	saliva-pheno.1043	20.1281	Bacteria	Firmicutes	Bacilli	Lactobacillales	Streptococcaceae	Streptococcus	unclassified_mgs_2574	s__mgs_2574	Saliva
rs117999574	1	2268760	T	C	-0.1025	0.02253	0.01775	5.74e-06	1899	saliva-pheno.1043	20.6979	Bacteria	Firmicutes	Bacilli	Lactobacillales	Streptococcaceae	Streptococcus	unclassified_mgs_2574	s__mgs_2574	Saliva
rs140064654	6	12731538	A	G	-0.1096	0.0226	0.02768	1.33e-06	1899	saliva-pheno.1043	23.5182	Bacteria	Firmicutes	Bacilli	Lactobacillales	Streptococcaceae	Streptococcus	unclassified_mgs_2574	s__mgs_2574	Saliva
rs145172659	4	30652672	A	G	-0.1047	0.02253	0.01802	3.65e-06	1899	saliva-pheno.1043	21.5959	Bacteria	Firmicutes	Bacilli	Lactobacillales	Streptococcaceae	Streptococcus	unclassified_mgs_2574	s__mgs_2574	Saliva
rs150254371	3	40890818	A	G	-0.1015	0.02255	0.01123	7.26e-06	1899	saliva-pheno.1043	20.26	Bacteria	Firmicutes	Bacilli	Lactobacillales	Streptococcaceae	Streptococcus	unclassified_mgs_2574	s__mgs_2574	Saliva
rs1642588	8	96998563	A	G	0.1057	0.02266	0.4995	3.32e-06	1899	saliva-pheno.1043	21.7586	Bacteria	Firmicutes	Bacilli	Lactobacillales	Streptococcaceae	Streptococcus	unclassified_mgs_2574	s__mgs_2574	Saliva
rs188235566	8	99306541	A	G	0.1056	0.02252	0.047	2.96e-06	1899	saliva-pheno.1043	21.9883	Bacteria	Firmicutes	Bacilli	Lactobacillales	Streptococcaceae	Streptococcus	unclassified_mgs_2574	s__mgs_2574	Saliva
rs2125126	1	92031492	A	G	-0.1032	0.02254	0.3381	4.95e-06	1899	saliva-pheno.1043	20.9629	Bacteria	Firmicutes	Bacilli	Lactobacillales	Streptococcaceae	Streptococcus	unclassified_mgs_2574	s__mgs_2574	Saliva
rs2326718	20	6092800	A	G	0.1035	0.02254	0.1598	4.71e-06	1899	saliva-pheno.1043	21.085	Bacteria	Firmicutes	Bacilli	Lactobacillales	Streptococcaceae	Streptococcus	unclassified_mgs_2574	s__mgs_2574	Saliva
rs4915953	1	64699594	G	T	-0.1027	0.0226	0.412	5.91e-06	1899	saliva-pheno.1043	20.6502	Bacteria	Firmicutes	Bacilli	Lactobacillales	Streptococcaceae	Streptococcus	unclassified_mgs_2574	s__mgs_2574	Saliva
rs5994172	22	17615372	A	G	0.1018	0.02249	0.05405	6.36e-06	1899	saliva-pheno.1043	20.4888	Bacteria	Firmicutes	Bacilli	Lactobacillales	Streptococcaceae	Streptococcus	unclassified_mgs_2574	s__mgs_2574	Saliva
rs6899351	6	123109106	C	T	-0.1053	0.02255	0.3736	3.23e-06	1899	saliva-pheno.1043	21.8054	Bacteria	Firmicutes	Bacilli	Lactobacillales	Streptococcaceae	Streptococcus	unclassified_mgs_2574	s__mgs_2574	Saliva
rs75326604	20	50189201	T	C	0.1013	0.02256	0.05692	7.5e-06	1899	saliva-pheno.1043	20.1623	Bacteria	Firmicutes	Bacilli	Lactobacillales	Streptococcaceae	Streptococcus	unclassified_mgs_2574	s__mgs_2574	Saliva
rs78488432	2	190451083	T	C	0.1029	0.02268	0.09687	6.08e-06	1899	saliva-pheno.1043	20.5847	Bacteria	Firmicutes	Bacilli	Lactobacillales	Streptococcaceae	Streptococcus	unclassified_mgs_2574	s__mgs_2574	Saliva
rs7928089	11	68574429	A	T	-0.1012	0.02249	0.1206	7.21e-06	1899	saliva-pheno.1043	20.248	Bacteria	Firmicutes	Bacilli	Lactobacillales	Streptococcaceae	Streptococcus	unclassified_mgs_2574	s__mgs_2574	Saliva
rs9260823	6	29942401	G	C	0.1055	0.02251	0.0282	2.94e-06	1899	saliva-pheno.1043	21.9661	Bacteria	Firmicutes	Bacilli	Lactobacillales	Streptococcaceae	Streptococcus	unclassified_mgs_2574	s__mgs_2574	Saliva
rs10503617	8	18430473	T	C	0.1113	0.02282	0.3621	1.16e-06	1898	saliva-pheno.1048	23.7881	Bacteria	Firmicutes	Clostridia	TANB77	CAG-508	CAG-793	unclassified_mgs_2761	s__mgs_2761	Saliva
rs112504630	4	7822571	T	C	-0.1084	0.02281	0.01932	2.18e-06	1898	saliva-pheno.1048	22.5844	Bacteria	Firmicutes	Clostridia	TANB77	CAG-508	CAG-793	unclassified_mgs_2761	s__mgs_2761	Saliva
rs117186672	17	25944256	T	C	0.1033	0.0229	0.05901	6.81e-06	1898	saliva-pheno.1048	20.3484	Bacteria	Firmicutes	Clostridia	TANB77	CAG-508	CAG-793	unclassified_mgs_2761	s__mgs_2761	Saliva
rs132945	22	38548552	A	T	-0.103	0.02277	0.1261	6.48e-06	1898	saliva-pheno.1048	20.462	Bacteria	Firmicutes	Clostridia	TANB77	CAG-508	CAG-793	unclassified_mgs_2761	s__mgs_2761	Saliva
rs144006667	3	158383425	G	C	-0.1035	0.02279	0.01436	5.92e-06	1898	saliva-pheno.1048	20.6249	Bacteria	Firmicutes	Clostridia	TANB77	CAG-508	CAG-793	unclassified_mgs_2761	s__mgs_2761	Saliva
rs145130314	10	86623464	C	T	0.1086	0.02278	0.01828	2.04e-06	1898	saliva-pheno.1048	22.7275	Bacteria	Firmicutes	Clostridia	TANB77	CAG-508	CAG-793	unclassified_mgs_2761	s__mgs_2761	Saliva
rs150290749	1	166203104	T	G	-0.1081	0.02286	0.04073	2.43e-06	1898	saliva-pheno.1048	22.3614	Bacteria	Firmicutes	Clostridia	TANB77	CAG-508	CAG-793	unclassified_mgs_2761	s__mgs_2761	Saliva
rs150774925	9	17522838	A	G	0.1039	0.02286	0.01749	5.92e-06	1898	saliva-pheno.1048	20.6575	Bacteria	Firmicutes	Clostridia	TANB77	CAG-508	CAG-793	unclassified_mgs_2761	s__mgs_2761	Saliva
rs2676449	10	131149247	A	C	0.104	0.0228	0.2937	5.43e-06	1898	saliva-pheno.1048	20.8064	Bacteria	Firmicutes	Clostridia	TANB77	CAG-508	CAG-793	unclassified_mgs_2761	s__mgs_2761	Saliva
rs326214	11	47298360	A	G	-0.1108	0.02299	0.3305	1.55e-06	1898	saliva-pheno.1048	23.2275	Bacteria	Firmicutes	Clostridia	TANB77	CAG-508	CAG-793	unclassified_mgs_2761	s__mgs_2761	Saliva
rs34589967	3	127200399	C	T	-0.1124	0.02281	0.106	9.15e-07	1898	saliva-pheno.1048	24.2819	Bacteria	Firmicutes	Clostridia	TANB77	CAG-508	CAG-793	unclassified_mgs_2761	s__mgs_2761	Saliva
rs35628395	20	38442204	T	C	0.1013	0.02279	0.006266	9.35e-06	1898	saliva-pheno.1048	19.7574	Bacteria	Firmicutes	Clostridia	TANB77	CAG-508	CAG-793	unclassified_mgs_2761	s__mgs_2761	Saliva
rs58418063	1	111054870	A	G	0.1045	0.02277	0.2802	4.69e-06	1898	saliva-pheno.1048	21.0623	Bacteria	Firmicutes	Clostridia	TANB77	CAG-508	CAG-793	unclassified_mgs_2761	s__mgs_2761	Saliva
rs75082104	3	195262481	C	A	0.1036	0.02332	0.09687	9.51e-06	1898	saliva-pheno.1048	19.7361	Bacteria	Firmicutes	Clostridia	TANB77	CAG-508	CAG-793	unclassified_mgs_2761	s__mgs_2761	Saliva
rs77377309	4	24339647	A	G	-0.1054	0.02282	0.07128	4.15e-06	1898	saliva-pheno.1048	21.3329	Bacteria	Firmicutes	Clostridia	TANB77	CAG-508	CAG-793	unclassified_mgs_2761	s__mgs_2761	Saliva
rs9857352	3	26706814	C	T	0.1092	0.0229	0.3705	1.99e-06	1898	saliva-pheno.1048	22.7392	Bacteria	Firmicutes	Clostridia	TANB77	CAG-508	CAG-793	unclassified_mgs_2761	s__mgs_2761	Saliva
rs113754576	4	183518382	T	C	-0.1246	0.02257	0.02324	3.79e-08	1909	saliva-pheno.105	30.4771	Bacteria	Firmicutes	Negativicutes	Veillonellales	Veillonellaceae	Veillonella	Veillonella_rogosae_mgs_2008	s__Veillonella_rogosae_mgs_2008	Saliva
rs12110908	6	22662757	T	A	-0.1023	0.02256	0.02846	6.16e-06	1909	saliva-pheno.105	20.5624	Bacteria	Firmicutes	Negativicutes	Veillonellales	Veillonellaceae	Veillonella	Veillonella_rogosae_mgs_2008	s__Veillonella_rogosae_mgs_2008	Saliva
rs12544942	8	96942953	C	T	-0.1009	0.02265	0.1238	8.86e-06	1909	saliva-pheno.105	19.8448	Bacteria	Firmicutes	Negativicutes	Veillonellales	Veillonellaceae	Veillonella	Veillonella_rogosae_mgs_2008	s__Veillonella_rogosae_mgs_2008	Saliva
rs141171766	22	21064132	C	G	-0.1007	0.02257	0.0282	8.6e-06	1909	saliva-pheno.105	19.9065	Bacteria	Firmicutes	Negativicutes	Veillonellales	Veillonellaceae	Veillonella	Veillonella_rogosae_mgs_2008	s__Veillonella_rogosae_mgs_2008	Saliva
rs142054980	5	63433764	A	C	0.1008	0.02263	0.02454	9.02e-06	1909	saliva-pheno.105	19.8405	Bacteria	Firmicutes	Negativicutes	Veillonellales	Veillonellaceae	Veillonella	Veillonella_rogosae_mgs_2008	s__Veillonella_rogosae_mgs_2008	Saliva
rs147402438	1	112261067	A	G	-0.1028	0.02265	0.01436	5.97e-06	1909	saliva-pheno.105	20.5992	Bacteria	Firmicutes	Negativicutes	Veillonellales	Veillonellaceae	Veillonella	Veillonella_rogosae_mgs_2008	s__Veillonella_rogosae_mgs_2008	Saliva
rs1609377	4	172532565	C	T	-0.1053	0.02266	0.4754	3.58e-06	1901	saliva-pheno.105	21.5942	Bacteria	Firmicutes	Negativicutes	Veillonellales	Veillonellaceae	Veillonella	Veillonella_rogosae_mgs_2008	s__Veillonella_rogosae_mgs_2008	Saliva
rs191923676	19	10582464	A	G	0.1081	0.0226	0.01279	1.87e-06	1909	saliva-pheno.105	22.8789	Bacteria	Firmicutes	Negativicutes	Veillonellales	Veillonellaceae	Veillonella	Veillonella_rogosae_mgs_2008	s__Veillonella_rogosae_mgs_2008	Saliva
rs4243090	15	88114480	T	C	0.1129	0.02255	0.3488	6.08e-07	1909	saliva-pheno.105	25.0666	Bacteria	Firmicutes	Negativicutes	Veillonellales	Veillonellaceae	Veillonella	Veillonella_rogosae_mgs_2008	s__Veillonella_rogosae_mgs_2008	Saliva
rs4948185	7	51136487	G	A	-0.1008	0.02258	0.02141	8.47e-06	1909	saliva-pheno.105	19.9284	Bacteria	Firmicutes	Negativicutes	Veillonellales	Veillonellaceae	Veillonella	Veillonella_rogosae_mgs_2008	s__Veillonella_rogosae_mgs_2008	Saliva
rs5760996	22	25711503	A	T	0.102	0.02265	0.1196	7.12e-06	1909	saliva-pheno.105	20.2798	Bacteria	Firmicutes	Negativicutes	Veillonellales	Veillonellaceae	Veillonella	Veillonella_rogosae_mgs_2008	s__Veillonella_rogosae_mgs_2008	Saliva
rs60933251	10	1723023	A	G	-0.1072	0.02257	0.2963	2.22e-06	1909	saliva-pheno.105	22.5593	Bacteria	Firmicutes	Negativicutes	Veillonellales	Veillonellaceae	Veillonella	Veillonella_rogosae_mgs_2008	s__Veillonella_rogosae_mgs_2008	Saliva
rs61965496	13	107723931	T	A	0.1088	0.02262	0.1316	1.61e-06	1909	saliva-pheno.105	23.1352	Bacteria	Firmicutes	Negativicutes	Veillonellales	Veillonellaceae	Veillonella	Veillonella_rogosae_mgs_2008	s__Veillonella_rogosae_mgs_2008	Saliva
rs6772525	3	118908376	C	T	-0.105	0.02257	0.464	3.56e-06	1909	saliva-pheno.105	21.6429	Bacteria	Firmicutes	Negativicutes	Veillonellales	Veillonellaceae	Veillonella	Veillonella_rogosae_mgs_2008	s__Veillonella_rogosae_mgs_2008	Saliva
rs75695042	1	211416879	G	C	0.1018	0.02265	0.09191	7.39e-06	1909	saliva-pheno.105	20.2004	Bacteria	Firmicutes	Negativicutes	Veillonellales	Veillonellaceae	Veillonella	Veillonella_rogosae_mgs_2008	s__Veillonella_rogosae_mgs_2008	Saliva
rs78566629	11	101444237	G	A	0.1152	0.02266	0.04961	4.03e-07	1909	saliva-pheno.105	25.8455	Bacteria	Firmicutes	Negativicutes	Veillonellales	Veillonellaceae	Veillonella	Veillonella_rogosae_mgs_2008	s__Veillonella_rogosae_mgs_2008	Saliva
rs11700400	21	19231555	T	C	-0.114	0.02257	0.01279	4.77e-07	1908	saliva-pheno.1050	25.5121	Bacteria	Actinobacteriota	Actinobacteria	Actinomycetales	Actinomycetaceae	Actinomyces	Actinomyces_oris_E_mgs_241	s__Actinomyces_oris_E_mgs_241	Saliva
rs137927315	13	83280867	A	G	0.1003	0.02263	0.03003	9.96e-06	1908	saliva-pheno.1050	19.6441	Bacteria	Actinobacteriota	Actinobacteria	Actinomycetales	Actinomycetaceae	Actinomyces	Actinomyces_oris_E_mgs_241	s__Actinomyces_oris_E_mgs_241	Saliva
rs138496701	16	28181225	A	G	-0.1045	0.0226	0.02977	4.05e-06	1908	saliva-pheno.1050	21.3804	Bacteria	Actinobacteriota	Actinobacteria	Actinomycetales	Actinomycetaceae	Actinomyces	Actinomyces_oris_E_mgs_241	s__Actinomyces_oris_E_mgs_241	Saliva
rs139057374	3	68354886	G	A	0.1075	0.02262	0.02324	2.15e-06	1908	saliva-pheno.1050	22.5856	Bacteria	Actinobacteriota	Actinobacteria	Actinomycetales	Actinomycetaceae	Actinomyces	Actinomyces_oris_E_mgs_241	s__Actinomyces_oris_E_mgs_241	Saliva
rs142140852	2	105482192	C	G	-0.1042	0.0226	0.01958	4.28e-06	1908	saliva-pheno.1050	21.2578	Bacteria	Actinobacteriota	Actinobacteria	Actinomycetales	Actinomycetaceae	Actinomyces	Actinomyces_oris_E_mgs_241	s__Actinomyces_oris_E_mgs_241	Saliva
rs144215826	19	9565201	A	G	0.1022	0.02276	0.04073	7.46e-06	1908	saliva-pheno.1050	20.1631	Bacteria	Actinobacteriota	Actinobacteria	Actinomycetales	Actinomycetaceae	Actinomyces	Actinomyces_oris_E_mgs_241	s__Actinomyces_oris_E_mgs_241	Saliva
rs146150624	9	26133545	C	T	0.1076	0.02262	0.02193	2.11e-06	1908	saliva-pheno.1050	22.6276	Bacteria	Actinobacteriota	Actinobacteria	Actinomycetales	Actinomycetaceae	Actinomyces	Actinomyces_oris_E_mgs_241	s__Actinomyces_oris_E_mgs_241	Saliva
rs17098434	1	76698112	A	G	0.1007	0.02259	0.06815	8.75e-06	1908	saliva-pheno.1050	19.8713	Bacteria	Actinobacteriota	Actinobacteria	Actinomycetales	Actinomycetaceae	Actinomyces	Actinomyces_oris_E_mgs_241	s__Actinomyces_oris_E_mgs_241	Saliva
rs183878045	10	5219813	G	T	0.109	0.02258	0.05144	1.51e-06	1908	saliva-pheno.1050	23.3026	Bacteria	Actinobacteriota	Actinobacteria	Actinomycetales	Actinomycetaceae	Actinomyces	Actinomyces_oris_E_mgs_241	s__Actinomyces_oris_E_mgs_241	Saliva
rs188221034	21	37341124	T	G	0.1075	0.02265	0.01749	2.24e-06	1908	saliva-pheno.1050	22.5258	Bacteria	Actinobacteriota	Actinobacteria	Actinomycetales	Actinomycetaceae	Actinomyces	Actinomyces_oris_E_mgs_241	s__Actinomyces_oris_E_mgs_241	Saliva
rs190268695	2	43694171	G	A	0.105	0.0226	0.03342	3.58e-06	1908	saliva-pheno.1050	21.5855	Bacteria	Actinobacteriota	Actinobacteria	Actinomycetales	Actinomycetaceae	Actinomyces	Actinomyces_oris_E_mgs_241	s__Actinomyces_oris_E_mgs_241	Saliva
rs2103355	3	103745864	T	G	0.105	0.02267	0.1499	3.91e-06	1908	saliva-pheno.1050	21.4524	Bacteria	Actinobacteriota	Actinobacteria	Actinomycetales	Actinomycetaceae	Actinomyces	Actinomyces_oris_E_mgs_241	s__Actinomyces_oris_E_mgs_241	Saliva
rs4769296	13	24533038	A	C	0.1049	0.02263	0.1564	3.82e-06	1908	saliva-pheno.1050	21.4873	Bacteria	Actinobacteriota	Actinobacteria	Actinomycetales	Actinomycetaceae	Actinomyces	Actinomyces_oris_E_mgs_241	s__Actinomyces_oris_E_mgs_241	Saliva
rs59845197	7	76623199	T	C	-0.1024	0.02269	0.08877	6.83e-06	1908	saliva-pheno.1050	20.3672	Bacteria	Actinobacteriota	Actinobacteria	Actinomycetales	Actinomycetaceae	Actinomyces	Actinomyces_oris_E_mgs_241	s__Actinomyces_oris_E_mgs_241	Saliva
rs61794897	4	22779813	C	T	-0.1003	0.02264	0.1911	9.93e-06	1908	saliva-pheno.1050	19.6268	Bacteria	Actinobacteriota	Actinobacteria	Actinomycetales	Actinomycetaceae	Actinomyces	Actinomyces_oris_E_mgs_241	s__Actinomyces_oris_E_mgs_241	Saliva
rs75142100	16	88762449	G	C	0.1135	0.0226	0.04204	5.54e-07	1908	saliva-pheno.1050	25.2217	Bacteria	Actinobacteriota	Actinobacteria	Actinomycetales	Actinomycetaceae	Actinomyces	Actinomyces_oris_E_mgs_241	s__Actinomyces_oris_E_mgs_241	Saliva
rs75729457	6	44041588	T	C	0.1056	0.02269	0.1467	3.49e-06	1908	saliva-pheno.1050	21.66	Bacteria	Actinobacteriota	Actinobacteria	Actinomycetales	Actinomycetaceae	Actinomyces	Actinomyces_oris_E_mgs_241	s__Actinomyces_oris_E_mgs_241	Saliva
rs75981854	1	152081108	A	G	0.1051	0.02267	0.0953	3.77e-06	1908	saliva-pheno.1050	21.4933	Bacteria	Actinobacteriota	Actinobacteria	Actinomycetales	Actinomycetaceae	Actinomyces	Actinomyces_oris_E_mgs_241	s__Actinomyces_oris_E_mgs_241	Saliva
rs7802361	7	19305590	C	T	0.1026	0.02275	0.4535	6.93e-06	1908	saliva-pheno.1050	20.3391	Bacteria	Actinobacteriota	Actinobacteria	Actinomycetales	Actinomycetaceae	Actinomyces	Actinomyces_oris_E_mgs_241	s__Actinomyces_oris_E_mgs_241	Saliva
rs9523056	13	91385395	C	T	0.1085	0.02261	0.07859	1.75e-06	1908	saliva-pheno.1050	23.0281	Bacteria	Actinobacteriota	Actinobacteria	Actinomycetales	Actinomycetaceae	Actinomyces	Actinomyces_oris_E_mgs_241	s__Actinomyces_oris_E_mgs_241	Saliva
rs10903990	10	3270850	C	T	0.1062	0.02307	0.452	4.49e-06	1893	saliva-pheno.1052	21.1911	Bacteria	Firmicutes	Bacilli	Lactobacillales	Streptococcaceae	Streptococcus	unclassified_mgs_2111	s__mgs_2111	Saliva
rs11032556	11	34235667	G	A	-0.1114	0.02285	0.2697	1.18e-06	1893	saliva-pheno.1052	23.7683	Bacteria	Firmicutes	Bacilli	Lactobacillales	Streptococcaceae	Streptococcus	unclassified_mgs_2111	s__mgs_2111	Saliva
rs117809018	20	35617479	G	A	0.1121	0.02297	0.02063	1.15e-06	1893	saliva-pheno.1052	23.8171	Bacteria	Firmicutes	Bacilli	Lactobacillales	Streptococcaceae	Streptococcus	unclassified_mgs_2111	s__mgs_2111	Saliva
rs12527222	6	21183554	T	C	-0.1019	0.023	0.1141	9.9e-06	1893	saliva-pheno.1052	19.6288	Bacteria	Firmicutes	Bacilli	Lactobacillales	Streptococcaceae	Streptococcus	unclassified_mgs_2111	s__mgs_2111	Saliva
rs1277275	4	57908270	A	G	0.1019	0.02288	0.0282	8.99e-06	1893	saliva-pheno.1052	19.8352	Bacteria	Firmicutes	Bacilli	Lactobacillales	Streptococcaceae	Streptococcus	unclassified_mgs_2111	s__mgs_2111	Saliva
rs13112855	4	181989364	A	G	0.1054	0.02289	0.1073	4.44e-06	1893	saliva-pheno.1052	21.2026	Bacteria	Firmicutes	Bacilli	Lactobacillales	Streptococcaceae	Streptococcus	unclassified_mgs_2111	s__mgs_2111	Saliva
rs13415365	2	236181182	T	C	-0.117	0.02282	0.2402	3.27e-07	1893	saliva-pheno.1052	26.287	Bacteria	Firmicutes	Bacilli	Lactobacillales	Streptococcaceae	Streptococcus	unclassified_mgs_2111	s__mgs_2111	Saliva
rs1368556	12	109470320	C	T	-0.1059	0.02292	0.2909	4.06e-06	1893	saliva-pheno.1052	21.3483	Bacteria	Firmicutes	Bacilli	Lactobacillales	Streptococcaceae	Streptococcus	unclassified_mgs_2111	s__mgs_2111	Saliva
rs140894483	4	113329243	G	A	0.1051	0.02289	0.01358	4.71e-06	1893	saliva-pheno.1052	21.0821	Bacteria	Firmicutes	Bacilli	Lactobacillales	Streptococcaceae	Streptococcus	unclassified_mgs_2111	s__mgs_2111	Saliva
rs141761582	10	56052868	T	C	0.1068	0.02287	0.03446	3.23e-06	1893	saliva-pheno.1052	21.8077	Bacteria	Firmicutes	Bacilli	Lactobacillales	Streptococcaceae	Streptococcus	unclassified_mgs_2111	s__mgs_2111	Saliva
rs145205242	20	1756558	C	A	-0.1043	0.02301	0.01984	6.2e-06	1893	saliva-pheno.1052	20.5464	Bacteria	Firmicutes	Bacilli	Lactobacillales	Streptococcaceae	Streptococcus	unclassified_mgs_2111	s__mgs_2111	Saliva
rs148394852	14	51448041	A	G	0.1119	0.02289	0.02193	1.11e-06	1893	saliva-pheno.1052	23.8984	Bacteria	Firmicutes	Bacilli	Lactobacillales	Streptococcaceae	Streptococcus	unclassified_mgs_2111	s__mgs_2111	Saliva
rs17087412	5	96537930	A	G	0.1106	0.02304	0.03264	1.71e-06	1893	saliva-pheno.1052	23.0433	Bacteria	Firmicutes	Bacilli	Lactobacillales	Streptococcaceae	Streptococcus	unclassified_mgs_2111	s__mgs_2111	Saliva
rs17167773	7	14063950	C	A	0.1043	0.02291	0.01149	5.62e-06	1893	saliva-pheno.1052	20.7261	Bacteria	Firmicutes	Bacilli	Lactobacillales	Streptococcaceae	Streptococcus	unclassified_mgs_2111	s__mgs_2111	Saliva
rs181421335	6	153415304	A	G	0.1022	0.0229	0.01723	8.64e-06	1893	saliva-pheno.1052	19.9173	Bacteria	Firmicutes	Bacilli	Lactobacillales	Streptococcaceae	Streptococcus	unclassified_mgs_2111	s__mgs_2111	Saliva
rs2069493	14	99967186	T	A	0.1063	0.02284	0.01149	3.51e-06	1893	saliva-pheno.1052	21.6608	Bacteria	Firmicutes	Bacilli	Lactobacillales	Streptococcaceae	Streptococcus	unclassified_mgs_2111	s__mgs_2111	Saliva
rs2395637	6	35820544	C	G	0.1141	0.02289	0.3078	6.72e-07	1893	saliva-pheno.1052	24.8473	Bacteria	Firmicutes	Bacilli	Lactobacillales	Streptococcaceae	Streptococcus	unclassified_mgs_2111	s__mgs_2111	Saliva
rs2490634	13	78911482	T	G	-0.1024	0.02296	0.3175	8.68e-06	1893	saliva-pheno.1052	19.891	Bacteria	Firmicutes	Bacilli	Lactobacillales	Streptococcaceae	Streptococcus	unclassified_mgs_2111	s__mgs_2111	Saliva
rs3132118	9	107836843	T	C	0.1097	0.02289	0.3399	1.79e-06	1893	saliva-pheno.1052	22.9679	Bacteria	Firmicutes	Bacilli	Lactobacillales	Streptococcaceae	Streptococcus	unclassified_mgs_2111	s__mgs_2111	Saliva
rs34671634	3	112766931	T	C	-0.1035	0.023	0.4992	7.22e-06	1893	saliva-pheno.1052	20.25	Bacteria	Firmicutes	Bacilli	Lactobacillales	Streptococcaceae	Streptococcus	unclassified_mgs_2111	s__mgs_2111	Saliva
rs59479271	8	127668897	T	C	0.113	0.02285	0.01906	8.25e-07	1893	saliva-pheno.1052	24.4559	Bacteria	Firmicutes	Bacilli	Lactobacillales	Streptococcaceae	Streptococcus	unclassified_mgs_2111	s__mgs_2111	Saliva
rs61870544	10	129481096	C	T	-0.1024	0.02294	0.2572	8.57e-06	1893	saliva-pheno.1052	19.9257	Bacteria	Firmicutes	Bacilli	Lactobacillales	Streptococcaceae	Streptococcus	unclassified_mgs_2111	s__mgs_2111	Saliva
rs62108007	19	20754620	T	C	0.1032	0.02308	0.3825	8.19e-06	1881	saliva-pheno.1052	19.9935	Bacteria	Firmicutes	Bacilli	Lactobacillales	Streptococcaceae	Streptococcus	unclassified_mgs_2111	s__mgs_2111	Saliva
rs67702684	1	232504697	C	T	0.1063	0.02326	0.1616	5.22e-06	1823	saliva-pheno.1052	20.8856	Bacteria	Firmicutes	Bacilli	Lactobacillales	Streptococcaceae	Streptococcus	unclassified_mgs_2111	s__mgs_2111	Saliva
rs74000183	17	80856899	A	G	-0.1086	0.02293	0.04047	2.33e-06	1893	saliva-pheno.1052	22.4312	Bacteria	Firmicutes	Bacilli	Lactobacillales	Streptococcaceae	Streptococcus	unclassified_mgs_2111	s__mgs_2111	Saliva
rs76315898	1	110809371	T	C	-0.1048	0.02286	0.1376	4.85e-06	1893	saliva-pheno.1052	21.017	Bacteria	Firmicutes	Bacilli	Lactobacillales	Streptococcaceae	Streptococcus	unclassified_mgs_2111	s__mgs_2111	Saliva
rs79399547	5	166291016	T	G	0.1033	0.02289	0.03238	6.73e-06	1893	saliva-pheno.1052	20.3662	Bacteria	Firmicutes	Bacilli	Lactobacillales	Streptococcaceae	Streptococcus	unclassified_mgs_2111	s__mgs_2111	Saliva
rs79506068	6	63046925	T	C	-0.1067	0.02294	0.004961	3.56e-06	1893	saliva-pheno.1052	21.6343	Bacteria	Firmicutes	Bacilli	Lactobacillales	Streptococcaceae	Streptococcus	unclassified_mgs_2111	s__mgs_2111	Saliva
rs9401594	6	123103485	C	T	-0.1034	0.02291	0.4167	6.79e-06	1893	saliva-pheno.1052	20.37	Bacteria	Firmicutes	Bacilli	Lactobacillales	Streptococcaceae	Streptococcus	unclassified_mgs_2111	s__mgs_2111	Saliva
rs9465013	6	17325940	A	G	-0.1027	0.02294	0.2068	8.02e-06	1893	saliva-pheno.1052	20.0426	Bacteria	Firmicutes	Bacilli	Lactobacillales	Streptococcaceae	Streptococcus	unclassified_mgs_2111	s__mgs_2111	Saliva
rs116844219	9	126699854	G	A	-0.1037	0.02292	0.06031	6.52e-06	1894	saliva-pheno.1053	20.4705	Bacteria	Bacteroidota	Bacteroidia	Bacteroidales	Bacteroidaceae	F0040	unclassified_mgs_3393	s__mgs_3393	Saliva
rs117730356	14	73088548	A	G	-0.1031	0.02285	0.01802	6.79e-06	1894	saliva-pheno.1053	20.3585	Bacteria	Bacteroidota	Bacteroidia	Bacteroidales	Bacteroidaceae	F0040	unclassified_mgs_3393	s__mgs_3393	Saliva
rs12152347	3	188062058	G	A	0.1074	0.02298	0.3117	3.2e-06	1894	saliva-pheno.1053	21.8428	Bacteria	Bacteroidota	Bacteroidia	Bacteroidales	Bacteroidaceae	F0040	unclassified_mgs_3393	s__mgs_3393	Saliva
rs12408228	1	31337417	A	C	0.1019	0.02281	0.1311	8.47e-06	1894	saliva-pheno.1053	19.9571	Bacteria	Bacteroidota	Bacteroidia	Bacteroidales	Bacteroidaceae	F0040	unclassified_mgs_3393	s__mgs_3393	Saliva
rs148171491	8	140860773	T	C	-0.1022	0.02283	0.01279	8.09e-06	1894	saliva-pheno.1053	20.0396	Bacteria	Bacteroidota	Bacteroidia	Bacteroidales	Bacteroidaceae	F0040	unclassified_mgs_3393	s__mgs_3393	Saliva
rs148234705	9	18912189	A	C	-0.1032	0.0228	0.01906	6.32e-06	1894	saliva-pheno.1053	20.4875	Bacteria	Bacteroidota	Bacteroidia	Bacteroidales	Bacteroidaceae	F0040	unclassified_mgs_3393	s__mgs_3393	Saliva
rs148340356	1	226662881	A	G	-0.1208	0.02275	0.01671	1.24e-07	1894	saliva-pheno.1053	28.1949	Bacteria	Bacteroidota	Bacteroidia	Bacteroidales	Bacteroidaceae	F0040	unclassified_mgs_3393	s__mgs_3393	Saliva
rs16949700	16	51379925	G	A	0.1039	0.02282	0.2091	5.62e-06	1894	saliva-pheno.1053	20.73	Bacteria	Bacteroidota	Bacteroidia	Bacteroidales	Bacteroidaceae	F0040	unclassified_mgs_3393	s__mgs_3393	Saliva
rs187676161	14	22129949	C	T	-0.1108	0.02274	0.01671	1.2e-06	1894	saliva-pheno.1053	23.741	Bacteria	Bacteroidota	Bacteroidia	Bacteroidales	Bacteroidaceae	F0040	unclassified_mgs_3393	s__mgs_3393	Saliva
rs35821898	1	248684002	A	C	-0.1072	0.02278	0.09922	2.69e-06	1894	saliva-pheno.1053	22.1453	Bacteria	Bacteroidota	Bacteroidia	Bacteroidales	Bacteroidaceae	F0040	unclassified_mgs_3393	s__mgs_3393	Saliva
rs4484343	4	179550103	C	T	-0.1144	0.02274	0.2642	5.41e-07	1894	saliva-pheno.1053	25.3088	Bacteria	Bacteroidota	Bacteroidia	Bacteroidales	Bacteroidaceae	F0040	unclassified_mgs_3393	s__mgs_3393	Saliva
rs57206057	3	71059030	G	A	0.1018	0.0228	0.04491	8.56e-06	1894	saliva-pheno.1053	19.9354	Bacteria	Bacteroidota	Bacteroidia	Bacteroidales	Bacteroidaceae	F0040	unclassified_mgs_3393	s__mgs_3393	Saliva
rs61587774	6	148721882	A	G	-0.1012	0.02277	0.06423	9.31e-06	1894	saliva-pheno.1053	19.7531	Bacteria	Bacteroidota	Bacteroidia	Bacteroidales	Bacteroidaceae	F0040	unclassified_mgs_3393	s__mgs_3393	Saliva
rs61898024	11	98535514	C	G	-0.1047	0.02276	0.1183	4.48e-06	1894	saliva-pheno.1053	21.1616	Bacteria	Bacteroidota	Bacteroidia	Bacteroidales	Bacteroidaceae	F0040	unclassified_mgs_3393	s__mgs_3393	Saliva
rs73982806	2	206038592	A	C	-0.106	0.02274	0.04621	3.37e-06	1894	saliva-pheno.1053	21.7286	Bacteria	Bacteroidota	Bacteroidia	Bacteroidales	Bacteroidaceae	F0040	unclassified_mgs_3393	s__mgs_3393	Saliva
rs75670627	19	47968998	A	G	-0.1017	0.02288	0.02585	9.35e-06	1894	saliva-pheno.1053	19.7574	Bacteria	Bacteroidota	Bacteroidia	Bacteroidales	Bacteroidaceae	F0040	unclassified_mgs_3393	s__mgs_3393	Saliva
rs79001955	2	167002383	A	G	-0.1036	0.02278	0.01828	5.81e-06	1894	saliva-pheno.1053	20.6829	Bacteria	Bacteroidota	Bacteroidia	Bacteroidales	Bacteroidaceae	F0040	unclassified_mgs_3393	s__mgs_3393	Saliva
rs79714500	14	98835627	A	T	-0.1065	0.02274	0.008616	3.06e-06	1894	saliva-pheno.1053	21.934	Bacteria	Bacteroidota	Bacteroidia	Bacteroidales	Bacteroidaceae	F0040	unclassified_mgs_3393	s__mgs_3393	Saliva
rs9614187	22	44193626	C	A	-0.1177	0.02276	0.1634	2.54e-07	1894	saliva-pheno.1053	26.7429	Bacteria	Bacteroidota	Bacteroidia	Bacteroidales	Bacteroidaceae	F0040	unclassified_mgs_3393	s__mgs_3393	Saliva
rs11179142	12	41338501	A	G	0.1057	0.02261	0.05144	3.13e-06	1908	saliva-pheno.1055	21.8549	Bacteria	Bacteroidota	Bacteroidia	Bacteroidales	Bacteroidaceae	Prevotella	Prevotella_baroniae_mgs_143	s__Prevotella_baroniae_mgs_143	Saliva
rs12635634	3	173018036	A	G	-0.1015	0.02257	0.1363	7.3e-06	1908	saliva-pheno.1055	20.2241	Bacteria	Bacteroidota	Bacteroidia	Bacteroidales	Bacteroidaceae	Prevotella	Prevotella_baroniae_mgs_143	s__Prevotella_baroniae_mgs_143	Saliva
rs13309899	7	156399981	C	T	0.102	0.02275	0.1531	7.81e-06	1887	saliva-pheno.1055	20.1019	Bacteria	Bacteroidota	Bacteroidia	Bacteroidales	Bacteroidaceae	Prevotella	Prevotella_baroniae_mgs_143	s__Prevotella_baroniae_mgs_143	Saliva
rs138060826	1	214173334	C	T	0.1088	0.02254	0.0201	1.51e-06	1908	saliva-pheno.1055	23.2997	Bacteria	Bacteroidota	Bacteroidia	Bacteroidales	Bacteroidaceae	Prevotella	Prevotella_baroniae_mgs_143	s__Prevotella_baroniae_mgs_143	Saliva
rs147256570	9	107079210	T	C	0.1095	0.02258	0.0436	1.35e-06	1908	saliva-pheno.1055	23.5169	Bacteria	Bacteroidota	Bacteroidia	Bacteroidales	Bacteroidaceae	Prevotella	Prevotella_baroniae_mgs_143	s__Prevotella_baroniae_mgs_143	Saliva
rs2405352	5	2439414	A	C	0.1024	0.0226	0.1966	6.17e-06	1908	saliva-pheno.1055	20.5297	Bacteria	Bacteroidota	Bacteroidia	Bacteroidales	Bacteroidaceae	Prevotella	Prevotella_baroniae_mgs_143	s__Prevotella_baroniae_mgs_143	Saliva
rs34116832	12	71752690	A	C	0.1104	0.02262	0.2627	1.15e-06	1908	saliva-pheno.1055	23.8206	Bacteria	Bacteroidota	Bacteroidia	Bacteroidales	Bacteroidaceae	Prevotella	Prevotella_baroniae_mgs_143	s__Prevotella_baroniae_mgs_143	Saliva
rs55731046	17	63469474	C	G	-0.1004	0.02262	0.1136	9.56e-06	1908	saliva-pheno.1055	19.7007	Bacteria	Bacteroidota	Bacteroidia	Bacteroidales	Bacteroidaceae	Prevotella	Prevotella_baroniae_mgs_143	s__Prevotella_baroniae_mgs_143	Saliva
rs57558956	16	27976384	C	G	-0.1031	0.02256	0.2966	5.15e-06	1908	saliva-pheno.1055	20.8852	Bacteria	Bacteroidota	Bacteroidia	Bacteroidales	Bacteroidaceae	Prevotella	Prevotella_baroniae_mgs_143	s__Prevotella_baroniae_mgs_143	Saliva
rs74690380	4	178316965	C	G	0.1083	0.02255	0.01488	1.69e-06	1908	saliva-pheno.1055	23.0656	Bacteria	Bacteroidota	Bacteroidia	Bacteroidales	Bacteroidaceae	Prevotella	Prevotella_baroniae_mgs_143	s__Prevotella_baroniae_mgs_143	Saliva
rs77390013	8	30782297	G	A	0.1016	0.02253	0.195	6.9e-06	1908	saliva-pheno.1055	20.336	Bacteria	Bacteroidota	Bacteroidia	Bacteroidales	Bacteroidaceae	Prevotella	Prevotella_baroniae_mgs_143	s__Prevotella_baroniae_mgs_143	Saliva
rs8100946	19	17465685	T	C	-0.1014	0.0226	0.2634	7.69e-06	1908	saliva-pheno.1055	20.1307	Bacteria	Bacteroidota	Bacteroidia	Bacteroidales	Bacteroidaceae	Prevotella	Prevotella_baroniae_mgs_143	s__Prevotella_baroniae_mgs_143	Saliva
rs9964854	18	5646904	T	C	0.1136	0.02264	0.07285	5.71e-07	1908	saliva-pheno.1055	25.177	Bacteria	Bacteroidota	Bacteroidia	Bacteroidales	Bacteroidaceae	Prevotella	Prevotella_baroniae_mgs_143	s__Prevotella_baroniae_mgs_143	Saliva
rs10243154	7	30274766	C	T	0.1117	0.02267	0.01279	9.12e-07	1898	saliva-pheno.1057	24.2775	Bacteria	Bacteroidota	Bacteroidia	Bacteroidales	Bacteroidaceae	Prevotella	unclassified_mgs_2101	s__mgs_2101	Saliva
rs10411229	19	54434126	T	G	0.1006	0.02266	0.365	9.48e-06	1898	saliva-pheno.1057	19.7095	Bacteria	Bacteroidota	Bacteroidia	Bacteroidales	Bacteroidaceae	Prevotella	unclassified_mgs_2101	s__mgs_2101	Saliva
rs117886316	4	5971791	A	G	-0.1042	0.02268	0.01645	4.65e-06	1898	saliva-pheno.1057	21.1081	Bacteria	Bacteroidota	Bacteroidia	Bacteroidales	Bacteroidaceae	Prevotella	unclassified_mgs_2101	s__mgs_2101	Saliva
rs12155355	7	70913398	C	T	-0.1111	0.02283	0.07264	1.22e-06	1870	saliva-pheno.1057	23.6819	Bacteria	Bacteroidota	Bacteroidia	Bacteroidales	Bacteroidaceae	Prevotella	unclassified_mgs_2101	s__mgs_2101	Saliva
rs13026940	2	216618382	G	A	-0.1079	0.02263	0.1371	2.01e-06	1898	saliva-pheno.1057	22.7339	Bacteria	Bacteroidota	Bacteroidia	Bacteroidales	Bacteroidaceae	Prevotella	unclassified_mgs_2101	s__mgs_2101	Saliva
rs138491432	9	138321672	T	C	0.1005	0.02262	0.03055	9.51e-06	1898	saliva-pheno.1057	19.74	Bacteria	Bacteroidota	Bacteroidia	Bacteroidales	Bacteroidaceae	Prevotella	unclassified_mgs_2101	s__mgs_2101	Saliva
rs145493599	9	96735318	G	T	-0.1052	0.02263	0.03655	3.59e-06	1898	saliva-pheno.1057	21.6104	Bacteria	Bacteroidota	Bacteroidia	Bacteroidales	Bacteroidaceae	Prevotella	unclassified_mgs_2101	s__mgs_2101	Saliva
rs182620637	10	96636002	C	T	-0.1044	0.02262	0.02428	4.17e-06	1898	saliva-pheno.1057	21.3018	Bacteria	Bacteroidota	Bacteroidia	Bacteroidales	Bacteroidaceae	Prevotella	unclassified_mgs_2101	s__mgs_2101	Saliva
rs186627935	15	94247314	C	A	0.1015	0.02266	0.01332	7.91e-06	1898	saliva-pheno.1057	20.0638	Bacteria	Bacteroidota	Bacteroidia	Bacteroidales	Bacteroidaceae	Prevotella	unclassified_mgs_2101	s__mgs_2101	Saliva
rs189742497	11	64800524	G	T	-0.1018	0.02264	0.01775	7.27e-06	1898	saliva-pheno.1057	20.2182	Bacteria	Bacteroidota	Bacteroidia	Bacteroidales	Bacteroidaceae	Prevotella	unclassified_mgs_2101	s__mgs_2101	Saliva
rs2520482	7	112063642	C	T	-0.1012	0.02263	0.2078	8.25e-06	1898	saliva-pheno.1057	19.9982	Bacteria	Bacteroidota	Bacteroidia	Bacteroidales	Bacteroidaceae	Prevotella	unclassified_mgs_2101	s__mgs_2101	Saliva
rs3822975	6	36342892	C	T	-0.1069	0.02267	0.2193	2.57e-06	1898	saliva-pheno.1057	22.2358	Bacteria	Bacteroidota	Bacteroidia	Bacteroidales	Bacteroidaceae	Prevotella	unclassified_mgs_2101	s__mgs_2101	Saliva
rs4796002	17	33097595	C	T	-0.1051	0.02262	0.1266	3.63e-06	1898	saliva-pheno.1057	21.5884	Bacteria	Bacteroidota	Bacteroidia	Bacteroidales	Bacteroidaceae	Prevotella	unclassified_mgs_2101	s__mgs_2101	Saliva
rs4970373	1	1352943	C	G	-0.1045	0.02262	0.01018	4.12e-06	1898	saliva-pheno.1057	21.3426	Bacteria	Bacteroidota	Bacteroidia	Bacteroidales	Bacteroidaceae	Prevotella	unclassified_mgs_2101	s__mgs_2101	Saliva
rs74638280	17	42160672	C	T	-0.1005	0.02265	0.03185	9.72e-06	1898	saliva-pheno.1057	19.6877	Bacteria	Bacteroidota	Bacteroidia	Bacteroidales	Bacteroidaceae	Prevotella	unclassified_mgs_2101	s__mgs_2101	Saliva
rs78923573	13	78906095	G	T	0.1047	0.02264	0.02245	4.01e-06	1898	saliva-pheno.1057	21.3865	Bacteria	Bacteroidota	Bacteroidia	Bacteroidales	Bacteroidaceae	Prevotella	unclassified_mgs_2101	s__mgs_2101	Saliva
rs8114934	20	46207669	G	A	-0.1008	0.02263	0.02324	8.89e-06	1898	saliva-pheno.1057	19.8405	Bacteria	Bacteroidota	Bacteroidia	Bacteroidales	Bacteroidaceae	Prevotella	unclassified_mgs_2101	s__mgs_2101	Saliva
rs117046851	22	41065931	T	C	0.1043	0.02268	0.02715	4.52e-06	1902	saliva-pheno.1059	21.1486	Bacteria	Firmicutes	Bacilli	Lactobacillales	Streptococcaceae	Streptococcus	unclassified_mgs_2106	s__mgs_2106	Saliva
rs147537676	2	167113909	T	C	0.1029	0.02267	0.02141	6.03e-06	1902	saliva-pheno.1059	20.6029	Bacteria	Firmicutes	Bacilli	Lactobacillales	Streptococcaceae	Streptococcus	unclassified_mgs_2106	s__mgs_2106	Saliva
rs149082229	10	79421177	A	C	-0.1035	0.02267	0.01697	5.36e-06	1902	saliva-pheno.1059	20.8438	Bacteria	Firmicutes	Bacilli	Lactobacillales	Streptococcaceae	Streptococcus	unclassified_mgs_2106	s__mgs_2106	Saliva
rs181663317	7	53311721	A	G	-0.1117	0.02264	0.01749	8.83e-07	1902	saliva-pheno.1059	24.3418	Bacteria	Firmicutes	Bacilli	Lactobacillales	Streptococcaceae	Streptococcus	unclassified_mgs_2106	s__mgs_2106	Saliva
rs189585468	14	57408918	T	C	0.1117	0.02272	0.01201	9.55e-07	1902	saliva-pheno.1059	24.1707	Bacteria	Firmicutes	Bacilli	Lactobacillales	Streptococcaceae	Streptococcus	unclassified_mgs_2106	s__mgs_2106	Saliva
rs2281274	6	53143554	C	T	0.1083	0.02269	0.1864	1.97e-06	1902	saliva-pheno.1059	22.7818	Bacteria	Firmicutes	Bacilli	Lactobacillales	Streptococcaceae	Streptococcus	unclassified_mgs_2106	s__mgs_2106	Saliva
rs34211740	2	45345455	C	T	0.1014	0.02266	0.05979	8.14e-06	1902	saliva-pheno.1059	20.0242	Bacteria	Firmicutes	Bacilli	Lactobacillales	Streptococcaceae	Streptococcus	unclassified_mgs_2106	s__mgs_2106	Saliva
rs4627420	17	7836917	T	C	0.1011	0.02266	0.02585	8.55e-06	1902	saliva-pheno.1059	19.9059	Bacteria	Firmicutes	Bacilli	Lactobacillales	Streptococcaceae	Streptococcus	unclassified_mgs_2106	s__mgs_2106	Saliva
rs7160616	14	41825365	T	C	-0.1056	0.02269	0.1013	3.53e-06	1902	saliva-pheno.1059	21.66	Bacteria	Firmicutes	Bacilli	Lactobacillales	Streptococcaceae	Streptococcus	unclassified_mgs_2106	s__mgs_2106	Saliva
rs7184237	16	58138843	A	G	0.1031	0.02269	0.3042	5.87e-06	1902	saliva-pheno.1059	20.6466	Bacteria	Firmicutes	Bacilli	Lactobacillales	Streptococcaceae	Streptococcus	unclassified_mgs_2106	s__mgs_2106	Saliva
rs78719336	4	71219255	G	A	-0.1042	0.02278	0.1595	5.1e-06	1902	saliva-pheno.1059	20.9232	Bacteria	Firmicutes	Bacilli	Lactobacillales	Streptococcaceae	Streptococcus	unclassified_mgs_2106	s__mgs_2106	Saliva
rs78961288	5	124913018	T	G	0.1057	0.02277	0.04726	3.67e-06	1902	saliva-pheno.1059	21.5488	Bacteria	Firmicutes	Bacilli	Lactobacillales	Streptococcaceae	Streptococcus	unclassified_mgs_2106	s__mgs_2106	Saliva
rs7903286	10	26884122	A	C	-0.1029	0.02276	0.4517	6.53e-06	1902	saliva-pheno.1059	20.4403	Bacteria	Firmicutes	Bacilli	Lactobacillales	Streptococcaceae	Streptococcus	unclassified_mgs_2106	s__mgs_2106	Saliva
rs79434691	7	111915940	G	C	-0.1027	0.02281	0.04204	7.14e-06	1902	saliva-pheno.1059	20.2717	Bacteria	Firmicutes	Bacilli	Lactobacillales	Streptococcaceae	Streptococcus	unclassified_mgs_2106	s__mgs_2106	Saliva
rs113341026	7	155890092	A	G	-0.1026	0.02261	0.01723	6.1e-06	1890	saliva-pheno.106	20.5918	Bacteria	Proteobacteria	Gammaproteobacteria	Burkholderiales	Neisseriaceae	Neisseria	Neisseria_sp000186165_mgs_2832	s__Neisseria_sp000186165_mgs_2832	Saliva
rs1149952	10	9216956	C	A	-0.1051	0.02254	0.1922	3.34e-06	1890	saliva-pheno.106	21.7419	Bacteria	Proteobacteria	Gammaproteobacteria	Burkholderiales	Neisseriaceae	Neisseria	Neisseria_sp000186165_mgs_2832	s__Neisseria_sp000186165_mgs_2832	Saliva
rs12342073	9	107063809	T	C	-0.1111	0.02259	0.1475	9.46e-07	1890	saliva-pheno.106	24.1878	Bacteria	Proteobacteria	Gammaproteobacteria	Burkholderiales	Neisseriaceae	Neisseria	Neisseria_sp000186165_mgs_2832	s__Neisseria_sp000186165_mgs_2832	Saliva
rs138741249	3	61257990	G	T	0.1013	0.02256	0.03525	7.57e-06	1890	saliva-pheno.106	20.1623	Bacteria	Proteobacteria	Gammaproteobacteria	Burkholderiales	Neisseriaceae	Neisseria	Neisseria_sp000186165_mgs_2832	s__Neisseria_sp000186165_mgs_2832	Saliva
rs139884819	3	132601800	A	G	0.1045	0.02274	0.05666	4.58e-06	1890	saliva-pheno.106	21.1179	Bacteria	Proteobacteria	Gammaproteobacteria	Burkholderiales	Neisseriaceae	Neisseria	Neisseria_sp000186165_mgs_2832	s__Neisseria_sp000186165_mgs_2832	Saliva
rs140837581	5	18487164	A	G	0.1027	0.02257	0.0517	5.65e-06	1890	saliva-pheno.106	20.7051	Bacteria	Proteobacteria	Gammaproteobacteria	Burkholderiales	Neisseriaceae	Neisseria	Neisseria_sp000186165_mgs_2832	s__Neisseria_sp000186165_mgs_2832	Saliva
rs145365984	17	76588197	A	T	0.1063	0.02258	0.0282	2.67e-06	1890	saliva-pheno.106	22.1625	Bacteria	Proteobacteria	Gammaproteobacteria	Burkholderiales	Neisseriaceae	Neisseria	Neisseria_sp000186165_mgs_2832	s__Neisseria_sp000186165_mgs_2832	Saliva
rs146410047	7	97618225	T	C	-0.1012	0.02252	0.1063	7.48e-06	1890	saliva-pheno.106	20.1941	Bacteria	Proteobacteria	Gammaproteobacteria	Burkholderiales	Neisseriaceae	Neisseria	Neisseria_sp000186165_mgs_2832	s__Neisseria_sp000186165_mgs_2832	Saliva
rs149545336	16	78585912	A	G	-0.1047	0.02255	0.02846	3.66e-06	1890	saliva-pheno.106	21.5576	Bacteria	Proteobacteria	Gammaproteobacteria	Burkholderiales	Neisseriaceae	Neisseria	Neisseria_sp000186165_mgs_2832	s__Neisseria_sp000186165_mgs_2832	Saliva
rs1782149	14	41735064	C	G	0.1048	0.02288	0.1172	4.96e-06	1890	saliva-pheno.106	20.9802	Bacteria	Proteobacteria	Gammaproteobacteria	Burkholderiales	Neisseriaceae	Neisseria	Neisseria_sp000186165_mgs_2832	s__Neisseria_sp000186165_mgs_2832	Saliva
rs184245978	14	95910277	A	G	0.1002	0.02256	0.0107	9.46e-06	1890	saliva-pheno.106	19.7268	Bacteria	Proteobacteria	Gammaproteobacteria	Burkholderiales	Neisseriaceae	Neisseria	Neisseria_sp000186165_mgs_2832	s__Neisseria_sp000186165_mgs_2832	Saliva
rs4784045	16	58536624	G	A	-0.1182	0.02254	0.4164	1.75e-07	1890	saliva-pheno.106	27.4996	Bacteria	Proteobacteria	Gammaproteobacteria	Burkholderiales	Neisseriaceae	Neisseria	Neisseria_sp000186165_mgs_2832	s__Neisseria_sp000186165_mgs_2832	Saliva
rs4806155	19	35921266	T	G	-0.1004	0.02261	0.4201	9.58e-06	1890	saliva-pheno.106	19.7182	Bacteria	Proteobacteria	Gammaproteobacteria	Burkholderiales	Neisseriaceae	Neisseria	Neisseria_sp000186165_mgs_2832	s__Neisseria_sp000186165_mgs_2832	Saliva
rs4942126	13	31541557	T	C	-0.1044	0.02261	0.05614	4.09e-06	1890	saliva-pheno.106	21.3206	Bacteria	Proteobacteria	Gammaproteobacteria	Burkholderiales	Neisseriaceae	Neisseria	Neisseria_sp000186165_mgs_2832	s__Neisseria_sp000186165_mgs_2832	Saliva
rs62303582	4	42667132	T	C	-0.1061	0.02259	0.4794	2.81e-06	1890	saliva-pheno.106	22.0596	Bacteria	Proteobacteria	Gammaproteobacteria	Burkholderiales	Neisseriaceae	Neisseria	Neisseria_sp000186165_mgs_2832	s__Neisseria_sp000186165_mgs_2832	Saliva
rs74299808	7	67195236	A	T	0.1015	0.02257	0.03995	7.34e-06	1890	saliva-pheno.106	20.2241	Bacteria	Proteobacteria	Gammaproteobacteria	Burkholderiales	Neisseriaceae	Neisseria	Neisseria_sp000186165_mgs_2832	s__Neisseria_sp000186165_mgs_2832	Saliva
rs75986471	4	61455210	T	C	0.1012	0.02278	0.047	9.41e-06	1890	saliva-pheno.106	19.7357	Bacteria	Proteobacteria	Gammaproteobacteria	Burkholderiales	Neisseriaceae	Neisseria	Neisseria_sp000186165_mgs_2832	s__Neisseria_sp000186165_mgs_2832	Saliva
rs78840899	3	122671416	A	G	-0.107	0.02264	0.05196	2.45e-06	1890	saliva-pheno.106	22.3365	Bacteria	Proteobacteria	Gammaproteobacteria	Burkholderiales	Neisseriaceae	Neisseria	Neisseria_sp000186165_mgs_2832	s__Neisseria_sp000186165_mgs_2832	Saliva
rs115350566	12	95127262	T	C	-0.1023	0.0222	0.04883	4.35e-06	1905	saliva-pheno.1060	21.2347	Bacteria	Proteobacteria	Gammaproteobacteria	Burkholderiales	Neisseriaceae	Neisseria	unclassified_mgs_3549	s__mgs_3549	Saliva
rs118186191	16	77887452	C	G	0.1083	0.02216	0.0107	1.12e-06	1905	saliva-pheno.1060	23.8846	Bacteria	Proteobacteria	Gammaproteobacteria	Burkholderiales	Neisseriaceae	Neisseria	unclassified_mgs_3549	s__mgs_3549	Saliva
rs12032354	1	247038017	C	A	-0.1038	0.02215	0.3253	2.97e-06	1905	saliva-pheno.1060	21.9608	Bacteria	Proteobacteria	Gammaproteobacteria	Burkholderiales	Neisseriaceae	Neisseria	unclassified_mgs_3549	s__mgs_3549	Saliva
rs12702459	7	6029012	T	C	0.1003	0.02224	0.1663	6.9e-06	1905	saliva-pheno.1060	20.3391	Bacteria	Proteobacteria	Gammaproteobacteria	Burkholderiales	Neisseriaceae	Neisseria	unclassified_mgs_3549	s__mgs_3549	Saliva
rs140785412	8	114656650	C	T	-0.09857	0.02219	0.01723	9.44e-06	1905	saliva-pheno.1060	19.7322	Bacteria	Proteobacteria	Gammaproteobacteria	Burkholderiales	Neisseriaceae	Neisseria	unclassified_mgs_3549	s__mgs_3549	Saliva
rs141022249	8	108304610	G	C	-0.1073	0.02214	0.01645	1.35e-06	1905	saliva-pheno.1060	23.4879	Bacteria	Proteobacteria	Gammaproteobacteria	Burkholderiales	Neisseriaceae	Neisseria	unclassified_mgs_3549	s__mgs_3549	Saliva
rs145819029	12	120930188	C	T	-0.1001	0.02238	0.01671	8.24e-06	1905	saliva-pheno.1060	20.0054	Bacteria	Proteobacteria	Gammaproteobacteria	Burkholderiales	Neisseriaceae	Neisseria	unclassified_mgs_3549	s__mgs_3549	Saliva
rs149357692	10	100185798	C	A	-0.0998	0.02215	0.009661	7.03e-06	1905	saliva-pheno.1060	20.3008	Bacteria	Proteobacteria	Gammaproteobacteria	Burkholderiales	Neisseriaceae	Neisseria	unclassified_mgs_3549	s__mgs_3549	Saliva
rs190111014	4	154467845	T	C	0.102	0.02217	0.02454	4.46e-06	1905	saliva-pheno.1060	21.1675	Bacteria	Proteobacteria	Gammaproteobacteria	Burkholderiales	Neisseriaceae	Neisseria	unclassified_mgs_3549	s__mgs_3549	Saliva
rs2299109	7	28759488	G	C	0.104	0.02226	0.1219	3.16e-06	1905	saliva-pheno.1060	21.8281	Bacteria	Proteobacteria	Gammaproteobacteria	Burkholderiales	Neisseriaceae	Neisseria	unclassified_mgs_3549	s__mgs_3549	Saliva
rs6671242	1	200250436	G	A	-0.09931	0.02226	0.3282	8.66e-06	1905	saliva-pheno.1060	19.9038	Bacteria	Proteobacteria	Gammaproteobacteria	Burkholderiales	Neisseriaceae	Neisseria	unclassified_mgs_3549	s__mgs_3549	Saliva
rs6957943	7	95524385	A	G	-0.1001	0.02215	0.01332	6.62e-06	1905	saliva-pheno.1060	20.4231	Bacteria	Proteobacteria	Gammaproteobacteria	Burkholderiales	Neisseriaceae	Neisseria	unclassified_mgs_3549	s__mgs_3549	Saliva
rs73036026	2	176621516	A	G	0.1086	0.02219	0.06867	1.06e-06	1905	saliva-pheno.1060	23.9522	Bacteria	Proteobacteria	Gammaproteobacteria	Burkholderiales	Neisseriaceae	Neisseria	unclassified_mgs_3549	s__mgs_3549	Saliva
rs75102799	9	32376393	A	G	0.1004	0.02215	0.09478	6.26e-06	1905	saliva-pheno.1060	20.5457	Bacteria	Proteobacteria	Gammaproteobacteria	Burkholderiales	Neisseriaceae	Neisseria	unclassified_mgs_3549	s__mgs_3549	Saliva
rs76933770	4	148282393	A	T	-0.1064	0.02217	0.006266	1.71e-06	1905	saliva-pheno.1060	23.0331	Bacteria	Proteobacteria	Gammaproteobacteria	Burkholderiales	Neisseriaceae	Neisseria	unclassified_mgs_3549	s__mgs_3549	Saliva
rs77219060	10	80846733	G	A	0.1002	0.02215	0.01802	6.42e-06	1905	saliva-pheno.1060	20.4639	Bacteria	Proteobacteria	Gammaproteobacteria	Burkholderiales	Neisseriaceae	Neisseria	unclassified_mgs_3549	s__mgs_3549	Saliva
rs80323463	20	45131033	G	A	0.1057	0.02218	0.01645	2.01e-06	1905	saliva-pheno.1060	22.7105	Bacteria	Proteobacteria	Gammaproteobacteria	Burkholderiales	Neisseriaceae	Neisseria	unclassified_mgs_3549	s__mgs_3549	Saliva
rs10139701	14	21304348	G	C	0.1114	0.02254	0.06057	8.42e-07	1895	saliva-pheno.1062	24.4266	Bacteria	Proteobacteria	Gammaproteobacteria	Enterobacterales	Pasteurellaceae	Haemophilus_D	Haemophilus_D_parainfluenzae_A_mgs_2988	s__Haemophilus_D_parainfluenzae_A_mgs_2988	Saliva
rs11598219	10	69900240	G	A	0.1026	0.02258	0.4606	5.91e-06	1895	saliva-pheno.1062	20.6465	Bacteria	Proteobacteria	Gammaproteobacteria	Enterobacterales	Pasteurellaceae	Haemophilus_D	Haemophilus_D_parainfluenzae_A_mgs_2988	s__Haemophilus_D_parainfluenzae_A_mgs_2988	Saliva
rs116159234	12	132401338	T	C	0.102	0.02256	0.06658	6.5e-06	1895	saliva-pheno.1062	20.4419	Bacteria	Proteobacteria	Gammaproteobacteria	Enterobacterales	Pasteurellaceae	Haemophilus_D	Haemophilus_D_parainfluenzae_A_mgs_2988	s__Haemophilus_D_parainfluenzae_A_mgs_2988	Saliva
rs117786966	1	167225160	G	A	-0.1091	0.02257	0.01593	1.45e-06	1895	saliva-pheno.1062	23.3661	Bacteria	Proteobacteria	Gammaproteobacteria	Enterobacterales	Pasteurellaceae	Haemophilus_D	Haemophilus_D_parainfluenzae_A_mgs_2988	s__Haemophilus_D_parainfluenzae_A_mgs_2988	Saliva
rs11802596	1	59411306	T	C	-0.1012	0.02253	0.06292	7.51e-06	1895	saliva-pheno.1062	20.1762	Bacteria	Proteobacteria	Gammaproteobacteria	Enterobacterales	Pasteurellaceae	Haemophilus_D	Haemophilus_D_parainfluenzae_A_mgs_2988	s__Haemophilus_D_parainfluenzae_A_mgs_2988	Saliva
rs12314926	12	20974271	T	G	-0.1067	0.02257	0.342	2.42e-06	1895	saliva-pheno.1062	22.3494	Bacteria	Proteobacteria	Gammaproteobacteria	Enterobacterales	Pasteurellaceae	Haemophilus_D	Haemophilus_D_parainfluenzae_A_mgs_2988	s__Haemophilus_D_parainfluenzae_A_mgs_2988	Saliva
rs1376075	15	37176140	C	T	0.1028	0.02261	0.3188	5.79e-06	1895	saliva-pheno.1062	20.6721	Bacteria	Proteobacteria	Gammaproteobacteria	Enterobacterales	Pasteurellaceae	Haemophilus_D	Haemophilus_D_parainfluenzae_A_mgs_2988	s__Haemophilus_D_parainfluenzae_A_mgs_2988	Saliva
rs138357403	8	24931167	T	C	-0.1131	0.02251	0.01123	5.5e-07	1895	saliva-pheno.1062	25.2449	Bacteria	Proteobacteria	Gammaproteobacteria	Enterobacterales	Pasteurellaceae	Haemophilus_D	Haemophilus_D_parainfluenzae_A_mgs_2988	s__Haemophilus_D_parainfluenzae_A_mgs_2988	Saliva
rs139794	22	50125368	T	C	-0.1079	0.02259	0.05326	1.93e-06	1895	saliva-pheno.1062	22.8145	Bacteria	Proteobacteria	Gammaproteobacteria	Enterobacterales	Pasteurellaceae	Haemophilus_D	Haemophilus_D_parainfluenzae_A_mgs_2988	s__Haemophilus_D_parainfluenzae_A_mgs_2988	Saliva
rs140460628	2	53470881	A	G	-0.1037	0.02255	0.01854	4.58e-06	1895	saliva-pheno.1062	21.1478	Bacteria	Proteobacteria	Gammaproteobacteria	Enterobacterales	Pasteurellaceae	Haemophilus_D	Haemophilus_D_parainfluenzae_A_mgs_2988	s__Haemophilus_D_parainfluenzae_A_mgs_2988	Saliva
rs1486756	6	93942185	A	G	-0.1088	0.02256	0.3068	1.53e-06	1895	saliva-pheno.1062	23.2584	Bacteria	Proteobacteria	Gammaproteobacteria	Enterobacterales	Pasteurellaceae	Haemophilus_D	Haemophilus_D_parainfluenzae_A_mgs_2988	s__Haemophilus_D_parainfluenzae_A_mgs_2988	Saliva
rs34748	12	107272448	A	G	0.1135	0.0226	0.1611	5.52e-07	1895	saliva-pheno.1062	25.2217	Bacteria	Proteobacteria	Gammaproteobacteria	Enterobacterales	Pasteurellaceae	Haemophilus_D	Haemophilus_D_parainfluenzae_A_mgs_2988	s__Haemophilus_D_parainfluenzae_A_mgs_2988	Saliva
rs62287779	4	1515620	T	C	-0.1054	0.0226	0.01854	3.31e-06	1895	saliva-pheno.1062	21.7503	Bacteria	Proteobacteria	Gammaproteobacteria	Enterobacterales	Pasteurellaceae	Haemophilus_D	Haemophilus_D_parainfluenzae_A_mgs_2988	s__Haemophilus_D_parainfluenzae_A_mgs_2988	Saliva
rs7624703	3	99152804	C	A	-0.111	0.02254	0.2261	9.15e-07	1895	saliva-pheno.1062	24.2515	Bacteria	Proteobacteria	Gammaproteobacteria	Enterobacterales	Pasteurellaceae	Haemophilus_D	Haemophilus_D_parainfluenzae_A_mgs_2988	s__Haemophilus_D_parainfluenzae_A_mgs_2988	Saliva
rs9265878	6	31313033	A	G	-0.1184	0.02436	0.3392	1.28e-06	1895	saliva-pheno.1062	23.6237	Bacteria	Proteobacteria	Gammaproteobacteria	Enterobacterales	Pasteurellaceae	Haemophilus_D	Haemophilus_D_parainfluenzae_A_mgs_2988	s__Haemophilus_D_parainfluenzae_A_mgs_2988	Saliva
rs9874483	3	68297717	G	C	0.1121	0.02264	0.09478	7.98e-07	1895	saliva-pheno.1062	24.5165	Bacteria	Proteobacteria	Gammaproteobacteria	Enterobacterales	Pasteurellaceae	Haemophilus_D	Haemophilus_D_parainfluenzae_A_mgs_2988	s__Haemophilus_D_parainfluenzae_A_mgs_2988	Saliva
rs10168523	2	45192000	G	A	-0.1138	0.02245	0.4616	4.42e-07	1905	saliva-pheno.1063	25.6952	Bacteria	Firmicutes	Bacilli	Lactobacillales	Streptococcaceae	Streptococcus	Streptococcus_pseudopneumoniae_O_mgs_1029	s__Streptococcus_pseudopneumoniae_O_mgs_1029	Saliva
rs10870178	9	139989826	T	A	-0.1118	0.02241	0.04439	6.69e-07	1905	saliva-pheno.1063	24.8886	Bacteria	Firmicutes	Bacilli	Lactobacillales	Streptococcaceae	Streptococcus	Streptococcus_pseudopneumoniae_O_mgs_1029	s__Streptococcus_pseudopneumoniae_O_mgs_1029	Saliva
rs111372477	7	151667032	T	C	-0.0992	0.02236	0.1726	9.71e-06	1905	saliva-pheno.1063	19.6825	Bacteria	Firmicutes	Bacilli	Lactobacillales	Streptococcaceae	Streptococcus	Streptococcus_pseudopneumoniae_O_mgs_1029	s__Streptococcus_pseudopneumoniae_O_mgs_1029	Saliva
rs115971404	4	190152344	A	G	0.1113	0.02245	0.01044	7.78e-07	1905	saliva-pheno.1063	24.5786	Bacteria	Firmicutes	Bacilli	Lactobacillales	Streptococcaceae	Streptococcus	Streptococcus_pseudopneumoniae_O_mgs_1029	s__Streptococcus_pseudopneumoniae_O_mgs_1029	Saliva
rs1277275	4	57908270	A	G	0.1046	0.02239	0.0282	3.22e-06	1905	saliva-pheno.1063	21.825	Bacteria	Firmicutes	Bacilli	Lactobacillales	Streptococcaceae	Streptococcus	Streptococcus_pseudopneumoniae_O_mgs_1029	s__Streptococcus_pseudopneumoniae_O_mgs_1029	Saliva
rs143716833	15	61852494	A	T	0.1124	0.02238	0.01044	5.53e-07	1905	saliva-pheno.1063	25.2239	Bacteria	Firmicutes	Bacilli	Lactobacillales	Streptococcaceae	Streptococcus	Streptococcus_pseudopneumoniae_O_mgs_1029	s__Streptococcus_pseudopneumoniae_O_mgs_1029	Saliva
rs145763298	7	26055807	T	C	0.1201	0.02229	0.008616	8.15e-08	1905	saliva-pheno.1063	29.0313	Bacteria	Firmicutes	Bacilli	Lactobacillales	Streptococcaceae	Streptococcus	Streptococcus_pseudopneumoniae_O_mgs_1029	s__Streptococcus_pseudopneumoniae_O_mgs_1029	Saliva
rs1732820	12	131592097	A	T	-0.09991	0.02247	0.06658	9.21e-06	1905	saliva-pheno.1063	19.7702	Bacteria	Firmicutes	Bacilli	Lactobacillales	Streptococcaceae	Streptococcus	Streptococcus_pseudopneumoniae_O_mgs_1029	s__Streptococcus_pseudopneumoniae_O_mgs_1029	Saliva
rs3132118	9	107836843	T	C	0.1154	0.02238	0.3399	2.79e-07	1905	saliva-pheno.1063	26.5884	Bacteria	Firmicutes	Bacilli	Lactobacillales	Streptococcaceae	Streptococcus	Streptococcus_pseudopneumoniae_O_mgs_1029	s__Streptococcus_pseudopneumoniae_O_mgs_1029	Saliva
rs35088712	16	8308143	G	T	0.09975	0.02237	0.08146	8.73e-06	1905	saliva-pheno.1063	19.8835	Bacteria	Firmicutes	Bacilli	Lactobacillales	Streptococcaceae	Streptococcus	Streptococcus_pseudopneumoniae_O_mgs_1029	s__Streptococcus_pseudopneumoniae_O_mgs_1029	Saliva
rs4246965	11	69601290	A	G	0.1187	0.02249	0.2833	1.44e-07	1905	saliva-pheno.1063	27.8562	Bacteria	Firmicutes	Bacilli	Lactobacillales	Streptococcaceae	Streptococcus	Streptococcus_pseudopneumoniae_O_mgs_1029	s__Streptococcus_pseudopneumoniae_O_mgs_1029	Saliva
rs4796482	17	6310914	G	C	0.1096	0.02238	0.1292	1.07e-06	1905	saliva-pheno.1063	23.9829	Bacteria	Firmicutes	Bacilli	Lactobacillales	Streptococcaceae	Streptococcus	Streptococcus_pseudopneumoniae_O_mgs_1029	s__Streptococcus_pseudopneumoniae_O_mgs_1029	Saliva
rs59979566	5	32989081	G	A	0.1025	0.02251	0.3167	5.62e-06	1905	saliva-pheno.1063	20.7347	Bacteria	Firmicutes	Bacilli	Lactobacillales	Streptococcaceae	Streptococcus	Streptococcus_pseudopneumoniae_O_mgs_1029	s__Streptococcus_pseudopneumoniae_O_mgs_1029	Saliva
rs6007356	22	45261723	A	G	-0.1208	0.02241	0.04151	7.86e-08	1905	saliva-pheno.1063	29.057	Bacteria	Firmicutes	Bacilli	Lactobacillales	Streptococcaceae	Streptococcus	Streptococcus_pseudopneumoniae_O_mgs_1029	s__Streptococcus_pseudopneumoniae_O_mgs_1029	Saliva
rs7246605	19	3398391	C	G	-0.1003	0.02245	0.01384	8.35e-06	1905	saliva-pheno.1063	19.9604	Bacteria	Firmicutes	Bacilli	Lactobacillales	Streptococcaceae	Streptococcus	Streptococcus_pseudopneumoniae_O_mgs_1029	s__Streptococcus_pseudopneumoniae_O_mgs_1029	Saliva
rs74119228	10	12642423	T	C	-0.1015	0.02239	0.06997	6.17e-06	1905	saliva-pheno.1063	20.5506	Bacteria	Firmicutes	Bacilli	Lactobacillales	Streptococcaceae	Streptococcus	Streptococcus_pseudopneumoniae_O_mgs_1029	s__Streptococcus_pseudopneumoniae_O_mgs_1029	Saliva
rs7864314	9	121282616	C	T	-0.09947	0.02239	0.2992	9.36e-06	1905	saliva-pheno.1063	19.7368	Bacteria	Firmicutes	Bacilli	Lactobacillales	Streptococcaceae	Streptococcus	Streptococcus_pseudopneumoniae_O_mgs_1029	s__Streptococcus_pseudopneumoniae_O_mgs_1029	Saliva
rs79555345	9	9439736	G	C	0.1004	0.02243	0.1439	8.17e-06	1905	saliva-pheno.1063	20.0359	Bacteria	Firmicutes	Bacilli	Lactobacillales	Streptococcaceae	Streptococcus	Streptococcus_pseudopneumoniae_O_mgs_1029	s__Streptococcus_pseudopneumoniae_O_mgs_1029	Saliva
rs117113116	20	54926538	A	G	-0.1049	0.02283	0.03969	4.58e-06	1888	saliva-pheno.1070	21.1125	Bacteria	Firmicutes	Clostridia	TANB77	CAG-508	CAG-793	unclassified_mgs_3144	s__mgs_3144	Saliva
rs12232464	16	79357112	T	G	0.103	0.02286	0.0699	7.06e-06	1883	saliva-pheno.1070	20.3012	Bacteria	Firmicutes	Clostridia	TANB77	CAG-508	CAG-793	unclassified_mgs_3144	s__mgs_3144	Saliva
rs13080574	3	173263063	T	C	0.1203	0.02277	0.02219	1.43e-07	1888	saliva-pheno.1070	27.9129	Bacteria	Firmicutes	Clostridia	TANB77	CAG-508	CAG-793	unclassified_mgs_3144	s__mgs_3144	Saliva
rs13141196	4	180480553	C	T	-0.1268	0.02284	0.03424	3.2e-08	1886	saliva-pheno.1070	30.821	Bacteria	Firmicutes	Clostridia	TANB77	CAG-508	CAG-793	unclassified_mgs_3144	s__mgs_3144	Saliva
rs142246708	9	7691963	A	G	0.1073	0.02285	0.006527	2.82e-06	1888	saliva-pheno.1070	22.0509	Bacteria	Firmicutes	Clostridia	TANB77	CAG-508	CAG-793	unclassified_mgs_3144	s__mgs_3144	Saliva
rs144424658	4	79048903	A	T	-0.1019	0.02281	0.04935	8.49e-06	1888	saliva-pheno.1070	19.9571	Bacteria	Firmicutes	Clostridia	TANB77	CAG-508	CAG-793	unclassified_mgs_3144	s__mgs_3144	Saliva
rs150028525	8	66139217	C	T	-0.1045	0.02287	0.02637	5.2e-06	1888	saliva-pheno.1070	20.8785	Bacteria	Firmicutes	Clostridia	TANB77	CAG-508	CAG-793	unclassified_mgs_3144	s__mgs_3144	Saliva
rs150851459	4	104414170	A	G	0.1134	0.02289	0.01384	7.87e-07	1888	saliva-pheno.1070	24.5434	Bacteria	Firmicutes	Clostridia	TANB77	CAG-508	CAG-793	unclassified_mgs_3144	s__mgs_3144	Saliva
rs16849921	2	214061022	T	C	0.1078	0.02286	0.4031	2.59e-06	1888	saliva-pheno.1070	22.2375	Bacteria	Firmicutes	Clostridia	TANB77	CAG-508	CAG-793	unclassified_mgs_3144	s__mgs_3144	Saliva
rs4662880	2	129772331	T	C	0.1062	0.02286	0.3136	3.65e-06	1888	saliva-pheno.1070	21.5822	Bacteria	Firmicutes	Clostridia	TANB77	CAG-508	CAG-793	unclassified_mgs_3144	s__mgs_3144	Saliva
rs75416023	11	58242835	G	A	0.101	0.02281	0.02428	9.95e-06	1888	saliva-pheno.1070	19.6061	Bacteria	Firmicutes	Clostridia	TANB77	CAG-508	CAG-793	unclassified_mgs_3144	s__mgs_3144	Saliva
rs7729879	5	5717210	T	C	-0.1047	0.02288	0.4804	5.08e-06	1888	saliva-pheno.1070	20.9402	Bacteria	Firmicutes	Clostridia	TANB77	CAG-508	CAG-793	unclassified_mgs_3144	s__mgs_3144	Saliva
rs77560167	7	20573159	A	T	-0.1023	0.02299	0.03081	9.15e-06	1888	saliva-pheno.1070	19.8004	Bacteria	Firmicutes	Clostridia	TANB77	CAG-508	CAG-793	unclassified_mgs_3144	s__mgs_3144	Saliva
rs78426874	5	173555010	G	T	-0.1091	0.02292	0.02089	2.11e-06	1888	saliva-pheno.1070	22.6579	Bacteria	Firmicutes	Clostridia	TANB77	CAG-508	CAG-793	unclassified_mgs_3144	s__mgs_3144	Saliva
rs78886607	10	2621644	T	A	-0.1081	0.02286	0.09399	2.43e-06	1888	saliva-pheno.1070	22.3614	Bacteria	Firmicutes	Clostridia	TANB77	CAG-508	CAG-793	unclassified_mgs_3144	s__mgs_3144	Saliva
rs113754576	4	183518382	T	C	-0.1089	0.02257	0.02324	1.53e-06	1901	saliva-pheno.1071	23.2805	Bacteria	Firmicutes	Negativicutes	Veillonellales	Veillonellaceae	Veillonella	Veillonella_rogosae_mgs_1856	s__Veillonella_rogosae_mgs_1856	Saliva
rs145930355	5	40502851	G	A	-0.102	0.02257	0.01488	6.66e-06	1901	saliva-pheno.1071	20.4238	Bacteria	Firmicutes	Negativicutes	Veillonellales	Veillonellaceae	Veillonella	Veillonella_rogosae_mgs_1856	s__Veillonella_rogosae_mgs_1856	Saliva
rs17592482	5	96367042	T	C	-0.1046	0.02253	0.03629	3.64e-06	1901	saliva-pheno.1071	21.5547	Bacteria	Firmicutes	Negativicutes	Veillonellales	Veillonellaceae	Veillonella	Veillonella_rogosae_mgs_1856	s__Veillonella_rogosae_mgs_1856	Saliva
rs17653943	8	31076226	G	C	-0.1038	0.02262	0.1548	4.71e-06	1901	saliva-pheno.1071	21.0576	Bacteria	Firmicutes	Negativicutes	Veillonellales	Veillonellaceae	Veillonella	Veillonella_rogosae_mgs_1856	s__Veillonella_rogosae_mgs_1856	Saliva
rs182614146	7	31833305	T	A	-0.1203	0.02248	0.1154	9.81e-08	1901	saliva-pheno.1071	28.6377	Bacteria	Firmicutes	Negativicutes	Veillonellales	Veillonellaceae	Veillonella	Veillonella_rogosae_mgs_1856	s__Veillonella_rogosae_mgs_1856	Saliva
rs191857910	20	16893722	A	C	-0.1016	0.02253	0.01802	6.96e-06	1901	saliva-pheno.1071	20.336	Bacteria	Firmicutes	Negativicutes	Veillonellales	Veillonellaceae	Veillonella	Veillonella_rogosae_mgs_1856	s__Veillonella_rogosae_mgs_1856	Saliva
rs6444994	3	171194177	C	T	0.1028	0.02261	0.1057	5.72e-06	1901	saliva-pheno.1071	20.6721	Bacteria	Firmicutes	Negativicutes	Veillonellales	Veillonellaceae	Veillonella	Veillonella_rogosae_mgs_1856	s__Veillonella_rogosae_mgs_1856	Saliva
rs7072256	10	29587523	A	G	-0.1043	0.02259	0.1086	4.13e-06	1901	saliva-pheno.1071	21.3175	Bacteria	Firmicutes	Negativicutes	Veillonellales	Veillonellaceae	Veillonella	Veillonella_rogosae_mgs_1856	s__Veillonella_rogosae_mgs_1856	Saliva
rs7279995	21	25811458	A	G	-0.1032	0.02257	0.2849	5.13e-06	1901	saliva-pheno.1071	20.9072	Bacteria	Firmicutes	Negativicutes	Veillonellales	Veillonellaceae	Veillonella	Veillonella_rogosae_mgs_1856	s__Veillonella_rogosae_mgs_1856	Saliva
rs7572685	2	67870225	T	C	-0.1005	0.02264	0.06684	9.53e-06	1901	saliva-pheno.1071	19.7051	Bacteria	Firmicutes	Negativicutes	Veillonellales	Veillonellaceae	Veillonella	Veillonella_rogosae_mgs_1856	s__Veillonella_rogosae_mgs_1856	Saliva
rs75824585	8	3689720	C	G	-0.1006	0.02252	0.0154	8.46e-06	1901	saliva-pheno.1071	19.9553	Bacteria	Firmicutes	Negativicutes	Veillonellales	Veillonellaceae	Veillonella	Veillonella_rogosae_mgs_1856	s__Veillonella_rogosae_mgs_1856	Saliva
rs78073815	8	145128549	C	T	-0.1047	0.02264	0.04021	4.02e-06	1901	saliva-pheno.1071	21.3865	Bacteria	Firmicutes	Negativicutes	Veillonellales	Veillonellaceae	Veillonella	Veillonella_rogosae_mgs_1856	s__Veillonella_rogosae_mgs_1856	Saliva
rs78179800	11	100106867	T	C	0.101	0.02267	0.05901	8.96e-06	1901	saliva-pheno.1071	19.849	Bacteria	Firmicutes	Negativicutes	Veillonellales	Veillonellaceae	Veillonella	Veillonella_rogosae_mgs_1856	s__Veillonella_rogosae_mgs_1856	Saliva
rs78220075	7	47606233	C	T	-0.1077	0.02254	0.02272	1.93e-06	1901	saliva-pheno.1071	22.8309	Bacteria	Firmicutes	Negativicutes	Veillonellales	Veillonellaceae	Veillonella	Veillonella_rogosae_mgs_1856	s__Veillonella_rogosae_mgs_1856	Saliva
rs10172339	2	160203810	C	T	0.1027	0.02245	0.4076	5.13e-06	1895	saliva-pheno.1072	20.9271	Bacteria	Proteobacteria	Gammaproteobacteria	Enterobacterales	Pasteurellaceae	Haemophilus_D	unclassified_mgs_3423	s__mgs_3423	Saliva
rs10485695	20	41256515	C	T	-0.1023	0.0224	0.05587	5.24e-06	1895	saliva-pheno.1072	20.8572	Bacteria	Proteobacteria	Gammaproteobacteria	Enterobacterales	Pasteurellaceae	Haemophilus_D	unclassified_mgs_3423	s__mgs_3423	Saliva
rs10851778	15	68143549	T	C	-0.1056	0.02239	0.047	2.59e-06	1895	saliva-pheno.1072	22.2443	Bacteria	Proteobacteria	Gammaproteobacteria	Enterobacterales	Pasteurellaceae	Haemophilus_D	unclassified_mgs_3423	s__mgs_3423	Saliva
rs11110304	12	78928494	C	T	0.0993	0.02242	0.4804	9.99e-06	1895	saliva-pheno.1072	19.6168	Bacteria	Proteobacteria	Gammaproteobacteria	Enterobacterales	Pasteurellaceae	Haemophilus_D	unclassified_mgs_3423	s__mgs_3423	Saliva
rs138963685	7	120293499	T	C	-0.1018	0.02244	0.01854	6.05e-06	1895	saliva-pheno.1072	20.5802	Bacteria	Proteobacteria	Gammaproteobacteria	Enterobacterales	Pasteurellaceae	Haemophilus_D	unclassified_mgs_3423	s__mgs_3423	Saliva
rs139892274	4	104948614	A	G	-0.1055	0.02239	0.008355	2.65e-06	1895	saliva-pheno.1072	22.2022	Bacteria	Proteobacteria	Gammaproteobacteria	Enterobacterales	Pasteurellaceae	Haemophilus_D	unclassified_mgs_3423	s__mgs_3423	Saliva
rs140224229	8	87752641	A	G	-0.09941	0.02243	0.01436	9.92e-06	1895	saliva-pheno.1072	19.6427	Bacteria	Proteobacteria	Gammaproteobacteria	Enterobacterales	Pasteurellaceae	Haemophilus_D	unclassified_mgs_3423	s__mgs_3423	Saliva
rs151329257	17	35574092	T	G	-0.09964	0.02237	0.01044	8.93e-06	1895	saliva-pheno.1072	19.8397	Bacteria	Proteobacteria	Gammaproteobacteria	Enterobacterales	Pasteurellaceae	Haemophilus_D	unclassified_mgs_3423	s__mgs_3423	Saliva
rs1971068	16	83631497	C	T	-0.1015	0.02235	0.2428	5.97e-06	1895	saliva-pheno.1072	20.6242	Bacteria	Proteobacteria	Gammaproteobacteria	Enterobacterales	Pasteurellaceae	Haemophilus_D	unclassified_mgs_3423	s__mgs_3423	Saliva
rs2812533	10	71452285	T	C	0.1048	0.0224	0.06319	3.08e-06	1895	saliva-pheno.1072	21.889	Bacteria	Proteobacteria	Gammaproteobacteria	Enterobacterales	Pasteurellaceae	Haemophilus_D	unclassified_mgs_3423	s__mgs_3423	Saliva
rs3021222	22	40392604	G	A	0.1025	0.02236	0.2222	4.85e-06	1895	saliva-pheno.1072	21.0138	Bacteria	Proteobacteria	Gammaproteobacteria	Enterobacterales	Pasteurellaceae	Haemophilus_D	unclassified_mgs_3423	s__mgs_3423	Saliva
rs4619927	4	60588417	A	C	-0.1062	0.02248	0.09556	2.46e-06	1895	saliva-pheno.1072	22.3181	Bacteria	Proteobacteria	Gammaproteobacteria	Enterobacterales	Pasteurellaceae	Haemophilus_D	unclassified_mgs_3423	s__mgs_3423	Saliva
rs4980059	10	81047084	T	C	0.1076	0.02235	0.2507	1.61e-06	1895	saliva-pheno.1072	23.1777	Bacteria	Proteobacteria	Gammaproteobacteria	Enterobacterales	Pasteurellaceae	Haemophilus_D	unclassified_mgs_3423	s__mgs_3423	Saliva
rs57431226	2	36656951	A	G	0.1102	0.02238	0.4896	9.34e-07	1895	saliva-pheno.1072	24.2462	Bacteria	Proteobacteria	Gammaproteobacteria	Enterobacterales	Pasteurellaceae	Haemophilus_D	unclassified_mgs_3423	s__mgs_3423	Saliva
rs6452329	5	26284162	A	T	-0.1006	0.02239	0.2676	7.47e-06	1895	saliva-pheno.1072	20.1877	Bacteria	Proteobacteria	Gammaproteobacteria	Enterobacterales	Pasteurellaceae	Haemophilus_D	unclassified_mgs_3423	s__mgs_3423	Saliva
rs7551696	1	95851045	T	C	0.1003	0.02246	0.459	8.41e-06	1895	saliva-pheno.1072	19.9426	Bacteria	Proteobacteria	Gammaproteobacteria	Enterobacterales	Pasteurellaceae	Haemophilus_D	unclassified_mgs_3423	s__mgs_3423	Saliva
rs7704598	5	167735407	C	A	-0.1042	0.02237	0.4629	3.43e-06	1895	saliva-pheno.1072	21.6972	Bacteria	Proteobacteria	Gammaproteobacteria	Enterobacterales	Pasteurellaceae	Haemophilus_D	unclassified_mgs_3423	s__mgs_3423	Saliva
rs10200142	2	165477836	A	G	-0.1062	0.02292	0.03412	3.86e-06	1890	saliva-pheno.1074	21.4694	Bacteria	Fusobacteriota	Fusobacteriia	Fusobacteriales	Fusobacteriaceae	Fusobacterium	unclassified_mgs_3321	s__mgs_3321	Saliva
rs12110	19	35660508	G	A	-0.1084	0.02287	0.217	2.29e-06	1900	saliva-pheno.1074	22.466	Bacteria	Fusobacteriota	Fusobacteriia	Fusobacteriales	Fusobacteriaceae	Fusobacterium	unclassified_mgs_3321	s__mgs_3321	Saliva
rs144784095	6	125909880	C	T	-0.1151	0.0228	0.009922	4.96e-07	1900	saliva-pheno.1074	25.4848	Bacteria	Fusobacteriota	Fusobacteriia	Fusobacteriales	Fusobacteriaceae	Fusobacterium	unclassified_mgs_3321	s__mgs_3321	Saliva
rs148787287	3	4861259	C	G	-0.1106	0.0229	0.01462	1.48e-06	1900	saliva-pheno.1074	23.3259	Bacteria	Fusobacteriota	Fusobacteriia	Fusobacteriales	Fusobacteriaceae	Fusobacterium	unclassified_mgs_3321	s__mgs_3321	Saliva
rs17135085	7	52569483	G	A	0.1038	0.02285	0.04439	5.9e-06	1900	saliva-pheno.1074	20.6358	Bacteria	Fusobacteriota	Fusobacteriia	Fusobacteriales	Fusobacteriaceae	Fusobacterium	unclassified_mgs_3321	s__mgs_3321	Saliva
rs2147988	13	24535111	G	A	-0.1072	0.02281	0.4522	2.82e-06	1900	saliva-pheno.1074	22.0871	Bacteria	Fusobacteriota	Fusobacteriia	Fusobacteriales	Fusobacteriaceae	Fusobacterium	unclassified_mgs_3321	s__mgs_3321	Saliva
rs4723386	7	34859804	A	T	-0.1035	0.02281	0.007833	6.03e-06	1900	saliva-pheno.1074	20.5888	Bacteria	Fusobacteriota	Fusobacteriia	Fusobacteriales	Fusobacteriaceae	Fusobacterium	unclassified_mgs_3321	s__mgs_3321	Saliva
rs59767553	19	51667374	T	C	-0.1062	0.0228	0.3345	3.4e-06	1900	saliva-pheno.1074	21.696	Bacteria	Fusobacteriota	Fusobacteriia	Fusobacteriales	Fusobacteriaceae	Fusobacterium	unclassified_mgs_3321	s__mgs_3321	Saliva
rs60912714	2	115795183	C	A	0.1079	0.02285	0.3658	2.51e-06	1900	saliva-pheno.1074	22.2982	Bacteria	Fusobacteriota	Fusobacteriia	Fusobacteriales	Fusobacteriaceae	Fusobacterium	unclassified_mgs_3321	s__mgs_3321	Saliva
rs62161502	2	107747036	C	A	0.1106	0.02279	0.2037	1.33e-06	1900	saliva-pheno.1074	23.5517	Bacteria	Fusobacteriota	Fusobacteriia	Fusobacteriales	Fusobacteriaceae	Fusobacterium	unclassified_mgs_3321	s__mgs_3321	Saliva
rs6856261	4	17540239	T	C	0.1069	0.02304	0.08225	3.75e-06	1900	saliva-pheno.1074	21.5273	Bacteria	Fusobacteriota	Fusobacteriia	Fusobacteriales	Fusobacteriaceae	Fusobacterium	unclassified_mgs_3321	s__mgs_3321	Saliva
rs7233253	18	2301142	A	G	0.1046	0.02281	0.03499	4.8e-06	1900	saliva-pheno.1074	21.0287	Bacteria	Fusobacteriota	Fusobacteriia	Fusobacteriales	Fusobacteriaceae	Fusobacterium	unclassified_mgs_3321	s__mgs_3321	Saliva
rs76040290	4	61363393	C	T	-0.1036	0.02278	0.02689	5.74e-06	1900	saliva-pheno.1074	20.6829	Bacteria	Fusobacteriota	Fusobacteriia	Fusobacteriales	Fusobacteriaceae	Fusobacterium	unclassified_mgs_3321	s__mgs_3321	Saliva
rs76489733	3	152631005	G	C	-0.1065	0.02285	0.02715	3.4e-06	1900	saliva-pheno.1074	21.7234	Bacteria	Fusobacteriota	Fusobacteriia	Fusobacteriales	Fusobacteriaceae	Fusobacterium	unclassified_mgs_3321	s__mgs_3321	Saliva
rs76717373	12	96163159	G	T	-0.1109	0.02284	0.1055	1.31e-06	1900	saliva-pheno.1074	23.576	Bacteria	Fusobacteriota	Fusobacteriia	Fusobacteriales	Fusobacteriaceae	Fusobacterium	unclassified_mgs_3321	s__mgs_3321	Saliva
rs9937408	16	77273238	A	C	-0.1014	0.02283	0.006266	9.42e-06	1900	saliva-pheno.1074	19.7271	Bacteria	Fusobacteriota	Fusobacteriia	Fusobacteriales	Fusobacteriaceae	Fusobacterium	unclassified_mgs_3321	s__mgs_3321	Saliva
rs1005298	1	167525350	A	C	0.1076	0.02255	0.3339	1.96e-06	1899	saliva-pheno.108	22.7683	Bacteria	Proteobacteria	Gammaproteobacteria	Enterobacterales	Pasteurellaceae	Haemophilus_D	Haemophilus_D_parainfluenzae_A_mgs_3375	s__Haemophilus_D_parainfluenzae_A_mgs_3375	Saliva
rs115552980	1	179334526	T	C	-0.1019	0.02258	0.06188	6.74e-06	1899	saliva-pheno.108	20.3658	Bacteria	Proteobacteria	Gammaproteobacteria	Enterobacterales	Pasteurellaceae	Haemophilus_D	Haemophilus_D_parainfluenzae_A_mgs_3375	s__Haemophilus_D_parainfluenzae_A_mgs_3375	Saliva
rs117204886	5	167111649	T	C	-0.1009	0.02255	0.05222	8.17e-06	1899	saliva-pheno.108	20.0212	Bacteria	Proteobacteria	Gammaproteobacteria	Enterobacterales	Pasteurellaceae	Haemophilus_D	Haemophilus_D_parainfluenzae_A_mgs_3375	s__Haemophilus_D_parainfluenzae_A_mgs_3375	Saliva
rs117427483	11	63996828	T	C	-0.1059	0.02252	0.01645	2.77e-06	1899	saliva-pheno.108	22.1134	Bacteria	Proteobacteria	Gammaproteobacteria	Enterobacterales	Pasteurellaceae	Haemophilus_D	Haemophilus_D_parainfluenzae_A_mgs_3375	s__Haemophilus_D_parainfluenzae_A_mgs_3375	Saliva
rs139580572	18	43507901	C	T	-0.1018	0.02262	0.0201	7.25e-06	1899	saliva-pheno.108	20.254	Bacteria	Proteobacteria	Gammaproteobacteria	Enterobacterales	Pasteurellaceae	Haemophilus_D	Haemophilus_D_parainfluenzae_A_mgs_3375	s__Haemophilus_D_parainfluenzae_A_mgs_3375	Saliva
rs142177462	10	121164463	A	G	-0.1093	0.02254	0.0188	1.35e-06	1899	saliva-pheno.108	23.5143	Bacteria	Proteobacteria	Gammaproteobacteria	Enterobacterales	Pasteurellaceae	Haemophilus_D	Haemophilus_D_parainfluenzae_A_mgs_3375	s__Haemophilus_D_parainfluenzae_A_mgs_3375	Saliva
rs143709071	3	57162558	T	C	-0.1114	0.0225	0.01932	8.06e-07	1899	saliva-pheno.108	24.5135	Bacteria	Proteobacteria	Gammaproteobacteria	Enterobacterales	Pasteurellaceae	Haemophilus_D	Haemophilus_D_parainfluenzae_A_mgs_3375	s__Haemophilus_D_parainfluenzae_A_mgs_3375	Saliva
rs181425659	2	82728366	A	G	-0.1032	0.02261	0.0188	5.31e-06	1899	saliva-pheno.108	20.8333	Bacteria	Proteobacteria	Gammaproteobacteria	Enterobacterales	Pasteurellaceae	Haemophilus_D	Haemophilus_D_parainfluenzae_A_mgs_3375	s__Haemophilus_D_parainfluenzae_A_mgs_3375	Saliva
rs3826047	15	73925906	T	C	-0.1083	0.02261	0.06449	1.78e-06	1899	saliva-pheno.108	22.9433	Bacteria	Proteobacteria	Gammaproteobacteria	Enterobacterales	Pasteurellaceae	Haemophilus_D	Haemophilus_D_parainfluenzae_A_mgs_3375	s__Haemophilus_D_parainfluenzae_A_mgs_3375	Saliva
rs4338871	18	27160902	G	A	-0.102	0.02283	0.465	8.31e-06	1899	saliva-pheno.108	19.9613	Bacteria	Proteobacteria	Gammaproteobacteria	Enterobacterales	Pasteurellaceae	Haemophilus_D	Haemophilus_D_parainfluenzae_A_mgs_3375	s__Haemophilus_D_parainfluenzae_A_mgs_3375	Saliva
rs4962180	9	135291245	A	G	0.104	0.02256	0.3723	4.35e-06	1899	saliva-pheno.108	21.2514	Bacteria	Proteobacteria	Gammaproteobacteria	Enterobacterales	Pasteurellaceae	Haemophilus_D	Haemophilus_D_parainfluenzae_A_mgs_3375	s__Haemophilus_D_parainfluenzae_A_mgs_3375	Saliva
rs6973914	7	26626078	T	G	-0.1079	0.0226	0.207	1.94e-06	1899	saliva-pheno.108	22.7943	Bacteria	Proteobacteria	Gammaproteobacteria	Enterobacterales	Pasteurellaceae	Haemophilus_D	Haemophilus_D_parainfluenzae_A_mgs_3375	s__Haemophilus_D_parainfluenzae_A_mgs_3375	Saliva
rs736824	20	43034660	T	C	-0.1017	0.02258	0.1937	7.05e-06	1899	saliva-pheno.108	20.2859	Bacteria	Proteobacteria	Gammaproteobacteria	Enterobacterales	Pasteurellaceae	Haemophilus_D	Haemophilus_D_parainfluenzae_A_mgs_3375	s__Haemophilus_D_parainfluenzae_A_mgs_3375	Saliva
rs74413275	14	41843583	G	A	-0.1003	0.0226	0.09948	9.68e-06	1899	saliva-pheno.108	19.6963	Bacteria	Proteobacteria	Gammaproteobacteria	Enterobacterales	Pasteurellaceae	Haemophilus_D	Haemophilus_D_parainfluenzae_A_mgs_3375	s__Haemophilus_D_parainfluenzae_A_mgs_3375	Saliva
rs76206998	12	118037656	A	G	0.105	0.02261	0.1366	3.7e-06	1899	saliva-pheno.108	21.5664	Bacteria	Proteobacteria	Gammaproteobacteria	Enterobacterales	Pasteurellaceae	Haemophilus_D	Haemophilus_D_parainfluenzae_A_mgs_3375	s__Haemophilus_D_parainfluenzae_A_mgs_3375	Saliva
rs7624703	3	99152804	C	A	-0.1166	0.02251	0.2261	2.47e-07	1899	saliva-pheno.108	26.8316	Bacteria	Proteobacteria	Gammaproteobacteria	Enterobacterales	Pasteurellaceae	Haemophilus_D	Haemophilus_D_parainfluenzae_A_mgs_3375	s__Haemophilus_D_parainfluenzae_A_mgs_3375	Saliva
rs79672659	13	39152694	T	A	-0.1245	0.02253	0.03499	3.7e-08	1899	saliva-pheno.108	30.5363	Bacteria	Proteobacteria	Gammaproteobacteria	Enterobacterales	Pasteurellaceae	Haemophilus_D	Haemophilus_D_parainfluenzae_A_mgs_3375	s__Haemophilus_D_parainfluenzae_A_mgs_3375	Saliva
rs11103153	9	138633407	T	C	-0.1058	0.02265	0.3473	3.24e-06	1900	saliva-pheno.1080	21.819	Bacteria	Bacteroidota	Bacteroidia	Bacteroidales	Bacteroidaceae	F0040	F0040_sp000318095_mgs_3347	s__F0040_sp000318095_mgs_3347	Saliva
rs11125752	2	58606677	G	A	0.1026	0.02259	0.1426	5.92e-06	1900	saliva-pheno.1080	20.6282	Bacteria	Bacteroidota	Bacteroidia	Bacteroidales	Bacteroidaceae	F0040	F0040_sp000318095_mgs_3347	s__F0040_sp000318095_mgs_3347	Saliva
rs137934441	2	79694845	C	T	0.1079	0.0226	0.04334	1.96e-06	1900	saliva-pheno.1080	22.7943	Bacteria	Bacteroidota	Bacteroidia	Bacteroidales	Bacteroidaceae	F0040	F0040_sp000318095_mgs_3347	s__F0040_sp000318095_mgs_3347	Saliva
rs143457193	17	58771240	T	A	-0.1039	0.02278	0.118	5.41e-06	1900	saliva-pheno.1080	20.8029	Bacteria	Bacteroidota	Bacteroidia	Bacteroidales	Bacteroidaceae	F0040	F0040_sp000318095_mgs_3347	s__F0040_sp000318095_mgs_3347	Saliva
rs150482378	7	86830634	A	G	-0.1031	0.02255	0.04178	5.11e-06	1900	saliva-pheno.1080	20.9038	Bacteria	Bacteroidota	Bacteroidia	Bacteroidales	Bacteroidaceae	F0040	F0040_sp000318095_mgs_3347	s__F0040_sp000318095_mgs_3347	Saliva
rs2049915	20	38708186	A	C	-0.1007	0.02259	0.1611	8.86e-06	1900	saliva-pheno.1080	19.8713	Bacteria	Bacteroidota	Bacteroidia	Bacteroidales	Bacteroidaceae	F0040	F0040_sp000318095_mgs_3347	s__F0040_sp000318095_mgs_3347	Saliva
rs2606781	3	5147536	A	T	0.1223	0.02255	0.3486	6.65e-08	1900	saliva-pheno.1080	29.4144	Bacteria	Bacteroidota	Bacteroidia	Bacteroidales	Bacteroidaceae	F0040	F0040_sp000318095_mgs_3347	s__F0040_sp000318095_mgs_3347	Saliva
rs4732986	8	29485927	C	A	0.1073	0.02266	0.4692	2.35e-06	1900	saliva-pheno.1080	22.4223	Bacteria	Bacteroidota	Bacteroidia	Bacteroidales	Bacteroidaceae	F0040	F0040_sp000318095_mgs_3347	s__F0040_sp000318095_mgs_3347	Saliva
rs6710419	2	231751863	A	G	-0.1111	0.02265	0.04386	1.01e-06	1900	saliva-pheno.1080	24.0598	Bacteria	Bacteroidota	Bacteroidia	Bacteroidales	Bacteroidaceae	F0040	F0040_sp000318095_mgs_3347	s__F0040_sp000318095_mgs_3347	Saliva
rs74711041	19	8194569	T	C	0.1044	0.02258	0.009661	3.97e-06	1900	saliva-pheno.1080	21.3773	Bacteria	Bacteroidota	Bacteroidia	Bacteroidales	Bacteroidaceae	F0040	F0040_sp000318095_mgs_3347	s__F0040_sp000318095_mgs_3347	Saliva
rs9873217	3	194400846	A	G	0.1148	0.02258	0.1804	4.01e-07	1900	saliva-pheno.1080	25.8485	Bacteria	Bacteroidota	Bacteroidia	Bacteroidales	Bacteroidaceae	F0040	F0040_sp000318095_mgs_3347	s__F0040_sp000318095_mgs_3347	Saliva
rs10890969	11	109116510	G	A	-0.1025	0.0223	0.01802	4.55e-06	1901	saliva-pheno.1082	21.127	Bacteria	Proteobacteria	Gammaproteobacteria	Burkholderiales	Neisseriaceae	Kingella_A	unclassified_mgs_3460	s__mgs_3460	Saliva
rs11035721	11	40188379	G	A	-0.106	0.02235	0.07415	2.28e-06	1901	saliva-pheno.1082	22.4935	Bacteria	Proteobacteria	Gammaproteobacteria	Burkholderiales	Neisseriaceae	Kingella_A	unclassified_mgs_3460	s__mgs_3460	Saliva
rs116870899	16	86743351	G	C	-0.108	0.02234	0.03159	1.45e-06	1901	saliva-pheno.1082	23.3712	Bacteria	Proteobacteria	Gammaproteobacteria	Burkholderiales	Neisseriaceae	Kingella_A	unclassified_mgs_3460	s__mgs_3460	Saliva
rs117182859	4	55428204	A	G	0.1053	0.02229	0.03107	2.46e-06	1901	saliva-pheno.1082	22.317	Bacteria	Proteobacteria	Gammaproteobacteria	Burkholderiales	Neisseriaceae	Kingella_A	unclassified_mgs_3460	s__mgs_3460	Saliva
rs11967539	6	48480752	A	C	-0.1006	0.02243	0.1034	7.75e-06	1901	saliva-pheno.1082	20.1158	Bacteria	Proteobacteria	Gammaproteobacteria	Burkholderiales	Neisseriaceae	Kingella_A	unclassified_mgs_3460	s__mgs_3460	Saliva
rs12038287	1	11895396	C	T	0.108	0.02376	0.3256	5.84e-06	1901	saliva-pheno.1082	20.6612	Bacteria	Proteobacteria	Gammaproteobacteria	Burkholderiales	Neisseriaceae	Kingella_A	unclassified_mgs_3460	s__mgs_3460	Saliva
rs141022249	8	108304610	G	C	-0.123	0.02225	0.01645	3.7e-08	1901	saliva-pheno.1082	30.5598	Bacteria	Proteobacteria	Gammaproteobacteria	Burkholderiales	Neisseriaceae	Kingella_A	unclassified_mgs_3460	s__mgs_3460	Saliva
rs142808743	1	220675559	G	A	0.1019	0.02239	0.02037	5.65e-06	1901	saliva-pheno.1082	20.7129	Bacteria	Proteobacteria	Gammaproteobacteria	Burkholderiales	Neisseriaceae	Kingella_A	unclassified_mgs_3460	s__mgs_3460	Saliva
rs147704298	13	91701569	T	C	-0.1013	0.02229	0.01984	5.81e-06	1901	saliva-pheno.1082	20.6537	Bacteria	Proteobacteria	Gammaproteobacteria	Burkholderiales	Neisseriaceae	Kingella_A	unclassified_mgs_3460	s__mgs_3460	Saliva
rs148339581	14	29851125	C	T	-0.1013	0.02236	0.03995	6.24e-06	1901	saliva-pheno.1082	20.5246	Bacteria	Proteobacteria	Gammaproteobacteria	Burkholderiales	Neisseriaceae	Kingella_A	unclassified_mgs_3460	s__mgs_3460	Saliva
rs151026342	9	105764538	T	C	0.1025	0.02239	0.01802	5.03e-06	1901	saliva-pheno.1082	20.9575	Bacteria	Proteobacteria	Gammaproteobacteria	Burkholderiales	Neisseriaceae	Kingella_A	unclassified_mgs_3460	s__mgs_3460	Saliva
rs2104641	13	27500097	A	G	0.102	0.02234	0.01723	5.31e-06	1901	saliva-pheno.1082	20.8465	Bacteria	Proteobacteria	Gammaproteobacteria	Burkholderiales	Neisseriaceae	Kingella_A	unclassified_mgs_3460	s__mgs_3460	Saliva
rs2251180	9	9799282	C	T	-0.1178	0.02234	0.09948	1.5e-07	1901	saliva-pheno.1082	27.8051	Bacteria	Proteobacteria	Gammaproteobacteria	Burkholderiales	Neisseriaceae	Kingella_A	unclassified_mgs_3460	s__mgs_3460	Saliva
rs2281967	14	93021779	A	G	0.102	0.02239	0.1747	5.59e-06	1901	saliva-pheno.1082	20.7535	Bacteria	Proteobacteria	Gammaproteobacteria	Burkholderiales	Neisseriaceae	Kingella_A	unclassified_mgs_3460	s__mgs_3460	Saliva
rs34494370	18	57619554	G	A	-0.1103	0.0223	0.2295	8.21e-07	1901	saliva-pheno.1082	24.4648	Bacteria	Proteobacteria	Gammaproteobacteria	Burkholderiales	Neisseriaceae	Kingella_A	unclassified_mgs_3460	s__mgs_3460	Saliva
rs4238466	15	93726934	A	G	-0.1018	0.02234	0.1695	5.51e-06	1901	saliva-pheno.1082	20.7649	Bacteria	Proteobacteria	Gammaproteobacteria	Burkholderiales	Neisseriaceae	Kingella_A	unclassified_mgs_3460	s__mgs_3460	Saliva
rs60455471	1	84494116	C	T	-0.1103	0.02228	0.08642	7.99e-07	1901	saliva-pheno.1082	24.5087	Bacteria	Proteobacteria	Gammaproteobacteria	Burkholderiales	Neisseriaceae	Kingella_A	unclassified_mgs_3460	s__mgs_3460	Saliva
rs7811389	7	57752641	T	G	-0.0997	0.02247	0.4645	9.66e-06	1889	saliva-pheno.1082	19.6872	Bacteria	Proteobacteria	Gammaproteobacteria	Burkholderiales	Neisseriaceae	Kingella_A	unclassified_mgs_3460	s__mgs_3460	Saliva
rs9362988	6	93314752	C	T	-0.09982	0.0225	0.4844	9.73e-06	1875	saliva-pheno.1082	19.682	Bacteria	Proteobacteria	Gammaproteobacteria	Burkholderiales	Neisseriaceae	Kingella_A	unclassified_mgs_3460	s__mgs_3460	Saliva
rs10920585	1	203190663	A	C	-0.1062	0.02255	0.1097	2.69e-06	1900	saliva-pheno.1083	22.1797	Bacteria	Firmicutes	Clostridia	NA	NA	NA	NA	c__Clostridia	Saliva
rs117422536	12	105380811	T	G	-0.1012	0.02276	0.03107	9.16e-06	1900	saliva-pheno.1083	19.7704	Bacteria	Firmicutes	Clostridia	NA	NA	NA	NA	c__Clostridia	Saliva
rs117632434	2	50267765	C	T	-0.1036	0.02265	0.05013	5.12e-06	1900	saliva-pheno.1083	20.921	Bacteria	Firmicutes	Clostridia	NA	NA	NA	NA	c__Clostridia	Saliva
rs140223748	5	75496741	A	T	-0.102	0.02259	0.0188	6.72e-06	1900	saliva-pheno.1083	20.3877	Bacteria	Firmicutes	Clostridia	NA	NA	NA	NA	c__Clostridia	Saliva
rs141504179	3	139911959	A	G	-0.108	0.02275	0.04178	2.21e-06	1900	saliva-pheno.1083	22.5364	Bacteria	Firmicutes	Clostridia	NA	NA	NA	NA	c__Clostridia	Saliva
rs147198591	12	119591518	T	C	-0.1002	0.02259	0.0188	9.78e-06	1900	saliva-pheno.1083	19.6745	Bacteria	Firmicutes	Clostridia	NA	NA	NA	NA	c__Clostridia	Saliva
rs150580022	8	69100486	A	G	-0.1023	0.02269	0.01958	6.86e-06	1900	saliva-pheno.1083	20.3274	Bacteria	Firmicutes	Clostridia	NA	NA	NA	NA	c__Clostridia	Saliva
rs17646637	15	40173805	G	A	0.1009	0.02266	0.2663	8.91e-06	1900	saliva-pheno.1083	19.8273	Bacteria	Firmicutes	Clostridia	NA	NA	NA	NA	c__Clostridia	Saliva
rs187263582	4	65557814	G	C	0.1055	0.02265	0.02611	3.39e-06	1900	saliva-pheno.1083	21.6954	Bacteria	Firmicutes	Clostridia	NA	NA	NA	NA	c__Clostridia	Saliva
rs4452060	19	45347911	A	C	-0.1067	0.02272	0.1722	2.82e-06	1890	saliva-pheno.1083	22.0553	Bacteria	Firmicutes	Clostridia	NA	NA	NA	NA	c__Clostridia	Saliva
rs60318186	11	107134979	T	C	0.1099	0.02264	0.2345	1.31e-06	1900	saliva-pheno.1083	23.5636	Bacteria	Firmicutes	Clostridia	NA	NA	NA	NA	c__Clostridia	Saliva
rs61594411	5	104649771	C	A	-0.1035	0.02264	0.2859	5.12e-06	1900	saliva-pheno.1083	20.8991	Bacteria	Firmicutes	Clostridia	NA	NA	NA	NA	c__Clostridia	Saliva
rs7098716	10	127971311	A	C	-0.1102	0.02255	0.1765	1.12e-06	1900	saliva-pheno.1083	23.882	Bacteria	Firmicutes	Clostridia	NA	NA	NA	NA	c__Clostridia	Saliva
rs75192590	3	147255537	C	T	-0.1021	0.02258	0.06084	6.59e-06	1900	saliva-pheno.1083	20.4458	Bacteria	Firmicutes	Clostridia	NA	NA	NA	NA	c__Clostridia	Saliva
rs7673953	4	89093713	A	G	0.102	0.02268	0.07572	7.29e-06	1900	saliva-pheno.1083	20.2262	Bacteria	Firmicutes	Clostridia	NA	NA	NA	NA	c__Clostridia	Saliva
rs9942137	3	175368906	A	T	-0.1043	0.02256	0.1178	4.02e-06	1900	saliva-pheno.1083	21.3742	Bacteria	Firmicutes	Clostridia	NA	NA	NA	NA	c__Clostridia	Saliva
rs11142034	9	90608393	T	C	0.106	0.02261	0.1715	2.94e-06	1909	saliva-pheno.1087	21.9791	Bacteria	Fusobacteriota	Fusobacteriia	Fusobacteriales	Fusobacteriaceae	Fusobacterium	unclassified_mgs_1916	s__mgs_1916	Saliva
rs117225848	5	176074267	C	T	-0.1035	0.02263	0.03776	5.08e-06	1901	saliva-pheno.1087	20.9176	Bacteria	Fusobacteriota	Fusobacteriia	Fusobacteriales	Fusobacteriaceae	Fusobacterium	unclassified_mgs_1916	s__mgs_1916	Saliva
rs117931916	10	22972438	C	T	-0.1022	0.02265	0.01828	6.86e-06	1909	saliva-pheno.1087	20.3594	Bacteria	Fusobacteriota	Fusobacteriia	Fusobacteriales	Fusobacteriaceae	Fusobacterium	unclassified_mgs_1916	s__mgs_1916	Saliva
rs118139334	2	143255104	C	A	0.109	0.02273	0.03159	1.75e-06	1909	saliva-pheno.1087	22.9961	Bacteria	Fusobacteriota	Fusobacteriia	Fusobacteriales	Fusobacteriaceae	Fusobacterium	unclassified_mgs_1916	s__mgs_1916	Saliva
rs138985545	3	19502030	A	G	-0.105	0.02255	0.009922	3.48e-06	1909	saliva-pheno.1087	21.6813	Bacteria	Fusobacteriota	Fusobacteriia	Fusobacteriales	Fusobacteriaceae	Fusobacterium	unclassified_mgs_1916	s__mgs_1916	Saliva
rs141379371	2	191058760	A	G	-0.1002	0.02255	0.02141	9.44e-06	1909	saliva-pheno.1087	19.7443	Bacteria	Fusobacteriota	Fusobacteriia	Fusobacteriales	Fusobacteriaceae	Fusobacterium	unclassified_mgs_1916	s__mgs_1916	Saliva
rs145671599	4	1573876	T	C	0.1093	0.02255	0.05405	1.34e-06	1909	saliva-pheno.1087	23.4935	Bacteria	Fusobacteriota	Fusobacteriia	Fusobacteriales	Fusobacteriaceae	Fusobacterium	unclassified_mgs_1916	s__mgs_1916	Saliva
rs147475161	4	40546322	G	A	-0.1162	0.02251	0.01645	2.71e-07	1909	saliva-pheno.1087	26.6478	Bacteria	Fusobacteriota	Fusobacteriia	Fusobacteriales	Fusobacteriaceae	Fusobacterium	unclassified_mgs_1916	s__mgs_1916	Saliva
rs148256494	11	39133265	A	G	0.102	0.02272	0.04726	7.57e-06	1909	saliva-pheno.1087	20.155	Bacteria	Fusobacteriota	Fusobacteriia	Fusobacteriales	Fusobacteriaceae	Fusobacterium	unclassified_mgs_1916	s__mgs_1916	Saliva
rs149721827	22	39259256	G	A	0.1114	0.02254	0.01175	8.47e-07	1909	saliva-pheno.1087	24.4266	Bacteria	Fusobacteriota	Fusobacteriia	Fusobacteriales	Fusobacteriaceae	Fusobacterium	unclassified_mgs_1916	s__mgs_1916	Saliva
rs180017	6	16306202	G	A	0.1049	0.02258	0.3496	3.63e-06	1909	saliva-pheno.1087	21.5826	Bacteria	Fusobacteriota	Fusobacteriia	Fusobacteriales	Fusobacteriaceae	Fusobacterium	unclassified_mgs_1916	s__mgs_1916	Saliva
rs183055988	13	72507166	G	A	0.1066	0.02264	0.01175	2.68e-06	1909	saliva-pheno.1087	22.1698	Bacteria	Fusobacteriota	Fusobacteriia	Fusobacteriales	Fusobacteriaceae	Fusobacterium	unclassified_mgs_1916	s__mgs_1916	Saliva
rs270904	7	137356651	T	C	-0.1092	0.02254	0.4305	1.38e-06	1909	saliva-pheno.1087	23.4713	Bacteria	Fusobacteriota	Fusobacteriia	Fusobacteriales	Fusobacteriaceae	Fusobacterium	unclassified_mgs_1916	s__mgs_1916	Saliva
rs35021467	16	74480569	C	T	0.1069	0.02268	0.1193	2.59e-06	1909	saliva-pheno.1087	22.2162	Bacteria	Fusobacteriota	Fusobacteriia	Fusobacteriales	Fusobacteriaceae	Fusobacterium	unclassified_mgs_1916	s__mgs_1916	Saliva
rs72813468	16	90064140	G	T	-0.1127	0.02257	0.4653	6.44e-07	1909	saliva-pheno.1087	24.9336	Bacteria	Fusobacteriota	Fusobacteriia	Fusobacteriales	Fusobacteriaceae	Fusobacterium	unclassified_mgs_1916	s__mgs_1916	Saliva
rs886363	19	2255336	A	G	-0.1007	0.02263	0.1005	9.17e-06	1909	saliva-pheno.1087	19.8011	Bacteria	Fusobacteriota	Fusobacteriia	Fusobacteriales	Fusobacteriaceae	Fusobacterium	unclassified_mgs_1916	s__mgs_1916	Saliva
rs9300100	11	9923830	G	T	0.1015	0.02269	0.2744	8.14e-06	1909	saliva-pheno.1087	20.0107	Bacteria	Fusobacteriota	Fusobacteriia	Fusobacteriales	Fusobacteriaceae	Fusobacterium	unclassified_mgs_1916	s__mgs_1916	Saliva
rs10757448	9	2383439	A	G	-0.09909	0.0223	0.1	9.35e-06	1912	saliva-pheno.1090	19.7447	Bacteria	Firmicutes	Negativicutes	Veillonellales	Veillonellaceae	Veillonella	unclassified_mgs_3585	s__mgs_3585	Saliva
rs11045234	12	20578208	C	A	-0.1028	0.02234	0.09739	4.47e-06	1912	saliva-pheno.1090	21.1748	Bacteria	Firmicutes	Negativicutes	Veillonellales	Veillonellaceae	Veillonella	unclassified_mgs_3585	s__mgs_3585	Saliva
rs116948809	10	132180705	C	T	0.1005	0.02232	0.03342	7.08e-06	1912	saliva-pheno.1090	20.2742	Bacteria	Firmicutes	Negativicutes	Veillonellales	Veillonellaceae	Veillonella	unclassified_mgs_3585	s__mgs_3585	Saliva
rs11823930	11	115137641	A	G	0.1088	0.02228	0.3726	1.14e-06	1912	saliva-pheno.1090	23.8467	Bacteria	Firmicutes	Negativicutes	Veillonellales	Veillonellaceae	Veillonella	unclassified_mgs_3585	s__mgs_3585	Saliva
rs1452713	3	5777222	T	C	-0.09874	0.02226	0.176	9.66e-06	1912	saliva-pheno.1090	19.676	Bacteria	Firmicutes	Negativicutes	Veillonellales	Veillonellaceae	Veillonella	unclassified_mgs_3585	s__mgs_3585	Saliva
rs1702955	9	33192358	G	T	-0.1033	0.02232	0.3499	3.94e-06	1912	saliva-pheno.1090	21.4196	Bacteria	Firmicutes	Negativicutes	Veillonellales	Veillonellaceae	Veillonella	unclassified_mgs_3585	s__mgs_3585	Saliva
rs17670011	6	52997935	A	C	0.1021	0.02232	0.06919	5.04e-06	1912	saliva-pheno.1090	20.9249	Bacteria	Firmicutes	Negativicutes	Veillonellales	Veillonellaceae	Veillonella	unclassified_mgs_3585	s__mgs_3585	Saliva
rs181686421	6	139021776	A	T	-0.1042	0.02235	0.04386	3.36e-06	1912	saliva-pheno.1090	21.736	Bacteria	Firmicutes	Negativicutes	Veillonellales	Veillonellaceae	Veillonella	unclassified_mgs_3585	s__mgs_3585	Saliva
rs1964312	8	3925366	T	C	-0.1029	0.02228	0.2731	4.1e-06	1912	saliva-pheno.1090	21.3305	Bacteria	Firmicutes	Negativicutes	Veillonellales	Veillonellaceae	Veillonella	unclassified_mgs_3585	s__mgs_3585	Saliva
rs2250562	8	11470460	T	G	0.1023	0.02227	0.0483	4.65e-06	1912	saliva-pheno.1090	21.1014	Bacteria	Firmicutes	Negativicutes	Veillonellales	Veillonellaceae	Veillonella	unclassified_mgs_3585	s__mgs_3585	Saliva
rs2274877	6	167578767	T	C	-0.1042	0.02224	0.03368	3.01e-06	1912	saliva-pheno.1090	21.9516	Bacteria	Firmicutes	Negativicutes	Veillonellales	Veillonellaceae	Veillonella	unclassified_mgs_3585	s__mgs_3585	Saliva
rs2478467	6	35745655	C	T	-0.1009	0.02234	0.3436	6.65e-06	1912	saliva-pheno.1090	20.3993	Bacteria	Firmicutes	Negativicutes	Veillonellales	Veillonellaceae	Veillonella	unclassified_mgs_3585	s__mgs_3585	Saliva
rs4845956	1	10805468	C	T	-0.1119	0.02231	0.2982	5.75e-07	1912	saliva-pheno.1090	25.1571	Bacteria	Firmicutes	Negativicutes	Veillonellales	Veillonellaceae	Veillonella	unclassified_mgs_3585	s__mgs_3585	Saliva
rs75174630	10	90716017	G	C	-0.1056	0.02224	0.00705	2.18e-06	1912	saliva-pheno.1090	22.5454	Bacteria	Firmicutes	Negativicutes	Veillonellales	Veillonellaceae	Veillonella	unclassified_mgs_3585	s__mgs_3585	Saliva
rs75258996	13	59636110	A	G	0.09972	0.02234	0.05483	8.52e-06	1912	saliva-pheno.1090	19.925	Bacteria	Firmicutes	Negativicutes	Veillonellales	Veillonellaceae	Veillonella	unclassified_mgs_3585	s__mgs_3585	Saliva
rs78130605	2	115811946	G	T	0.1073	0.02225	0.05379	1.51e-06	1912	saliva-pheno.1090	23.2562	Bacteria	Firmicutes	Negativicutes	Veillonellales	Veillonellaceae	Veillonella	unclassified_mgs_3585	s__mgs_3585	Saliva
rs78249335	2	83598885	T	G	-0.1034	0.02227	0.07128	3.7e-06	1912	saliva-pheno.1090	21.5576	Bacteria	Firmicutes	Negativicutes	Veillonellales	Veillonellaceae	Veillonella	unclassified_mgs_3585	s__mgs_3585	Saliva
rs10868145	9	86933934	T	C	0.09903	0.02227	0.3825	9.2e-06	1907	saliva-pheno.1091	19.7739	Bacteria	Firmicutes	NA	NA	NA	NA	NA	p__Firmicutes	Saliva
rs11186608	10	93300327	T	G	0.1092	0.02232	0.1728	1.09e-06	1907	saliva-pheno.1091	23.9363	Bacteria	Firmicutes	NA	NA	NA	NA	NA	p__Firmicutes	Saliva
rs138357403	8	24931167	T	C	0.09873	0.02225	0.01123	9.64e-06	1907	saliva-pheno.1091	19.6897	Bacteria	Firmicutes	NA	NA	NA	NA	NA	p__Firmicutes	Saliva
rs140675064	1	214508082	T	A	-0.1079	0.02227	0.03368	1.36e-06	1907	saliva-pheno.1091	23.4748	Bacteria	Firmicutes	NA	NA	NA	NA	NA	p__Firmicutes	Saliva
rs146628422	1	156466916	T	A	-0.1145	0.02221	0.005483	2.82e-07	1907	saliva-pheno.1091	26.5775	Bacteria	Firmicutes	NA	NA	NA	NA	NA	p__Firmicutes	Saliva
rs149325381	6	88553941	G	A	0.104	0.0223	0.136	3.32e-06	1907	saliva-pheno.1091	21.7499	Bacteria	Firmicutes	NA	NA	NA	NA	NA	p__Firmicutes	Saliva
rs1590579	1	101292672	C	T	0.1047	0.02235	0.4663	2.97e-06	1907	saliva-pheno.1091	21.9451	Bacteria	Firmicutes	NA	NA	NA	NA	NA	p__Firmicutes	Saliva
rs17178474	3	13584980	T	C	-0.115	0.02228	0.07755	2.69e-07	1907	saliva-pheno.1091	26.6419	Bacteria	Firmicutes	NA	NA	NA	NA	NA	p__Firmicutes	Saliva
rs3112531	5	152625541	G	A	-0.1019	0.02229	0.3431	5.13e-06	1907	saliva-pheno.1091	20.8991	Bacteria	Firmicutes	NA	NA	NA	NA	NA	p__Firmicutes	Saliva
rs4145016	2	54591943	A	G	-0.1005	0.02234	0.02846	7.24e-06	1907	saliva-pheno.1091	20.2379	Bacteria	Firmicutes	NA	NA	NA	NA	NA	p__Firmicutes	Saliva
rs57851421	5	180499329	G	C	-0.107	0.02227	0.1272	1.67e-06	1907	saliva-pheno.1091	23.0849	Bacteria	Firmicutes	NA	NA	NA	NA	NA	p__Firmicutes	Saliva
rs6930278	6	102242219	T	C	-0.1016	0.02229	0.1326	5.51e-06	1907	saliva-pheno.1091	20.7763	Bacteria	Firmicutes	NA	NA	NA	NA	NA	p__Firmicutes	Saliva
rs7614490	3	5407619	C	T	-0.102	0.0225	0.4559	6.17e-06	1907	saliva-pheno.1091	20.5511	Bacteria	Firmicutes	NA	NA	NA	NA	NA	p__Firmicutes	Saliva
rs77464502	4	161692194	A	G	0.1064	0.02228	0.01619	1.92e-06	1907	saliva-pheno.1091	22.8062	Bacteria	Firmicutes	NA	NA	NA	NA	NA	p__Firmicutes	Saliva
rs78026779	1	55348441	C	T	0.1111	0.0224	0.1081	7.7e-07	1907	saliva-pheno.1091	24.5998	Bacteria	Firmicutes	NA	NA	NA	NA	NA	p__Firmicutes	Saliva
rs801848	7	88972547	A	G	-0.1024	0.02232	0.3329	4.74e-06	1907	saliva-pheno.1091	21.048	Bacteria	Firmicutes	NA	NA	NA	NA	NA	p__Firmicutes	Saliva
rs10868145	9	86933934	T	C	0.1003	0.02235	0.3825	7.66e-06	1911	saliva-pheno.1092	20.1394	Bacteria	Firmicutes	Bacilli	Lactobacillales	Streptococcaceae	Streptococcus	unclassified_mgs_497	s__mgs_497	Saliva
rs12344413	9	19503344	G	T	0.1072	0.02236	0.01305	1.74e-06	1911	saliva-pheno.1092	22.9851	Bacteria	Firmicutes	Bacilli	Lactobacillales	Streptococcaceae	Streptococcus	unclassified_mgs_497	s__mgs_497	Saliva
rs1329908	9	23640255	T	C	0.0998	0.0224	0.1402	8.83e-06	1911	saliva-pheno.1092	19.8502	Bacteria	Firmicutes	Bacilli	Lactobacillales	Streptococcaceae	Streptococcus	unclassified_mgs_497	s__mgs_497	Saliva
rs138408150	1	110644215	T	C	-0.1015	0.02242	0.01227	6.3e-06	1911	saliva-pheno.1092	20.4956	Bacteria	Firmicutes	Bacilli	Lactobacillales	Streptococcaceae	Streptococcus	unclassified_mgs_497	s__mgs_497	Saliva
rs138797907	9	5492256	A	G	-0.101	0.02235	0.01906	6.59e-06	1911	saliva-pheno.1092	20.4215	Bacteria	Firmicutes	Bacilli	Lactobacillales	Streptococcaceae	Streptococcus	unclassified_mgs_497	s__mgs_497	Saliva
rs147119650	7	150460665	A	C	0.1096	0.02234	0.01749	1.01e-06	1911	saliva-pheno.1092	24.0688	Bacteria	Firmicutes	Bacilli	Lactobacillales	Streptococcaceae	Streptococcus	unclassified_mgs_497	s__mgs_497	Saliva
rs150341624	11	79143832	G	A	-0.09948	0.02242	0.03995	9.61e-06	1911	saliva-pheno.1092	19.6879	Bacteria	Firmicutes	Bacilli	Lactobacillales	Streptococcaceae	Streptococcus	unclassified_mgs_497	s__mgs_497	Saliva
rs2762630	10	9265199	T	G	0.1011	0.02237	0.3363	6.57e-06	1911	saliva-pheno.1092	20.4254	Bacteria	Firmicutes	Bacilli	Lactobacillales	Streptococcaceae	Streptococcus	unclassified_mgs_497	s__mgs_497	Saliva
rs311603	5	138049851	G	A	-0.1003	0.02234	0.08695	7.55e-06	1911	saliva-pheno.1092	20.1574	Bacteria	Firmicutes	Bacilli	Lactobacillales	Streptococcaceae	Streptococcus	unclassified_mgs_497	s__mgs_497	Saliva
rs423358	6	1251437	T	C	-0.0997	0.02234	0.1958	8.59e-06	1911	saliva-pheno.1092	19.917	Bacteria	Firmicutes	Bacilli	Lactobacillales	Streptococcaceae	Streptococcus	unclassified_mgs_497	s__mgs_497	Saliva
rs61503552	14	44780640	T	C	0.102	0.02231	0.05431	5.12e-06	1911	saliva-pheno.1092	20.9026	Bacteria	Firmicutes	Bacilli	Lactobacillales	Streptococcaceae	Streptococcus	unclassified_mgs_497	s__mgs_497	Saliva
rs6942621	7	37597182	C	T	-0.1072	0.02237	0.3446	1.76e-06	1911	saliva-pheno.1092	22.9645	Bacteria	Firmicutes	Bacilli	Lactobacillales	Streptococcaceae	Streptococcus	unclassified_mgs_497	s__mgs_497	Saliva
rs79637637	5	141750939	T	C	0.1022	0.02244	0.05457	5.54e-06	1911	saliva-pheno.1092	20.7423	Bacteria	Firmicutes	Bacilli	Lactobacillales	Streptococcaceae	Streptococcus	unclassified_mgs_497	s__mgs_497	Saliva
rs11142081	9	90689210	G	T	0.1025	0.02268	0.1927	6.56e-06	1904	saliva-pheno.1094	20.425	Bacteria	Firmicutes	Bacilli	Lactobacillales	Streptococcaceae	Streptococcus	unclassified_mgs_2494	s__mgs_2494	Saliva
rs114721040	5	1740324	T	C	0.1046	0.02267	0.04386	4.18e-06	1904	saliva-pheno.1094	21.2892	Bacteria	Firmicutes	Bacilli	Lactobacillales	Streptococcaceae	Streptococcus	unclassified_mgs_2494	s__mgs_2494	Saliva
rs117452427	20	4360096	A	C	0.1025	0.02268	0.05091	6.52e-06	1904	saliva-pheno.1094	20.425	Bacteria	Firmicutes	Bacilli	Lactobacillales	Streptococcaceae	Streptococcus	unclassified_mgs_2494	s__mgs_2494	Saliva
rs12524346	6	49612513	T	A	-0.1144	0.02255	0.06736	4.31e-07	1904	saliva-pheno.1094	25.7371	Bacteria	Firmicutes	Bacilli	Lactobacillales	Streptococcaceae	Streptococcus	unclassified_mgs_2494	s__mgs_2494	Saliva
rs137927865	15	89828041	C	G	-0.1022	0.02267	0.03081	6.93e-06	1904	saliva-pheno.1094	20.3235	Bacteria	Firmicutes	Bacilli	Lactobacillales	Streptococcaceae	Streptococcus	unclassified_mgs_2494	s__mgs_2494	Saliva
rs1395097	5	10035169	C	T	-0.1004	0.02266	0.4736	9.84e-06	1904	saliva-pheno.1094	19.6312	Bacteria	Firmicutes	Bacilli	Lactobacillales	Streptococcaceae	Streptococcus	unclassified_mgs_2494	s__mgs_2494	Saliva
rs147800284	1	208783098	A	G	-0.1045	0.02267	0.01567	4.34e-06	1904	saliva-pheno.1094	21.2486	Bacteria	Firmicutes	Bacilli	Lactobacillales	Streptococcaceae	Streptococcus	unclassified_mgs_2494	s__mgs_2494	Saliva
rs17096770	1	75807524	G	C	0.1063	0.0226	0.0953	2.75e-06	1904	saliva-pheno.1094	22.1233	Bacteria	Firmicutes	Bacilli	Lactobacillales	Streptococcaceae	Streptococcus	unclassified_mgs_2494	s__mgs_2494	Saliva
rs4335639	12	107148883	G	A	0.1037	0.02271	0.1752	5.33e-06	1904	saliva-pheno.1094	20.8508	Bacteria	Firmicutes	Bacilli	Lactobacillales	Streptococcaceae	Streptococcus	unclassified_mgs_2494	s__mgs_2494	Saliva
rs61598250	7	5320469	T	C	0.1011	0.02262	0.01593	8.3e-06	1904	saliva-pheno.1094	19.9764	Bacteria	Firmicutes	Bacilli	Lactobacillales	Streptococcaceae	Streptococcus	unclassified_mgs_2494	s__mgs_2494	Saliva
rs62255546	3	69248355	A	G	-0.1052	0.0227	0.06266	3.8e-06	1904	saliva-pheno.1094	21.4773	Bacteria	Firmicutes	Bacilli	Lactobacillales	Streptococcaceae	Streptococcus	unclassified_mgs_2494	s__mgs_2494	Saliva
rs74695337	9	10777862	C	A	0.1008	0.02262	0.02037	8.79e-06	1904	saliva-pheno.1094	19.858	Bacteria	Firmicutes	Bacilli	Lactobacillales	Streptococcaceae	Streptococcus	unclassified_mgs_2494	s__mgs_2494	Saliva
rs79251600	18	38377535	C	G	-0.1049	0.02262	0.02794	3.78e-06	1904	saliva-pheno.1094	21.5063	Bacteria	Firmicutes	Bacilli	Lactobacillales	Streptococcaceae	Streptococcus	unclassified_mgs_2494	s__mgs_2494	Saliva
rs7931246	11	25389915	G	T	0.106	0.02266	0.135	3.11e-06	1904	saliva-pheno.1094	21.8822	Bacteria	Firmicutes	Bacilli	Lactobacillales	Streptococcaceae	Streptococcus	unclassified_mgs_2494	s__mgs_2494	Saliva
rs11097428	4	95335724	T	C	-0.1074	0.02255	0.2572	2.06e-06	1904	saliva-pheno.1095	22.6838	Bacteria	Bacteroidota	Bacteroidia	Bacteroidales	Bacteroidaceae	Prevotella	Prevotella_oris_mgs_3433	s__Prevotella_oris_mgs_3433	Saliva
rs117377672	8	24627925	G	A	0.1178	0.02257	0.04517	2e-07	1904	saliva-pheno.1095	27.2413	Bacteria	Bacteroidota	Bacteroidia	Bacteroidales	Bacteroidaceae	Prevotella	Prevotella_oris_mgs_3433	s__Prevotella_oris_mgs_3433	Saliva
rs12211422	6	22827943	T	A	0.1088	0.02253	0.09373	1.47e-06	1904	saliva-pheno.1095	23.3204	Bacteria	Bacteroidota	Bacteroidia	Bacteroidales	Bacteroidaceae	Prevotella	Prevotella_oris_mgs_3433	s__Prevotella_oris_mgs_3433	Saliva
rs12672123	7	32088364	T	C	-0.1009	0.02251	0.1057	7.87e-06	1904	saliva-pheno.1095	20.0924	Bacteria	Bacteroidota	Bacteroidia	Bacteroidales	Bacteroidaceae	Prevotella	Prevotella_oris_mgs_3433	s__Prevotella_oris_mgs_3433	Saliva
rs1281244	6	129050850	G	C	0.1125	0.02244	0.01332	5.82e-07	1904	saliva-pheno.1095	25.1339	Bacteria	Bacteroidota	Bacteroidia	Bacteroidales	Bacteroidaceae	Prevotella	Prevotella_oris_mgs_3433	s__Prevotella_oris_mgs_3433	Saliva
rs139274812	20	14133925	A	G	0.1078	0.02257	0.03055	1.9e-06	1904	saliva-pheno.1095	22.8126	Bacteria	Bacteroidota	Bacteroidia	Bacteroidales	Bacteroidaceae	Prevotella	Prevotella_oris_mgs_3433	s__Prevotella_oris_mgs_3433	Saliva
rs144919255	8	94841659	A	G	-0.1008	0.0225	0.02245	7.93e-06	1904	saliva-pheno.1095	20.0704	Bacteria	Bacteroidota	Bacteroidia	Bacteroidales	Bacteroidaceae	Prevotella	Prevotella_oris_mgs_3433	s__Prevotella_oris_mgs_3433	Saliva
rs146709962	2	231963894	T	C	-0.1003	0.02252	0.05117	8.89e-06	1904	saliva-pheno.1095	19.8365	Bacteria	Bacteroidota	Bacteroidia	Bacteroidales	Bacteroidaceae	Prevotella	Prevotella_oris_mgs_3433	s__Prevotella_oris_mgs_3433	Saliva
rs1503317	5	7992135	T	C	0.1053	0.02252	0.3538	3.12e-06	1904	saliva-pheno.1095	21.8635	Bacteria	Bacteroidota	Bacteroidia	Bacteroidales	Bacteroidaceae	Prevotella	Prevotella_oris_mgs_3433	s__Prevotella_oris_mgs_3433	Saliva
rs17158394	10	2519130	A	G	0.1006	0.02262	0.1099	9.15e-06	1904	saliva-pheno.1095	19.7793	Bacteria	Bacteroidota	Bacteroidia	Bacteroidales	Bacteroidaceae	Prevotella	Prevotella_oris_mgs_3433	s__Prevotella_oris_mgs_3433	Saliva
rs2076143	16	701296	G	C	-0.1036	0.02253	0.3198	4.57e-06	1904	saliva-pheno.1095	21.1445	Bacteria	Bacteroidota	Bacteroidia	Bacteroidales	Bacteroidaceae	Prevotella	Prevotella_oris_mgs_3433	s__Prevotella_oris_mgs_3433	Saliva
rs2081462	4	37811303	C	A	-0.101	0.02256	0.4347	8.08e-06	1904	saliva-pheno.1095	20.0431	Bacteria	Bacteroidota	Bacteroidia	Bacteroidales	Bacteroidaceae	Prevotella	Prevotella_oris_mgs_3433	s__Prevotella_oris_mgs_3433	Saliva
rs73222254	21	42572514	T	C	0.1023	0.02251	0.07337	5.83e-06	1904	saliva-pheno.1095	20.6538	Bacteria	Bacteroidota	Bacteroidia	Bacteroidales	Bacteroidaceae	Prevotella	Prevotella_oris_mgs_3433	s__Prevotella_oris_mgs_3433	Saliva
rs75731751	1	187412617	G	A	-0.1037	0.02255	0.06136	4.51e-06	1904	saliva-pheno.1095	21.1478	Bacteria	Bacteroidota	Bacteroidia	Bacteroidales	Bacteroidaceae	Prevotella	Prevotella_oris_mgs_3433	s__Prevotella_oris_mgs_3433	Saliva
rs79657759	6	10403900	C	G	-0.113	0.02261	0.03603	6.4e-07	1904	saliva-pheno.1095	24.9779	Bacteria	Bacteroidota	Bacteroidia	Bacteroidales	Bacteroidaceae	Prevotella	Prevotella_oris_mgs_3433	s__Prevotella_oris_mgs_3433	Saliva
rs9892333	17	13829257	G	A	-0.1007	0.02254	0.4896	8.35e-06	1904	saliva-pheno.1095	19.9596	Bacteria	Bacteroidota	Bacteroidia	Bacteroidales	Bacteroidaceae	Prevotella	Prevotella_oris_mgs_3433	s__Prevotella_oris_mgs_3433	Saliva
rs112800292	17	77892157	A	G	-0.104	0.02257	0.008355	4.37e-06	1895	saliva-pheno.1098	21.2326	Bacteria	Proteobacteria	Gammaproteobacteria	Enterobacterales	Pasteurellaceae	Aggregatibacter	unclassified_mgs_3313	s__mgs_3313	Saliva
rs12800933	11	4587448	T	A	-0.1009	0.0227	0.06266	9.27e-06	1895	saliva-pheno.1098	19.7574	Bacteria	Proteobacteria	Gammaproteobacteria	Enterobacterales	Pasteurellaceae	Aggregatibacter	unclassified_mgs_3313	s__mgs_3313	Saliva
rs143681553	16	79504449	G	A	-0.1007	0.02263	0.03577	9.05e-06	1895	saliva-pheno.1098	19.8011	Bacteria	Proteobacteria	Gammaproteobacteria	Enterobacterales	Pasteurellaceae	Aggregatibacter	unclassified_mgs_3313	s__mgs_3313	Saliva
rs148803916	11	14146043	T	C	-0.1077	0.02255	0.01384	1.92e-06	1895	saliva-pheno.1098	22.8107	Bacteria	Proteobacteria	Gammaproteobacteria	Enterobacterales	Pasteurellaceae	Aggregatibacter	unclassified_mgs_3313	s__mgs_3313	Saliva
rs2283294	12	2423620	T	C	-0.1012	0.02268	0.4522	8.6e-06	1895	saliva-pheno.1098	19.9102	Bacteria	Proteobacteria	Gammaproteobacteria	Enterobacterales	Pasteurellaceae	Aggregatibacter	unclassified_mgs_3313	s__mgs_3313	Saliva
rs28461328	4	26182689	T	C	-0.1032	0.02259	0.06266	5.25e-06	1895	saliva-pheno.1098	20.8702	Bacteria	Proteobacteria	Gammaproteobacteria	Enterobacterales	Pasteurellaceae	Aggregatibacter	unclassified_mgs_3313	s__mgs_3313	Saliva
rs3009715	1	230195713	T	C	0.1026	0.02259	0.3514	5.88e-06	1895	saliva-pheno.1098	20.6282	Bacteria	Proteobacteria	Gammaproteobacteria	Enterobacterales	Pasteurellaceae	Aggregatibacter	unclassified_mgs_3313	s__mgs_3313	Saliva
rs352354	5	148666133	T	C	0.1019	0.02261	0.1695	6.99e-06	1895	saliva-pheno.1098	20.3117	Bacteria	Proteobacteria	Gammaproteobacteria	Enterobacterales	Pasteurellaceae	Aggregatibacter	unclassified_mgs_3313	s__mgs_3313	Saliva
rs4078260	1	36980804	C	T	0.1188	0.02267	0.02637	1.77e-07	1895	saliva-pheno.1098	27.4619	Bacteria	Proteobacteria	Gammaproteobacteria	Enterobacterales	Pasteurellaceae	Aggregatibacter	unclassified_mgs_3313	s__mgs_3313	Saliva
rs4584146	8	15205668	A	G	-0.1001	0.02259	0.2138	9.95e-06	1895	saliva-pheno.1098	19.6352	Bacteria	Proteobacteria	Gammaproteobacteria	Enterobacterales	Pasteurellaceae	Aggregatibacter	unclassified_mgs_3313	s__mgs_3313	Saliva
rs4733908	8	39030676	T	C	-0.1011	0.02263	0.09791	8.38e-06	1895	saliva-pheno.1098	19.9587	Bacteria	Proteobacteria	Gammaproteobacteria	Enterobacterales	Pasteurellaceae	Aggregatibacter	unclassified_mgs_3313	s__mgs_3313	Saliva
rs62258668	3	50840549	A	G	-0.1055	0.02267	0.265	3.51e-06	1895	saliva-pheno.1098	21.6572	Bacteria	Proteobacteria	Gammaproteobacteria	Enterobacterales	Pasteurellaceae	Aggregatibacter	unclassified_mgs_3313	s__mgs_3313	Saliva
rs704458	3	64930737	C	T	-0.1219	0.0231	0.1462	1.46e-07	1895	saliva-pheno.1098	27.8473	Bacteria	Proteobacteria	Gammaproteobacteria	Enterobacterales	Pasteurellaceae	Aggregatibacter	unclassified_mgs_3313	s__mgs_3313	Saliva
rs74225136	1	239500908	T	G	-0.109	0.02266	0.01749	1.63e-06	1895	saliva-pheno.1098	23.1384	Bacteria	Proteobacteria	Gammaproteobacteria	Enterobacterales	Pasteurellaceae	Aggregatibacter	unclassified_mgs_3313	s__mgs_3313	Saliva
rs75662584	19	56441436	T	C	0.1049	0.0226	0.1167	3.66e-06	1895	saliva-pheno.1098	21.5444	Bacteria	Proteobacteria	Gammaproteobacteria	Enterobacterales	Pasteurellaceae	Aggregatibacter	unclassified_mgs_3313	s__mgs_3313	Saliva
rs75731258	10	112039500	T	A	0.1155	0.0227	0.02193	3.95e-07	1895	saliva-pheno.1098	25.8888	Bacteria	Proteobacteria	Gammaproteobacteria	Enterobacterales	Pasteurellaceae	Aggregatibacter	unclassified_mgs_3313	s__mgs_3313	Saliva
rs76044456	2	163155695	G	C	0.1035	0.02264	0.1601	5.19e-06	1895	saliva-pheno.1098	20.8991	Bacteria	Proteobacteria	Gammaproteobacteria	Enterobacterales	Pasteurellaceae	Aggregatibacter	unclassified_mgs_3313	s__mgs_3313	Saliva
rs77784535	2	61869346	A	G	0.1057	0.02261	0.01958	3.17e-06	1895	saliva-pheno.1098	21.8549	Bacteria	Proteobacteria	Gammaproteobacteria	Enterobacterales	Pasteurellaceae	Aggregatibacter	unclassified_mgs_3313	s__mgs_3313	Saliva
rs9470751	6	12021371	A	C	0.1111	0.02259	0.3104	9.46e-07	1895	saliva-pheno.1098	24.1878	Bacteria	Proteobacteria	Gammaproteobacteria	Enterobacterales	Pasteurellaceae	Aggregatibacter	unclassified_mgs_3313	s__mgs_3313	Saliva
rs1060574	11	5528633	T	C	-0.106	0.02276	0.1817	3.44e-06	1887	saliva-pheno.1099	21.6904	Bacteria	Fusobacteriota	Fusobacteriia	Fusobacteriales	Fusobacteriaceae	Fusobacterium	unclassified_mgs_2246	s__mgs_2246	Saliva
rs10944440	6	90019493	A	C	-0.1081	0.02271	0.2274	2.09e-06	1887	saliva-pheno.1099	22.6578	Bacteria	Fusobacteriota	Fusobacteriia	Fusobacteriales	Fusobacteriaceae	Fusobacterium	unclassified_mgs_2246	s__mgs_2246	Saliva
rs112513161	2	131614666	A	G	0.1106	0.02277	0.01253	1.31e-06	1887	saliva-pheno.1099	23.5931	Bacteria	Fusobacteriota	Fusobacteriia	Fusobacteriales	Fusobacteriaceae	Fusobacterium	unclassified_mgs_2246	s__mgs_2246	Saliva
rs117271202	18	9010496	T	C	-0.1013	0.02282	0.01906	9.54e-06	1887	saliva-pheno.1099	19.7055	Bacteria	Fusobacteriota	Fusobacteriia	Fusobacteriales	Fusobacteriaceae	Fusobacterium	unclassified_mgs_2246	s__mgs_2246	Saliva
rs117532683	11	21507734	T	C	-0.1025	0.02276	0.01018	7.09e-06	1887	saliva-pheno.1099	20.2816	Bacteria	Fusobacteriota	Fusobacteriia	Fusobacteriales	Fusobacteriaceae	Fusobacterium	unclassified_mgs_2246	s__mgs_2246	Saliva
rs12563399	1	88745880	G	A	-0.101	0.02277	0.0201	9.79e-06	1887	saliva-pheno.1099	19.6751	Bacteria	Fusobacteriota	Fusobacteriia	Fusobacteriales	Fusobacteriaceae	Fusobacterium	unclassified_mgs_2246	s__mgs_2246	Saliva
rs144616125	12	119641950	G	A	-0.1113	0.02276	0.01593	1.1e-06	1887	saliva-pheno.1099	23.9136	Bacteria	Fusobacteriota	Fusobacteriia	Fusobacteriales	Fusobacteriaceae	Fusobacterium	unclassified_mgs_2246	s__mgs_2246	Saliva
rs145396511	6	32299458	C	T	-0.1026	0.02291	0.01305	8.04e-06	1887	saliva-pheno.1099	20.056	Bacteria	Fusobacteriota	Fusobacteriia	Fusobacteriales	Fusobacteriaceae	Fusobacterium	unclassified_mgs_2246	s__mgs_2246	Saliva
rs148635830	11	91074299	A	C	-0.1135	0.02268	0.01567	6.09e-07	1887	saliva-pheno.1099	25.0441	Bacteria	Fusobacteriota	Fusobacteriia	Fusobacteriales	Fusobacteriaceae	Fusobacterium	unclassified_mgs_2246	s__mgs_2246	Saliva
rs15078	8	38457758	G	A	0.1029	0.02276	0.1885	6.51e-06	1887	saliva-pheno.1099	20.4403	Bacteria	Fusobacteriota	Fusobacteriia	Fusobacteriales	Fusobacteriaceae	Fusobacterium	unclassified_mgs_2246	s__mgs_2246	Saliva
rs150793493	7	35669134	A	G	-0.1027	0.02277	0.2172	6.85e-06	1887	saliva-pheno.1099	20.343	Bacteria	Fusobacteriota	Fusobacteriia	Fusobacteriales	Fusobacteriaceae	Fusobacterium	unclassified_mgs_2246	s__mgs_2246	Saliva
rs181772572	22	40076619	A	G	0.1023	0.02276	0.01671	7.36e-06	1887	saliva-pheno.1099	20.2026	Bacteria	Fusobacteriota	Fusobacteriia	Fusobacteriales	Fusobacteriaceae	Fusobacterium	unclassified_mgs_2246	s__mgs_2246	Saliva
rs190521296	10	54948454	T	C	0.1042	0.02276	0.02533	4.98e-06	1887	saliva-pheno.1099	20.96	Bacteria	Fusobacteriota	Fusobacteriia	Fusobacteriales	Fusobacteriaceae	Fusobacterium	unclassified_mgs_2246	s__mgs_2246	Saliva
rs35496744	2	176502932	G	A	0.1042	0.02277	0.2426	5.07e-06	1887	saliva-pheno.1099	20.9416	Bacteria	Fusobacteriota	Fusobacteriia	Fusobacteriales	Fusobacteriaceae	Fusobacterium	unclassified_mgs_2246	s__mgs_2246	Saliva
rs35725177	18	61991798	G	C	-0.1024	0.02275	0.2582	7.18e-06	1887	saliva-pheno.1099	20.2599	Bacteria	Fusobacteriota	Fusobacteriia	Fusobacteriales	Fusobacteriaceae	Fusobacterium	unclassified_mgs_2246	s__mgs_2246	Saliva
rs4558500	18	57181744	C	T	0.1019	0.02284	0.0154	8.67e-06	1887	saliva-pheno.1099	19.9047	Bacteria	Fusobacteriota	Fusobacteriia	Fusobacteriales	Fusobacteriaceae	Fusobacterium	unclassified_mgs_2246	s__mgs_2246	Saliva
rs56094920	4	39443754	T	C	-0.1011	0.02274	0.05039	9.26e-06	1887	saliva-pheno.1099	19.7661	Bacteria	Fusobacteriota	Fusobacteriia	Fusobacteriales	Fusobacteriaceae	Fusobacterium	unclassified_mgs_2246	s__mgs_2246	Saliva
rs75587486	4	88025962	A	G	-0.1116	0.02278	0.05849	1.06e-06	1887	saliva-pheno.1099	24.0005	Bacteria	Fusobacteriota	Fusobacteriia	Fusobacteriales	Fusobacteriaceae	Fusobacterium	unclassified_mgs_2246	s__mgs_2246	Saliva
rs75951433	17	72395136	C	T	-0.1041	0.0228	0.0248	5.35e-06	1887	saliva-pheno.1099	20.8464	Bacteria	Fusobacteriota	Fusobacteriia	Fusobacteriales	Fusobacteriaceae	Fusobacterium	unclassified_mgs_2246	s__mgs_2246	Saliva
rs77799264	2	236365607	A	T	-0.1184	0.02279	0.1909	2.28e-07	1887	saliva-pheno.1099	26.9907	Bacteria	Fusobacteriota	Fusobacteriia	Fusobacteriales	Fusobacteriaceae	Fusobacterium	unclassified_mgs_2246	s__mgs_2246	Saliva
rs78280589	15	60800516	G	A	0.1031	0.02297	0.0953	7.56e-06	1887	saliva-pheno.1099	20.1463	Bacteria	Fusobacteriota	Fusobacteriia	Fusobacteriales	Fusobacteriaceae	Fusobacterium	unclassified_mgs_2246	s__mgs_2246	Saliva
rs78836603	16	13489989	G	A	0.1073	0.02276	0.02141	2.6e-06	1887	saliva-pheno.1099	22.2257	Bacteria	Fusobacteriota	Fusobacteriia	Fusobacteriales	Fusobacteriaceae	Fusobacterium	unclassified_mgs_2246	s__mgs_2246	Saliva
rs80255426	1	228824849	A	G	0.1062	0.02277	0.08355	3.31e-06	1887	saliva-pheno.1099	21.7532	Bacteria	Fusobacteriota	Fusobacteriia	Fusobacteriales	Fusobacteriaceae	Fusobacterium	unclassified_mgs_2246	s__mgs_2246	Saliva
rs841384	1	43499155	T	C	0.1109	0.02275	0.2355	1.17e-06	1887	saliva-pheno.1099	23.7629	Bacteria	Fusobacteriota	Fusobacteriia	Fusobacteriales	Fusobacteriaceae	Fusobacterium	unclassified_mgs_2246	s__mgs_2246	Saliva
rs9597960	13	59826626	C	T	0.1017	0.02289	0.417	9.44e-06	1887	saliva-pheno.1099	19.7401	Bacteria	Fusobacteriota	Fusobacteriia	Fusobacteriales	Fusobacteriaceae	Fusobacterium	unclassified_mgs_2246	s__mgs_2246	Saliva
rs11610457	12	523350	T	C	-0.1071	0.02271	0.08251	2.57e-06	1903	saliva-pheno.11	22.2405	Bacteria	Bacteroidota	Bacteroidia	Bacteroidales	Bacteroidaceae	Prevotella	Prevotella_maculosa_mgs_376	s__Prevotella_maculosa_mgs_376	Saliva
rs117828493	7	100289495	C	T	0.1029	0.02296	0.02794	7.85e-06	1903	saliva-pheno.11	20.0857	Bacteria	Bacteroidota	Bacteroidia	Bacteroidales	Bacteroidaceae	Prevotella	Prevotella_maculosa_mgs_376	s__Prevotella_maculosa_mgs_376	Saliva
rs12122797	1	205494512	G	A	-0.1014	0.02277	0.1486	8.95e-06	1903	saliva-pheno.11	19.8312	Bacteria	Bacteroidota	Bacteroidia	Bacteroidales	Bacteroidaceae	Prevotella	Prevotella_maculosa_mgs_376	s__Prevotella_maculosa_mgs_376	Saliva
rs13231737	7	78942097	A	G	0.1034	0.02284	0.2661	6.33e-06	1903	saliva-pheno.11	20.495	Bacteria	Bacteroidota	Bacteroidia	Bacteroidales	Bacteroidaceae	Prevotella	Prevotella_maculosa_mgs_376	s__Prevotella_maculosa_mgs_376	Saliva
rs141696673	6	24448956	A	G	0.1044	0.02295	0.02454	5.72e-06	1903	saliva-pheno.11	20.6936	Bacteria	Bacteroidota	Bacteroidia	Bacteroidales	Bacteroidaceae	Prevotella	Prevotella_maculosa_mgs_376	s__Prevotella_maculosa_mgs_376	Saliva
rs17156175	10	1343407	C	G	0.1026	0.02278	0.1256	7.04e-06	1903	saliva-pheno.11	20.2856	Bacteria	Bacteroidota	Bacteroidia	Bacteroidales	Bacteroidaceae	Prevotella	Prevotella_maculosa_mgs_376	s__Prevotella_maculosa_mgs_376	Saliva
rs28478374	4	53602468	C	T	-0.1032	0.02285	0.0577	6.69e-06	1903	saliva-pheno.11	20.398	Bacteria	Bacteroidota	Bacteroidia	Bacteroidales	Bacteroidaceae	Prevotella	Prevotella_maculosa_mgs_376	s__Prevotella_maculosa_mgs_376	Saliva
rs75275853	4	57387788	A	C	-0.1057	0.02284	0.01723	3.94e-06	1903	saliva-pheno.11	21.417	Bacteria	Bacteroidota	Bacteroidia	Bacteroidales	Bacteroidaceae	Prevotella	Prevotella_maculosa_mgs_376	s__Prevotella_maculosa_mgs_376	Saliva
rs76212849	2	129671007	T	C	0.1016	0.02271	0.02193	8.23e-06	1903	saliva-pheno.11	20.0149	Bacteria	Bacteroidota	Bacteroidia	Bacteroidales	Bacteroidaceae	Prevotella	Prevotella_maculosa_mgs_376	s__Prevotella_maculosa_mgs_376	Saliva
rs77284286	12	44940805	G	A	-0.1032	0.02274	0.04047	6.01e-06	1903	saliva-pheno.11	20.5958	Bacteria	Bacteroidota	Bacteroidia	Bacteroidales	Bacteroidaceae	Prevotella	Prevotella_maculosa_mgs_376	s__Prevotella_maculosa_mgs_376	Saliva
rs111514241	15	44268924	A	G	0.1022	0.02289	0.211	8.45e-06	1893	saliva-pheno.1102	19.9347	Bacteria	Fusobacteriota	Fusobacteriia	Fusobacteriales	Fusobacteriaceae	Fusobacterium	Fusobacterium_periodonticum_C_mgs_3022	s__Fusobacterium_periodonticum_C_mgs_3022	Saliva
rs117797593	14	71343608	A	G	-0.1056	0.02288	0.02507	4.15e-06	1893	saliva-pheno.1102	21.3018	Bacteria	Fusobacteriota	Fusobacteriia	Fusobacteriales	Fusobacteriaceae	Fusobacterium	Fusobacterium_periodonticum_C_mgs_3022	s__Fusobacterium_periodonticum_C_mgs_3022	Saliva
rs11873246	18	42334291	A	G	-0.102	0.02291	0.1598	9.05e-06	1893	saliva-pheno.1102	19.8221	Bacteria	Fusobacteriota	Fusobacteriia	Fusobacteriales	Fusobacteriaceae	Fusobacterium	Fusobacterium_periodonticum_C_mgs_3022	s__Fusobacterium_periodonticum_C_mgs_3022	Saliva
rs1272192	12	28113582	T	C	0.1016	0.02287	0.4598	9.52e-06	1893	saliva-pheno.1102	19.7358	Bacteria	Fusobacteriota	Fusobacteriia	Fusobacteriales	Fusobacteriaceae	Fusobacterium	Fusobacterium_periodonticum_C_mgs_3022	s__Fusobacterium_periodonticum_C_mgs_3022	Saliva
rs138494167	4	103752384	A	C	0.1091	0.02292	0.03211	2.09e-06	1893	saliva-pheno.1102	22.6579	Bacteria	Fusobacteriota	Fusobacteriia	Fusobacteriales	Fusobacteriaceae	Fusobacterium	Fusobacterium_periodonticum_C_mgs_3022	s__Fusobacterium_periodonticum_C_mgs_3022	Saliva
rs141350805	6	125992172	G	T	-0.1049	0.0229	0.01018	4.91e-06	1893	saliva-pheno.1102	20.9836	Bacteria	Fusobacteriota	Fusobacteriia	Fusobacteriales	Fusobacteriaceae	Fusobacterium	Fusobacterium_periodonticum_C_mgs_3022	s__Fusobacterium_periodonticum_C_mgs_3022	Saliva
rs150225856	2	182192848	A	T	-0.1027	0.0229	0.009661	7.69e-06	1893	saliva-pheno.1102	20.1127	Bacteria	Fusobacteriota	Fusobacteriia	Fusobacteriales	Fusobacteriaceae	Fusobacterium	Fusobacterium_periodonticum_C_mgs_3022	s__Fusobacterium_periodonticum_C_mgs_3022	Saliva
rs151015237	7	81389727	C	T	0.1077	0.02287	0.009661	2.65e-06	1893	saliva-pheno.1102	22.1768	Bacteria	Fusobacteriota	Fusobacteriia	Fusobacteriales	Fusobacteriaceae	Fusobacterium	Fusobacterium_periodonticum_C_mgs_3022	s__Fusobacterium_periodonticum_C_mgs_3022	Saliva
rs1552105	4	35194277	T	C	0.1108	0.02289	0.4749	1.39e-06	1893	saliva-pheno.1102	23.4308	Bacteria	Fusobacteriota	Fusobacteriia	Fusobacteriales	Fusobacteriaceae	Fusobacterium	Fusobacterium_periodonticum_C_mgs_3022	s__Fusobacterium_periodonticum_C_mgs_3022	Saliva
rs17160087	7	31351245	C	T	0.1016	0.02289	0.01932	9.51e-06	1893	saliva-pheno.1102	19.7013	Bacteria	Fusobacteriota	Fusobacteriia	Fusobacteriales	Fusobacteriaceae	Fusobacterium	Fusobacterium_periodonticum_C_mgs_3022	s__Fusobacterium_periodonticum_C_mgs_3022	Saliva
rs1767889	1	18328851	G	A	0.1035	0.02287	0.1514	6.45e-06	1893	saliva-pheno.1102	20.4809	Bacteria	Fusobacteriota	Fusobacteriia	Fusobacteriales	Fusobacteriaceae	Fusobacterium	Fusobacterium_periodonticum_C_mgs_3022	s__Fusobacterium_periodonticum_C_mgs_3022	Saliva
rs2823200	21	16654571	G	A	-0.1032	0.02291	0.3765	6.99e-06	1893	saliva-pheno.1102	20.2913	Bacteria	Fusobacteriota	Fusobacteriia	Fusobacteriales	Fusobacteriaceae	Fusobacterium	Fusobacterium_periodonticum_C_mgs_3022	s__Fusobacterium_periodonticum_C_mgs_3022	Saliva
rs56040241	2	14460501	C	T	0.1096	0.02299	0.1023	2.03e-06	1893	saliva-pheno.1102	22.7271	Bacteria	Fusobacteriota	Fusobacteriia	Fusobacteriales	Fusobacteriaceae	Fusobacterium	Fusobacterium_periodonticum_C_mgs_3022	s__Fusobacterium_periodonticum_C_mgs_3022	Saliva
rs56219712	8	4570867	T	C	-0.1063	0.02299	0.3695	4.02e-06	1893	saliva-pheno.1102	21.3791	Bacteria	Fusobacteriota	Fusobacteriia	Fusobacteriales	Fusobacteriaceae	Fusobacterium	Fusobacterium_periodonticum_C_mgs_3022	s__Fusobacterium_periodonticum_C_mgs_3022	Saliva
rs6430057	2	145171912	A	T	0.1024	0.02302	0.08642	9.22e-06	1893	saliva-pheno.1102	19.7874	Bacteria	Fusobacteriota	Fusobacteriia	Fusobacteriales	Fusobacteriaceae	Fusobacterium	Fusobacterium_periodonticum_C_mgs_3022	s__Fusobacterium_periodonticum_C_mgs_3022	Saliva
rs648295	18	2644985	T	C	-0.1077	0.0229	0.2556	2.74e-06	1893	saliva-pheno.1102	22.1187	Bacteria	Fusobacteriota	Fusobacteriia	Fusobacteriales	Fusobacteriaceae	Fusobacterium	Fusobacterium_periodonticum_C_mgs_3022	s__Fusobacterium_periodonticum_C_mgs_3022	Saliva
rs689559	3	1791450	C	T	-0.1042	0.02291	0.4491	5.7e-06	1893	saliva-pheno.1102	20.6864	Bacteria	Fusobacteriota	Fusobacteriia	Fusobacteriales	Fusobacteriaceae	Fusobacterium	Fusobacterium_periodonticum_C_mgs_3022	s__Fusobacterium_periodonticum_C_mgs_3022	Saliva
rs7026513	9	9318691	T	C	-0.1033	0.02294	0.2822	7.12e-06	1893	saliva-pheno.1102	20.2775	Bacteria	Fusobacteriota	Fusobacteriia	Fusobacteriales	Fusobacteriaceae	Fusobacterium	Fusobacterium_periodonticum_C_mgs_3022	s__Fusobacterium_periodonticum_C_mgs_3022	Saliva
rs72777866	10	6253219	G	C	-0.1077	0.02296	0.1668	2.9e-06	1893	saliva-pheno.1102	22.0033	Bacteria	Fusobacteriota	Fusobacteriia	Fusobacteriales	Fusobacteriaceae	Fusobacterium	Fusobacterium_periodonticum_C_mgs_3022	s__Fusobacterium_periodonticum_C_mgs_3022	Saliva
rs7540043	1	156687960	T	A	0.1026	0.0229	0.2606	7.89e-06	1893	saliva-pheno.1102	20.0735	Bacteria	Fusobacteriota	Fusobacteriia	Fusobacteriales	Fusobacteriaceae	Fusobacterium	Fusobacterium_periodonticum_C_mgs_3022	s__Fusobacterium_periodonticum_C_mgs_3022	Saliva
rs79378603	19	35659451	G	A	-0.1055	0.02297	0.2154	4.65e-06	1893	saliva-pheno.1102	21.0952	Bacteria	Fusobacteriota	Fusobacteriia	Fusobacteriales	Fusobacteriaceae	Fusobacterium	Fusobacterium_periodonticum_C_mgs_3022	s__Fusobacterium_periodonticum_C_mgs_3022	Saliva
rs9556015	13	91053154	C	T	0.1026	0.02296	0.2272	8.33e-06	1893	saliva-pheno.1102	19.9688	Bacteria	Fusobacteriota	Fusobacteriia	Fusobacteriales	Fusobacteriaceae	Fusobacterium	Fusobacterium_periodonticum_C_mgs_3022	s__Fusobacterium_periodonticum_C_mgs_3022	Saliva
rs10910327	1	234155303	C	T	0.09933	0.02239	0.142	9.66e-06	1898	saliva-pheno.1103	19.6813	Bacteria	Proteobacteria	Gammaproteobacteria	Enterobacterales	Pasteurellaceae	Haemophilus	Haemophilus_haemolyticus_mgs_3201	s__Haemophilus_haemolyticus_mgs_3201	Saliva
rs13173808	5	135103649	T	G	-0.1124	0.02247	0.4405	6.15e-07	1876	saliva-pheno.1103	25.0223	Bacteria	Proteobacteria	Gammaproteobacteria	Enterobacterales	Pasteurellaceae	Haemophilus	Haemophilus_haemolyticus_mgs_3201	s__Haemophilus_haemolyticus_mgs_3201	Saliva
rs140008830	8	57442167	C	G	0.1033	0.02228	0.02924	3.8e-06	1898	saliva-pheno.1103	21.4966	Bacteria	Proteobacteria	Gammaproteobacteria	Enterobacterales	Pasteurellaceae	Haemophilus	Haemophilus_haemolyticus_mgs_3201	s__Haemophilus_haemolyticus_mgs_3201	Saliva
rs16960149	18	36899070	C	A	0.1052	0.02235	0.2935	2.7e-06	1898	saliva-pheno.1103	22.1552	Bacteria	Proteobacteria	Gammaproteobacteria	Enterobacterales	Pasteurellaceae	Haemophilus	Haemophilus_haemolyticus_mgs_3201	s__Haemophilus_haemolyticus_mgs_3201	Saliva
rs2073499	3	50374293	A	G	-0.1035	0.02251	0.3475	4.55e-06	1898	saliva-pheno.1103	21.1412	Bacteria	Proteobacteria	Gammaproteobacteria	Enterobacterales	Pasteurellaceae	Haemophilus	Haemophilus_haemolyticus_mgs_3201	s__Haemophilus_haemolyticus_mgs_3201	Saliva
rs2378030	9	27594590	A	G	-0.1053	0.02234	0.1065	2.63e-06	1898	saliva-pheno.1103	22.2173	Bacteria	Proteobacteria	Gammaproteobacteria	Enterobacterales	Pasteurellaceae	Haemophilus	Haemophilus_haemolyticus_mgs_3201	s__Haemophilus_haemolyticus_mgs_3201	Saliva
rs34495937	20	33910941	T	C	0.1001	0.02231	0.1352	7.69e-06	1898	saliva-pheno.1103	20.1312	Bacteria	Proteobacteria	Gammaproteobacteria	Enterobacterales	Pasteurellaceae	Haemophilus	Haemophilus_haemolyticus_mgs_3201	s__Haemophilus_haemolyticus_mgs_3201	Saliva
rs7094111	10	2636738	A	G	0.09925	0.02233	0.423	9.32e-06	1898	saliva-pheno.1103	19.7553	Bacteria	Proteobacteria	Gammaproteobacteria	Enterobacterales	Pasteurellaceae	Haemophilus	Haemophilus_haemolyticus_mgs_3201	s__Haemophilus_haemolyticus_mgs_3201	Saliva
rs73252268	4	21583621	A	G	0.1052	0.02237	0.0248	2.78e-06	1898	saliva-pheno.1103	22.1156	Bacteria	Proteobacteria	Gammaproteobacteria	Enterobacterales	Pasteurellaceae	Haemophilus	Haemophilus_haemolyticus_mgs_3201	s__Haemophilus_haemolyticus_mgs_3201	Saliva
rs12422707	12	115575544	C	T	-0.1075	0.02282	0.1245	2.65e-06	1901	saliva-pheno.1106	22.1914	Bacteria	Fusobacteriota	Fusobacteriia	Fusobacteriales	Fusobacteriaceae	Fusobacterium	Fusobacterium_periodonticum_D_mgs_3293	s__Fusobacterium_periodonticum_D_mgs_3293	Saliva
rs143466573	19	41408249	A	G	0.1096	0.02282	0.01828	1.69e-06	1901	saliva-pheno.1106	23.0669	Bacteria	Fusobacteriota	Fusobacteriia	Fusobacteriales	Fusobacteriaceae	Fusobacterium	Fusobacterium_periodonticum_D_mgs_3293	s__Fusobacterium_periodonticum_D_mgs_3293	Saliva
rs151085471	5	65585722	T	C	-0.1041	0.0229	0.02924	5.82e-06	1901	saliva-pheno.1106	20.6648	Bacteria	Fusobacteriota	Fusobacteriia	Fusobacteriales	Fusobacteriaceae	Fusobacterium	Fusobacterium_periodonticum_D_mgs_3293	s__Fusobacterium_periodonticum_D_mgs_3293	Saliva
rs151578	21	17667779	G	A	0.1065	0.02283	0.4749	3.33e-06	1901	saliva-pheno.1106	21.7614	Bacteria	Fusobacteriota	Fusobacteriia	Fusobacteriales	Fusobacteriaceae	Fusobacterium	Fusobacterium_periodonticum_D_mgs_3293	s__Fusobacterium_periodonticum_D_mgs_3293	Saliva
rs2248126	9	17502032	A	G	0.1101	0.02285	0.03029	1.55e-06	1901	saliva-pheno.1106	23.2168	Bacteria	Fusobacteriota	Fusobacteriia	Fusobacteriales	Fusobacteriaceae	Fusobacterium	Fusobacterium_periodonticum_D_mgs_3293	s__Fusobacterium_periodonticum_D_mgs_3293	Saliva
rs28519487	5	170957674	C	T	-0.1125	0.02278	0.3598	8.48e-07	1901	saliva-pheno.1106	24.3892	Bacteria	Fusobacteriota	Fusobacteriia	Fusobacteriales	Fusobacteriaceae	Fusobacterium	Fusobacterium_periodonticum_D_mgs_3293	s__Fusobacterium_periodonticum_D_mgs_3293	Saliva
rs35490142	2	134970480	A	G	-0.1052	0.02283	0.1574	4.35e-06	1901	saliva-pheno.1106	21.2334	Bacteria	Fusobacteriota	Fusobacteriia	Fusobacteriales	Fusobacteriaceae	Fusobacterium	Fusobacterium_periodonticum_D_mgs_3293	s__Fusobacterium_periodonticum_D_mgs_3293	Saliva
rs4434	22	47358522	C	T	0.1113	0.02282	0.2713	1.18e-06	1901	saliva-pheno.1106	23.7881	Bacteria	Fusobacteriota	Fusobacteriia	Fusobacteriales	Fusobacteriaceae	Fusobacterium	Fusobacterium_periodonticum_D_mgs_3293	s__Fusobacterium_periodonticum_D_mgs_3293	Saliva
rs4668547	2	5436587	T	A	-0.1042	0.02279	0.02376	5.1e-06	1901	saliva-pheno.1106	20.9048	Bacteria	Fusobacteriota	Fusobacteriia	Fusobacteriales	Fusobacteriaceae	Fusobacterium	Fusobacterium_periodonticum_D_mgs_3293	s__Fusobacterium_periodonticum_D_mgs_3293	Saliva
rs4723386	7	34859804	A	T	-0.1163	0.02279	0.007833	3.71e-07	1901	saliva-pheno.1106	26.0418	Bacteria	Fusobacteriota	Fusobacteriia	Fusobacteriales	Fusobacteriaceae	Fusobacterium	Fusobacterium_periodonticum_D_mgs_3293	s__Fusobacterium_periodonticum_D_mgs_3293	Saliva
rs4738210	8	73032506	T	C	-0.1026	0.02282	0.3543	7.38e-06	1901	saliva-pheno.1106	20.2145	Bacteria	Fusobacteriota	Fusobacteriia	Fusobacteriales	Fusobacteriaceae	Fusobacterium	Fusobacterium_periodonticum_D_mgs_3293	s__Fusobacterium_periodonticum_D_mgs_3293	Saliva
rs4797125	18	3794119	C	T	-0.1061	0.02285	0.3995	3.67e-06	1901	saliva-pheno.1106	21.5605	Bacteria	Fusobacteriota	Fusobacteriia	Fusobacteriales	Fusobacteriaceae	Fusobacterium	Fusobacterium_periodonticum_D_mgs_3293	s__Fusobacterium_periodonticum_D_mgs_3293	Saliva
rs6116477	20	4684661	C	T	0.1028	0.02284	0.01384	7.28e-06	1901	saliva-pheno.1106	20.2579	Bacteria	Fusobacteriota	Fusobacteriia	Fusobacteriales	Fusobacteriaceae	Fusobacterium	Fusobacterium_periodonticum_D_mgs_3293	s__Fusobacterium_periodonticum_D_mgs_3293	Saliva
rs7158826	14	78213994	A	G	0.1045	0.02285	0.2995	5.1e-06	1901	saliva-pheno.1106	20.9151	Bacteria	Fusobacteriota	Fusobacteriia	Fusobacteriales	Fusobacteriaceae	Fusobacterium	Fusobacterium_periodonticum_D_mgs_3293	s__Fusobacterium_periodonticum_D_mgs_3293	Saliva
rs77620867	2	171185007	T	C	-0.1027	0.0228	0.01828	7.07e-06	1901	saliva-pheno.1106	20.2895	Bacteria	Fusobacteriota	Fusobacteriia	Fusobacteriales	Fusobacteriaceae	Fusobacterium	Fusobacterium_periodonticum_D_mgs_3293	s__Fusobacterium_periodonticum_D_mgs_3293	Saliva
rs78466103	7	113461231	A	G	0.1014	0.02287	0.03916	9.68e-06	1901	saliva-pheno.1106	19.6582	Bacteria	Fusobacteriota	Fusobacteriia	Fusobacteriales	Fusobacteriaceae	Fusobacterium	Fusobacterium_periodonticum_D_mgs_3293	s__Fusobacterium_periodonticum_D_mgs_3293	Saliva
rs79087114	10	127952042	C	T	-0.1044	0.02277	0.1039	4.88e-06	1901	saliva-pheno.1106	21.022	Bacteria	Fusobacteriota	Fusobacteriia	Fusobacteriales	Fusobacteriaceae	Fusobacterium	Fusobacterium_periodonticum_D_mgs_3293	s__Fusobacterium_periodonticum_D_mgs_3293	Saliva
rs8069504	17	33774265	T	C	-0.1029	0.02298	0.3812	7.93e-06	1901	saliva-pheno.1106	20.0508	Bacteria	Fusobacteriota	Fusobacteriia	Fusobacteriales	Fusobacteriaceae	Fusobacterium	Fusobacterium_periodonticum_D_mgs_3293	s__Fusobacterium_periodonticum_D_mgs_3293	Saliva
rs11001287	10	76835330	C	A	-0.1227	0.02235	0.3183	4.61e-08	1888	saliva-pheno.1110	30.1394	Bacteria	Bacteroidota	Bacteroidia	Bacteroidales	Porphyromonadaceae	Porphyromonas	Porphyromonas_catoniae_mgs_3071	s__Porphyromonas_catoniae_mgs_3071	Saliva
rs117182569	4	135961800	A	G	0.1061	0.02256	0.02115	2.74e-06	1888	saliva-pheno.1110	22.1183	Bacteria	Bacteroidota	Bacteroidia	Bacteroidales	Porphyromonadaceae	Porphyromonas	Porphyromonas_catoniae_mgs_3071	s__Porphyromonas_catoniae_mgs_3071	Saliva
rs12225188	11	77360056	C	T	0.1034	0.02251	0.4781	4.67e-06	1888	saliva-pheno.1110	21.1004	Bacteria	Bacteroidota	Bacteroidia	Bacteroidales	Porphyromonadaceae	Porphyromonas	Porphyromonas_catoniae_mgs_3071	s__Porphyromonas_catoniae_mgs_3071	Saliva
rs142285113	15	95285634	A	G	-0.1065	0.02248	0.03603	2.35e-06	1888	saliva-pheno.1110	22.4443	Bacteria	Bacteroidota	Bacteroidia	Bacteroidales	Porphyromonadaceae	Porphyromonas	Porphyromonas_catoniae_mgs_3071	s__Porphyromonas_catoniae_mgs_3071	Saliva
rs144771651	4	122994053	C	T	-0.1028	0.02241	0.05535	4.77e-06	1888	saliva-pheno.1110	21.0428	Bacteria	Bacteroidota	Bacteroidia	Bacteroidales	Porphyromonadaceae	Porphyromonas	Porphyromonas_catoniae_mgs_3071	s__Porphyromonas_catoniae_mgs_3071	Saliva
rs149942106	12	22316366	A	G	-0.09983	0.02242	0.01332	9.01e-06	1888	saliva-pheno.1110	19.8267	Bacteria	Bacteroidota	Bacteroidia	Bacteroidales	Porphyromonadaceae	Porphyromonas	Porphyromonas_catoniae_mgs_3071	s__Porphyromonas_catoniae_mgs_3071	Saliva
rs189127359	4	63284801	T	C	-0.113	0.0224	0.008355	4.96e-07	1888	saliva-pheno.1110	25.4484	Bacteria	Bacteroidota	Bacteroidia	Bacteroidales	Porphyromonadaceae	Porphyromonas	Porphyromonas_catoniae_mgs_3071	s__Porphyromonas_catoniae_mgs_3071	Saliva
rs2059101	5	179819169	A	C	-0.0998	0.02252	0.3637	9.85e-06	1888	saliva-pheno.1110	19.6392	Bacteria	Bacteroidota	Bacteroidia	Bacteroidales	Porphyromonadaceae	Porphyromonas	Porphyromonas_catoniae_mgs_3071	s__Porphyromonas_catoniae_mgs_3071	Saliva
rs2136098	11	134674852	A	G	-0.1003	0.02242	0.3444	8.17e-06	1888	saliva-pheno.1110	20.0139	Bacteria	Bacteroidota	Bacteroidia	Bacteroidales	Porphyromonadaceae	Porphyromonas	Porphyromonas_catoniae_mgs_3071	s__Porphyromonas_catoniae_mgs_3071	Saliva
rs4327260	2	109998479	A	G	-0.1044	0.0224	0.09269	3.35e-06	1888	saliva-pheno.1110	21.7223	Bacteria	Bacteroidota	Bacteroidia	Bacteroidales	Porphyromonadaceae	Porphyromonas	Porphyromonas_catoniae_mgs_3071	s__Porphyromonas_catoniae_mgs_3071	Saliva
rs7091563	10	2148140	T	C	-0.1005	0.02246	0.2661	8.19e-06	1888	saliva-pheno.1110	20.0222	Bacteria	Bacteroidota	Bacteroidia	Bacteroidales	Porphyromonadaceae	Porphyromonas	Porphyromonas_catoniae_mgs_3071	s__Porphyromonas_catoniae_mgs_3071	Saliva
rs7244653	18	8939391	G	A	-0.1009	0.02244	0.1321	7.34e-06	1888	saliva-pheno.1110	20.2179	Bacteria	Bacteroidota	Bacteroidia	Bacteroidales	Porphyromonadaceae	Porphyromonas	Porphyromonas_catoniae_mgs_3071	s__Porphyromonas_catoniae_mgs_3071	Saliva
rs72625775	15	66908203	C	T	0.09971	0.02245	0.4629	9.46e-06	1888	saliva-pheno.1110	19.7263	Bacteria	Bacteroidota	Bacteroidia	Bacteroidales	Porphyromonadaceae	Porphyromonas	Porphyromonas_catoniae_mgs_3071	s__Porphyromonas_catoniae_mgs_3071	Saliva
rs76043628	10	85740407	G	A	-0.1045	0.02244	0.02533	3.4e-06	1888	saliva-pheno.1110	21.6864	Bacteria	Bacteroidota	Bacteroidia	Bacteroidales	Porphyromonadaceae	Porphyromonas	Porphyromonas_catoniae_mgs_3071	s__Porphyromonas_catoniae_mgs_3071	Saliva
rs78295937	1	226131328	G	A	0.1014	0.02256	0.0248	7.46e-06	1888	saliva-pheno.1110	20.2022	Bacteria	Bacteroidota	Bacteroidia	Bacteroidales	Porphyromonadaceae	Porphyromonas	Porphyromonas_catoniae_mgs_3071	s__Porphyromonas_catoniae_mgs_3071	Saliva
rs10982112	9	116980345	G	C	0.1082	0.02272	0.254	2.08e-06	1904	saliva-pheno.1111	22.6797	Bacteria	Fusobacteriota	Fusobacteriia	Fusobacteriales	Fusobacteriaceae	Fusobacterium	Fusobacterium_periodonticum_C_mgs_3464	s__Fusobacterium_periodonticum_C_mgs_3464	Saliva
rs11070211	15	39813275	A	G	-0.1057	0.02273	0.4439	3.53e-06	1904	saliva-pheno.1111	21.6248	Bacteria	Fusobacteriota	Fusobacteriia	Fusobacteriales	Fusobacteriaceae	Fusobacterium	Fusobacterium_periodonticum_C_mgs_3464	s__Fusobacterium_periodonticum_C_mgs_3464	Saliva
rs118154294	12	96160295	A	T	-0.1098	0.02275	0.0846	1.49e-06	1904	saliva-pheno.1111	23.2939	Bacteria	Fusobacteriota	Fusobacteriia	Fusobacteriales	Fusobacteriaceae	Fusobacterium	Fusobacterium_periodonticum_C_mgs_3464	s__Fusobacterium_periodonticum_C_mgs_3464	Saliva
rs136079	22	47348834	A	G	0.1054	0.02279	0.2843	3.99e-06	1904	saliva-pheno.1111	21.3891	Bacteria	Fusobacteriota	Fusobacteriia	Fusobacteriales	Fusobacteriaceae	Fusobacterium	Fusobacterium_periodonticum_C_mgs_3464	s__Fusobacterium_periodonticum_C_mgs_3464	Saliva
rs143523817	13	96668924	G	C	-0.1043	0.0227	0.01488	4.62e-06	1904	saliva-pheno.1111	21.1114	Bacteria	Fusobacteriota	Fusobacteriia	Fusobacteriales	Fusobacteriaceae	Fusobacterium	Fusobacterium_periodonticum_C_mgs_3464	s__Fusobacterium_periodonticum_C_mgs_3464	Saliva
rs144591625	7	55189384	C	T	-0.108	0.02276	0.02611	2.23e-06	1904	saliva-pheno.1111	22.5166	Bacteria	Fusobacteriota	Fusobacteriia	Fusobacteriales	Fusobacteriaceae	Fusobacterium	Fusobacterium_periodonticum_C_mgs_3464	s__Fusobacterium_periodonticum_C_mgs_3464	Saliva
rs148230636	3	105767911	T	C	-0.1092	0.02282	0.01514	1.84e-06	1904	saliva-pheno.1111	22.8989	Bacteria	Fusobacteriota	Fusobacteriia	Fusobacteriales	Fusobacteriaceae	Fusobacterium	Fusobacterium_periodonticum_C_mgs_3464	s__Fusobacterium_periodonticum_C_mgs_3464	Saliva
rs189270642	3	6963173	G	C	-0.1117	0.02271	0.01436	9.47e-07	1904	saliva-pheno.1111	24.192	Bacteria	Fusobacteriota	Fusobacteriia	Fusobacteriales	Fusobacteriaceae	Fusobacterium	Fusobacterium_periodonticum_C_mgs_3464	s__Fusobacterium_periodonticum_C_mgs_3464	Saliva
rs4419626	5	159483775	A	C	0.1029	0.02274	0.2632	6.36e-06	1904	saliva-pheno.1111	20.4762	Bacteria	Fusobacteriota	Fusobacteriia	Fusobacteriales	Fusobacteriaceae	Fusobacterium	Fusobacterium_periodonticum_C_mgs_3464	s__Fusobacterium_periodonticum_C_mgs_3464	Saliva
rs56969154	11	131805445	A	G	-0.1026	0.02281	0.04778	7.32e-06	1904	saliva-pheno.1111	20.2322	Bacteria	Fusobacteriota	Fusobacteriia	Fusobacteriales	Fusobacteriaceae	Fusobacterium	Fusobacterium_periodonticum_C_mgs_3464	s__Fusobacterium_periodonticum_C_mgs_3464	Saliva
rs7199573	16	77417962	G	A	-0.1021	0.02274	0.2778	7.59e-06	1904	saliva-pheno.1111	20.1591	Bacteria	Fusobacteriota	Fusobacteriia	Fusobacteriales	Fusobacteriaceae	Fusobacterium	Fusobacterium_periodonticum_C_mgs_3464	s__Fusobacterium_periodonticum_C_mgs_3464	Saliva
rs7735863	5	31486540	A	G	-0.1095	0.02276	0.4321	1.62e-06	1904	saliva-pheno.1111	23.1464	Bacteria	Fusobacteriota	Fusobacteriia	Fusobacteriales	Fusobacteriaceae	Fusobacterium	Fusobacterium_periodonticum_C_mgs_3464	s__Fusobacterium_periodonticum_C_mgs_3464	Saliva
rs10255103	7	15374610	T	A	0.1035	0.02241	0.07102	4.1e-06	1900	saliva-pheno.1112	21.3303	Bacteria	Fusobacteriota	Fusobacteriia	Fusobacteriales	Fusobacteriaceae	Fusobacterium	unclassified_mgs_3528	s__mgs_3528	Saliva
rs12587572	14	61879088	A	G	0.1023	0.02241	0.4243	5.37e-06	1900	saliva-pheno.1112	20.8386	Bacteria	Fusobacteriota	Fusobacteriia	Fusobacteriales	Fusobacteriaceae	Fusobacterium	unclassified_mgs_3528	s__mgs_3528	Saliva
rs13144030	4	149139499	T	C	-0.1033	0.02239	0.4655	4.26e-06	1900	saliva-pheno.1112	21.2859	Bacteria	Fusobacteriota	Fusobacteriia	Fusobacteriales	Fusobacteriaceae	Fusobacterium	unclassified_mgs_3528	s__mgs_3528	Saliva
rs146252267	6	120078872	C	T	0.09965	0.02243	0.02167	9.38e-06	1900	saliva-pheno.1112	19.7377	Bacteria	Fusobacteriota	Fusobacteriia	Fusobacteriales	Fusobacteriaceae	Fusobacterium	unclassified_mgs_3528	s__mgs_3528	Saliva
rs147447414	1	198836058	C	T	-0.1046	0.02238	0.01097	3.18e-06	1900	saliva-pheno.1112	21.8446	Bacteria	Fusobacteriota	Fusobacteriia	Fusobacteriales	Fusobacteriaceae	Fusobacterium	unclassified_mgs_3528	s__mgs_3528	Saliva
rs1617607	19	35651531	A	G	-0.1002	0.02242	0.1987	8.26e-06	1900	saliva-pheno.1112	19.974	Bacteria	Fusobacteriota	Fusobacteriia	Fusobacteriales	Fusobacteriaceae	Fusobacterium	unclassified_mgs_3528	s__mgs_3528	Saliva
rs2022585	14	37459217	C	T	0.1016	0.02242	0.364	6.22e-06	1900	saliva-pheno.1112	20.536	Bacteria	Fusobacteriota	Fusobacteriia	Fusobacteriales	Fusobacteriaceae	Fusobacterium	unclassified_mgs_3528	s__mgs_3528	Saliva
rs2147988	13	24535111	G	A	-0.1026	0.02239	0.4522	4.93e-06	1900	saliva-pheno.1112	20.9984	Bacteria	Fusobacteriota	Fusobacteriia	Fusobacteriales	Fusobacteriaceae	Fusobacterium	unclassified_mgs_3528	s__mgs_3528	Saliva
rs2811226	9	75784264	A	G	-0.1036	0.02247	0.3264	4.3e-06	1900	saliva-pheno.1112	21.2576	Bacteria	Fusobacteriota	Fusobacteriia	Fusobacteriales	Fusobacteriaceae	Fusobacterium	unclassified_mgs_3528	s__mgs_3528	Saliva
rs4471430	11	130336917	G	C	0.09971	0.02243	0.1893	9.28e-06	1900	saliva-pheno.1112	19.7615	Bacteria	Fusobacteriota	Fusobacteriia	Fusobacteriales	Fusobacteriaceae	Fusobacterium	unclassified_mgs_3528	s__mgs_3528	Saliva
rs4723386	7	34859804	A	T	-0.1015	0.02236	0.007833	6.02e-06	1900	saliva-pheno.1112	20.6058	Bacteria	Fusobacteriota	Fusobacteriia	Fusobacteriales	Fusobacteriaceae	Fusobacterium	unclassified_mgs_3528	s__mgs_3528	Saliva
rs5746644	22	17056280	C	A	-0.1022	0.02239	0.01279	5.34e-06	1900	saliva-pheno.1112	20.835	Bacteria	Fusobacteriota	Fusobacteriia	Fusobacteriales	Fusobacteriaceae	Fusobacterium	unclassified_mgs_3528	s__mgs_3528	Saliva
rs7894061	10	93367961	T	C	0.1003	0.02237	0.1039	7.76e-06	1900	saliva-pheno.1112	20.1034	Bacteria	Fusobacteriota	Fusobacteriia	Fusobacteriales	Fusobacteriaceae	Fusobacterium	unclassified_mgs_3528	s__mgs_3528	Saliva
rs79731548	7	138603714	G	C	-0.1164	0.02244	0.02637	2.39e-07	1900	saliva-pheno.1112	26.9067	Bacteria	Fusobacteriota	Fusobacteriia	Fusobacteriales	Fusobacteriaceae	Fusobacterium	unclassified_mgs_3528	s__mgs_3528	Saliva
rs8134553	21	30931042	T	A	-0.1055	0.02237	0.3961	2.55e-06	1900	saliva-pheno.1112	22.242	Bacteria	Fusobacteriota	Fusobacteriia	Fusobacteriales	Fusobacteriaceae	Fusobacterium	unclassified_mgs_3528	s__mgs_3528	Saliva
rs117432868	7	140047841	C	A	-0.1001	0.02233	0.0188	7.93e-06	1909	saliva-pheno.1114	20.0951	Bacteria	Proteobacteria	Gammaproteobacteria	Enterobacterales	Pasteurellaceae	Haemophilus	unclassified_mgs_1265	s__mgs_1265	Saliva
rs142345898	16	73970354	T	C	0.101	0.02227	0.03681	6.1e-06	1909	saliva-pheno.1114	20.5685	Bacteria	Proteobacteria	Gammaproteobacteria	Enterobacterales	Pasteurellaceae	Haemophilus	unclassified_mgs_1265	s__mgs_1265	Saliva
rs150873087	5	28921053	A	G	-0.1036	0.02226	0.009138	3.49e-06	1909	saliva-pheno.1114	21.6605	Bacteria	Proteobacteria	Gammaproteobacteria	Enterobacterales	Pasteurellaceae	Haemophilus	unclassified_mgs_1265	s__mgs_1265	Saliva
rs2294935	1	6145379	T	C	-0.09887	0.02228	0.1883	9.62e-06	1909	saliva-pheno.1114	19.6924	Bacteria	Proteobacteria	Gammaproteobacteria	Enterobacterales	Pasteurellaceae	Haemophilus	unclassified_mgs_1265	s__mgs_1265	Saliva
rs2615625	4	38646106	G	T	0.1044	0.02231	0.1235	3.06e-06	1909	saliva-pheno.1114	21.8979	Bacteria	Proteobacteria	Gammaproteobacteria	Enterobacterales	Pasteurellaceae	Haemophilus	unclassified_mgs_1265	s__mgs_1265	Saliva
rs268459	17	8484683	T	C	0.1053	0.02224	0.2013	2.37e-06	1909	saliva-pheno.1114	22.4175	Bacteria	Proteobacteria	Gammaproteobacteria	Enterobacterales	Pasteurellaceae	Haemophilus	unclassified_mgs_1265	s__mgs_1265	Saliva
rs406253	8	17571448	T	C	0.1155	0.02228	0.106	2.4e-07	1909	saliva-pheno.1114	26.8741	Bacteria	Proteobacteria	Gammaproteobacteria	Enterobacterales	Pasteurellaceae	Haemophilus	unclassified_mgs_1265	s__mgs_1265	Saliva
rs56313753	6	35508659	C	T	0.101	0.0223	0.08486	6.26e-06	1909	saliva-pheno.1114	20.5132	Bacteria	Proteobacteria	Gammaproteobacteria	Enterobacterales	Pasteurellaceae	Haemophilus	unclassified_mgs_1265	s__mgs_1265	Saliva
rs57642234	5	141759732	A	G	-0.1032	0.02232	0.02037	4.02e-06	1909	saliva-pheno.1114	21.3782	Bacteria	Proteobacteria	Gammaproteobacteria	Enterobacterales	Pasteurellaceae	Haemophilus	unclassified_mgs_1265	s__mgs_1265	Saliva
rs61903579	11	59507039	G	A	0.1021	0.02234	0.03551	5.17e-06	1909	saliva-pheno.1114	20.8874	Bacteria	Proteobacteria	Gammaproteobacteria	Enterobacterales	Pasteurellaceae	Haemophilus	unclassified_mgs_1265	s__mgs_1265	Saliva
rs6749561	2	134000064	G	A	-0.1154	0.02223	0.1702	2.33e-07	1909	saliva-pheno.1114	26.9484	Bacteria	Proteobacteria	Gammaproteobacteria	Enterobacterales	Pasteurellaceae	Haemophilus	unclassified_mgs_1265	s__mgs_1265	Saliva
rs72904404	2	189926229	T	A	0.1039	0.02231	0.09765	3.44e-06	1909	saliva-pheno.1114	21.6886	Bacteria	Proteobacteria	Gammaproteobacteria	Enterobacterales	Pasteurellaceae	Haemophilus	unclassified_mgs_1265	s__mgs_1265	Saliva
rs112510843	1	45196773	T	C	0.1041	0.02249	0.05144	3.95e-06	1898	saliva-pheno.1119	21.4251	Bacteria	Firmicutes	Bacilli	Lactobacillales	Streptococcaceae	Streptococcus	unclassified_mgs_3376	s__mgs_3376	Saliva
rs117241024	11	132206788	G	A	-0.1056	0.0223	0.03081	2.34e-06	1898	saliva-pheno.1119	22.4243	Bacteria	Firmicutes	Bacilli	Lactobacillales	Streptococcaceae	Streptococcus	unclassified_mgs_3376	s__mgs_3376	Saliva
rs12661483	6	125650181	G	A	0.1101	0.02234	0.03107	8.96e-07	1898	saliva-pheno.1119	24.2889	Bacteria	Firmicutes	Bacilli	Lactobacillales	Streptococcaceae	Streptococcus	unclassified_mgs_3376	s__mgs_3376	Saliva
rs13403558	2	110885620	C	A	0.1058	0.02231	0.03029	2.24e-06	1898	saliva-pheno.1119	22.4891	Bacteria	Firmicutes	Bacilli	Lactobacillales	Streptococcaceae	Streptococcus	unclassified_mgs_3376	s__mgs_3376	Saliva
rs138655080	14	89985609	C	A	0.1075	0.02238	0.0282	1.69e-06	1898	saliva-pheno.1119	23.0726	Bacteria	Firmicutes	Bacilli	Lactobacillales	Streptococcaceae	Streptococcus	unclassified_mgs_3376	s__mgs_3376	Saliva
rs146408384	12	91194538	G	A	0.1313	0.02227	0.0423	4.47e-09	1898	saliva-pheno.1119	34.7607	Bacteria	Firmicutes	Bacilli	Lactobacillales	Streptococcaceae	Streptococcus	unclassified_mgs_3376	s__mgs_3376	Saliva
rs184974575	18	53103959	A	G	0.09898	0.02234	0.01854	9.94e-06	1898	saliva-pheno.1119	19.6304	Bacteria	Firmicutes	Bacilli	Lactobacillales	Streptococcaceae	Streptococcus	unclassified_mgs_3376	s__mgs_3376	Saliva
rs188107087	10	106480005	G	A	0.1117	0.02236	0.03969	6.35e-07	1898	saliva-pheno.1119	24.9553	Bacteria	Firmicutes	Bacilli	Lactobacillales	Streptococcaceae	Streptococcus	unclassified_mgs_3376	s__mgs_3376	Saliva
rs28462977	15	90263613	T	C	-0.108	0.02243	0.2037	1.58e-06	1898	saliva-pheno.1119	23.184	Bacteria	Firmicutes	Bacilli	Lactobacillales	Streptococcaceae	Streptococcus	unclassified_mgs_3376	s__mgs_3376	Saliva
rs56148237	17	63094149	A	G	0.1055	0.02227	0.09164	2.34e-06	1898	saliva-pheno.1119	22.4422	Bacteria	Firmicutes	Bacilli	Lactobacillales	Streptococcaceae	Streptococcus	unclassified_mgs_3376	s__mgs_3376	Saliva
rs59090499	3	163852675	A	G	0.1013	0.0223	0.01723	5.86e-06	1898	saliva-pheno.1119	20.6352	Bacteria	Firmicutes	Bacilli	Lactobacillales	Streptococcaceae	Streptococcus	unclassified_mgs_3376	s__mgs_3376	Saliva
rs6007356	22	45261723	A	G	-0.1021	0.02237	0.04151	5.38e-06	1898	saliva-pheno.1119	20.8315	Bacteria	Firmicutes	Bacilli	Lactobacillales	Streptococcaceae	Streptococcus	unclassified_mgs_3376	s__mgs_3376	Saliva
rs66654901	8	2829870	G	A	0.09978	0.02244	0.217	9.26e-06	1898	saliva-pheno.1119	19.7716	Bacteria	Firmicutes	Bacilli	Lactobacillales	Streptococcaceae	Streptococcus	unclassified_mgs_3376	s__mgs_3376	Saliva
rs7105955	11	70006331	C	A	-0.112	0.0223	0.3159	5.57e-07	1898	saliva-pheno.1119	25.2247	Bacteria	Firmicutes	Bacilli	Lactobacillales	Streptococcaceae	Streptococcus	unclassified_mgs_3376	s__mgs_3376	Saliva
rs7295182	12	129625544	C	T	0.1094	0.02234	0.3655	1.04e-06	1898	saliva-pheno.1119	23.9811	Bacteria	Firmicutes	Bacilli	Lactobacillales	Streptococcaceae	Streptococcus	unclassified_mgs_3376	s__mgs_3376	Saliva
rs74743	11	68111209	A	G	0.1016	0.02239	0.0752	6.12e-06	1898	saliva-pheno.1119	20.5911	Bacteria	Firmicutes	Bacilli	Lactobacillales	Streptococcaceae	Streptococcus	unclassified_mgs_3376	s__mgs_3376	Saliva
rs77441964	9	107905559	G	A	0.1005	0.02232	0.0812	7.18e-06	1898	saliva-pheno.1119	20.2742	Bacteria	Firmicutes	Bacilli	Lactobacillales	Streptococcaceae	Streptococcus	unclassified_mgs_3376	s__mgs_3376	Saliva
rs79956902	10	94383821	T	C	-0.1048	0.02233	0.1366	2.9e-06	1898	saliva-pheno.1119	22.0265	Bacteria	Firmicutes	Bacilli	Lactobacillales	Streptococcaceae	Streptococcus	unclassified_mgs_3376	s__mgs_3376	Saliva
rs9655749	7	93336473	C	T	0.1033	0.0224	0.1556	4.27e-06	1898	saliva-pheno.1119	21.2669	Bacteria	Firmicutes	Bacilli	Lactobacillales	Streptococcaceae	Streptococcus	unclassified_mgs_3376	s__mgs_3376	Saliva
rs12446730	16	11751015	G	A	-0.1106	0.02271	0.3961	1.22e-06	1901	saliva-pheno.112	23.7179	Bacteria	Firmicutes	Clostridia	Lachnospirales	Lachnospiraceae	Lachnoanaerobaculum	Lachnoanaerobaculum_sp000296385_mgs_3354	s__Lachnoanaerobaculum_sp000296385_mgs_3354	Saliva
rs12531272	7	7338755	C	G	-0.1115	0.02278	0.1956	1.07e-06	1901	saliva-pheno.112	23.9575	Bacteria	Firmicutes	Clostridia	Lachnospirales	Lachnospiraceae	Lachnoanaerobaculum	Lachnoanaerobaculum_sp000296385_mgs_3354	s__Lachnoanaerobaculum_sp000296385_mgs_3354	Saliva
rs1267042	2	162095003	C	T	-0.1114	0.02282	0.4055	1.16e-06	1901	saliva-pheno.112	23.8308	Bacteria	Firmicutes	Clostridia	Lachnospirales	Lachnospiraceae	Lachnoanaerobaculum	Lachnoanaerobaculum_sp000296385_mgs_3354	s__Lachnoanaerobaculum_sp000296385_mgs_3354	Saliva
rs141837534	20	46545606	A	G	0.1049	0.02275	0.01436	4.25e-06	1901	saliva-pheno.112	21.2612	Bacteria	Firmicutes	Clostridia	Lachnospirales	Lachnospiraceae	Lachnoanaerobaculum	Lachnoanaerobaculum_sp000296385_mgs_3354	s__Lachnoanaerobaculum_sp000296385_mgs_3354	Saliva
rs1879673	1	237895805	G	A	-0.1061	0.02273	0.06319	3.28e-06	1901	saliva-pheno.112	21.7887	Bacteria	Firmicutes	Clostridia	Lachnospirales	Lachnospiraceae	Lachnoanaerobaculum	Lachnoanaerobaculum_sp000296385_mgs_3354	s__Lachnoanaerobaculum_sp000296385_mgs_3354	Saliva
rs3094925	11	67665600	G	A	-0.1021	0.0228	0.02089	8.08e-06	1901	saliva-pheno.112	20.0531	Bacteria	Firmicutes	Clostridia	Lachnospirales	Lachnospiraceae	Lachnoanaerobaculum	Lachnoanaerobaculum_sp000296385_mgs_3354	s__Lachnoanaerobaculum_sp000296385_mgs_3354	Saliva
rs4668541	2	7523106	T	A	0.1032	0.02276	0.182	6.12e-06	1901	saliva-pheno.112	20.5596	Bacteria	Firmicutes	Clostridia	Lachnospirales	Lachnospiraceae	Lachnoanaerobaculum	Lachnoanaerobaculum_sp000296385_mgs_3354	s__Lachnoanaerobaculum_sp000296385_mgs_3354	Saliva
rs74795083	1	56025777	G	A	-0.1041	0.02289	0.06475	5.76e-06	1901	saliva-pheno.112	20.6828	Bacteria	Firmicutes	Clostridia	Lachnospirales	Lachnospiraceae	Lachnoanaerobaculum	Lachnoanaerobaculum_sp000296385_mgs_3354	s__Lachnoanaerobaculum_sp000296385_mgs_3354	Saliva
rs76428461	5	118269250	A	G	0.106	0.02284	0.02585	3.73e-06	1901	saliva-pheno.112	21.5387	Bacteria	Firmicutes	Clostridia	Lachnospirales	Lachnospiraceae	Lachnoanaerobaculum	Lachnoanaerobaculum_sp000296385_mgs_3354	s__Lachnoanaerobaculum_sp000296385_mgs_3354	Saliva
rs77352288	1	19238771	G	T	0.1033	0.0228	0.03159	6.31e-06	1901	saliva-pheno.112	20.5273	Bacteria	Firmicutes	Clostridia	Lachnospirales	Lachnospiraceae	Lachnoanaerobaculum	Lachnoanaerobaculum_sp000296385_mgs_3354	s__Lachnoanaerobaculum_sp000296385_mgs_3354	Saliva
rs7763415	6	167159163	A	G	0.1165	0.0227	0.183	3.12e-07	1901	saliva-pheno.112	26.3391	Bacteria	Firmicutes	Clostridia	Lachnospirales	Lachnospiraceae	Lachnoanaerobaculum	Lachnoanaerobaculum_sp000296385_mgs_3354	s__Lachnoanaerobaculum_sp000296385_mgs_3354	Saliva
rs78719950	4	62524937	T	C	-0.1022	0.02283	0.0188	8.13e-06	1901	saliva-pheno.112	20.0396	Bacteria	Firmicutes	Clostridia	Lachnospirales	Lachnospiraceae	Lachnoanaerobaculum	Lachnoanaerobaculum_sp000296385_mgs_3354	s__Lachnoanaerobaculum_sp000296385_mgs_3354	Saliva
rs78854167	19	52114688	A	T	-0.1029	0.02286	0.01332	7.12e-06	1901	saliva-pheno.112	20.2618	Bacteria	Firmicutes	Clostridia	Lachnospirales	Lachnospiraceae	Lachnoanaerobaculum	Lachnoanaerobaculum_sp000296385_mgs_3354	s__Lachnoanaerobaculum_sp000296385_mgs_3354	Saliva
rs79035083	7	42264248	C	T	0.1043	0.02278	0.02742	5e-06	1901	saliva-pheno.112	20.9634	Bacteria	Firmicutes	Clostridia	Lachnospirales	Lachnospiraceae	Lachnoanaerobaculum	Lachnoanaerobaculum_sp000296385_mgs_3354	s__Lachnoanaerobaculum_sp000296385_mgs_3354	Saliva
rs9486503	6	107362408	G	T	-0.104	0.02271	0.3997	4.96e-06	1901	saliva-pheno.112	20.9716	Bacteria	Firmicutes	Clostridia	Lachnospirales	Lachnospiraceae	Lachnoanaerobaculum	Lachnoanaerobaculum_sp000296385_mgs_3354	s__Lachnoanaerobaculum_sp000296385_mgs_3354	Saliva
rs11264576	1	156835140	T	C	0.1019	0.02214	0.09765	4.42e-06	1908	saliva-pheno.1120	21.1833	Bacteria	Firmicutes	Bacilli	Lactobacillales	Streptococcaceae	Streptococcus	Streptococcus_pseudopneumoniae_C_mgs_3014	s__Streptococcus_pseudopneumoniae_C_mgs_3014	Saliva
rs1243689	14	21060205	A	G	-0.102	0.02217	0.3334	4.51e-06	1908	saliva-pheno.1120	21.1675	Bacteria	Firmicutes	Bacilli	Lactobacillales	Streptococcaceae	Streptococcus	Streptococcus_pseudopneumoniae_C_mgs_3014	s__Streptococcus_pseudopneumoniae_C_mgs_3014	Saliva
rs1355760	3	142693563	A	G	0.1084	0.02203	0.05013	9.34e-07	1908	saliva-pheno.1120	24.2119	Bacteria	Firmicutes	Bacilli	Lactobacillales	Streptococcaceae	Streptococcus	Streptococcus_pseudopneumoniae_C_mgs_3014	s__Streptococcus_pseudopneumoniae_C_mgs_3014	Saliva
rs148058597	6	55866833	T	G	0.1058	0.02221	0.01436	2.03e-06	1908	saliva-pheno.1120	22.6921	Bacteria	Firmicutes	Bacilli	Lactobacillales	Streptococcaceae	Streptococcus	Streptococcus_pseudopneumoniae_C_mgs_3014	s__Streptococcus_pseudopneumoniae_C_mgs_3014	Saliva
rs186356029	21	15438518	G	T	-0.1033	0.02209	0.02742	3.1e-06	1908	saliva-pheno.1120	21.868	Bacteria	Firmicutes	Bacilli	Lactobacillales	Streptococcaceae	Streptococcus	Streptococcus_pseudopneumoniae_C_mgs_3014	s__Streptococcus_pseudopneumoniae_C_mgs_3014	Saliva
rs225913	14	30446569	A	G	-0.1009	0.02221	0.2554	5.93e-06	1908	saliva-pheno.1120	20.6388	Bacteria	Firmicutes	Bacilli	Lactobacillales	Streptococcaceae	Streptococcus	Streptococcus_pseudopneumoniae_C_mgs_3014	s__Streptococcus_pseudopneumoniae_C_mgs_3014	Saliva
rs2973300	4	37517793	A	G	-0.099	0.02206	0.3206	7.64e-06	1908	saliva-pheno.1120	20.14	Bacteria	Firmicutes	Bacilli	Lactobacillales	Streptococcaceae	Streptococcus	Streptococcus_pseudopneumoniae_C_mgs_3014	s__Streptococcus_pseudopneumoniae_C_mgs_3014	Saliva
rs4544730	4	122178777	G	A	0.09863	0.02209	0.2243	8.47e-06	1908	saliva-pheno.1120	19.9355	Bacteria	Firmicutes	Bacilli	Lactobacillales	Streptococcaceae	Streptococcus	Streptococcus_pseudopneumoniae_C_mgs_3014	s__Streptococcus_pseudopneumoniae_C_mgs_3014	Saliva
rs4660960	1	47287766	C	G	-0.1002	0.02246	0.2018	8.65e-06	1888	saliva-pheno.1120	19.9029	Bacteria	Firmicutes	Bacilli	Lactobacillales	Streptococcaceae	Streptococcus	Streptococcus_pseudopneumoniae_C_mgs_3014	s__Streptococcus_pseudopneumoniae_C_mgs_3014	Saliva
rs57051651	7	18939823	G	A	0.1052	0.02212	0.1305	2.15e-06	1908	saliva-pheno.1120	22.6184	Bacteria	Firmicutes	Bacilli	Lactobacillales	Streptococcaceae	Streptococcus	Streptococcus_pseudopneumoniae_C_mgs_3014	s__Streptococcus_pseudopneumoniae_C_mgs_3014	Saliva
rs6133541	20	8048921	A	G	0.1015	0.02208	0.1901	4.6e-06	1908	saliva-pheno.1120	21.1317	Bacteria	Firmicutes	Bacilli	Lactobacillales	Streptococcaceae	Streptococcus	Streptococcus_pseudopneumoniae_C_mgs_3014	s__Streptococcus_pseudopneumoniae_C_mgs_3014	Saliva
rs72811627	2	97517749	A	C	0.1031	0.02208	0.04987	3.26e-06	1908	saliva-pheno.1120	21.8031	Bacteria	Firmicutes	Bacilli	Lactobacillales	Streptococcaceae	Streptococcus	Streptococcus_pseudopneumoniae_C_mgs_3014	s__Streptococcus_pseudopneumoniae_C_mgs_3014	Saliva
rs7295182	12	129625544	C	T	0.09889	0.02214	0.3655	8.44e-06	1908	saliva-pheno.1120	19.9503	Bacteria	Firmicutes	Bacilli	Lactobacillales	Streptococcaceae	Streptococcus	Streptococcus_pseudopneumoniae_C_mgs_3014	s__Streptococcus_pseudopneumoniae_C_mgs_3014	Saliva
rs74887086	2	106383538	T	A	0.1016	0.02207	0.02402	4.38e-06	1908	saliva-pheno.1120	21.1925	Bacteria	Firmicutes	Bacilli	Lactobacillales	Streptococcaceae	Streptococcus	Streptococcus_pseudopneumoniae_C_mgs_3014	s__Streptococcus_pseudopneumoniae_C_mgs_3014	Saliva
rs76522331	7	124037219	A	C	-0.09852	0.02212	0.06971	8.93e-06	1908	saliva-pheno.1120	19.8371	Bacteria	Firmicutes	Bacilli	Lactobacillales	Streptococcaceae	Streptococcus	Streptococcus_pseudopneumoniae_C_mgs_3014	s__Streptococcus_pseudopneumoniae_C_mgs_3014	Saliva
rs78319509	20	20137602	G	A	0.1086	0.02221	0.01854	1.11e-06	1908	saliva-pheno.1120	23.9091	Bacteria	Firmicutes	Bacilli	Lactobacillales	Streptococcaceae	Streptococcus	Streptococcus_pseudopneumoniae_C_mgs_3014	s__Streptococcus_pseudopneumoniae_C_mgs_3014	Saliva
rs9954682	18	13217574	A	G	-0.1186	0.02216	0.05676	9.77e-08	1887	saliva-pheno.1120	28.6437	Bacteria	Firmicutes	Bacilli	Lactobacillales	Streptococcaceae	Streptococcus	Streptococcus_pseudopneumoniae_C_mgs_3014	s__Streptococcus_pseudopneumoniae_C_mgs_3014	Saliva
rs117602468	18	51176454	G	A	-0.1015	0.0227	0.01097	8.35e-06	1904	saliva-pheno.1122	19.9931	Bacteria	Fusobacteriota	Fusobacteriia	Fusobacteriales	Fusobacteriaceae	Fusobacterium	Fusobacterium_periodonticum_C_mgs_3157	s__Fusobacterium_periodonticum_C_mgs_3157	Saliva
rs13385726	2	13147173	A	G	0.1035	0.0226	0.1078	4.94e-06	1904	saliva-pheno.1122	20.9732	Bacteria	Fusobacteriota	Fusobacteriia	Fusobacteriales	Fusobacteriaceae	Fusobacterium	Fusobacterium_periodonticum_C_mgs_3157	s__Fusobacterium_periodonticum_C_mgs_3157	Saliva
rs147390178	17	49839796	C	A	0.108	0.02261	0.01802	1.94e-06	1904	saliva-pheno.1122	22.8164	Bacteria	Fusobacteriota	Fusobacteriia	Fusobacteriales	Fusobacteriaceae	Fusobacterium	Fusobacterium_periodonticum_C_mgs_3157	s__Fusobacterium_periodonticum_C_mgs_3157	Saliva
rs147900690	7	10974404	G	C	-0.1129	0.02262	0.02272	6.47e-07	1904	saliva-pheno.1122	24.9117	Bacteria	Fusobacteriota	Fusobacteriia	Fusobacteriales	Fusobacteriaceae	Fusobacterium	Fusobacterium_periodonticum_C_mgs_3157	s__Fusobacterium_periodonticum_C_mgs_3157	Saliva
rs188738229	14	89211390	A	G	-0.1055	0.02257	0.01123	3.16e-06	1904	saliva-pheno.1122	21.8495	Bacteria	Fusobacteriota	Fusobacteriia	Fusobacteriales	Fusobacteriaceae	Fusobacterium	Fusobacterium_periodonticum_C_mgs_3157	s__Fusobacterium_periodonticum_C_mgs_3157	Saliva
rs2022585	14	37459217	C	T	0.1024	0.02266	0.364	6.6e-06	1904	saliva-pheno.1122	20.4211	Bacteria	Fusobacteriota	Fusobacteriia	Fusobacteriales	Fusobacteriaceae	Fusobacterium	Fusobacterium_periodonticum_C_mgs_3157	s__Fusobacterium_periodonticum_C_mgs_3157	Saliva
rs6928152	6	110799116	C	T	0.1012	0.02269	0.08851	8.7e-06	1904	saliva-pheno.1122	19.8926	Bacteria	Fusobacteriota	Fusobacteriia	Fusobacteriales	Fusobacteriaceae	Fusobacterium	Fusobacterium_periodonticum_C_mgs_3157	s__Fusobacterium_periodonticum_C_mgs_3157	Saliva
rs76331418	3	48666829	A	G	-0.1088	0.02266	0.08877	1.69e-06	1904	saliva-pheno.1122	23.0536	Bacteria	Fusobacteriota	Fusobacteriia	Fusobacteriales	Fusobacteriaceae	Fusobacterium	Fusobacterium_periodonticum_C_mgs_3157	s__Fusobacterium_periodonticum_C_mgs_3157	Saliva
rs11222116	11	130344711	T	C	0.101	0.02243	0.4869	7.13e-06	1899	saliva-pheno.1128	20.2761	Bacteria	Firmicutes	Bacilli	Lactobacillales	Aerococcaceae	Granulicatella	unclassified_mgs_3353	s__mgs_3353	Saliva
rs1196764	12	105608316	A	G	0.1022	0.02237	0.0564	5.22e-06	1899	saliva-pheno.1128	20.8723	Bacteria	Firmicutes	Bacilli	Lactobacillales	Aerococcaceae	Granulicatella	unclassified_mgs_3353	s__mgs_3353	Saliva
rs139442126	1	208096153	T	C	-0.1004	0.02239	0.01175	7.74e-06	1899	saliva-pheno.1128	20.1076	Bacteria	Firmicutes	Bacilli	Lactobacillales	Aerococcaceae	Granulicatella	unclassified_mgs_3353	s__mgs_3353	Saliva
rs141492189	4	127782911	T	C	-0.1033	0.02244	0.07285	4.46e-06	1899	saliva-pheno.1128	21.1912	Bacteria	Firmicutes	Bacilli	Lactobacillales	Aerococcaceae	Granulicatella	unclassified_mgs_3353	s__mgs_3353	Saliva
rs146577999	2	25632776	A	G	-0.0993	0.02238	0.04125	9.65e-06	1899	saliva-pheno.1128	19.6869	Bacteria	Firmicutes	Bacilli	Lactobacillales	Aerococcaceae	Granulicatella	unclassified_mgs_3353	s__mgs_3353	Saliva
rs150086838	1	58265437	A	G	-0.1052	0.02251	0.02637	3.16e-06	1899	saliva-pheno.1128	21.8414	Bacteria	Firmicutes	Bacilli	Lactobacillales	Aerococcaceae	Granulicatella	unclassified_mgs_3353	s__mgs_3353	Saliva
rs1518257	21	21183382	A	C	-0.1022	0.02238	0.03107	5.26e-06	1899	saliva-pheno.1128	20.8536	Bacteria	Firmicutes	Bacilli	Lactobacillales	Aerococcaceae	Granulicatella	unclassified_mgs_3353	s__mgs_3353	Saliva
rs1590579	1	101292672	C	T	0.1041	0.02247	0.4663	3.82e-06	1899	saliva-pheno.1128	21.4632	Bacteria	Firmicutes	Bacilli	Lactobacillales	Aerococcaceae	Granulicatella	unclassified_mgs_3353	s__mgs_3353	Saliva
rs190003853	17	66837909	G	A	-0.1014	0.02239	0.07963	6.31e-06	1899	saliva-pheno.1128	20.5101	Bacteria	Firmicutes	Bacilli	Lactobacillales	Aerococcaceae	Granulicatella	unclassified_mgs_3353	s__mgs_3353	Saliva
rs217483	1	64017830	A	G	0.1034	0.02242	0.1671	4.3e-06	1899	saliva-pheno.1128	21.2701	Bacteria	Firmicutes	Bacilli	Lactobacillales	Aerococcaceae	Granulicatella	unclassified_mgs_3353	s__mgs_3353	Saliva
rs2249963	8	11475226	G	A	0.101	0.02239	0.05091	6.9e-06	1899	saliva-pheno.1128	20.3486	Bacteria	Firmicutes	Bacilli	Lactobacillales	Aerococcaceae	Granulicatella	unclassified_mgs_3353	s__mgs_3353	Saliva
rs4246309	15	100767001	T	G	0.1014	0.02242	0.4893	6.43e-06	1899	saliva-pheno.1128	20.4552	Bacteria	Firmicutes	Bacilli	Lactobacillales	Aerococcaceae	Granulicatella	unclassified_mgs_3353	s__mgs_3353	Saliva
rs55869625	18	77342909	T	C	0.1047	0.02241	0.1334	3.15e-06	1899	saliva-pheno.1128	21.8278	Bacteria	Firmicutes	Bacilli	Lactobacillales	Aerococcaceae	Granulicatella	unclassified_mgs_3353	s__mgs_3353	Saliva
rs56348773	4	153957992	C	G	-0.1019	0.02241	0.1919	5.76e-06	1899	saliva-pheno.1128	20.6759	Bacteria	Firmicutes	Bacilli	Lactobacillales	Aerococcaceae	Granulicatella	unclassified_mgs_3353	s__mgs_3353	Saliva
rs61265597	17	11979423	G	A	0.1021	0.02238	0.1747	5.35e-06	1899	saliva-pheno.1128	20.8128	Bacteria	Firmicutes	Bacilli	Lactobacillales	Aerococcaceae	Granulicatella	unclassified_mgs_3353	s__mgs_3353	Saliva
rs6492889	15	39733991	G	A	0.1081	0.02237	0.2854	1.48e-06	1899	saliva-pheno.1128	23.3517	Bacteria	Firmicutes	Bacilli	Lactobacillales	Aerococcaceae	Granulicatella	unclassified_mgs_3353	s__mgs_3353	Saliva
rs6923949	6	35496366	A	G	-0.1076	0.02233	0.164	1.57e-06	1899	saliva-pheno.1128	23.2192	Bacteria	Firmicutes	Bacilli	Lactobacillales	Aerococcaceae	Granulicatella	unclassified_mgs_3353	s__mgs_3353	Saliva
rs75097511	11	78637002	C	A	0.1103	0.02241	0.1355	9.35e-07	1899	saliva-pheno.1128	24.2252	Bacteria	Firmicutes	Bacilli	Lactobacillales	Aerococcaceae	Granulicatella	unclassified_mgs_3353	s__mgs_3353	Saliva
rs75174630	10	90716017	G	C	-0.0999	0.02236	0.00705	8.36e-06	1899	saliva-pheno.1128	19.9612	Bacteria	Firmicutes	Bacilli	Lactobacillales	Aerococcaceae	Granulicatella	unclassified_mgs_3353	s__mgs_3353	Saliva
rs75476105	3	185728867	C	T	0.1001	0.02242	0.05953	8.46e-06	1899	saliva-pheno.1128	19.9341	Bacteria	Firmicutes	Bacilli	Lactobacillales	Aerococcaceae	Granulicatella	unclassified_mgs_3353	s__mgs_3353	Saliva
rs76389450	5	129563593	A	C	-0.1008	0.02243	0.0423	7.45e-06	1899	saliva-pheno.1128	20.1959	Bacteria	Firmicutes	Bacilli	Lactobacillales	Aerococcaceae	Granulicatella	unclassified_mgs_3353	s__mgs_3353	Saliva
rs77656806	21	19411911	T	C	0.1074	0.02237	0.1446	1.69e-06	1899	saliva-pheno.1128	23.0503	Bacteria	Firmicutes	Bacilli	Lactobacillales	Aerococcaceae	Granulicatella	unclassified_mgs_3353	s__mgs_3353	Saliva
rs8032517	15	100882810	G	T	0.106	0.02239	0.3757	2.36e-06	1899	saliva-pheno.1128	22.4132	Bacteria	Firmicutes	Bacilli	Lactobacillales	Aerococcaceae	Granulicatella	unclassified_mgs_3353	s__mgs_3353	Saliva
rs9871339	3	186476598	T	C	0.1075	0.02244	0.3133	1.79e-06	1899	saliva-pheno.1128	22.9494	Bacteria	Firmicutes	Bacilli	Lactobacillales	Aerococcaceae	Granulicatella	unclassified_mgs_3353	s__mgs_3353	Saliva
rs1015233	4	37470113	A	G	0.1043	0.02245	0.4551	3.66e-06	1910	saliva-pheno.113	21.5842	Bacteria	Bacteroidota	Bacteroidia	Bacteroidales	Bacteroidaceae	Prevotella	Prevotella_seregens_mgs_811	s__Prevotella_seregens_mgs_811	Saliva
rs11169869	12	51924324	G	A	0.1054	0.02236	0.1634	2.62e-06	1910	saliva-pheno.113	22.2197	Bacteria	Bacteroidota	Bacteroidia	Bacteroidales	Bacteroidaceae	Prevotella	Prevotella_seregens_mgs_811	s__Prevotella_seregens_mgs_811	Saliva
rs117931916	10	22972438	C	T	-0.1064	0.02246	0.01828	2.31e-06	1910	saliva-pheno.113	22.4421	Bacteria	Bacteroidota	Bacteroidia	Bacteroidales	Bacteroidaceae	Prevotella	Prevotella_seregens_mgs_811	s__Prevotella_seregens_mgs_811	Saliva
rs118098636	17	9134920	A	G	0.1029	0.02242	0.03786	4.7e-06	1910	saliva-pheno.113	21.0649	Bacteria	Bacteroidota	Bacteroidia	Bacteroidales	Bacteroidaceae	Prevotella	Prevotella_seregens_mgs_811	s__Prevotella_seregens_mgs_811	Saliva
rs146719198	15	77539793	G	T	0.1056	0.0225	0.009737	2.87e-06	1895	saliva-pheno.113	22.0274	Bacteria	Bacteroidota	Bacteroidia	Bacteroidales	Bacteroidaceae	Prevotella	Prevotella_seregens_mgs_811	s__Prevotella_seregens_mgs_811	Saliva
rs146942056	5	106863816	G	A	0.1082	0.02249	0.01723	1.62e-06	1910	saliva-pheno.113	23.146	Bacteria	Bacteroidota	Bacteroidia	Bacteroidales	Bacteroidaceae	Prevotella	Prevotella_seregens_mgs_811	s__Prevotella_seregens_mgs_811	Saliva
rs151246118	7	36571234	T	G	-0.1003	0.02253	0.0611	8.91e-06	1910	saliva-pheno.113	19.8189	Bacteria	Bacteroidota	Bacteroidia	Bacteroidales	Bacteroidaceae	Prevotella	Prevotella_seregens_mgs_811	s__Prevotella_seregens_mgs_811	Saliva
rs1652042	14	21002874	C	T	0.1001	0.02236	0.07311	7.96e-06	1910	saliva-pheno.113	20.0412	Bacteria	Bacteroidota	Bacteroidia	Bacteroidales	Bacteroidaceae	Prevotella	Prevotella_seregens_mgs_811	s__Prevotella_seregens_mgs_811	Saliva
rs185607651	5	149047404	A	G	0.1062	0.02237	0.008616	2.23e-06	1910	saliva-pheno.113	22.5381	Bacteria	Bacteroidota	Bacteroidia	Bacteroidales	Bacteroidaceae	Prevotella	Prevotella_seregens_mgs_811	s__Prevotella_seregens_mgs_811	Saliva
rs186751222	2	3856555	T	A	0.1039	0.02248	0.01671	4.03e-06	1910	saliva-pheno.113	21.3618	Bacteria	Bacteroidota	Bacteroidia	Bacteroidales	Bacteroidaceae	Prevotella	Prevotella_seregens_mgs_811	s__Prevotella_seregens_mgs_811	Saliva
rs35219516	13	40843260	T	C	-0.1031	0.02238	0.1611	4.34e-06	1910	saliva-pheno.113	21.2225	Bacteria	Bacteroidota	Bacteroidia	Bacteroidales	Bacteroidaceae	Prevotella	Prevotella_seregens_mgs_811	s__Prevotella_seregens_mgs_811	Saliva
rs4239560	19	30738628	T	C	0.1034	0.02234	0.1674	3.96e-06	1910	saliva-pheno.113	21.4227	Bacteria	Bacteroidota	Bacteroidia	Bacteroidales	Bacteroidaceae	Prevotella	Prevotella_seregens_mgs_811	s__Prevotella_seregens_mgs_811	Saliva
rs6558843	8	3921924	A	G	-0.1007	0.02239	0.02846	7.26e-06	1910	saliva-pheno.113	20.2279	Bacteria	Bacteroidota	Bacteroidia	Bacteroidales	Bacteroidaceae	Prevotella	Prevotella_seregens_mgs_811	s__Prevotella_seregens_mgs_811	Saliva
rs669487	15	35009875	C	T	0.09942	0.02239	0.4063	9.51e-06	1910	saliva-pheno.113	19.7169	Bacteria	Bacteroidota	Bacteroidia	Bacteroidales	Bacteroidaceae	Prevotella	Prevotella_seregens_mgs_811	s__Prevotella_seregens_mgs_811	Saliva
rs72627483	2	109944564	G	A	0.103	0.02239	0.2337	4.5e-06	1910	saliva-pheno.113	21.1625	Bacteria	Bacteroidota	Bacteroidia	Bacteroidales	Bacteroidaceae	Prevotella	Prevotella_seregens_mgs_811	s__Prevotella_seregens_mgs_811	Saliva
rs74604577	8	61783880	A	G	-0.09948	0.02243	0.02611	9.68e-06	1910	saliva-pheno.113	19.6704	Bacteria	Bacteroidota	Bacteroidia	Bacteroidales	Bacteroidaceae	Prevotella	Prevotella_seregens_mgs_811	s__Prevotella_seregens_mgs_811	Saliva
rs79871898	9	117009316	G	T	-0.1107	0.02247	0.08198	9.18e-07	1910	saliva-pheno.113	24.2711	Bacteria	Bacteroidota	Bacteroidia	Bacteroidales	Bacteroidaceae	Prevotella	Prevotella_seregens_mgs_811	s__Prevotella_seregens_mgs_811	Saliva
rs117288989	18	7571227	T	C	0.1015	0.02287	0.01488	9.71e-06	1889	saliva-pheno.1130	19.697	Bacteria	Fusobacteriota	Fusobacteriia	Fusobacteriales	Fusobacteriaceae	Fusobacterium	Fusobacterium_periodonticum_C_mgs_3284	s__Fusobacterium_periodonticum_C_mgs_3284	Saliva
rs118164276	18	59021247	G	A	-0.1049	0.02289	0.01854	4.92e-06	1889	saliva-pheno.1130	21.0019	Bacteria	Fusobacteriota	Fusobacteriia	Fusobacteriales	Fusobacteriaceae	Fusobacterium	Fusobacterium_periodonticum_C_mgs_3284	s__Fusobacterium_periodonticum_C_mgs_3284	Saliva
rs150793493	7	35669134	A	G	-0.115	0.0229	0.2172	5.65e-07	1889	saliva-pheno.1130	25.2188	Bacteria	Fusobacteriota	Fusobacteriia	Fusobacteriales	Fusobacteriaceae	Fusobacterium	Fusobacterium_periodonticum_C_mgs_3284	s__Fusobacterium_periodonticum_C_mgs_3284	Saliva
rs188109043	7	52525597	A	G	0.1051	0.02293	0.04334	4.87e-06	1889	saliva-pheno.1130	21.0086	Bacteria	Fusobacteriota	Fusobacteriia	Fusobacteriales	Fusobacteriaceae	Fusobacterium	Fusobacterium_periodonticum_C_mgs_3284	s__Fusobacterium_periodonticum_C_mgs_3284	Saliva
rs1948826	4	127772892	G	A	-0.1093	0.02289	0.4606	1.94e-06	1889	saliva-pheno.1130	22.8007	Bacteria	Fusobacteriota	Fusobacteriia	Fusobacteriales	Fusobacteriaceae	Fusobacterium	Fusobacterium_periodonticum_C_mgs_3284	s__Fusobacterium_periodonticum_C_mgs_3284	Saliva
rs28519487	5	170957674	C	T	-0.1028	0.02288	0.3598	7.44e-06	1889	saliva-pheno.1130	20.1871	Bacteria	Fusobacteriota	Fusobacteriia	Fusobacteriales	Fusobacteriaceae	Fusobacterium	Fusobacterium_periodonticum_C_mgs_3284	s__Fusobacterium_periodonticum_C_mgs_3284	Saliva
rs314869	13	23287193	C	T	-0.102	0.02289	0.1621	8.77e-06	1889	saliva-pheno.1130	19.8568	Bacteria	Fusobacteriota	Fusobacteriia	Fusobacteriales	Fusobacteriaceae	Fusobacterium	Fusobacterium_periodonticum_C_mgs_3284	s__Fusobacterium_periodonticum_C_mgs_3284	Saliva
rs3179693	1	76484827	G	A	-0.1023	0.02298	0.1585	9.05e-06	1889	saliva-pheno.1130	19.8176	Bacteria	Fusobacteriota	Fusobacteriia	Fusobacteriales	Fusobacteriaceae	Fusobacterium	Fusobacterium_periodonticum_C_mgs_3284	s__Fusobacterium_periodonticum_C_mgs_3284	Saliva
rs56040241	2	14460501	C	T	0.1047	0.02301	0.1023	5.75e-06	1889	saliva-pheno.1130	20.7043	Bacteria	Fusobacteriota	Fusobacteriia	Fusobacteriales	Fusobacteriaceae	Fusobacterium	Fusobacterium_periodonticum_C_mgs_3284	s__Fusobacterium_periodonticum_C_mgs_3284	Saliva
rs56990370	5	91499760	C	T	-0.1117	0.02289	0.04099	1.14e-06	1889	saliva-pheno.1130	23.813	Bacteria	Fusobacteriota	Fusobacteriia	Fusobacteriales	Fusobacteriaceae	Fusobacterium	Fusobacterium_periodonticum_C_mgs_3284	s__Fusobacterium_periodonticum_C_mgs_3284	Saliva
rs62316512	4	95681448	C	T	-0.109	0.02291	0.3446	2.13e-06	1889	saliva-pheno.1130	22.6362	Bacteria	Fusobacteriota	Fusobacteriia	Fusobacteriales	Fusobacteriaceae	Fusobacterium	Fusobacterium_periodonticum_C_mgs_3284	s__Fusobacterium_periodonticum_C_mgs_3284	Saliva
rs74723523	2	39883984	T	C	0.1028	0.023	0.08016	8.29e-06	1889	saliva-pheno.1130	19.977	Bacteria	Fusobacteriota	Fusobacteriia	Fusobacteriales	Fusobacteriaceae	Fusobacterium	Fusobacterium_periodonticum_C_mgs_3284	s__Fusobacterium_periodonticum_C_mgs_3284	Saliva
rs76717373	12	96163159	G	T	-0.1022	0.02296	0.1055	9.06e-06	1889	saliva-pheno.1130	19.8134	Bacteria	Fusobacteriota	Fusobacteriia	Fusobacteriales	Fusobacteriaceae	Fusobacterium	Fusobacterium_periodonticum_C_mgs_3284	s__Fusobacterium_periodonticum_C_mgs_3284	Saliva
rs9305977	21	22224375	T	G	0.1062	0.0229	0.1355	3.76e-06	1889	saliva-pheno.1130	21.5069	Bacteria	Fusobacteriota	Fusobacteriia	Fusobacteriales	Fusobacteriaceae	Fusobacterium	Fusobacterium_periodonticum_C_mgs_3284	s__Fusobacterium_periodonticum_C_mgs_3284	Saliva
rs9901157	17	32515622	A	T	-0.1067	0.02295	0.05614	3.56e-06	1889	saliva-pheno.1130	21.6154	Bacteria	Fusobacteriota	Fusobacteriia	Fusobacteriales	Fusobacteriaceae	Fusobacterium	Fusobacterium_periodonticum_C_mgs_3284	s__Fusobacterium_periodonticum_C_mgs_3284	Saliva
rs11602393	11	118750967	A	T	0.1113	0.02276	0.05483	1.09e-06	1909	saliva-pheno.1132	23.9136	Bacteria	Bacteroidota	Bacteroidia	Bacteroidales	Bacteroidaceae	Alloprevotella	unclassified_mgs_3264	s__mgs_3264	Saliva
rs11686840	2	206909	A	G	0.105	0.02281	0.2666	4.39e-06	1909	saliva-pheno.1132	21.1899	Bacteria	Bacteroidota	Bacteroidia	Bacteroidales	Bacteroidaceae	Alloprevotella	unclassified_mgs_3264	s__mgs_3264	Saliva
rs118154507	19	51415515	T	C	-0.1012	0.02274	0.08825	9.02e-06	1909	saliva-pheno.1132	19.8052	Bacteria	Bacteroidota	Bacteroidia	Bacteroidales	Bacteroidaceae	Alloprevotella	unclassified_mgs_3264	s__mgs_3264	Saliva
rs12696195	3	100514481	T	C	0.1098	0.0228	0.293	1.57e-06	1909	saliva-pheno.1132	23.1918	Bacteria	Bacteroidota	Bacteroidia	Bacteroidales	Bacteroidaceae	Alloprevotella	unclassified_mgs_3264	s__mgs_3264	Saliva
rs13121860	4	91763159	T	C	-0.1055	0.02268	0.02611	3.5e-06	1909	saliva-pheno.1132	21.6381	Bacteria	Bacteroidota	Bacteroidia	Bacteroidales	Bacteroidaceae	Alloprevotella	unclassified_mgs_3264	s__mgs_3264	Saliva
rs143022542	16	30922492	A	C	-0.1016	0.02281	0.01775	8.93e-06	1909	saliva-pheno.1132	19.8398	Bacteria	Bacteroidota	Bacteroidia	Bacteroidales	Bacteroidaceae	Alloprevotella	unclassified_mgs_3264	s__mgs_3264	Saliva
rs143271977	3	20866389	T	C	0.1111	0.0227	0.06188	1.07e-06	1909	saliva-pheno.1132	23.9539	Bacteria	Bacteroidota	Bacteroidia	Bacteroidales	Bacteroidaceae	Alloprevotella	unclassified_mgs_3264	s__mgs_3264	Saliva
rs143609415	8	135490611	A	G	-0.1138	0.02272	0.01436	6.05e-07	1909	saliva-pheno.1132	25.0881	Bacteria	Bacteroidota	Bacteroidia	Bacteroidales	Bacteroidaceae	Alloprevotella	unclassified_mgs_3264	s__mgs_3264	Saliva
rs146043373	2	61297862	T	A	0.1043	0.02283	0.01413	5.18e-06	1905	saliva-pheno.1132	20.8717	Bacteria	Bacteroidota	Bacteroidia	Bacteroidales	Bacteroidaceae	Alloprevotella	unclassified_mgs_3264	s__mgs_3264	Saliva
rs17238201	5	12981517	T	G	0.1099	0.02275	0.4501	1.47e-06	1909	saliva-pheno.1132	23.3363	Bacteria	Bacteroidota	Bacteroidia	Bacteroidales	Bacteroidaceae	Alloprevotella	unclassified_mgs_3264	s__mgs_3264	Saliva
rs2544089	12	45987997	A	G	-0.1061	0.02272	0.0235	3.2e-06	1909	saliva-pheno.1132	21.8079	Bacteria	Bacteroidota	Bacteroidia	Bacteroidales	Bacteroidaceae	Alloprevotella	unclassified_mgs_3264	s__mgs_3264	Saliva
rs2925234	15	25775206	T	G	-0.1048	0.02284	0.3971	4.82e-06	1909	saliva-pheno.1132	21.0538	Bacteria	Bacteroidota	Bacteroidia	Bacteroidales	Bacteroidaceae	Alloprevotella	unclassified_mgs_3264	s__mgs_3264	Saliva
rs6678469	1	14281451	C	T	0.1019	0.0228	0.4838	8.37e-06	1909	saliva-pheno.1132	19.9746	Bacteria	Bacteroidota	Bacteroidia	Bacteroidales	Bacteroidaceae	Alloprevotella	unclassified_mgs_3264	s__mgs_3264	Saliva
rs73089369	3	197599870	G	A	0.1016	0.02275	0.2232	8.5e-06	1909	saliva-pheno.1132	19.9446	Bacteria	Bacteroidota	Bacteroidia	Bacteroidales	Bacteroidaceae	Alloprevotella	unclassified_mgs_3264	s__mgs_3264	Saliva
rs76229912	19	58099711	T	C	-0.1039	0.02279	0.1026	5.45e-06	1909	saliva-pheno.1132	20.7846	Bacteria	Bacteroidota	Bacteroidia	Bacteroidales	Bacteroidaceae	Alloprevotella	unclassified_mgs_3264	s__mgs_3264	Saliva
rs77262674	3	168271192	A	G	0.1022	0.02271	0.3405	7.26e-06	1909	saliva-pheno.1132	20.252	Bacteria	Bacteroidota	Bacteroidia	Bacteroidales	Bacteroidaceae	Alloprevotella	unclassified_mgs_3264	s__mgs_3264	Saliva
rs9409281	9	128159171	G	C	-0.101	0.02278	0.382	9.87e-06	1909	saliva-pheno.1132	19.6578	Bacteria	Bacteroidota	Bacteroidia	Bacteroidales	Bacteroidaceae	Alloprevotella	unclassified_mgs_3264	s__mgs_3264	Saliva
rs117133240	10	43935827	A	G	-0.1077	0.02269	0.0248	2.21e-06	1909	saliva-pheno.1133	22.5301	Bacteria	Bacteroidota	Bacteroidia	Bacteroidales	Bacteroidaceae	Alloprevotella	NA	g__Alloprevotella	Saliva
rs12139058	1	203339985	A	G	-0.1041	0.02273	0.08851	4.91e-06	1909	saliva-pheno.1133	20.975	Bacteria	Bacteroidota	Bacteroidia	Bacteroidales	Bacteroidaceae	Alloprevotella	NA	g__Alloprevotella	Saliva
rs12593910	15	96970958	C	T	0.1011	0.0227	0.3371	8.93e-06	1909	saliva-pheno.1133	19.8358	Bacteria	Bacteroidota	Bacteroidia	Bacteroidales	Bacteroidaceae	Alloprevotella	NA	g__Alloprevotella	Saliva
rs12678681	8	2587319	G	C	-0.1073	0.02263	0.2266	2.31e-06	1909	saliva-pheno.1133	22.4818	Bacteria	Bacteroidota	Bacteroidia	Bacteroidales	Bacteroidaceae	Alloprevotella	NA	g__Alloprevotella	Saliva
rs13121860	4	91763159	T	C	-0.1145	0.02259	0.02611	4.43e-07	1909	saliva-pheno.1133	25.6909	Bacteria	Bacteroidota	Bacteroidia	Bacteroidales	Bacteroidaceae	Alloprevotella	NA	g__Alloprevotella	Saliva
rs138040252	5	119557291	G	T	-0.101	0.02279	0.02924	9.76e-06	1909	saliva-pheno.1133	19.6406	Bacteria	Bacteroidota	Bacteroidia	Bacteroidales	Bacteroidaceae	Alloprevotella	NA	g__Alloprevotella	Saliva
rs140395004	3	13306498	A	G	0.103	0.02268	0.02872	5.99e-06	1909	saliva-pheno.1133	20.6247	Bacteria	Bacteroidota	Bacteroidia	Bacteroidales	Bacteroidaceae	Alloprevotella	NA	g__Alloprevotella	Saliva
rs143022542	16	30922492	A	C	-0.1086	0.02273	0.01775	1.89e-06	1909	saliva-pheno.1133	22.8276	Bacteria	Bacteroidota	Bacteroidia	Bacteroidales	Bacteroidaceae	Alloprevotella	NA	g__Alloprevotella	Saliva
rs150980677	12	80844184	T	C	-0.1042	0.02268	0.008355	4.63e-06	1909	saliva-pheno.1133	21.1081	Bacteria	Bacteroidota	Bacteroidia	Bacteroidales	Bacteroidaceae	Alloprevotella	NA	g__Alloprevotella	Saliva
rs184531674	9	22265621	A	G	-0.1053	0.0227	0.01384	3.76e-06	1909	saliva-pheno.1133	21.5182	Bacteria	Bacteroidota	Bacteroidia	Bacteroidales	Bacteroidaceae	Alloprevotella	NA	g__Alloprevotella	Saliva
rs187734338	14	103524226	T	C	-0.1043	0.02272	0.01045	4.68e-06	1908	saliva-pheno.1133	21.0742	Bacteria	Bacteroidota	Bacteroidia	Bacteroidales	Bacteroidaceae	Alloprevotella	NA	g__Alloprevotella	Saliva
rs188796207	2	61355259	G	T	0.1093	0.02268	0.01593	1.55e-06	1909	saliva-pheno.1133	23.2249	Bacteria	Bacteroidota	Bacteroidia	Bacteroidales	Bacteroidaceae	Alloprevotella	NA	g__Alloprevotella	Saliva
rs1950443	14	26029388	A	G	-0.1062	0.02264	0.458	2.88e-06	1909	saliva-pheno.1133	22.0037	Bacteria	Bacteroidota	Bacteroidia	Bacteroidales	Bacteroidaceae	Alloprevotella	NA	g__Alloprevotella	Saliva
rs2197237	11	60168927	G	A	0.107	0.02273	0.1966	2.69e-06	1909	saliva-pheno.1133	22.1599	Bacteria	Bacteroidota	Bacteroidia	Bacteroidales	Bacteroidaceae	Alloprevotella	NA	g__Alloprevotella	Saliva
rs2304704	2	190430177	A	G	-0.1035	0.02265	0.2042	5.2e-06	1909	saliva-pheno.1133	20.8807	Bacteria	Bacteroidota	Bacteroidia	Bacteroidales	Bacteroidaceae	Alloprevotella	NA	g__Alloprevotella	Saliva
rs286916	11	34649827	T	C	-0.1011	0.02266	0.09582	8.71e-06	1909	saliva-pheno.1133	19.9059	Bacteria	Bacteroidota	Bacteroidia	Bacteroidales	Bacteroidaceae	Alloprevotella	NA	g__Alloprevotella	Saliva
rs35627422	5	12896302	G	A	0.102	0.02265	0.4039	7.1e-06	1909	saliva-pheno.1133	20.2798	Bacteria	Bacteroidota	Bacteroidia	Bacteroidales	Bacteroidaceae	Alloprevotella	NA	g__Alloprevotella	Saliva
rs6041879	20	13102403	A	C	-0.1038	0.02269	0.3595	5.04e-06	1909	saliva-pheno.1133	20.9279	Bacteria	Bacteroidota	Bacteroidia	Bacteroidales	Bacteroidaceae	Alloprevotella	NA	g__Alloprevotella	Saliva
rs73089369	3	197599870	G	A	0.115	0.02265	0.2232	4.19e-07	1909	saliva-pheno.1133	25.7786	Bacteria	Bacteroidota	Bacteroidia	Bacteroidales	Bacteroidaceae	Alloprevotella	NA	g__Alloprevotella	Saliva
rs78719950	4	62524937	T	C	-0.1052	0.02272	0.0188	3.89e-06	1909	saliva-pheno.1133	21.4395	Bacteria	Bacteroidota	Bacteroidia	Bacteroidales	Bacteroidaceae	Alloprevotella	NA	g__Alloprevotella	Saliva
rs79662174	2	112060996	A	G	0.1016	0.0227	0.2005	7.97e-06	1909	saliva-pheno.1133	20.0325	Bacteria	Bacteroidota	Bacteroidia	Bacteroidales	Bacteroidaceae	Alloprevotella	NA	g__Alloprevotella	Saliva
rs80074737	3	114010267	C	G	-0.1012	0.02263	0.02193	8.2e-06	1909	saliva-pheno.1133	19.9982	Bacteria	Bacteroidota	Bacteroidia	Bacteroidales	Bacteroidaceae	Alloprevotella	NA	g__Alloprevotella	Saliva
rs930311	2	174307942	C	T	-0.1029	0.02265	0.1005	5.84e-06	1909	saliva-pheno.1133	20.6393	Bacteria	Bacteroidota	Bacteroidia	Bacteroidales	Bacteroidaceae	Alloprevotella	NA	g__Alloprevotella	Saliva
rs9847834	3	26729632	A	C	-0.1059	0.02268	0.465	3.24e-06	1909	saliva-pheno.1133	21.8025	Bacteria	Bacteroidota	Bacteroidia	Bacteroidales	Bacteroidaceae	Alloprevotella	NA	g__Alloprevotella	Saliva
rs11032556	11	34235667	G	A	-0.1084	0.02265	0.2697	1.84e-06	1901	saliva-pheno.1134	22.9046	Bacteria	Firmicutes	Bacilli	Lactobacillales	Streptococcaceae	Streptococcus	Streptococcus_pseudopneumoniae_G_mgs_1360	s__Streptococcus_pseudopneumoniae_G_mgs_1360	Saliva
rs138512281	20	30864914	T	G	-0.1087	0.0227	0.04021	1.82e-06	1901	saliva-pheno.1134	22.9302	Bacteria	Firmicutes	Bacilli	Lactobacillales	Streptococcaceae	Streptococcus	Streptococcus_pseudopneumoniae_G_mgs_1360	s__Streptococcus_pseudopneumoniae_G_mgs_1360	Saliva
rs138655080	14	89985609	C	A	0.1019	0.02276	0.0282	8e-06	1901	saliva-pheno.1134	20.0449	Bacteria	Firmicutes	Bacilli	Lactobacillales	Streptococcaceae	Streptococcus	Streptococcus_pseudopneumoniae_G_mgs_1360	s__Streptococcus_pseudopneumoniae_G_mgs_1360	Saliva
rs1398859	1	227399797	G	T	-0.1005	0.02269	0.3765	9.91e-06	1901	saliva-pheno.1134	19.6184	Bacteria	Firmicutes	Bacilli	Lactobacillales	Streptococcaceae	Streptococcus	Streptococcus_pseudopneumoniae_G_mgs_1360	s__Streptococcus_pseudopneumoniae_G_mgs_1360	Saliva
rs150363054	19	57586036	T	C	-0.1066	0.02268	0.02768	2.76e-06	1901	saliva-pheno.1134	22.0917	Bacteria	Firmicutes	Bacilli	Lactobacillales	Streptococcaceae	Streptococcus	Streptococcus_pseudopneumoniae_G_mgs_1360	s__Streptococcus_pseudopneumoniae_G_mgs_1360	Saliva
rs1542656	2	134727858	T	C	-0.1045	0.02267	0.223	4.29e-06	1901	saliva-pheno.1134	21.2486	Bacteria	Firmicutes	Bacilli	Lactobacillales	Streptococcaceae	Streptococcus	Streptococcus_pseudopneumoniae_G_mgs_1360	s__Streptococcus_pseudopneumoniae_G_mgs_1360	Saliva
rs2343582	16	6059547	C	T	-0.1066	0.02267	0.3086	2.74e-06	1901	saliva-pheno.1134	22.1112	Bacteria	Firmicutes	Bacilli	Lactobacillales	Streptococcaceae	Streptococcus	Streptococcus_pseudopneumoniae_G_mgs_1360	s__Streptococcus_pseudopneumoniae_G_mgs_1360	Saliva
rs3738285	1	201457914	C	A	0.117	0.02266	0.1614	2.68e-07	1901	saliva-pheno.1134	26.6595	Bacteria	Firmicutes	Bacilli	Lactobacillales	Streptococcaceae	Streptococcus	Streptococcus_pseudopneumoniae_G_mgs_1360	s__Streptococcus_pseudopneumoniae_G_mgs_1360	Saliva
rs3769674	2	204257223	G	T	-0.1023	0.02268	0.09687	6.8e-06	1901	saliva-pheno.1134	20.3454	Bacteria	Firmicutes	Bacilli	Lactobacillales	Streptococcaceae	Streptococcus	Streptococcus_pseudopneumoniae_G_mgs_1360	s__Streptococcus_pseudopneumoniae_G_mgs_1360	Saliva
rs4789886	17	77326782	A	G	-0.1006	0.02271	0.3987	9.88e-06	1901	saliva-pheno.1134	19.6228	Bacteria	Firmicutes	Bacilli	Lactobacillales	Streptococcaceae	Streptococcus	Streptococcus_pseudopneumoniae_G_mgs_1360	s__Streptococcus_pseudopneumoniae_G_mgs_1360	Saliva
rs4861030	4	42496713	A	C	-0.1079	0.02274	0.01436	2.25e-06	1901	saliva-pheno.1134	22.5145	Bacteria	Firmicutes	Bacilli	Lactobacillales	Streptococcaceae	Streptococcus	Streptococcus_pseudopneumoniae_G_mgs_1360	s__Streptococcus_pseudopneumoniae_G_mgs_1360	Saliva
rs6450873	5	31892383	C	T	-0.1066	0.02267	0.08486	2.76e-06	1901	saliva-pheno.1134	22.1112	Bacteria	Firmicutes	Bacilli	Lactobacillales	Streptococcaceae	Streptococcus	Streptococcus_pseudopneumoniae_G_mgs_1360	s__Streptococcus_pseudopneumoniae_G_mgs_1360	Saliva
rs6820967	4	2821323	T	G	-0.1034	0.02272	0.4452	5.66e-06	1901	saliva-pheno.1134	20.7121	Bacteria	Firmicutes	Bacilli	Lactobacillales	Streptococcaceae	Streptococcus	Streptococcus_pseudopneumoniae_G_mgs_1360	s__Streptococcus_pseudopneumoniae_G_mgs_1360	Saliva
rs71628835	3	89023746	A	G	0.1015	0.02268	0.2522	8.1e-06	1901	saliva-pheno.1134	20.0284	Bacteria	Firmicutes	Bacilli	Lactobacillales	Streptococcaceae	Streptococcus	Streptococcus_pseudopneumoniae_G_mgs_1360	s__Streptococcus_pseudopneumoniae_G_mgs_1360	Saliva
rs76340538	8	61635785	A	G	0.1085	0.02272	0.1642	1.94e-06	1901	saliva-pheno.1134	22.8057	Bacteria	Firmicutes	Bacilli	Lactobacillales	Streptococcaceae	Streptococcus	Streptococcus_pseudopneumoniae_G_mgs_1360	s__Streptococcus_pseudopneumoniae_G_mgs_1360	Saliva
rs78967870	3	194142542	A	G	0.1045	0.02269	0.01802	4.37e-06	1901	saliva-pheno.1134	21.2111	Bacteria	Firmicutes	Bacilli	Lactobacillales	Streptococcaceae	Streptococcus	Streptococcus_pseudopneumoniae_G_mgs_1360	s__Streptococcus_pseudopneumoniae_G_mgs_1360	Saliva
rs79041292	18	3034979	C	A	-0.1021	0.0229	0.04308	8.69e-06	1901	saliva-pheno.1134	19.8784	Bacteria	Firmicutes	Bacilli	Lactobacillales	Streptococcaceae	Streptococcus	Streptococcus_pseudopneumoniae_G_mgs_1360	s__Streptococcus_pseudopneumoniae_G_mgs_1360	Saliva
rs79829726	12	105914584	T	C	-0.1017	0.02275	0.0329	8.21e-06	1901	saliva-pheno.1134	19.9838	Bacteria	Firmicutes	Bacilli	Lactobacillales	Streptococcaceae	Streptococcus	Streptococcus_pseudopneumoniae_G_mgs_1360	s__Streptococcus_pseudopneumoniae_G_mgs_1360	Saliva
rs10952325	7	151592716	A	G	0.1107	0.02218	0.3875	6.58e-07	1902	saliva-pheno.1137	24.9099	Bacteria	Proteobacteria	Gammaproteobacteria	Enterobacterales	Pasteurellaceae	Haemophilus_D	Haemophilus_D_parainfluenzae_A_mgs_3036	s__Haemophilus_D_parainfluenzae_A_mgs_3036	Saliva
rs117611234	3	179500319	T	C	-0.1047	0.02223	0.03133	2.65e-06	1902	saliva-pheno.1137	22.1827	Bacteria	Proteobacteria	Gammaproteobacteria	Enterobacterales	Pasteurellaceae	Haemophilus_D	Haemophilus_D_parainfluenzae_A_mgs_3036	s__Haemophilus_D_parainfluenzae_A_mgs_3036	Saliva
rs118052136	8	72725669	T	C	-0.1109	0.02214	0.0188	5.97e-07	1902	saliva-pheno.1137	25.0904	Bacteria	Proteobacteria	Gammaproteobacteria	Enterobacterales	Pasteurellaceae	Haemophilus_D	Haemophilus_D_parainfluenzae_A_mgs_3036	s__Haemophilus_D_parainfluenzae_A_mgs_3036	Saliva
rs12592731	15	25170170	G	A	0.1064	0.02218	0.2413	1.75e-06	1902	saliva-pheno.1137	23.0123	Bacteria	Proteobacteria	Gammaproteobacteria	Enterobacterales	Pasteurellaceae	Haemophilus_D	Haemophilus_D_parainfluenzae_A_mgs_3036	s__Haemophilus_D_parainfluenzae_A_mgs_3036	Saliva
rs12593790	15	61447643	G	A	-0.09989	0.02219	0.2261	7.17e-06	1902	saliva-pheno.1137	20.2642	Bacteria	Proteobacteria	Gammaproteobacteria	Enterobacterales	Pasteurellaceae	Haemophilus_D	Haemophilus_D_parainfluenzae_A_mgs_3036	s__Haemophilus_D_parainfluenzae_A_mgs_3036	Saliva
rs138910832	5	180159166	G	A	-0.1002	0.02218	0.01305	6.58e-06	1902	saliva-pheno.1137	20.4086	Bacteria	Proteobacteria	Gammaproteobacteria	Enterobacterales	Pasteurellaceae	Haemophilus_D	Haemophilus_D_parainfluenzae_A_mgs_3036	s__Haemophilus_D_parainfluenzae_A_mgs_3036	Saliva
rs140224229	8	87752641	A	G	-0.1044	0.02221	0.01436	2.81e-06	1902	saliva-pheno.1137	22.0955	Bacteria	Proteobacteria	Gammaproteobacteria	Enterobacterales	Pasteurellaceae	Haemophilus_D	Haemophilus_D_parainfluenzae_A_mgs_3036	s__Haemophilus_D_parainfluenzae_A_mgs_3036	Saliva
rs1422422	5	167732800	T	C	0.102	0.02219	0.4222	4.59e-06	1902	saliva-pheno.1137	21.1293	Bacteria	Proteobacteria	Gammaproteobacteria	Enterobacterales	Pasteurellaceae	Haemophilus_D	Haemophilus_D_parainfluenzae_A_mgs_3036	s__Haemophilus_D_parainfluenzae_A_mgs_3036	Saliva
rs1863308	4	60678416	G	A	-0.09851	0.02221	0.1091	9.76e-06	1902	saliva-pheno.1137	19.6727	Bacteria	Proteobacteria	Gammaproteobacteria	Enterobacterales	Pasteurellaceae	Haemophilus_D	Haemophilus_D_parainfluenzae_A_mgs_3036	s__Haemophilus_D_parainfluenzae_A_mgs_3036	Saliva
rs2812533	10	71452285	T	C	0.104	0.02219	0.06319	2.98e-06	1902	saliva-pheno.1137	21.9661	Bacteria	Proteobacteria	Gammaproteobacteria	Enterobacterales	Pasteurellaceae	Haemophilus_D	Haemophilus_D_parainfluenzae_A_mgs_3036	s__Haemophilus_D_parainfluenzae_A_mgs_3036	Saliva
rs3770899	2	36654772	T	C	0.1002	0.02219	0.4911	6.66e-06	1902	saliva-pheno.1137	20.3902	Bacteria	Proteobacteria	Gammaproteobacteria	Enterobacterales	Pasteurellaceae	Haemophilus_D	Haemophilus_D_parainfluenzae_A_mgs_3036	s__Haemophilus_D_parainfluenzae_A_mgs_3036	Saliva
rs5766386	22	45459669	G	A	-0.1017	0.02222	0.4653	5.01e-06	1902	saliva-pheno.1137	20.9485	Bacteria	Proteobacteria	Gammaproteobacteria	Enterobacterales	Pasteurellaceae	Haemophilus_D	Haemophilus_D_parainfluenzae_A_mgs_3036	s__Haemophilus_D_parainfluenzae_A_mgs_3036	Saliva
rs62362891	5	77253357	A	C	0.1038	0.02219	0.1298	3.13e-06	1902	saliva-pheno.1137	21.8817	Bacteria	Proteobacteria	Gammaproteobacteria	Enterobacterales	Pasteurellaceae	Haemophilus_D	Haemophilus_D_parainfluenzae_A_mgs_3036	s__Haemophilus_D_parainfluenzae_A_mgs_3036	Saliva
rs77628329	20	12111669	G	A	-0.1045	0.02224	0.0423	2.82e-06	1902	saliva-pheno.1137	22.0782	Bacteria	Proteobacteria	Gammaproteobacteria	Enterobacterales	Pasteurellaceae	Haemophilus_D	Haemophilus_D_parainfluenzae_A_mgs_3036	s__Haemophilus_D_parainfluenzae_A_mgs_3036	Saliva
rs9393953	6	29273793	C	G	-0.1084	0.02334	0.05274	3.64e-06	1902	saliva-pheno.1137	21.5703	Bacteria	Proteobacteria	Gammaproteobacteria	Enterobacterales	Pasteurellaceae	Haemophilus_D	Haemophilus_D_parainfluenzae_A_mgs_3036	s__Haemophilus_D_parainfluenzae_A_mgs_3036	Saliva
rs9548413	13	39171034	C	T	-0.1005	0.02216	0.2486	6.11e-06	1902	saliva-pheno.1137	20.568	Bacteria	Proteobacteria	Gammaproteobacteria	Enterobacterales	Pasteurellaceae	Haemophilus_D	Haemophilus_D_parainfluenzae_A_mgs_3036	s__Haemophilus_D_parainfluenzae_A_mgs_3036	Saliva
rs118016533	4	148113966	T	C	-0.1015	0.02239	0.008094	6.19e-06	1900	saliva-pheno.1139	20.5506	Bacteria	Proteobacteria	Gammaproteobacteria	Enterobacterales	Pasteurellaceae	Haemophilus	unclassified_mgs_2176	s__mgs_2176	Saliva
rs1243689	14	21060205	A	G	-0.102	0.02248	0.3334	6.03e-06	1900	saliva-pheno.1139	20.5877	Bacteria	Proteobacteria	Gammaproteobacteria	Enterobacterales	Pasteurellaceae	Haemophilus	unclassified_mgs_2176	s__mgs_2176	Saliva
rs139573413	4	12844233	T	C	0.1009	0.02236	0.02715	6.81e-06	1900	saliva-pheno.1139	20.3629	Bacteria	Proteobacteria	Gammaproteobacteria	Enterobacterales	Pasteurellaceae	Haemophilus	unclassified_mgs_2176	s__mgs_2176	Saliva
rs140608588	3	7354123	G	A	0.1007	0.0225	0.0201	8.13e-06	1900	saliva-pheno.1139	20.0306	Bacteria	Proteobacteria	Gammaproteobacteria	Enterobacterales	Pasteurellaceae	Haemophilus	unclassified_mgs_2176	s__mgs_2176	Saliva
rs145146587	13	96292781	T	A	0.1029	0.02238	0.04674	4.56e-06	1900	saliva-pheno.1139	21.1403	Bacteria	Proteobacteria	Gammaproteobacteria	Enterobacterales	Pasteurellaceae	Haemophilus	unclassified_mgs_2176	s__mgs_2176	Saliva
rs145793398	20	16725512	A	G	-0.1032	0.02242	0.02089	4.48e-06	1900	saliva-pheno.1139	21.1879	Bacteria	Proteobacteria	Gammaproteobacteria	Enterobacterales	Pasteurellaceae	Haemophilus	unclassified_mgs_2176	s__mgs_2176	Saliva
rs148501418	17	769084	A	G	-0.1004	0.02244	0.04909	8.09e-06	1900	saliva-pheno.1139	20.018	Bacteria	Proteobacteria	Gammaproteobacteria	Enterobacterales	Pasteurellaceae	Haemophilus	unclassified_mgs_2176	s__mgs_2176	Saliva
rs1506849	12	61965347	A	T	0.1089	0.02253	0.2418	1.46e-06	1900	saliva-pheno.1139	23.3633	Bacteria	Proteobacteria	Gammaproteobacteria	Enterobacterales	Pasteurellaceae	Haemophilus	unclassified_mgs_2176	s__mgs_2176	Saliva
rs183915289	2	225703915	T	C	-0.1005	0.02241	0.04465	7.64e-06	1900	saliva-pheno.1139	20.1117	Bacteria	Proteobacteria	Gammaproteobacteria	Enterobacterales	Pasteurellaceae	Haemophilus	unclassified_mgs_2176	s__mgs_2176	Saliva
rs4146331	3	117344000	G	A	0.1073	0.0224	0.4922	1.79e-06	1900	saliva-pheno.1139	22.9458	Bacteria	Proteobacteria	Gammaproteobacteria	Enterobacterales	Pasteurellaceae	Haemophilus	unclassified_mgs_2176	s__mgs_2176	Saliva
rs4618738	8	136871213	T	G	0.1103	0.02253	0.3668	1.06e-06	1900	saliva-pheno.1139	23.9678	Bacteria	Proteobacteria	Gammaproteobacteria	Enterobacterales	Pasteurellaceae	Haemophilus	unclassified_mgs_2176	s__mgs_2176	Saliva
rs562757	10	80657477	G	T	0.1047	0.02243	0.1869	3.22e-06	1900	saliva-pheno.1139	21.7889	Bacteria	Proteobacteria	Gammaproteobacteria	Enterobacterales	Pasteurellaceae	Haemophilus	unclassified_mgs_2176	s__mgs_2176	Saliva
rs704458	3	64930737	C	T	-0.1046	0.02294	0.1462	5.44e-06	1900	saliva-pheno.1139	20.7911	Bacteria	Proteobacteria	Gammaproteobacteria	Enterobacterales	Pasteurellaceae	Haemophilus	unclassified_mgs_2176	s__mgs_2176	Saliva
rs8109605	19	14524651	T	C	0.1001	0.02254	0.1514	9.41e-06	1900	saliva-pheno.1139	19.7224	Bacteria	Proteobacteria	Gammaproteobacteria	Enterobacterales	Pasteurellaceae	Haemophilus	unclassified_mgs_2176	s__mgs_2176	Saliva
rs10754724	1	241515067	C	T	-0.1047	0.0226	0.05953	3.88e-06	1889	saliva-pheno.114	21.4623	Bacteria	Fusobacteriota	Fusobacteriia	Fusobacteriales	Fusobacteriaceae	Fusobacterium	unclassified_mgs_1986	s__mgs_1986	Saliva
rs130305	22	33237719	A	G	0.104	0.02261	0.05953	4.51e-06	1889	saliva-pheno.114	21.1576	Bacteria	Fusobacteriota	Fusobacteriia	Fusobacteriales	Fusobacteriaceae	Fusobacterium	unclassified_mgs_1986	s__mgs_1986	Saliva
rs140105354	6	114276619	A	C	-0.1017	0.02257	0.05587	7.04e-06	1889	saliva-pheno.114	20.3039	Bacteria	Fusobacteriota	Fusobacteriia	Fusobacteriales	Fusobacteriaceae	Fusobacterium	unclassified_mgs_1986	s__mgs_1986	Saliva
rs142322557	13	86031646	A	C	-0.11	0.02263	0.02689	1.27e-06	1889	saliva-pheno.114	23.6274	Bacteria	Fusobacteriota	Fusobacteriia	Fusobacteriales	Fusobacteriaceae	Fusobacterium	unclassified_mgs_1986	s__mgs_1986	Saliva
rs142752533	22	48338202	T	C	-0.1102	0.02263	0.0423	1.22e-06	1889	saliva-pheno.114	23.7134	Bacteria	Fusobacteriota	Fusobacteriia	Fusobacteriales	Fusobacteriaceae	Fusobacterium	unclassified_mgs_1986	s__mgs_1986	Saliva
rs144027787	11	91095765	G	A	-0.107	0.02258	0.02454	2.33e-06	1889	saliva-pheno.114	22.4553	Bacteria	Fusobacteriota	Fusobacteriia	Fusobacteriales	Fusobacteriaceae	Fusobacterium	unclassified_mgs_1986	s__mgs_1986	Saliva
rs6722407	2	48350531	T	C	-0.101	0.02272	0.03629	9.34e-06	1889	saliva-pheno.114	19.7618	Bacteria	Fusobacteriota	Fusobacteriia	Fusobacteriales	Fusobacteriaceae	Fusobacterium	unclassified_mgs_1986	s__mgs_1986	Saliva
rs7039482	9	88518441	G	T	-0.1005	0.02261	0.04648	9.27e-06	1889	saliva-pheno.114	19.7575	Bacteria	Fusobacteriota	Fusobacteriia	Fusobacteriales	Fusobacteriaceae	Fusobacterium	unclassified_mgs_1986	s__mgs_1986	Saliva
rs74003859	15	25919000	A	G	-0.1016	0.02281	0.1193	8.89e-06	1889	saliva-pheno.114	19.8398	Bacteria	Fusobacteriota	Fusobacteriia	Fusobacteriales	Fusobacteriaceae	Fusobacterium	unclassified_mgs_1986	s__mgs_1986	Saliva
rs74538917	2	160257280	G	A	-0.1036	0.02274	0.0282	5.62e-06	1889	saliva-pheno.114	20.7558	Bacteria	Fusobacteriota	Fusobacteriia	Fusobacteriales	Fusobacteriaceae	Fusobacterium	unclassified_mgs_1986	s__mgs_1986	Saliva
rs75409671	5	156345325	T	G	-0.1188	0.02259	0.02898	1.62e-07	1889	saliva-pheno.114	27.6567	Bacteria	Fusobacteriota	Fusobacteriia	Fusobacteriales	Fusobacteriaceae	Fusobacterium	unclassified_mgs_1986	s__mgs_1986	Saliva
rs77035091	6	143398223	T	C	0.1099	0.02258	0.05144	1.23e-06	1889	saliva-pheno.114	23.689	Bacteria	Fusobacteriota	Fusobacteriia	Fusobacteriales	Fusobacteriaceae	Fusobacterium	unclassified_mgs_1986	s__mgs_1986	Saliva
rs116842714	8	135139542	A	G	-0.107	0.02277	0.02141	2.82e-06	1895	saliva-pheno.1143	22.0822	Bacteria	Bacteroidota	Bacteroidia	Flavobacteriales	Flavobacteriaceae	Capnocytophaga	Capnocytophaga_sp000192225_mgs_730	s__Capnocytophaga_sp000192225_mgs_730	Saliva
rs139695062	3	59117141	C	T	-0.1058	0.02278	0.01175	3.67e-06	1895	saliva-pheno.1143	21.5707	Bacteria	Bacteroidota	Bacteroidia	Flavobacteriales	Flavobacteriaceae	Capnocytophaga	Capnocytophaga_sp000192225_mgs_730	s__Capnocytophaga_sp000192225_mgs_730	Saliva
rs144753121	5	5815824	T	C	-0.1077	0.02272	0.01253	2.29e-06	1895	saliva-pheno.1143	22.4706	Bacteria	Bacteroidota	Bacteroidia	Flavobacteriales	Flavobacteriaceae	Capnocytophaga	Capnocytophaga_sp000192225_mgs_730	s__Capnocytophaga_sp000192225_mgs_730	Saliva
rs153345	16	63067517	C	T	-0.1054	0.02271	0.3094	3.66e-06	1895	saliva-pheno.1143	21.5401	Bacteria	Bacteroidota	Bacteroidia	Flavobacteriales	Flavobacteriaceae	Capnocytophaga	Capnocytophaga_sp000192225_mgs_730	s__Capnocytophaga_sp000192225_mgs_730	Saliva
rs182032339	6	131860408	T	G	-0.1038	0.02267	0.01044	5.04e-06	1895	saliva-pheno.1143	20.9648	Bacteria	Bacteroidota	Bacteroidia	Flavobacteriales	Flavobacteriaceae	Capnocytophaga	Capnocytophaga_sp000192225_mgs_730	s__Capnocytophaga_sp000192225_mgs_730	Saliva
rs185055268	4	166858708	C	T	-0.1037	0.02275	0.02402	5.52e-06	1895	saliva-pheno.1143	20.7776	Bacteria	Bacteroidota	Bacteroidia	Flavobacteriales	Flavobacteriaceae	Capnocytophaga	Capnocytophaga_sp000192225_mgs_730	s__Capnocytophaga_sp000192225_mgs_730	Saliva
rs188972411	16	81140192	C	T	-0.1025	0.02279	0.02507	7.22e-06	1895	saliva-pheno.1143	20.2283	Bacteria	Bacteroidota	Bacteroidia	Flavobacteriales	Flavobacteriaceae	Capnocytophaga	Capnocytophaga_sp000192225_mgs_730	s__Capnocytophaga_sp000192225_mgs_730	Saliva
rs2135757	3	168035770	C	T	-0.1291	0.02273	0.03916	1.57e-08	1895	saliva-pheno.1143	32.2592	Bacteria	Bacteroidota	Bacteroidia	Flavobacteriales	Flavobacteriaceae	Capnocytophaga	Capnocytophaga_sp000192225_mgs_730	s__Capnocytophaga_sp000192225_mgs_730	Saliva
rs6506526	18	7694402	A	G	0.1015	0.02272	0.02533	8.4e-06	1895	saliva-pheno.1143	19.9579	Bacteria	Bacteroidota	Bacteroidia	Flavobacteriales	Flavobacteriaceae	Capnocytophaga	Capnocytophaga_sp000192225_mgs_730	s__Capnocytophaga_sp000192225_mgs_730	Saliva
rs7031349	9	7220295	T	C	-0.1091	0.02273	0.3337	1.72e-06	1895	saliva-pheno.1143	23.0383	Bacteria	Bacteroidota	Bacteroidia	Flavobacteriales	Flavobacteriaceae	Capnocytophaga	Capnocytophaga_sp000192225_mgs_730	s__Capnocytophaga_sp000192225_mgs_730	Saliva
rs74271218	2	235521049	C	A	-0.1055	0.02271	0.02063	3.6e-06	1895	saliva-pheno.1143	21.581	Bacteria	Bacteroidota	Bacteroidia	Flavobacteriales	Flavobacteriaceae	Capnocytophaga	Capnocytophaga_sp000192225_mgs_730	s__Capnocytophaga_sp000192225_mgs_730	Saliva
rs75612303	19	8932472	T	G	-0.1021	0.02277	0.02454	7.74e-06	1895	saliva-pheno.1143	20.106	Bacteria	Bacteroidota	Bacteroidia	Flavobacteriales	Flavobacteriaceae	Capnocytophaga	Capnocytophaga_sp000192225_mgs_730	s__Capnocytophaga_sp000192225_mgs_730	Saliva
rs76547736	17	76529262	T	C	-0.104	0.02269	0.05666	4.89e-06	1895	saliva-pheno.1143	21.0086	Bacteria	Bacteroidota	Bacteroidia	Flavobacteriales	Flavobacteriaceae	Capnocytophaga	Capnocytophaga_sp000192225_mgs_730	s__Capnocytophaga_sp000192225_mgs_730	Saliva
rs77303447	12	6013818	A	G	-0.1018	0.02269	0.01123	7.68e-06	1895	saliva-pheno.1143	20.1292	Bacteria	Bacteroidota	Bacteroidia	Flavobacteriales	Flavobacteriaceae	Capnocytophaga	Capnocytophaga_sp000192225_mgs_730	s__Capnocytophaga_sp000192225_mgs_730	Saliva
rs78855114	1	231754391	T	C	-0.107	0.02273	0.01358	2.69e-06	1895	saliva-pheno.1143	22.1599	Bacteria	Bacteroidota	Bacteroidia	Flavobacteriales	Flavobacteriaceae	Capnocytophaga	Capnocytophaga_sp000192225_mgs_730	s__Capnocytophaga_sp000192225_mgs_730	Saliva
rs79140401	14	38431304	G	A	-0.1017	0.02273	0.02559	8.14e-06	1895	saliva-pheno.1143	20.019	Bacteria	Bacteroidota	Bacteroidia	Flavobacteriales	Flavobacteriaceae	Capnocytophaga	Capnocytophaga_sp000192225_mgs_730	s__Capnocytophaga_sp000192225_mgs_730	Saliva
rs80135690	4	31866894	G	T	0.1007	0.02273	0.07624	9.98e-06	1895	saliva-pheno.1143	19.6273	Bacteria	Bacteroidota	Bacteroidia	Flavobacteriales	Flavobacteriaceae	Capnocytophaga	Capnocytophaga_sp000192225_mgs_730	s__Capnocytophaga_sp000192225_mgs_730	Saliva
rs8018026	14	59255726	C	T	-0.1102	0.02284	0.1243	1.54e-06	1895	saliva-pheno.1143	23.2794	Bacteria	Bacteroidota	Bacteroidia	Flavobacteriales	Flavobacteriaceae	Capnocytophaga	Capnocytophaga_sp000192225_mgs_730	s__Capnocytophaga_sp000192225_mgs_730	Saliva
rs118096801	10	5658006	T	C	0.1168	0.02284	0.01332	3.46e-07	1902	saliva-pheno.1145	26.1513	Bacteria	Firmicutes	Bacilli	Lactobacillales	Streptococcaceae	Streptococcus	Streptococcus_constellatus_mgs_3391	s__Streptococcus_constellatus_mgs_3391	Saliva
rs118106626	17	69026264	A	C	0.1041	0.02283	0.04883	5.43e-06	1902	saliva-pheno.1145	20.7917	Bacteria	Firmicutes	Bacilli	Lactobacillales	Streptococcaceae	Streptococcus	Streptococcus_constellatus_mgs_3391	s__Streptococcus_constellatus_mgs_3391	Saliva
rs138863818	7	112089786	G	A	0.1194	0.02281	0.0107	1.83e-07	1902	saliva-pheno.1145	27.4005	Bacteria	Firmicutes	Bacilli	Lactobacillales	Streptococcaceae	Streptococcus	Streptococcus_constellatus_mgs_3391	s__Streptococcus_constellatus_mgs_3391	Saliva
rs142891314	19	2151510	C	G	0.1035	0.02333	0.1346	9.79e-06	1889	saliva-pheno.1145	19.6812	Bacteria	Firmicutes	Bacilli	Lactobacillales	Streptococcaceae	Streptococcus	Streptococcus_constellatus_mgs_3391	s__Streptococcus_constellatus_mgs_3391	Saliva
rs143580976	12	18267404	A	T	0.1118	0.0228	0.04151	1.02e-06	1902	saliva-pheno.1145	24.0444	Bacteria	Firmicutes	Bacilli	Lactobacillales	Streptococcaceae	Streptococcus	Streptococcus_constellatus_mgs_3391	s__Streptococcus_constellatus_mgs_3391	Saliva
rs147252619	14	29942132	G	T	0.1039	0.02284	0.01514	5.79e-06	1902	saliva-pheno.1145	20.6937	Bacteria	Firmicutes	Bacilli	Lactobacillales	Streptococcaceae	Streptococcus	Streptococcus_constellatus_mgs_3391	s__Streptococcus_constellatus_mgs_3391	Saliva
rs147518227	10	59315670	C	T	-0.1038	0.02282	0.01932	5.72e-06	1902	saliva-pheno.1145	20.6901	Bacteria	Firmicutes	Bacilli	Lactobacillales	Streptococcaceae	Streptococcus	Streptococcus_constellatus_mgs_3391	s__Streptococcus_constellatus_mgs_3391	Saliva
rs147737261	12	119655157	A	G	0.1027	0.02282	0.06501	7.28e-06	1902	saliva-pheno.1145	20.2539	Bacteria	Firmicutes	Bacilli	Lactobacillales	Streptococcaceae	Streptococcus	Streptococcus_constellatus_mgs_3391	s__Streptococcus_constellatus_mgs_3391	Saliva
rs148973548	19	51639029	A	T	0.1037	0.02286	0.02141	6.09e-06	1902	saliva-pheno.1145	20.5781	Bacteria	Firmicutes	Bacilli	Lactobacillales	Streptococcaceae	Streptococcus	Streptococcus_constellatus_mgs_3391	s__Streptococcus_constellatus_mgs_3391	Saliva
rs182472655	16	58444850	A	G	0.1021	0.023	0.01828	9.56e-06	1902	saliva-pheno.1145	19.7059	Bacteria	Firmicutes	Bacilli	Lactobacillales	Streptococcaceae	Streptococcus	Streptococcus_constellatus_mgs_3391	s__Streptococcus_constellatus_mgs_3391	Saliva
rs6455540	6	169040147	A	G	-0.1022	0.02286	0.4172	8.3e-06	1902	saliva-pheno.1145	19.9871	Bacteria	Firmicutes	Bacilli	Lactobacillales	Streptococcaceae	Streptococcus	Streptococcus_constellatus_mgs_3391	s__Streptococcus_constellatus_mgs_3391	Saliva
rs76176616	5	169323973	T	A	0.1033	0.02284	0.01201	6.56e-06	1902	saliva-pheno.1145	20.4554	Bacteria	Firmicutes	Bacilli	Lactobacillales	Streptococcaceae	Streptococcus	Streptococcus_constellatus_mgs_3391	s__Streptococcus_constellatus_mgs_3391	Saliva
rs76457267	1	195681460	C	A	0.1026	0.02284	0.07833	7.5e-06	1902	saliva-pheno.1145	20.1791	Bacteria	Firmicutes	Bacilli	Lactobacillales	Streptococcaceae	Streptococcus	Streptococcus_constellatus_mgs_3391	s__Streptococcus_constellatus_mgs_3391	Saliva
rs79447891	6	92618654	A	T	0.1057	0.02279	0.01723	3.77e-06	1902	saliva-pheno.1145	21.511	Bacteria	Firmicutes	Bacilli	Lactobacillales	Streptococcaceae	Streptococcus	Streptococcus_constellatus_mgs_3391	s__Streptococcus_constellatus_mgs_3391	Saliva
rs10982337	9	117392889	G	T	0.09728	0.02185	0.06815	9.03e-06	1904	saliva-pheno.1146	19.8219	Bacteria	Firmicutes	Negativicutes	Veillonellales	Veillonellaceae	Veillonella	Veillonella_rogosae_mgs_2377	s__Veillonella_rogosae_mgs_2377	Saliva
rs117804193	5	129662957	T	C	0.09763	0.0219	0.02324	8.78e-06	1904	saliva-pheno.1146	19.8737	Bacteria	Firmicutes	Negativicutes	Veillonellales	Veillonellaceae	Veillonella	Veillonella_rogosae_mgs_2377	s__Veillonella_rogosae_mgs_2377	Saliva
rs141377774	7	88636035	T	C	-0.09693	0.02185	0.03029	9.68e-06	1904	saliva-pheno.1146	19.6795	Bacteria	Firmicutes	Negativicutes	Veillonellales	Veillonellaceae	Veillonella	Veillonella_rogosae_mgs_2377	s__Veillonella_rogosae_mgs_2377	Saliva
rs17077594	18	65294049	G	T	0.09944	0.02195	0.1971	6.24e-06	1904	saliva-pheno.1146	20.5236	Bacteria	Firmicutes	Negativicutes	Veillonellales	Veillonellaceae	Veillonella	Veillonella_rogosae_mgs_2377	s__Veillonella_rogosae_mgs_2377	Saliva
rs3792914	5	175814702	A	G	-0.1015	0.02189	0.04856	3.81e-06	1904	saliva-pheno.1146	21.5001	Bacteria	Firmicutes	Negativicutes	Veillonellales	Veillonellaceae	Veillonella	Veillonella_rogosae_mgs_2377	s__Veillonella_rogosae_mgs_2377	Saliva
rs4897971	19	397531	T	C	-0.1065	0.02191	0.4768	1.28e-06	1904	saliva-pheno.1146	23.6273	Bacteria	Firmicutes	Negativicutes	Veillonellales	Veillonellaceae	Veillonella	Veillonella_rogosae_mgs_2377	s__Veillonella_rogosae_mgs_2377	Saliva
rs74486890	1	92052673	A	G	-0.09759	0.02189	0.02298	8.73e-06	1904	saliva-pheno.1146	19.8755	Bacteria	Firmicutes	Negativicutes	Veillonellales	Veillonellaceae	Veillonella	Veillonella_rogosae_mgs_2377	s__Veillonella_rogosae_mgs_2377	Saliva
rs74520645	4	153958201	C	A	-0.1102	0.02185	0.1316	5.05e-07	1904	saliva-pheno.1146	25.4367	Bacteria	Firmicutes	Negativicutes	Veillonellales	Veillonellaceae	Veillonella	Veillonella_rogosae_mgs_2377	s__Veillonella_rogosae_mgs_2377	Saliva
rs7534861	1	220985900	A	G	0.09949	0.0219	0.341	5.9e-06	1904	saliva-pheno.1146	20.6381	Bacteria	Firmicutes	Negativicutes	Veillonellales	Veillonellaceae	Veillonella	Veillonella_rogosae_mgs_2377	s__Veillonella_rogosae_mgs_2377	Saliva
rs7651471	3	24940236	T	C	-0.09772	0.02195	0.3368	9.04e-06	1904	saliva-pheno.1146	19.8197	Bacteria	Firmicutes	Negativicutes	Veillonellales	Veillonellaceae	Veillonella	Veillonella_rogosae_mgs_2377	s__Veillonella_rogosae_mgs_2377	Saliva
rs76850582	4	34968222	T	G	0.1018	0.02187	0.1355	3.49e-06	1904	saliva-pheno.1146	21.667	Bacteria	Firmicutes	Negativicutes	Veillonellales	Veillonellaceae	Veillonella	Veillonella_rogosae_mgs_2377	s__Veillonella_rogosae_mgs_2377	Saliva
rs79007282	4	32376398	T	C	-0.09854	0.02187	0.05457	6.98e-06	1904	saliva-pheno.1146	20.3015	Bacteria	Firmicutes	Negativicutes	Veillonellales	Veillonellaceae	Veillonella	Veillonella_rogosae_mgs_2377	s__Veillonella_rogosae_mgs_2377	Saliva
rs80354415	6	27166322	G	C	-0.1108	0.0248	0.047	8.43e-06	1904	saliva-pheno.1146	19.9607	Bacteria	Firmicutes	Negativicutes	Veillonellales	Veillonellaceae	Veillonella	Veillonella_rogosae_mgs_2377	s__Veillonella_rogosae_mgs_2377	Saliva
rs10759247	9	110438591	A	T	-0.1016	0.02258	0.1781	7.18e-06	1894	saliva-pheno.1152	20.246	Bacteria	Bacteroidota	Bacteroidia	Bacteroidales	Porphyromonadaceae	Porphyromonas	Porphyromonas_endodontalis_mgs_2306	s__Porphyromonas_endodontalis_mgs_2306	Saliva
rs11207839	1	62266521	A	T	0.1039	0.02241	0.02507	3.81e-06	1894	saliva-pheno.1152	21.4955	Bacteria	Bacteroidota	Bacteroidia	Bacteroidales	Porphyromonadaceae	Porphyromonas	Porphyromonas_endodontalis_mgs_2306	s__Porphyromonas_endodontalis_mgs_2306	Saliva
rs115986018	6	3048351	A	G	0.1006	0.02243	0.1564	7.74e-06	1894	saliva-pheno.1152	20.1158	Bacteria	Bacteroidota	Bacteroidia	Bacteroidales	Porphyromonadaceae	Porphyromonas	Porphyromonas_endodontalis_mgs_2306	s__Porphyromonas_endodontalis_mgs_2306	Saliva
rs118139334	2	143255104	C	A	0.1041	0.02257	0.03159	4.25e-06	1894	saliva-pheno.1152	21.2735	Bacteria	Bacteroidota	Bacteroidia	Bacteroidales	Porphyromonadaceae	Porphyromonas	Porphyromonas_endodontalis_mgs_2306	s__Porphyromonas_endodontalis_mgs_2306	Saliva
rs12052063	19	11809683	A	G	0.09954	0.02237	0.09922	9.14e-06	1894	saliva-pheno.1152	19.7999	Bacteria	Bacteroidota	Bacteroidia	Bacteroidales	Porphyromonadaceae	Porphyromonas	Porphyromonas_endodontalis_mgs_2306	s__Porphyromonas_endodontalis_mgs_2306	Saliva
rs143128361	2	7420059	G	A	-0.1012	0.02242	0.03003	6.76e-06	1894	saliva-pheno.1152	20.3746	Bacteria	Bacteroidota	Bacteroidia	Bacteroidales	Porphyromonadaceae	Porphyromonas	Porphyromonas_endodontalis_mgs_2306	s__Porphyromonas_endodontalis_mgs_2306	Saliva
rs143394224	6	77405149	C	G	-0.1057	0.02238	0.03446	2.47e-06	1894	saliva-pheno.1152	22.3064	Bacteria	Bacteroidota	Bacteroidia	Bacteroidales	Porphyromonadaceae	Porphyromonas	Porphyromonas_endodontalis_mgs_2306	s__Porphyromonas_endodontalis_mgs_2306	Saliva
rs144196200	14	93846433	T	C	-0.107	0.02246	0.01305	2.07e-06	1894	saliva-pheno.1152	22.6959	Bacteria	Bacteroidota	Bacteroidia	Bacteroidales	Porphyromonadaceae	Porphyromonas	Porphyromonas_endodontalis_mgs_2306	s__Porphyromonas_endodontalis_mgs_2306	Saliva
rs149994332	8	60743226	C	T	-0.1094	0.02243	0.01984	1.15e-06	1894	saliva-pheno.1152	23.789	Bacteria	Bacteroidota	Bacteroidia	Bacteroidales	Porphyromonadaceae	Porphyromonas	Porphyromonas_endodontalis_mgs_2306	s__Porphyromonas_endodontalis_mgs_2306	Saliva
rs151246118	7	36571234	T	G	-0.09985	0.02254	0.0611	9.99e-06	1894	saliva-pheno.1152	19.624	Bacteria	Bacteroidota	Bacteroidia	Bacteroidales	Porphyromonadaceae	Porphyromonas	Porphyromonas_endodontalis_mgs_2306	s__Porphyromonas_endodontalis_mgs_2306	Saliva
rs17556609	17	38868948	G	A	0.1027	0.0224	0.1956	4.82e-06	1894	saliva-pheno.1152	21.0206	Bacteria	Bacteroidota	Bacteroidia	Bacteroidales	Porphyromonadaceae	Porphyromonas	Porphyromonas_endodontalis_mgs_2306	s__Porphyromonas_endodontalis_mgs_2306	Saliva
rs17885328	1	92161817	C	T	0.1071	0.02253	0.06606	2.16e-06	1894	saliva-pheno.1152	22.5973	Bacteria	Bacteroidota	Bacteroidia	Bacteroidales	Porphyromonadaceae	Porphyromonas	Porphyromonas_endodontalis_mgs_2306	s__Porphyromonas_endodontalis_mgs_2306	Saliva
rs185569407	5	57669776	A	T	-0.1004	0.02237	0.01619	7.66e-06	1894	saliva-pheno.1152	20.1435	Bacteria	Bacteroidota	Bacteroidia	Bacteroidales	Porphyromonadaceae	Porphyromonas	Porphyromonas_endodontalis_mgs_2306	s__Porphyromonas_endodontalis_mgs_2306	Saliva
rs185837923	13	66007306	A	C	0.1007	0.02242	0.01567	7.53e-06	1894	saliva-pheno.1152	20.1738	Bacteria	Bacteroidota	Bacteroidia	Bacteroidales	Porphyromonadaceae	Porphyromonas	Porphyromonas_endodontalis_mgs_2306	s__Porphyromonas_endodontalis_mgs_2306	Saliva
rs187790621	6	160594731	C	A	0.1033	0.02235	0.0295	4.04e-06	1894	saliva-pheno.1152	21.3622	Bacteria	Bacteroidota	Bacteroidia	Bacteroidales	Porphyromonadaceae	Porphyromonas	Porphyromonas_endodontalis_mgs_2306	s__Porphyromonas_endodontalis_mgs_2306	Saliva
rs191112125	4	143808592	A	C	-0.1051	0.02235	0.01854	2.77e-06	1894	saliva-pheno.1152	22.1131	Bacteria	Bacteroidota	Bacteroidia	Bacteroidales	Porphyromonadaceae	Porphyromonas	Porphyromonas_endodontalis_mgs_2306	s__Porphyromonas_endodontalis_mgs_2306	Saliva
rs34112501	8	58320616	G	A	0.1045	0.02241	0.1467	3.37e-06	1894	saliva-pheno.1152	21.7445	Bacteria	Bacteroidota	Bacteroidia	Bacteroidales	Porphyromonadaceae	Porphyromonas	Porphyromonas_endodontalis_mgs_2306	s__Porphyromonas_endodontalis_mgs_2306	Saliva
rs59297135	16	73351054	G	A	0.1098	0.02256	0.193	1.23e-06	1881	saliva-pheno.1152	23.6879	Bacteria	Bacteroidota	Bacteroidia	Bacteroidales	Porphyromonadaceae	Porphyromonas	Porphyromonas_endodontalis_mgs_2306	s__Porphyromonas_endodontalis_mgs_2306	Saliva
rs625168	11	79685121	C	T	-0.1046	0.02241	0.3721	3.24e-06	1894	saliva-pheno.1152	21.7861	Bacteria	Bacteroidota	Bacteroidia	Bacteroidales	Porphyromonadaceae	Porphyromonas	Porphyromonas_endodontalis_mgs_2306	s__Porphyromonas_endodontalis_mgs_2306	Saliva
rs7851633	9	90596788	G	T	0.1054	0.02244	0.2151	2.8e-06	1894	saliva-pheno.1152	22.0615	Bacteria	Bacteroidota	Bacteroidia	Bacteroidales	Porphyromonadaceae	Porphyromonas	Porphyromonas_endodontalis_mgs_2306	s__Porphyromonas_endodontalis_mgs_2306	Saliva
rs79593752	5	159561639	T	G	-0.1026	0.02238	0.1274	4.87e-06	1894	saliva-pheno.1152	21.0172	Bacteria	Bacteroidota	Bacteroidia	Bacteroidales	Porphyromonadaceae	Porphyromonas	Porphyromonas_endodontalis_mgs_2306	s__Porphyromonas_endodontalis_mgs_2306	Saliva
rs8133663	21	33095815	C	T	-0.0997	0.02243	0.4674	9.33e-06	1894	saliva-pheno.1152	19.7575	Bacteria	Bacteroidota	Bacteroidia	Bacteroidales	Porphyromonadaceae	Porphyromonas	Porphyromonas_endodontalis_mgs_2306	s__Porphyromonas_endodontalis_mgs_2306	Saliva
rs11183489	12	46842966	G	A	0.1006	0.02264	0.112	9.36e-06	1896	saliva-pheno.1154	19.7444	Bacteria	Fusobacteriota	Fusobacteriia	Fusobacteriales	Fusobacteriaceae	Fusobacterium	unclassified_mgs_3568	s__mgs_3568	Saliva
rs116950282	14	49549074	G	A	0.1069	0.0227	0.01018	2.65e-06	1896	saliva-pheno.1154	22.177	Bacteria	Fusobacteriota	Fusobacteriia	Fusobacteriales	Fusobacteriaceae	Fusobacterium	unclassified_mgs_3568	s__mgs_3568	Saliva
rs1235206	2	168449852	T	C	-0.1025	0.02266	0.1987	6.44e-06	1896	saliva-pheno.1154	20.4611	Bacteria	Fusobacteriota	Fusobacteriia	Fusobacteriales	Fusobacteriaceae	Fusobacterium	unclassified_mgs_3568	s__mgs_3568	Saliva
rs12534526	7	50426097	A	G	0.106	0.02262	0.1684	3.02e-06	1896	saliva-pheno.1154	21.9597	Bacteria	Fusobacteriota	Fusobacteriia	Fusobacteriales	Fusobacteriaceae	Fusobacterium	unclassified_mgs_3568	s__mgs_3568	Saliva
rs143694751	19	19180210	A	G	0.1076	0.02266	0.03159	2.21e-06	1896	saliva-pheno.1154	22.5478	Bacteria	Fusobacteriota	Fusobacteriia	Fusobacteriales	Fusobacteriaceae	Fusobacterium	unclassified_mgs_3568	s__mgs_3568	Saliva
rs144930799	7	566951	A	G	-0.1083	0.02264	0.09295	1.86e-06	1896	saliva-pheno.1154	22.8825	Bacteria	Fusobacteriota	Fusobacteriia	Fusobacteriales	Fusobacteriaceae	Fusobacterium	unclassified_mgs_3568	s__mgs_3568	Saliva
rs2881960	7	7702067	G	C	0.1009	0.02272	0.0248	9.49e-06	1896	saliva-pheno.1154	19.7227	Bacteria	Fusobacteriota	Fusobacteriia	Fusobacteriales	Fusobacteriaceae	Fusobacterium	unclassified_mgs_3568	s__mgs_3568	Saliva
rs56067614	16	73319546	C	G	-0.1028	0.02268	0.118	6.14e-06	1896	saliva-pheno.1154	20.5447	Bacteria	Fusobacteriota	Fusobacteriia	Fusobacteriales	Fusobacteriaceae	Fusobacterium	unclassified_mgs_3568	s__mgs_3568	Saliva
rs6071605	20	37479016	A	C	0.1041	0.02265	0.252	4.58e-06	1896	saliva-pheno.1154	21.1235	Bacteria	Fusobacteriota	Fusobacteriia	Fusobacteriales	Fusobacteriaceae	Fusobacterium	unclassified_mgs_3568	s__mgs_3568	Saliva
rs744979	7	26027757	C	T	0.1009	0.02264	0.1546	8.9e-06	1896	saliva-pheno.1154	19.8623	Bacteria	Fusobacteriota	Fusobacteriia	Fusobacteriales	Fusobacteriaceae	Fusobacterium	unclassified_mgs_3568	s__mgs_3568	Saliva
rs7503959	17	33036965	T	C	-0.1054	0.02268	0.1791	3.58e-06	1896	saliva-pheno.1154	21.5971	Bacteria	Fusobacteriota	Fusobacteriia	Fusobacteriales	Fusobacteriaceae	Fusobacterium	unclassified_mgs_3568	s__mgs_3568	Saliva
rs78018263	3	70662354	A	G	-0.1021	0.02273	0.1204	7.45e-06	1896	saliva-pheno.1154	20.1768	Bacteria	Fusobacteriota	Fusobacteriia	Fusobacteriales	Fusobacteriaceae	Fusobacterium	unclassified_mgs_3568	s__mgs_3568	Saliva
rs79192871	6	15575813	G	C	-0.1074	0.02262	0.07807	2.18e-06	1896	saliva-pheno.1154	22.5436	Bacteria	Fusobacteriota	Fusobacteriia	Fusobacteriales	Fusobacteriaceae	Fusobacterium	unclassified_mgs_3568	s__mgs_3568	Saliva
rs10795970	10	12655334	G	C	-0.1106	0.02227	0.1551	7.4e-07	1909	saliva-pheno.1155	24.6644	Bacteria	Firmicutes	Bacilli	Lactobacillales	Streptococcaceae	Streptococcus	unclassified_mgs_3229	s__mgs_3229	Saliva
rs1287625	1	5940845	A	G	0.09931	0.02228	0.09922	8.76e-06	1909	saliva-pheno.1155	19.8681	Bacteria	Firmicutes	Bacilli	Lactobacillales	Streptococcaceae	Streptococcus	unclassified_mgs_3229	s__mgs_3229	Saliva
rs1340007	9	1324127	G	A	-0.1057	0.02231	0.0436	2.31e-06	1909	saliva-pheno.1155	22.4466	Bacteria	Firmicutes	Bacilli	Lactobacillales	Streptococcaceae	Streptococcus	unclassified_mgs_3229	s__mgs_3229	Saliva
rs138735555	12	1387058	A	C	0.11	0.02226	0.02794	8.5e-07	1909	saliva-pheno.1155	24.4194	Bacteria	Firmicutes	Bacilli	Lactobacillales	Streptococcaceae	Streptococcus	unclassified_mgs_3229	s__mgs_3229	Saliva
rs139626644	19	54315780	G	A	-0.09949	0.02232	0.01253	8.76e-06	1909	saliva-pheno.1155	19.8687	Bacteria	Firmicutes	Bacilli	Lactobacillales	Streptococcaceae	Streptococcus	unclassified_mgs_3229	s__mgs_3229	Saliva
rs146940074	19	52439557	A	T	-0.1037	0.02229	0.03603	3.51e-06	1909	saliva-pheno.1155	21.644	Bacteria	Firmicutes	Bacilli	Lactobacillales	Streptococcaceae	Streptococcus	unclassified_mgs_3229	s__mgs_3229	Saliva
rs190842175	3	10976674	T	G	-0.1036	0.02231	0.01619	3.7e-06	1909	saliva-pheno.1155	21.5636	Bacteria	Firmicutes	Bacilli	Lactobacillales	Streptococcaceae	Streptococcus	unclassified_mgs_3229	s__mgs_3229	Saliva
rs6475392	9	210128	T	G	-0.1022	0.02231	0.3198	4.92e-06	1909	saliva-pheno.1155	20.9847	Bacteria	Firmicutes	Bacilli	Lactobacillales	Streptococcaceae	Streptococcus	unclassified_mgs_3229	s__mgs_3229	Saliva
rs7295182	12	129625544	C	T	0.1001	0.02233	0.3655	7.74e-06	1909	saliva-pheno.1155	20.0951	Bacteria	Firmicutes	Bacilli	Lactobacillales	Streptococcaceae	Streptococcus	unclassified_mgs_3229	s__mgs_3229	Saliva
rs7333253	13	22470804	G	C	0.09949	0.02237	0.03264	9.22e-06	1909	saliva-pheno.1155	19.78	Bacteria	Firmicutes	Bacilli	Lactobacillales	Streptococcaceae	Streptococcus	unclassified_mgs_3229	s__mgs_3229	Saliva
rs75164728	13	30291433	A	C	0.1006	0.02231	0.05013	6.94e-06	1909	saliva-pheno.1155	20.3328	Bacteria	Firmicutes	Bacilli	Lactobacillales	Streptococcaceae	Streptococcus	unclassified_mgs_3229	s__mgs_3229	Saliva
rs78509060	14	95961096	T	C	-0.1066	0.02228	0.03473	1.84e-06	1909	saliva-pheno.1155	22.892	Bacteria	Firmicutes	Bacilli	Lactobacillales	Streptococcaceae	Streptococcus	unclassified_mgs_3229	s__mgs_3229	Saliva
rs79209269	12	98250870	T	C	0.1001	0.02231	0.01175	7.63e-06	1909	saliva-pheno.1155	20.1312	Bacteria	Firmicutes	Bacilli	Lactobacillales	Streptococcaceae	Streptococcus	unclassified_mgs_3229	s__mgs_3229	Saliva
rs9276674	6	32749704	T	C	0.1018	0.02282	0.259	8.59e-06	1909	saliva-pheno.1155	19.9005	Bacteria	Firmicutes	Bacilli	Lactobacillales	Streptococcaceae	Streptococcus	unclassified_mgs_3229	s__mgs_3229	Saliva
rs9343067	6	63404810	T	C	-0.09999	0.02232	0.007572	7.93e-06	1909	saliva-pheno.1155	20.069	Bacteria	Firmicutes	Bacilli	Lactobacillales	Streptococcaceae	Streptococcus	unclassified_mgs_3229	s__mgs_3229	Saliva
rs9932921	16	31011592	G	T	0.1008	0.02242	0.03394	7.32e-06	1909	saliva-pheno.1155	20.2139	Bacteria	Firmicutes	Bacilli	Lactobacillales	Streptococcaceae	Streptococcus	unclassified_mgs_3229	s__mgs_3229	Saliva
rs10885513	10	115589230	T	C	-0.108	0.02274	0.4089	2.21e-06	1885	saliva-pheno.1159	22.5562	Bacteria	Firmicutes	Bacilli	Staphylococcales	Gemellaceae	Gemella	unclassified_mgs_1340	s__mgs_1340	Saliva
rs111343537	2	45191682	T	C	-0.113	0.02272	0.05535	7.13e-07	1885	saliva-pheno.1159	24.7366	Bacteria	Firmicutes	Bacilli	Staphylococcales	Gemellaceae	Gemella	unclassified_mgs_1340	s__mgs_1340	Saliva
rs11189071	10	83027564	C	G	0.105	0.02281	0.37	4.41e-06	1885	saliva-pheno.1159	21.1899	Bacteria	Firmicutes	Bacilli	Staphylococcales	Gemellaceae	Gemella	unclassified_mgs_1340	s__mgs_1340	Saliva
rs11661094	18	56405724	G	T	-0.119	0.02272	0.1525	1.79e-07	1885	saliva-pheno.1159	27.4333	Bacteria	Firmicutes	Bacilli	Staphylococcales	Gemellaceae	Gemella	unclassified_mgs_1340	s__mgs_1340	Saliva
rs117194117	1	161052054	T	G	0.1042	0.02276	0.01123	5.06e-06	1885	saliva-pheno.1159	20.96	Bacteria	Firmicutes	Bacilli	Staphylococcales	Gemellaceae	Gemella	unclassified_mgs_1340	s__mgs_1340	Saliva
rs117513459	7	7372958	G	A	-0.1065	0.02276	0.05561	3.09e-06	1885	saliva-pheno.1159	21.8955	Bacteria	Firmicutes	Bacilli	Staphylococcales	Gemellaceae	Gemella	unclassified_mgs_1340	s__mgs_1340	Saliva
rs117660132	6	133756183	A	G	-0.1055	0.02274	0.01906	3.78e-06	1885	saliva-pheno.1159	21.5241	Bacteria	Firmicutes	Bacilli	Staphylococcales	Gemellaceae	Gemella	unclassified_mgs_1340	s__mgs_1340	Saliva
rs13236805	7	50180445	T	C	-0.1035	0.02282	0.1478	6.13e-06	1885	saliva-pheno.1159	20.5707	Bacteria	Firmicutes	Bacilli	Staphylococcales	Gemellaceae	Gemella	unclassified_mgs_1340	s__mgs_1340	Saliva
rs1355904	13	61412681	T	C	0.1081	0.02268	0.0376	2.04e-06	1885	saliva-pheno.1159	22.7177	Bacteria	Firmicutes	Bacilli	Staphylococcales	Gemellaceae	Gemella	unclassified_mgs_1340	s__mgs_1340	Saliva
rs138083538	15	99788514	A	T	0.1041	0.02292	0.02063	5.92e-06	1885	saliva-pheno.1159	20.6287	Bacteria	Firmicutes	Bacilli	Staphylococcales	Gemellaceae	Gemella	unclassified_mgs_1340	s__mgs_1340	Saliva
rs149432128	9	37513061	G	C	0.1063	0.02317	0.05953	4.74e-06	1885	saliva-pheno.1159	21.0482	Bacteria	Firmicutes	Bacilli	Staphylococcales	Gemellaceae	Gemella	unclassified_mgs_1340	s__mgs_1340	Saliva
rs17090416	4	62098937	G	A	-0.1024	0.02282	0.2708	7.57e-06	1885	saliva-pheno.1159	20.1358	Bacteria	Firmicutes	Bacilli	Staphylococcales	Gemellaceae	Gemella	unclassified_mgs_1340	s__mgs_1340	Saliva
rs2144803	14	100059494	T	C	0.1022	0.02283	0.493	8.12e-06	1885	saliva-pheno.1159	20.0396	Bacteria	Firmicutes	Bacilli	Staphylococcales	Gemellaceae	Gemella	unclassified_mgs_1340	s__mgs_1340	Saliva
rs329965	19	53056953	A	G	0.1067	0.02286	0.09504	3.3e-06	1885	saliva-pheno.1159	21.7859	Bacteria	Firmicutes	Bacilli	Staphylococcales	Gemellaceae	Gemella	unclassified_mgs_1340	s__mgs_1340	Saliva
rs35288079	12	93796615	G	T	-0.108	0.02271	0.3446	2.13e-06	1885	saliva-pheno.1159	22.6159	Bacteria	Firmicutes	Bacilli	Staphylococcales	Gemellaceae	Gemella	unclassified_mgs_1340	s__mgs_1340	Saliva
rs4980620	11	70440877	A	G	0.1057	0.02285	0.3783	4.02e-06	1885	saliva-pheno.1159	21.3982	Bacteria	Firmicutes	Bacilli	Staphylococcales	Gemellaceae	Gemella	unclassified_mgs_1340	s__mgs_1340	Saliva
rs6801955	3	60770570	A	G	-0.106	0.02272	0.08616	3.31e-06	1885	saliva-pheno.1159	21.7668	Bacteria	Firmicutes	Bacilli	Staphylococcales	Gemellaceae	Gemella	unclassified_mgs_1340	s__mgs_1340	Saliva
rs78174774	20	34055194	A	G	0.1046	0.02271	0.01802	4.35e-06	1885	saliva-pheno.1159	21.2143	Bacteria	Firmicutes	Bacilli	Staphylococcales	Gemellaceae	Gemella	unclassified_mgs_1340	s__mgs_1340	Saliva
rs79469734	3	114872959	A	G	-0.1035	0.02272	0.06188	5.58e-06	1885	saliva-pheno.1159	20.7522	Bacteria	Firmicutes	Bacilli	Staphylococcales	Gemellaceae	Gemella	unclassified_mgs_1340	s__mgs_1340	Saliva
rs80352921	11	128274760	G	A	-0.1059	0.02273	0.01123	3.41e-06	1885	saliva-pheno.1159	21.7067	Bacteria	Firmicutes	Bacilli	Staphylococcales	Gemellaceae	Gemella	unclassified_mgs_1340	s__mgs_1340	Saliva
rs9371078	6	10088295	A	G	-0.1054	0.02276	0.3971	3.86e-06	1885	saliva-pheno.1159	21.4455	Bacteria	Firmicutes	Bacilli	Staphylococcales	Gemellaceae	Gemella	unclassified_mgs_1340	s__mgs_1340	Saliva
rs11610457	12	523350	T	C	-0.1013	0.02262	0.08251	8.04e-06	1901	saliva-pheno.1165	20.0555	Bacteria	Bacteroidota	Bacteroidia	Bacteroidales	Bacteroidaceae	Prevotella	unclassified_mgs_2428	s__mgs_2428	Saliva
rs116887508	13	31923470	T	C	0.1038	0.02273	0.06658	5.25e-06	1901	saliva-pheno.1165	20.8543	Bacteria	Bacteroidota	Bacteroidia	Bacteroidales	Bacteroidaceae	Prevotella	unclassified_mgs_2428	s__mgs_2428	Saliva
rs117377672	8	24627925	G	A	0.1094	0.0227	0.04517	1.55e-06	1901	saliva-pheno.1165	23.2265	Bacteria	Bacteroidota	Bacteroidia	Bacteroidales	Bacteroidaceae	Prevotella	unclassified_mgs_2428	s__mgs_2428	Saliva
rs11760587	7	147865714	G	T	0.1051	0.0226	0.2491	3.53e-06	1901	saliva-pheno.1165	21.6266	Bacteria	Bacteroidota	Bacteroidia	Bacteroidales	Bacteroidaceae	Prevotella	unclassified_mgs_2428	s__mgs_2428	Saliva
rs117828493	7	100289495	C	T	0.1017	0.02287	0.02794	9.22e-06	1901	saliva-pheno.1165	19.7747	Bacteria	Bacteroidota	Bacteroidia	Bacteroidales	Bacteroidaceae	Prevotella	unclassified_mgs_2428	s__mgs_2428	Saliva
rs12236698	9	2412910	C	A	-0.1018	0.02264	0.08877	7.31e-06	1901	saliva-pheno.1165	20.2182	Bacteria	Bacteroidota	Bacteroidia	Bacteroidales	Bacteroidaceae	Prevotella	unclassified_mgs_2428	s__mgs_2428	Saliva
rs12794028	11	3242688	A	G	0.1063	0.02264	0.2556	2.84e-06	1901	saliva-pheno.1165	22.0452	Bacteria	Bacteroidota	Bacteroidia	Bacteroidales	Bacteroidaceae	Prevotella	unclassified_mgs_2428	s__mgs_2428	Saliva
rs12939407	17	42367997	A	G	0.1081	0.02268	0.3778	2.01e-06	1901	saliva-pheno.1165	22.7177	Bacteria	Bacteroidota	Bacteroidia	Bacteroidales	Bacteroidaceae	Prevotella	unclassified_mgs_2428	s__mgs_2428	Saliva
rs12959304	18	72388641	C	T	-0.123	0.02256	0.107	5.64e-08	1901	saliva-pheno.1165	29.7257	Bacteria	Bacteroidota	Bacteroidia	Bacteroidales	Bacteroidaceae	Prevotella	unclassified_mgs_2428	s__mgs_2428	Saliva
rs145567459	18	3617776	C	G	-0.1038	0.02267	0.0141	4.92e-06	1901	saliva-pheno.1165	20.9648	Bacteria	Bacteroidota	Bacteroidia	Bacteroidales	Bacteroidaceae	Prevotella	unclassified_mgs_2428	s__mgs_2428	Saliva
rs2520482	7	112063642	C	T	-0.1183	0.02258	0.2078	1.8e-07	1901	saliva-pheno.1165	27.4487	Bacteria	Bacteroidota	Bacteroidia	Bacteroidales	Bacteroidaceae	Prevotella	unclassified_mgs_2428	s__mgs_2428	Saliva
rs4680615	3	165852552	T	C	0.1057	0.02264	0.1149	3.23e-06	1901	saliva-pheno.1165	21.797	Bacteria	Bacteroidota	Bacteroidia	Bacteroidales	Bacteroidaceae	Prevotella	unclassified_mgs_2428	s__mgs_2428	Saliva
rs72633222	15	98339745	C	A	-0.1078	0.02263	0.3877	2.06e-06	1901	saliva-pheno.1165	22.6918	Bacteria	Bacteroidota	Bacteroidia	Bacteroidales	Bacteroidaceae	Prevotella	unclassified_mgs_2428	s__mgs_2428	Saliva
rs73237467	13	77487051	C	T	0.102	0.02264	0.0799	6.99e-06	1901	saliva-pheno.1165	20.2977	Bacteria	Bacteroidota	Bacteroidia	Bacteroidales	Bacteroidaceae	Prevotella	unclassified_mgs_2428	s__mgs_2428	Saliva
rs7330595	13	91421220	T	C	-0.1016	0.02263	0.1749	7.56e-06	1901	saliva-pheno.1165	20.1566	Bacteria	Bacteroidota	Bacteroidia	Bacteroidales	Bacteroidaceae	Prevotella	unclassified_mgs_2428	s__mgs_2428	Saliva
rs7578396	2	15293757	G	T	0.1102	0.02264	0.2475	1.23e-06	1901	saliva-pheno.1165	23.6925	Bacteria	Bacteroidota	Bacteroidia	Bacteroidales	Bacteroidaceae	Prevotella	unclassified_mgs_2428	s__mgs_2428	Saliva
rs77284286	12	44940805	G	A	-0.1146	0.02261	0.04047	4.42e-07	1901	saliva-pheno.1165	25.6902	Bacteria	Bacteroidota	Bacteroidia	Bacteroidales	Bacteroidaceae	Prevotella	unclassified_mgs_2428	s__mgs_2428	Saliva
rs77451023	12	20036848	A	T	0.1009	0.02271	0.1125	9.37e-06	1901	saliva-pheno.1165	19.74	Bacteria	Bacteroidota	Bacteroidia	Bacteroidales	Bacteroidaceae	Prevotella	unclassified_mgs_2428	s__mgs_2428	Saliva
rs80131623	9	99257827	G	A	0.1025	0.02268	0.0235	6.55e-06	1901	saliva-pheno.1165	20.425	Bacteria	Bacteroidota	Bacteroidia	Bacteroidales	Bacteroidaceae	Prevotella	unclassified_mgs_2428	s__mgs_2428	Saliva
rs10171778	2	240737310	A	G	-0.09695	0.0218	0.2614	9.23e-06	1909	saliva-pheno.1170	19.778	Bacteria	Firmicutes	Negativicutes	Veillonellales	Veillonellaceae	Veillonella	unclassified_mgs_1671	s__mgs_1671	Saliva
rs11158372	14	62477968	A	G	-0.09835	0.02178	0.3209	6.72e-06	1909	saliva-pheno.1170	20.3907	Bacteria	Firmicutes	Negativicutes	Veillonellales	Veillonellaceae	Veillonella	unclassified_mgs_1671	s__mgs_1671	Saliva
rs111744168	3	8221542	C	A	-0.1015	0.02178	0.4862	3.38e-06	1909	saliva-pheno.1170	21.7178	Bacteria	Firmicutes	Negativicutes	Veillonellales	Veillonellaceae	Veillonella	unclassified_mgs_1671	s__mgs_1671	Saliva
rs112731307	17	505301	A	G	0.09714	0.02183	0.06292	9.07e-06	1909	saliva-pheno.1170	19.8011	Bacteria	Firmicutes	Negativicutes	Veillonellales	Veillonellaceae	Veillonella	unclassified_mgs_1671	s__mgs_1671	Saliva
rs13067866	3	108628744	C	T	0.09815	0.02186	0.1817	7.57e-06	1909	saliva-pheno.1170	20.1595	Bacteria	Firmicutes	Negativicutes	Veillonellales	Veillonellaceae	Veillonella	unclassified_mgs_1671	s__mgs_1671	Saliva
rs139413075	19	43379885	A	C	-0.1003	0.02183	0.04752	4.66e-06	1909	saliva-pheno.1170	21.1103	Bacteria	Firmicutes	Negativicutes	Veillonellales	Veillonellaceae	Veillonella	unclassified_mgs_1671	s__mgs_1671	Saliva
rs141166172	2	118117110	T	C	-0.1092	0.02176	0.01514	5.74e-07	1909	saliva-pheno.1170	25.1842	Bacteria	Firmicutes	Negativicutes	Veillonellales	Veillonellaceae	Veillonella	unclassified_mgs_1671	s__mgs_1671	Saliva
rs145766169	12	118416945	G	A	-0.1051	0.02181	0.1802	1.56e-06	1909	saliva-pheno.1170	23.2217	Bacteria	Firmicutes	Negativicutes	Veillonellales	Veillonellaceae	Veillonella	unclassified_mgs_1671	s__mgs_1671	Saliva
rs17144136	7	21292619	A	C	0.09709	0.02183	0.2423	9.22e-06	1909	saliva-pheno.1170	19.7807	Bacteria	Firmicutes	Negativicutes	Veillonellales	Veillonellaceae	Veillonella	unclassified_mgs_1671	s__mgs_1671	Saliva
rs185938872	10	70605277	A	G	-0.09922	0.02175	0.05013	5.41e-06	1909	saliva-pheno.1170	20.8104	Bacteria	Firmicutes	Negativicutes	Veillonellales	Veillonellaceae	Veillonella	unclassified_mgs_1671	s__mgs_1671	Saliva
rs2073829	9	136826457	G	A	0.09737	0.0218	0.2261	8.43e-06	1909	saliva-pheno.1170	19.9497	Bacteria	Firmicutes	Negativicutes	Veillonellales	Veillonellaceae	Veillonella	unclassified_mgs_1671	s__mgs_1671	Saliva
rs2964138	5	5395143	C	T	-0.09677	0.02175	0.2397	9.13e-06	1909	saliva-pheno.1170	19.7953	Bacteria	Firmicutes	Negativicutes	Veillonellales	Veillonellaceae	Veillonella	unclassified_mgs_1671	s__mgs_1671	Saliva
rs502531	9	33199274	T	C	-0.1038	0.02178	0.3384	2.02e-06	1909	saliva-pheno.1170	22.7132	Bacteria	Firmicutes	Negativicutes	Veillonellales	Veillonellaceae	Veillonella	unclassified_mgs_1671	s__mgs_1671	Saliva
rs76594692	2	145635626	G	A	-0.1034	0.02174	0.04491	2.13e-06	1909	saliva-pheno.1170	22.6215	Bacteria	Firmicutes	Negativicutes	Veillonellales	Veillonellaceae	Veillonella	unclassified_mgs_1671	s__mgs_1671	Saliva
rs76850582	4	34968222	T	G	0.0995	0.02178	0.1355	5.22e-06	1909	saliva-pheno.1170	20.8704	Bacteria	Firmicutes	Negativicutes	Veillonellales	Veillonellaceae	Veillonella	unclassified_mgs_1671	s__mgs_1671	Saliva
rs7768714	6	145518231	A	G	-0.09875	0.02181	0.242	6.31e-06	1909	saliva-pheno.1170	20.5004	Bacteria	Firmicutes	Negativicutes	Veillonellales	Veillonellaceae	Veillonella	unclassified_mgs_1671	s__mgs_1671	Saliva
rs8035884	15	88126663	T	A	0.09984	0.02175	0.3078	4.74e-06	1909	saliva-pheno.1170	21.0713	Bacteria	Firmicutes	Negativicutes	Veillonellales	Veillonellaceae	Veillonella	unclassified_mgs_1671	s__mgs_1671	Saliva
rs9489215	6	117817126	G	A	-0.09803	0.02181	0.04125	7.4e-06	1909	saliva-pheno.1170	20.2026	Bacteria	Firmicutes	Negativicutes	Veillonellales	Veillonellaceae	Veillonella	unclassified_mgs_1671	s__mgs_1671	Saliva
rs11664672	18	65326573	G	A	0.1041	0.02278	0.2162	5.21e-06	1891	saliva-pheno.1173	20.8831	Bacteria	Firmicutes	Negativicutes	Selenomonadales	Selenomonadaceae	Centipeda	Centipeda_infelix_mgs_582	s__Centipeda_infelix_mgs_582	Saliva
rs116956525	7	15157662	G	T	0.1009	0.02271	0.02637	9.32e-06	1891	saliva-pheno.1173	19.74	Bacteria	Firmicutes	Negativicutes	Selenomonadales	Selenomonadaceae	Centipeda	Centipeda_infelix_mgs_582	s__Centipeda_infelix_mgs_582	Saliva
rs117927882	7	22603094	T	C	-0.1044	0.02271	0.06789	4.58e-06	1891	saliva-pheno.1173	21.1333	Bacteria	Firmicutes	Negativicutes	Selenomonadales	Selenomonadaceae	Centipeda	Centipeda_infelix_mgs_582	s__Centipeda_infelix_mgs_582	Saliva
rs118058317	10	85628365	C	T	0.1109	0.02262	0.05535	1.04e-06	1891	saliva-pheno.1173	24.0369	Bacteria	Firmicutes	Negativicutes	Selenomonadales	Selenomonadaceae	Centipeda	Centipeda_infelix_mgs_582	s__Centipeda_infelix_mgs_582	Saliva
rs138643594	4	184459781	A	C	0.1042	0.02266	0.01514	4.5e-06	1891	saliva-pheno.1173	21.1454	Bacteria	Firmicutes	Negativicutes	Selenomonadales	Selenomonadaceae	Centipeda	Centipeda_infelix_mgs_582	s__Centipeda_infelix_mgs_582	Saliva
rs139445479	1	242412206	G	T	-0.1065	0.02264	0.07102	2.76e-06	1891	saliva-pheno.1173	22.1282	Bacteria	Firmicutes	Negativicutes	Selenomonadales	Selenomonadaceae	Centipeda	Centipeda_infelix_mgs_582	s__Centipeda_infelix_mgs_582	Saliva
rs145588336	3	195847118	T	C	0.1021	0.02266	0.03734	7.02e-06	1891	saliva-pheno.1173	20.3017	Bacteria	Firmicutes	Negativicutes	Selenomonadales	Selenomonadaceae	Centipeda	Centipeda_infelix_mgs_582	s__Centipeda_infelix_mgs_582	Saliva
rs147302829	2	14350415	C	T	-0.1049	0.02261	0.01697	3.74e-06	1891	saliva-pheno.1173	21.5253	Bacteria	Firmicutes	Negativicutes	Selenomonadales	Selenomonadaceae	Centipeda	Centipeda_infelix_mgs_582	s__Centipeda_infelix_mgs_582	Saliva
rs2143713	20	6663743	C	G	-0.103	0.0226	0.1937	5.51e-06	1891	saliva-pheno.1173	20.771	Bacteria	Firmicutes	Negativicutes	Selenomonadales	Selenomonadaceae	Centipeda	Centipeda_infelix_mgs_582	s__Centipeda_infelix_mgs_582	Saliva
rs2292843	4	81124889	C	T	0.1011	0.02262	0.3726	8.32e-06	1891	saliva-pheno.1173	19.9764	Bacteria	Firmicutes	Negativicutes	Selenomonadales	Selenomonadaceae	Centipeda	Centipeda_infelix_mgs_582	s__Centipeda_infelix_mgs_582	Saliva
rs238929	11	113972439	A	G	-0.1017	0.02259	0.4157	7.17e-06	1891	saliva-pheno.1173	20.2679	Bacteria	Firmicutes	Negativicutes	Selenomonadales	Selenomonadaceae	Centipeda	Centipeda_infelix_mgs_582	s__Centipeda_infelix_mgs_582	Saliva
rs2910193	5	159843024	T	C	-0.1076	0.02262	0.1945	2.13e-06	1891	saliva-pheno.1173	22.6276	Bacteria	Firmicutes	Negativicutes	Selenomonadales	Selenomonadaceae	Centipeda	Centipeda_infelix_mgs_582	s__Centipeda_infelix_mgs_582	Saliva
rs59534524	14	76974253	T	C	-0.1024	0.02261	0.04621	6.22e-06	1891	saliva-pheno.1173	20.5116	Bacteria	Firmicutes	Negativicutes	Selenomonadales	Selenomonadaceae	Centipeda	Centipeda_infelix_mgs_582	s__Centipeda_infelix_mgs_582	Saliva
rs62191368	2	228536176	T	C	0.1049	0.02264	0.03238	3.83e-06	1891	saliva-pheno.1173	21.4683	Bacteria	Firmicutes	Negativicutes	Selenomonadales	Selenomonadaceae	Centipeda	Centipeda_infelix_mgs_582	s__Centipeda_infelix_mgs_582	Saliva
rs72761109	5	71506529	T	C	0.1016	0.02259	0.01984	7.26e-06	1891	saliva-pheno.1173	20.2281	Bacteria	Firmicutes	Negativicutes	Selenomonadales	Selenomonadaceae	Centipeda	Centipeda_infelix_mgs_582	s__Centipeda_infelix_mgs_582	Saliva
rs75129030	21	27927602	G	A	0.1102	0.02256	0.01279	1.13e-06	1891	saliva-pheno.1173	23.8608	Bacteria	Firmicutes	Negativicutes	Selenomonadales	Selenomonadaceae	Centipeda	Centipeda_infelix_mgs_582	s__Centipeda_infelix_mgs_582	Saliva
rs76234308	3	193158550	G	A	0.1046	0.02263	0.09008	4.05e-06	1891	saliva-pheno.1173	21.3646	Bacteria	Firmicutes	Negativicutes	Selenomonadales	Selenomonadaceae	Centipeda	Centipeda_infelix_mgs_582	s__Centipeda_infelix_mgs_582	Saliva
rs7698088	4	141551608	A	G	0.1027	0.02264	0.3757	6.06e-06	1891	saliva-pheno.1173	20.5773	Bacteria	Firmicutes	Negativicutes	Selenomonadales	Selenomonadaceae	Centipeda	Centipeda_infelix_mgs_582	s__Centipeda_infelix_mgs_582	Saliva
rs8067843	17	55638603	G	C	-0.1003	0.02263	0.3569	9.9e-06	1891	saliva-pheno.1173	19.6441	Bacteria	Firmicutes	Negativicutes	Selenomonadales	Selenomonadaceae	Centipeda	Centipeda_infelix_mgs_582	s__Centipeda_infelix_mgs_582	Saliva
rs1013241	9	21564684	A	G	0.105	0.0223	0.1603	2.67e-06	1899	saliva-pheno.1175	22.1702	Bacteria	Firmicutes	Bacilli	Lactobacillales	Streptococcaceae	Streptococcus	Streptococcus_mitis_L_mgs_2123	s__Streptococcus_mitis_L_mgs_2123	Saliva
rs10425103	19	9311220	C	T	0.09985	0.02241	0.399	8.85e-06	1899	saliva-pheno.1175	19.8524	Bacteria	Firmicutes	Bacilli	Lactobacillales	Streptococcaceae	Streptococcus	Streptococcus_mitis_L_mgs_2123	s__Streptococcus_mitis_L_mgs_2123	Saliva
rs10829846	10	132733753	C	T	-0.1047	0.02235	0.3164	2.99e-06	1899	saliva-pheno.1175	21.9451	Bacteria	Firmicutes	Bacilli	Lactobacillales	Streptococcaceae	Streptococcus	Streptococcus_mitis_L_mgs_2123	s__Streptococcus_mitis_L_mgs_2123	Saliva
rs11136683	8	3801527	C	T	-0.1034	0.02232	0.2144	3.85e-06	1899	saliva-pheno.1175	21.4611	Bacteria	Firmicutes	Bacilli	Lactobacillales	Streptococcaceae	Streptococcus	Streptococcus_mitis_L_mgs_2123	s__Streptococcus_mitis_L_mgs_2123	Saliva
rs11594749	10	21490983	A	T	0.09926	0.02231	0.01332	9.08e-06	1899	saliva-pheno.1175	19.7947	Bacteria	Firmicutes	Bacilli	Lactobacillales	Streptococcaceae	Streptococcus	Streptococcus_mitis_L_mgs_2123	s__Streptococcus_mitis_L_mgs_2123	Saliva
rs11601717	11	2492629	C	T	-0.102	0.02235	0.4527	5.33e-06	1899	saliva-pheno.1175	20.8279	Bacteria	Firmicutes	Bacilli	Lactobacillales	Streptococcaceae	Streptococcus	Streptococcus_mitis_L_mgs_2123	s__Streptococcus_mitis_L_mgs_2123	Saliva
rs12291321	11	12564968	T	G	0.1052	0.02234	0.047	2.68e-06	1899	saliva-pheno.1175	22.1751	Bacteria	Firmicutes	Bacilli	Lactobacillales	Streptococcaceae	Streptococcus	Streptococcus_mitis_L_mgs_2123	s__Streptococcus_mitis_L_mgs_2123	Saliva
rs141532484	1	197112801	T	G	0.1101	0.02244	0.0141	1e-06	1899	saliva-pheno.1175	24.0729	Bacteria	Firmicutes	Bacilli	Lactobacillales	Streptococcaceae	Streptococcus	Streptococcus_mitis_L_mgs_2123	s__Streptococcus_mitis_L_mgs_2123	Saliva
rs143426409	2	45913073	C	T	0.0996	0.02236	0.01749	8.92e-06	1899	saliva-pheno.1175	19.8415	Bacteria	Firmicutes	Bacilli	Lactobacillales	Streptococcaceae	Streptococcus	Streptococcus_mitis_L_mgs_2123	s__Streptococcus_mitis_L_mgs_2123	Saliva
rs145709037	1	211627771	C	A	0.09908	0.02236	0.02663	9.95e-06	1899	saliva-pheno.1175	19.6349	Bacteria	Firmicutes	Bacilli	Lactobacillales	Streptococcaceae	Streptococcus	Streptococcus_mitis_L_mgs_2123	s__Streptococcus_mitis_L_mgs_2123	Saliva
rs147585275	18	29092043	T	C	0.1081	0.02233	0.00705	1.41e-06	1899	saliva-pheno.1175	23.4355	Bacteria	Firmicutes	Bacilli	Lactobacillales	Streptococcaceae	Streptococcus	Streptococcus_mitis_L_mgs_2123	s__Streptococcus_mitis_L_mgs_2123	Saliva
rs1861715	9	128868234	C	T	-0.1012	0.02231	0.3	6.13e-06	1899	saliva-pheno.1175	20.576	Bacteria	Firmicutes	Bacilli	Lactobacillales	Streptococcaceae	Streptococcus	Streptococcus_mitis_L_mgs_2123	s__Streptococcus_mitis_L_mgs_2123	Saliva
rs186356575	10	8049785	C	T	0.1114	0.02227	0.008877	6.2e-07	1899	saliva-pheno.1175	25.0225	Bacteria	Firmicutes	Bacilli	Lactobacillales	Streptococcaceae	Streptococcus	Streptococcus_mitis_L_mgs_2123	s__Streptococcus_mitis_L_mgs_2123	Saliva
rs192255118	6	71982913	T	C	0.1033	0.02231	0.009138	3.91e-06	1899	saliva-pheno.1175	21.4389	Bacteria	Firmicutes	Bacilli	Lactobacillales	Streptococcaceae	Streptococcus	Streptococcus_mitis_L_mgs_2123	s__Streptococcus_mitis_L_mgs_2123	Saliva
rs2354165	3	142696524	A	C	0.1031	0.0223	0.06266	4.09e-06	1899	saliva-pheno.1175	21.3751	Bacteria	Firmicutes	Bacilli	Lactobacillales	Streptococcaceae	Streptococcus	Streptococcus_mitis_L_mgs_2123	s__Streptococcus_mitis_L_mgs_2123	Saliva
rs3996392	7	2733458	A	G	-0.0993	0.02234	0.3653	9.34e-06	1899	saliva-pheno.1175	19.7575	Bacteria	Firmicutes	Bacilli	Lactobacillales	Streptococcaceae	Streptococcus	Streptococcus_mitis_L_mgs_2123	s__Streptococcus_mitis_L_mgs_2123	Saliva
rs517496	10	80615797	C	G	0.1007	0.02235	0.3316	6.99e-06	1899	saliva-pheno.1175	20.3004	Bacteria	Firmicutes	Bacilli	Lactobacillales	Streptococcaceae	Streptococcus	Streptococcus_mitis_L_mgs_2123	s__Streptococcus_mitis_L_mgs_2123	Saliva
rs6847558	4	166434074	T	C	-0.1114	0.02239	0.4504	7.01e-07	1899	saliva-pheno.1175	24.755	Bacteria	Firmicutes	Bacilli	Lactobacillales	Streptococcaceae	Streptococcus	Streptococcus_mitis_L_mgs_2123	s__Streptococcus_mitis_L_mgs_2123	Saliva
rs6882513	5	31892471	C	G	-0.1017	0.0223	0.07833	5.44e-06	1899	saliva-pheno.1175	20.7985	Bacteria	Firmicutes	Bacilli	Lactobacillales	Streptococcaceae	Streptococcus	Streptococcus_mitis_L_mgs_2123	s__Streptococcus_mitis_L_mgs_2123	Saliva
rs75142513	12	14105298	T	G	-0.1025	0.02245	0.0436	5.33e-06	1899	saliva-pheno.1175	20.8456	Bacteria	Firmicutes	Bacilli	Lactobacillales	Streptococcaceae	Streptococcus	Streptococcus_mitis_L_mgs_2123	s__Streptococcus_mitis_L_mgs_2123	Saliva
rs78811708	1	37055920	C	T	0.1115	0.02232	0.02298	6.38e-07	1899	saliva-pheno.1175	24.9552	Bacteria	Firmicutes	Bacilli	Lactobacillales	Streptococcaceae	Streptococcus	Streptococcus_mitis_L_mgs_2123	s__Streptococcus_mitis_L_mgs_2123	Saliva
rs79278208	7	89061486	C	T	0.1087	0.02229	0.02089	1.16e-06	1899	saliva-pheno.1175	23.7815	Bacteria	Firmicutes	Bacilli	Lactobacillales	Streptococcaceae	Streptococcus	Streptococcus_mitis_L_mgs_2123	s__Streptococcus_mitis_L_mgs_2123	Saliva
rs13189100	5	176148054	G	C	-0.1043	0.02275	0.2692	4.86e-06	1903	saliva-pheno.1177	21.0187	Bacteria	Firmicutes	Negativicutes	Veillonellales	Veillonellaceae	Veillonella	Veillonella_parvula_mgs_226	s__Veillonella_parvula_mgs_226	Saliva
rs1325341	13	72442309	A	T	-0.108	0.02267	0.2243	2.07e-06	1903	saliva-pheno.1177	22.6957	Bacteria	Firmicutes	Negativicutes	Veillonellales	Veillonellaceae	Veillonella	Veillonella_parvula_mgs_226	s__Veillonella_parvula_mgs_226	Saliva
rs13261208	8	36256428	A	G	0.1025	0.02265	0.03238	6.47e-06	1903	saliva-pheno.1177	20.4791	Bacteria	Firmicutes	Negativicutes	Veillonellales	Veillonellaceae	Veillonella	Veillonella_parvula_mgs_226	s__Veillonella_parvula_mgs_226	Saliva
rs149385524	5	43136681	A	C	0.1024	0.02267	0.02898	6.6e-06	1903	saliva-pheno.1177	20.4031	Bacteria	Firmicutes	Negativicutes	Veillonellales	Veillonellaceae	Veillonella	Veillonella_parvula_mgs_226	s__Veillonella_parvula_mgs_226	Saliva
rs171870	5	95928660	G	A	0.1021	0.02276	0.3971	7.65e-06	1903	saliva-pheno.1177	20.1237	Bacteria	Firmicutes	Negativicutes	Veillonellales	Veillonellaceae	Veillonella	Veillonella_parvula_mgs_226	s__Veillonella_parvula_mgs_226	Saliva
rs17643535	8	18412349	C	G	-0.1013	0.02262	0.1713	7.9e-06	1903	saliva-pheno.1177	20.0555	Bacteria	Firmicutes	Negativicutes	Veillonellales	Veillonellaceae	Veillonella	Veillonella_parvula_mgs_226	s__Veillonella_parvula_mgs_226	Saliva
rs188174367	4	174726110	T	C	-0.1063	0.02274	0.02637	3.16e-06	1903	saliva-pheno.1177	21.8517	Bacteria	Firmicutes	Negativicutes	Veillonellales	Veillonellaceae	Veillonella	Veillonella_parvula_mgs_226	s__Veillonella_parvula_mgs_226	Saliva
rs62004643	15	74071205	A	G	0.1037	0.0229	0.23	6.3e-06	1903	saliva-pheno.1177	20.5063	Bacteria	Firmicutes	Negativicutes	Veillonellales	Veillonellaceae	Veillonella	Veillonella_parvula_mgs_226	s__Veillonella_parvula_mgs_226	Saliva
rs7184601	16	66155922	T	C	0.1013	0.02269	0.177	8.55e-06	1903	saliva-pheno.1177	19.932	Bacteria	Firmicutes	Negativicutes	Veillonellales	Veillonellaceae	Veillonella	Veillonella_parvula_mgs_226	s__Veillonella_parvula_mgs_226	Saliva
rs73537311	11	89211390	T	C	0.1012	0.02272	0.1935	8.98e-06	1903	saliva-pheno.1177	19.8401	Bacteria	Firmicutes	Negativicutes	Veillonellales	Veillonellaceae	Veillonella	Veillonella_parvula_mgs_226	s__Veillonella_parvula_mgs_226	Saliva
rs75376830	11	103998913	A	G	0.1036	0.02263	0.03916	5.03e-06	1903	saliva-pheno.1177	20.958	Bacteria	Firmicutes	Negativicutes	Veillonellales	Veillonellaceae	Veillonella	Veillonella_parvula_mgs_226	s__Veillonella_parvula_mgs_226	Saliva
rs7857179	9	13428773	T	C	0.1014	0.02268	0.13	8.29e-06	1903	saliva-pheno.1177	19.9889	Bacteria	Firmicutes	Negativicutes	Veillonellales	Veillonellaceae	Veillonella	Veillonella_parvula_mgs_226	s__Veillonella_parvula_mgs_226	Saliva
rs79601514	6	36361176	T	C	0.1162	0.02261	0.1272	3.01e-07	1903	saliva-pheno.1177	26.4126	Bacteria	Firmicutes	Negativicutes	Veillonellales	Veillonellaceae	Veillonella	Veillonella_parvula_mgs_226	s__Veillonella_parvula_mgs_226	Saliva
rs10963151	9	17584702	G	A	-0.1068	0.02277	0.05561	2.93e-06	1904	saliva-pheno.1178	21.9997	Bacteria	Firmicutes	Negativicutes	Veillonellales	Veillonellaceae	Veillonella	unclassified_mgs_1035	s__mgs_1035	Saliva
rs112435125	11	60257870	C	A	-0.1038	0.02293	0.1089	6.41e-06	1904	saliva-pheno.1178	20.4921	Bacteria	Firmicutes	Negativicutes	Veillonellales	Veillonellaceae	Veillonella	unclassified_mgs_1035	s__mgs_1035	Saliva
rs117422536	12	105380811	T	G	-0.1018	0.02291	0.03107	9.32e-06	1904	saliva-pheno.1178	19.7445	Bacteria	Firmicutes	Negativicutes	Veillonellales	Veillonellaceae	Veillonella	unclassified_mgs_1035	s__mgs_1035	Saliva
rs144689966	12	23020804	A	G	-0.1016	0.02274	0.07232	8.32e-06	1904	saliva-pheno.1178	19.9621	Bacteria	Firmicutes	Negativicutes	Veillonellales	Veillonellaceae	Veillonella	unclassified_mgs_1035	s__mgs_1035	Saliva
rs17117387	1	58809723	C	A	-0.1041	0.02281	0.05483	5.35e-06	1904	saliva-pheno.1178	20.8282	Bacteria	Firmicutes	Negativicutes	Veillonellales	Veillonellaceae	Veillonella	unclassified_mgs_1035	s__mgs_1035	Saliva
rs45477096	14	30173251	C	T	-0.1044	0.02277	0.0564	4.88e-06	1904	saliva-pheno.1178	21.022	Bacteria	Firmicutes	Negativicutes	Veillonellales	Veillonellaceae	Veillonella	unclassified_mgs_1035	s__mgs_1035	Saliva
rs74864915	5	156028440	C	A	-0.1203	0.02279	0.05013	1.43e-07	1904	saliva-pheno.1178	27.8639	Bacteria	Firmicutes	Negativicutes	Veillonellales	Veillonellaceae	Veillonella	unclassified_mgs_1035	s__mgs_1035	Saliva
rs76722641	18	68113746	A	C	-0.1127	0.02271	0.09843	7.64e-07	1904	saliva-pheno.1178	24.6271	Bacteria	Firmicutes	Negativicutes	Veillonellales	Veillonellaceae	Veillonella	unclassified_mgs_1035	s__mgs_1035	Saliva
rs77574140	7	88972131	A	C	-0.1144	0.02279	0.08381	5.67e-07	1904	saliva-pheno.1178	25.1978	Bacteria	Firmicutes	Negativicutes	Veillonellales	Veillonellaceae	Veillonella	unclassified_mgs_1035	s__mgs_1035	Saliva
rs77998219	3	47393636	A	G	0.1088	0.02282	0.03864	2.02e-06	1904	saliva-pheno.1178	22.7314	Bacteria	Firmicutes	Negativicutes	Veillonellales	Veillonellaceae	Veillonella	unclassified_mgs_1035	s__mgs_1035	Saliva
rs80034386	4	153976117	T	C	-0.1119	0.02273	0.08538	9.26e-07	1904	saliva-pheno.1178	24.236	Bacteria	Firmicutes	Negativicutes	Veillonellales	Veillonellaceae	Veillonella	unclassified_mgs_1035	s__mgs_1035	Saliva
rs80260774	14	40839449	C	T	-0.1023	0.02278	0.04465	7.62e-06	1904	saliva-pheno.1178	20.1671	Bacteria	Firmicutes	Negativicutes	Veillonellales	Veillonellaceae	Veillonella	unclassified_mgs_1035	s__mgs_1035	Saliva
rs11060168	12	129650866	A	G	0.1044	0.02217	0.3567	2.67e-06	1904	saliva-pheno.1180	22.1753	Bacteria	Firmicutes	Bacilli	Lactobacillales	Streptococcaceae	Streptococcus	Streptococcus_mitis_AT_mgs_1319	s__Streptococcus_mitis_AT_mgs_1319	Saliva
rs11186611	10	93309675	C	T	0.09865	0.02213	0.2556	8.78e-06	1904	saliva-pheno.1180	19.8715	Bacteria	Firmicutes	Bacilli	Lactobacillales	Streptococcaceae	Streptococcus	Streptococcus_mitis_AT_mgs_1319	s__Streptococcus_mitis_AT_mgs_1319	Saliva
rs117151555	8	41749529	C	G	0.09825	0.02217	0.01227	9.9e-06	1904	saliva-pheno.1180	19.6396	Bacteria	Firmicutes	Bacilli	Lactobacillales	Streptococcaceae	Streptococcus	Streptococcus_mitis_AT_mgs_1319	s__Streptococcus_mitis_AT_mgs_1319	Saliva
rs117248676	11	73375720	A	G	0.1032	0.02213	0.04491	3.32e-06	1904	saliva-pheno.1180	21.7469	Bacteria	Firmicutes	Bacilli	Lactobacillales	Streptococcaceae	Streptococcus	Streptococcus_mitis_AT_mgs_1319	s__Streptococcus_mitis_AT_mgs_1319	Saliva
rs141353937	3	5407830	A	G	-0.107	0.02262	0.05744	2.43e-06	1904	saliva-pheno.1180	22.376	Bacteria	Firmicutes	Bacilli	Lactobacillales	Streptococcaceae	Streptococcus	Streptococcus_mitis_AT_mgs_1319	s__Streptococcus_mitis_AT_mgs_1319	Saliva
rs1869651	5	57320295	G	C	0.1047	0.02216	0.06971	2.47e-06	1904	saliva-pheno.1180	22.3231	Bacteria	Firmicutes	Bacilli	Lactobacillales	Streptococcaceae	Streptococcus	Streptococcus_mitis_AT_mgs_1319	s__Streptococcus_mitis_AT_mgs_1319	Saliva
rs189334052	7	38600699	A	G	-0.1048	0.02231	0.01044	2.8e-06	1904	saliva-pheno.1180	22.066	Bacteria	Firmicutes	Bacilli	Lactobacillales	Streptococcaceae	Streptococcus	Streptococcus_mitis_AT_mgs_1319	s__Streptococcus_mitis_AT_mgs_1319	Saliva
rs6007356	22	45261723	A	G	-0.1016	0.0222	0.04151	4.98e-06	1904	saliva-pheno.1180	20.9451	Bacteria	Firmicutes	Bacilli	Lactobacillales	Streptococcaceae	Streptococcus	Streptococcus_mitis_AT_mgs_1319	s__Streptococcus_mitis_AT_mgs_1319	Saliva
rs6882513	5	31892471	C	G	-0.09866	0.02212	0.07833	8.7e-06	1904	saliva-pheno.1180	19.8935	Bacteria	Firmicutes	Bacilli	Lactobacillales	Streptococcaceae	Streptococcus	Streptococcus_mitis_AT_mgs_1319	s__Streptococcus_mitis_AT_mgs_1319	Saliva
rs7113302	11	127073726	G	T	0.1274	0.02212	0.1924	9.96e-09	1904	saliva-pheno.1180	33.1718	Bacteria	Firmicutes	Bacilli	Lactobacillales	Streptococcaceae	Streptococcus	Streptococcus_mitis_AT_mgs_1319	s__Streptococcus_mitis_AT_mgs_1319	Saliva
rs7337948	13	101814472	A	C	-0.1	0.02212	0.4783	6.53e-06	1904	saliva-pheno.1180	20.4376	Bacteria	Firmicutes	Bacilli	Lactobacillales	Streptococcaceae	Streptococcus	Streptococcus_mitis_AT_mgs_1319	s__Streptococcus_mitis_AT_mgs_1319	Saliva
rs75981854	1	152081108	A	G	0.1045	0.02218	0.0953	2.62e-06	1904	saliva-pheno.1180	22.1978	Bacteria	Firmicutes	Bacilli	Lactobacillales	Streptococcaceae	Streptococcus	Streptococcus_mitis_AT_mgs_1319	s__Streptococcus_mitis_AT_mgs_1319	Saliva
rs78691048	12	117321023	G	T	-0.102	0.02214	0.053	4.32e-06	1904	saliva-pheno.1180	21.2249	Bacteria	Firmicutes	Bacilli	Lactobacillales	Streptococcaceae	Streptococcus	Streptococcus_mitis_AT_mgs_1319	s__Streptococcus_mitis_AT_mgs_1319	Saliva
rs7972437	12	106111633	A	G	-0.1088	0.02221	0.2856	1.05e-06	1904	saliva-pheno.1180	23.9972	Bacteria	Firmicutes	Bacilli	Lactobacillales	Streptococcaceae	Streptococcus	Streptococcus_mitis_AT_mgs_1319	s__Streptococcus_mitis_AT_mgs_1319	Saliva
rs117818820	1	211550779	G	A	-0.1091	0.02243	0.02715	1.25e-06	1886	saliva-pheno.1182	23.6587	Bacteria	Proteobacteria	Gammaproteobacteria	Burkholderiales	Neisseriaceae	Neisseria	Neisseria_meningitidis_A_mgs_552	s__Neisseria_meningitidis_A_mgs_552	Saliva
rs141022249	8	108304610	G	C	-0.1287	0.02232	0.01645	9.36e-09	1886	saliva-pheno.1182	33.2482	Bacteria	Proteobacteria	Gammaproteobacteria	Burkholderiales	Neisseriaceae	Neisseria	Neisseria_meningitidis_A_mgs_552	s__Neisseria_meningitidis_A_mgs_552	Saliva
rs147704298	13	91701569	T	C	-0.1013	0.02239	0.01984	6.36e-06	1886	saliva-pheno.1182	20.4697	Bacteria	Proteobacteria	Gammaproteobacteria	Burkholderiales	Neisseriaceae	Neisseria	Neisseria_meningitidis_A_mgs_552	s__Neisseria_meningitidis_A_mgs_552	Saliva
rs2425871	20	44959996	T	C	0.1092	0.02243	0.4841	1.23e-06	1886	saliva-pheno.1182	23.7021	Bacteria	Proteobacteria	Gammaproteobacteria	Burkholderiales	Neisseriaceae	Neisseria	Neisseria_meningitidis_A_mgs_552	s__Neisseria_meningitidis_A_mgs_552	Saliva
rs32443	5	15118799	A	G	-0.115	0.02233	0.07755	2.85e-07	1886	saliva-pheno.1182	26.5227	Bacteria	Proteobacteria	Gammaproteobacteria	Burkholderiales	Neisseriaceae	Neisseria	Neisseria_meningitidis_A_mgs_552	s__Neisseria_meningitidis_A_mgs_552	Saliva
rs61983004	14	95813882	A	C	0.1141	0.02234	0.1159	3.62e-07	1886	saliva-pheno.1182	26.0858	Bacteria	Proteobacteria	Gammaproteobacteria	Burkholderiales	Neisseriaceae	Neisseria	Neisseria_meningitidis_A_mgs_552	s__Neisseria_meningitidis_A_mgs_552	Saliva
rs73000631	6	156368084	A	G	0.1014	0.02242	0.04961	6.52e-06	1886	saliva-pheno.1182	20.4552	Bacteria	Proteobacteria	Gammaproteobacteria	Burkholderiales	Neisseriaceae	Neisseria	Neisseria_meningitidis_A_mgs_552	s__Neisseria_meningitidis_A_mgs_552	Saliva
rs73243848	14	30999099	C	T	-0.1001	0.02249	0.1681	9.06e-06	1886	saliva-pheno.1182	19.8102	Bacteria	Proteobacteria	Gammaproteobacteria	Burkholderiales	Neisseriaceae	Neisseria	Neisseria_meningitidis_A_mgs_552	s__Neisseria_meningitidis_A_mgs_552	Saliva
rs74657092	12	3183849	A	G	-0.102	0.02256	0.04517	6.48e-06	1886	saliva-pheno.1182	20.4419	Bacteria	Proteobacteria	Gammaproteobacteria	Burkholderiales	Neisseriaceae	Neisseria	Neisseria_meningitidis_A_mgs_552	s__Neisseria_meningitidis_A_mgs_552	Saliva
rs75846384	10	5695459	T	C	0.1012	0.02247	0.0188	7.1e-06	1886	saliva-pheno.1182	20.2841	Bacteria	Proteobacteria	Gammaproteobacteria	Burkholderiales	Neisseriaceae	Neisseria	Neisseria_meningitidis_A_mgs_552	s__Neisseria_meningitidis_A_mgs_552	Saliva
rs76762221	2	223294326	T	C	-0.1024	0.0225	0.01697	5.65e-06	1886	saliva-pheno.1182	20.7126	Bacteria	Proteobacteria	Gammaproteobacteria	Burkholderiales	Neisseriaceae	Neisseria	Neisseria_meningitidis_A_mgs_552	s__Neisseria_meningitidis_A_mgs_552	Saliva
rs76877294	5	57311103	A	T	-0.1015	0.02248	0.06919	6.75e-06	1886	saliva-pheno.1182	20.3863	Bacteria	Proteobacteria	Gammaproteobacteria	Burkholderiales	Neisseriaceae	Neisseria	Neisseria_meningitidis_A_mgs_552	s__Neisseria_meningitidis_A_mgs_552	Saliva
rs77986935	11	25077022	G	A	-0.1018	0.02254	0.03211	6.75e-06	1886	saliva-pheno.1182	20.398	Bacteria	Proteobacteria	Gammaproteobacteria	Burkholderiales	Neisseriaceae	Neisseria	Neisseria_meningitidis_A_mgs_552	s__Neisseria_meningitidis_A_mgs_552	Saliva
rs80263856	4	164000859	T	C	-0.1067	0.02241	0.0154	2.08e-06	1886	saliva-pheno.1182	22.6697	Bacteria	Proteobacteria	Gammaproteobacteria	Burkholderiales	Neisseriaceae	Neisseria	Neisseria_meningitidis_A_mgs_552	s__Neisseria_meningitidis_A_mgs_552	Saliva
rs9986975	7	21419266	G	A	-0.1183	0.02238	0.4525	1.39e-07	1886	saliva-pheno.1182	27.9415	Bacteria	Proteobacteria	Gammaproteobacteria	Burkholderiales	Neisseriaceae	Neisseria	Neisseria_meningitidis_A_mgs_552	s__Neisseria_meningitidis_A_mgs_552	Saliva
rs117204886	5	167111649	T	C	-0.1052	0.0228	0.05222	4.19e-06	1893	saliva-pheno.119	21.2893	Bacteria	Proteobacteria	Gammaproteobacteria	Enterobacterales	Pasteurellaceae	Haemophilus_D	unclassified_mgs_3140	s__mgs_3140	Saliva
rs12211166	6	15016472	C	T	-0.1111	0.02276	0.1334	1.15e-06	1893	saliva-pheno.119	23.8278	Bacteria	Proteobacteria	Gammaproteobacteria	Enterobacterales	Pasteurellaceae	Haemophilus_D	unclassified_mgs_3140	s__mgs_3140	Saliva
rs138575652	16	31223167	T	C	-0.1055	0.02282	0.0201	4.01e-06	1893	saliva-pheno.119	21.3734	Bacteria	Proteobacteria	Gammaproteobacteria	Enterobacterales	Pasteurellaceae	Haemophilus_D	unclassified_mgs_3140	s__mgs_3140	Saliva
rs139116103	11	103857901	A	G	-0.1069	0.02289	0.02428	3.25e-06	1893	saliva-pheno.119	21.8104	Bacteria	Proteobacteria	Gammaproteobacteria	Enterobacterales	Pasteurellaceae	Haemophilus_D	unclassified_mgs_3140	s__mgs_3140	Saliva
rs147753396	12	110775621	A	G	0.1056	0.02287	0.01802	4.13e-06	1893	saliva-pheno.119	21.3204	Bacteria	Proteobacteria	Gammaproteobacteria	Enterobacterales	Pasteurellaceae	Haemophilus_D	unclassified_mgs_3140	s__mgs_3140	Saliva
rs148905445	17	10887011	C	T	-0.1065	0.02283	0.01697	3.29e-06	1893	saliva-pheno.119	21.7614	Bacteria	Proteobacteria	Gammaproteobacteria	Enterobacterales	Pasteurellaceae	Haemophilus_D	unclassified_mgs_3140	s__mgs_3140	Saliva
rs17130677	1	89461654	G	A	0.105	0.02297	0.2104	5.14e-06	1893	saliva-pheno.119	20.8957	Bacteria	Proteobacteria	Gammaproteobacteria	Enterobacterales	Pasteurellaceae	Haemophilus_D	unclassified_mgs_3140	s__mgs_3140	Saliva
rs17158394	10	2519130	A	G	-0.1049	0.0229	0.1099	4.91e-06	1893	saliva-pheno.119	20.9836	Bacteria	Proteobacteria	Gammaproteobacteria	Enterobacterales	Pasteurellaceae	Haemophilus_D	unclassified_mgs_3140	s__mgs_3140	Saliva
rs187678306	5	96032828	T	C	-0.107	0.0228	0.01958	2.86e-06	1893	saliva-pheno.119	22.0241	Bacteria	Proteobacteria	Gammaproteobacteria	Enterobacterales	Pasteurellaceae	Haemophilus_D	unclassified_mgs_3140	s__mgs_3140	Saliva
rs190849193	12	56101971	C	T	0.109	0.02282	0.02638	1.94e-06	1892	saliva-pheno.119	22.8151	Bacteria	Proteobacteria	Gammaproteobacteria	Enterobacterales	Pasteurellaceae	Haemophilus_D	unclassified_mgs_3140	s__mgs_3140	Saliva
rs1984014	21	36968366	G	A	-0.1041	0.02288	0.3593	5.78e-06	1893	saliva-pheno.119	20.7009	Bacteria	Proteobacteria	Gammaproteobacteria	Enterobacterales	Pasteurellaceae	Haemophilus_D	unclassified_mgs_3140	s__mgs_3140	Saliva
rs2504054	1	179676153	G	C	-0.1027	0.02284	0.1428	7.31e-06	1893	saliva-pheno.119	20.2185	Bacteria	Proteobacteria	Gammaproteobacteria	Enterobacterales	Pasteurellaceae	Haemophilus_D	unclassified_mgs_3140	s__mgs_3140	Saliva
rs2818168	1	94283346	A	C	-0.1029	0.02281	0.4969	6.8e-06	1893	saliva-pheno.119	20.3507	Bacteria	Proteobacteria	Gammaproteobacteria	Enterobacterales	Pasteurellaceae	Haemophilus_D	unclassified_mgs_3140	s__mgs_3140	Saliva
rs3121203	1	120652074	C	T	0.1027	0.023	0.1984	8.46e-06	1893	saliva-pheno.119	19.9382	Bacteria	Proteobacteria	Gammaproteobacteria	Enterobacterales	Pasteurellaceae	Haemophilus_D	unclassified_mgs_3140	s__mgs_3140	Saliva
rs36039749	1	37970728	A	G	0.1058	0.0229	0.05901	4.1e-06	1893	saliva-pheno.119	21.3452	Bacteria	Proteobacteria	Gammaproteobacteria	Enterobacterales	Pasteurellaceae	Haemophilus_D	unclassified_mgs_3140	s__mgs_3140	Saliva
rs60413361	18	49155202	C	T	-0.1055	0.02278	0.07572	3.88e-06	1893	saliva-pheno.119	21.4485	Bacteria	Proteobacteria	Gammaproteobacteria	Enterobacterales	Pasteurellaceae	Haemophilus_D	unclassified_mgs_3140	s__mgs_3140	Saliva
rs62287779	4	1515620	T	C	-0.1016	0.02285	0.01854	9.31e-06	1893	saliva-pheno.119	19.7704	Bacteria	Proteobacteria	Gammaproteobacteria	Enterobacterales	Pasteurellaceae	Haemophilus_D	unclassified_mgs_3140	s__mgs_3140	Saliva
rs6773908	3	63417713	C	T	0.1046	0.02291	0.206	5.33e-06	1893	saliva-pheno.119	20.8455	Bacteria	Proteobacteria	Gammaproteobacteria	Enterobacterales	Pasteurellaceae	Haemophilus_D	unclassified_mgs_3140	s__mgs_3140	Saliva
rs74413275	14	41843583	G	A	-0.1022	0.02284	0.09948	8.18e-06	1893	saliva-pheno.119	20.0221	Bacteria	Proteobacteria	Gammaproteobacteria	Enterobacterales	Pasteurellaceae	Haemophilus_D	unclassified_mgs_3140	s__mgs_3140	Saliva
rs74784283	12	58693122	A	G	0.1044	0.02288	0.03003	5.36e-06	1893	saliva-pheno.119	20.8204	Bacteria	Proteobacteria	Gammaproteobacteria	Enterobacterales	Pasteurellaceae	Haemophilus_D	unclassified_mgs_3140	s__mgs_3140	Saliva
rs75476105	3	185728867	C	T	-0.1099	0.02283	0.05953	1.62e-06	1893	saliva-pheno.119	23.1731	Bacteria	Proteobacteria	Gammaproteobacteria	Enterobacterales	Pasteurellaceae	Haemophilus_D	unclassified_mgs_3140	s__mgs_3140	Saliva
rs78382745	8	27955495	G	T	-0.105	0.02278	0.01279	4.34e-06	1893	saliva-pheno.119	21.2457	Bacteria	Proteobacteria	Gammaproteobacteria	Enterobacterales	Pasteurellaceae	Haemophilus_D	unclassified_mgs_3140	s__mgs_3140	Saliva
rs78964583	4	175523327	A	C	0.1041	0.02293	0.04021	5.92e-06	1893	saliva-pheno.119	20.6107	Bacteria	Proteobacteria	Gammaproteobacteria	Enterobacterales	Pasteurellaceae	Haemophilus_D	unclassified_mgs_3140	s__mgs_3140	Saliva
rs79672659	13	39152694	T	A	-0.1106	0.02282	0.03499	1.37e-06	1893	saliva-pheno.119	23.4898	Bacteria	Proteobacteria	Gammaproteobacteria	Enterobacterales	Pasteurellaceae	Haemophilus_D	unclassified_mgs_3140	s__mgs_3140	Saliva
rs10074819	5	2215335	C	G	-0.1012	0.02251	0.3329	7.4e-06	1902	saliva-pheno.1193	20.212	Bacteria	Firmicutes	Clostridia	TANB77	CAG-508	CAG-793	unclassified_mgs_1688	s__mgs_1688	Saliva
rs114892385	4	7441245	T	C	0.1009	0.02254	0.03577	7.98e-06	1902	saliva-pheno.1193	20.0389	Bacteria	Firmicutes	Clostridia	TANB77	CAG-508	CAG-793	unclassified_mgs_1688	s__mgs_1688	Saliva
rs116896065	3	163344109	C	T	-0.1102	0.02263	0.01175	1.19e-06	1902	saliva-pheno.1193	23.7134	Bacteria	Firmicutes	Clostridia	TANB77	CAG-508	CAG-793	unclassified_mgs_1688	s__mgs_1688	Saliva
rs12902516	15	58750132	A	G	-0.1016	0.02257	0.4739	7.15e-06	1902	saliva-pheno.1193	20.264	Bacteria	Firmicutes	Clostridia	TANB77	CAG-508	CAG-793	unclassified_mgs_1688	s__mgs_1688	Saliva
rs140318956	6	36743389	A	G	-0.1015	0.02262	0.009922	7.64e-06	1902	saliva-pheno.1193	20.1348	Bacteria	Firmicutes	Clostridia	TANB77	CAG-508	CAG-793	unclassified_mgs_1688	s__mgs_1688	Saliva
rs142480842	11	80132829	T	A	0.1031	0.0225	0.01488	4.89e-06	1902	saliva-pheno.1193	20.9968	Bacteria	Firmicutes	Clostridia	TANB77	CAG-508	CAG-793	unclassified_mgs_1688	s__mgs_1688	Saliva
rs144437860	11	18540960	A	C	-0.1021	0.02252	0.02219	6.21e-06	1902	saliva-pheno.1193	20.5549	Bacteria	Firmicutes	Clostridia	TANB77	CAG-508	CAG-793	unclassified_mgs_1688	s__mgs_1688	Saliva
rs192479575	10	105186631	G	C	-0.1015	0.02253	0.006527	7e-06	1902	saliva-pheno.1193	20.296	Bacteria	Firmicutes	Clostridia	TANB77	CAG-508	CAG-793	unclassified_mgs_1688	s__mgs_1688	Saliva
rs2003341	9	94419601	C	T	-0.1007	0.02249	0.07023	8.08e-06	1902	saliva-pheno.1193	20.0484	Bacteria	Firmicutes	Clostridia	TANB77	CAG-508	CAG-793	unclassified_mgs_1688	s__mgs_1688	Saliva
rs35634073	3	108615013	C	A	0.1073	0.02253	0.2441	2.06e-06	1902	saliva-pheno.1193	22.6818	Bacteria	Firmicutes	Clostridia	TANB77	CAG-508	CAG-793	unclassified_mgs_1688	s__mgs_1688	Saliva
rs3779136	7	40499022	C	A	0.1038	0.0225	0.03577	4.25e-06	1902	saliva-pheno.1193	21.2828	Bacteria	Firmicutes	Clostridia	TANB77	CAG-508	CAG-793	unclassified_mgs_1688	s__mgs_1688	Saliva
rs583468	1	219146875	T	C	-0.108	0.0225	0.4352	1.72e-06	1902	saliva-pheno.1193	23.04	Bacteria	Firmicutes	Clostridia	TANB77	CAG-508	CAG-793	unclassified_mgs_1688	s__mgs_1688	Saliva
rs72482148	2	239445480	C	G	-0.102	0.02249	0.01097	6.12e-06	1902	saliva-pheno.1193	20.5694	Bacteria	Firmicutes	Clostridia	TANB77	CAG-508	CAG-793	unclassified_mgs_1688	s__mgs_1688	Saliva
rs7527977	1	79481311	A	T	-0.1115	0.02249	0.03603	7.71e-07	1902	saliva-pheno.1193	24.5794	Bacteria	Firmicutes	Clostridia	TANB77	CAG-508	CAG-793	unclassified_mgs_1688	s__mgs_1688	Saliva
rs75538620	14	60382294	C	T	-0.1043	0.02251	0.1065	3.83e-06	1902	saliva-pheno.1193	21.4693	Bacteria	Firmicutes	Clostridia	TANB77	CAG-508	CAG-793	unclassified_mgs_1688	s__mgs_1688	Saliva
rs7616892	3	25976557	A	G	-0.1012	0.02262	0.02167	8.08e-06	1902	saliva-pheno.1193	20.0159	Bacteria	Firmicutes	Clostridia	TANB77	CAG-508	CAG-793	unclassified_mgs_1688	s__mgs_1688	Saliva
rs76896660	8	112207790	T	C	0.1008	0.02258	0.02794	8.52e-06	1902	saliva-pheno.1193	19.9284	Bacteria	Firmicutes	Clostridia	TANB77	CAG-508	CAG-793	unclassified_mgs_1688	s__mgs_1688	Saliva
rs77676418	8	129521413	G	A	0.1026	0.02253	0.06136	5.62e-06	1902	saliva-pheno.1193	20.7383	Bacteria	Firmicutes	Clostridia	TANB77	CAG-508	CAG-793	unclassified_mgs_1688	s__mgs_1688	Saliva
rs7852179	9	77606910	A	G	0.1054	0.02262	0.165	3.4e-06	1902	saliva-pheno.1193	21.7118	Bacteria	Firmicutes	Clostridia	TANB77	CAG-508	CAG-793	unclassified_mgs_1688	s__mgs_1688	Saliva
rs10182336	2	227608811	G	A	0.1033	0.02287	0.3081	6.76e-06	1894	saliva-pheno.1194	20.4018	Bacteria	Fusobacteriota	Fusobacteriia	Fusobacteriales	Fusobacteriaceae	Fusobacterium	unclassified_mgs_2050	s__mgs_2050	Saliva
rs117756115	6	87532437	A	C	0.1102	0.02286	0.1151	1.53e-06	1894	saliva-pheno.1194	23.2386	Bacteria	Fusobacteriota	Fusobacteriia	Fusobacteriales	Fusobacteriaceae	Fusobacterium	unclassified_mgs_2050	s__mgs_2050	Saliva
rs12597467	16	9601660	G	A	-0.1179	0.02276	0.01384	2.45e-07	1894	saliva-pheno.1194	26.8339	Bacteria	Fusobacteriota	Fusobacteriia	Fusobacteriales	Fusobacteriaceae	Fusobacterium	unclassified_mgs_2050	s__mgs_2050	Saliva
rs140346559	7	138449633	T	G	-0.1115	0.02279	0.03577	1.07e-06	1894	saliva-pheno.1194	23.9365	Bacteria	Fusobacteriota	Fusobacteriia	Fusobacteriales	Fusobacteriaceae	Fusobacterium	unclassified_mgs_2050	s__mgs_2050	Saliva
rs143009798	7	153467407	T	C	-0.1041	0.02284	0.01358	5.43e-06	1894	saliva-pheno.1194	20.7735	Bacteria	Fusobacteriota	Fusobacteriia	Fusobacteriales	Fusobacteriaceae	Fusobacterium	unclassified_mgs_2050	s__mgs_2050	Saliva
rs145181105	10	71754264	T	G	-0.1026	0.02281	0.02872	7.24e-06	1894	saliva-pheno.1194	20.2322	Bacteria	Fusobacteriota	Fusobacteriia	Fusobacteriales	Fusobacteriaceae	Fusobacterium	unclassified_mgs_2050	s__mgs_2050	Saliva
rs145361404	10	108683830	C	T	-0.122	0.02278	0.03943	9.6e-08	1894	saliva-pheno.1194	28.6822	Bacteria	Fusobacteriota	Fusobacteriia	Fusobacteriales	Fusobacteriaceae	Fusobacterium	unclassified_mgs_2050	s__mgs_2050	Saliva
rs17123096	12	48881187	T	C	-0.1017	0.02284	0.01149	8.97e-06	1894	saliva-pheno.1194	19.8267	Bacteria	Fusobacteriota	Fusobacteriia	Fusobacteriales	Fusobacteriaceae	Fusobacterium	unclassified_mgs_2050	s__mgs_2050	Saliva
rs186563219	4	4539582	C	T	-0.1141	0.02297	0.01332	7.41e-07	1894	saliva-pheno.1194	24.6746	Bacteria	Fusobacteriota	Fusobacteriia	Fusobacteriales	Fusobacteriaceae	Fusobacterium	unclassified_mgs_2050	s__mgs_2050	Saliva
rs2807043	10	126140343	A	G	0.1084	0.02286	0.2157	2.26e-06	1894	saliva-pheno.1194	22.4857	Bacteria	Fusobacteriota	Fusobacteriia	Fusobacteriales	Fusobacteriaceae	Fusobacterium	unclassified_mgs_2050	s__mgs_2050	Saliva
rs58728457	15	32942035	A	G	-0.1019	0.02284	0.1914	8.64e-06	1894	saliva-pheno.1194	19.9047	Bacteria	Fusobacteriota	Fusobacteriia	Fusobacteriales	Fusobacteriaceae	Fusobacterium	unclassified_mgs_2050	s__mgs_2050	Saliva
rs74532408	12	133175544	T	C	0.1016	0.02282	0.04935	9.01e-06	1894	saliva-pheno.1194	19.8224	Bacteria	Fusobacteriota	Fusobacteriia	Fusobacteriales	Fusobacteriaceae	Fusobacterium	unclassified_mgs_2050	s__mgs_2050	Saliva
rs75815626	18	54126536	G	C	0.1025	0.02288	0.04804	7.86e-06	1894	saliva-pheno.1194	20.0695	Bacteria	Fusobacteriota	Fusobacteriia	Fusobacteriales	Fusobacteriaceae	Fusobacterium	unclassified_mgs_2050	s__mgs_2050	Saliva
rs76418675	4	101680761	C	T	-0.1098	0.02285	0.008094	1.65e-06	1894	saliva-pheno.1194	23.0904	Bacteria	Fusobacteriota	Fusobacteriia	Fusobacteriales	Fusobacteriaceae	Fusobacterium	unclassified_mgs_2050	s__mgs_2050	Saliva
rs9572197	13	70171425	T	C	0.1151	0.02281	0.1219	4.92e-07	1894	saliva-pheno.1194	25.4624	Bacteria	Fusobacteriota	Fusobacteriia	Fusobacteriales	Fusobacteriaceae	Fusobacterium	unclassified_mgs_2050	s__mgs_2050	Saliva
rs10800316	1	167506734	T	C	-0.1016	0.02262	0.3488	7.48e-06	1903	saliva-pheno.1198	20.1745	Bacteria	Bacteroidota	Bacteroidia	Bacteroidales	Bacteroidaceae	Prevotella	unclassified_mgs_1554	s__mgs_1554	Saliva
rs10969086	9	29334138	A	G	-0.1064	0.02261	0.06945	2.72e-06	1903	saliva-pheno.1198	22.1453	Bacteria	Bacteroidota	Bacteroidia	Bacteroidales	Bacteroidaceae	Prevotella	unclassified_mgs_1554	s__mgs_1554	Saliva
rs11142034	9	90608393	T	C	0.121	0.02263	0.1715	1.01e-07	1903	saliva-pheno.1198	28.5892	Bacteria	Bacteroidota	Bacteroidia	Bacteroidales	Bacteroidaceae	Prevotella	unclassified_mgs_1554	s__mgs_1554	Saliva
rs118121450	17	75052169	A	G	-0.1038	0.02264	0.01749	4.88e-06	1903	saliva-pheno.1198	21.0204	Bacteria	Bacteroidota	Bacteroidia	Bacteroidales	Bacteroidaceae	Prevotella	unclassified_mgs_1554	s__mgs_1554	Saliva
rs12426807	12	127240961	C	G	0.1056	0.02263	0.04047	3.27e-06	1903	saliva-pheno.1198	21.775	Bacteria	Bacteroidota	Bacteroidia	Bacteroidales	Bacteroidaceae	Prevotella	unclassified_mgs_1554	s__mgs_1554	Saliva
rs13309899	7	156399981	C	T	0.1042	0.02282	0.1531	5.24e-06	1882	saliva-pheno.1198	20.8499	Bacteria	Bacteroidota	Bacteroidia	Bacteroidales	Bacteroidaceae	Prevotella	unclassified_mgs_1554	s__mgs_1554	Saliva
rs139264138	18	76218915	T	C	0.108	0.02256	0.01175	1.82e-06	1903	saliva-pheno.1198	22.9176	Bacteria	Bacteroidota	Bacteroidia	Bacteroidales	Bacteroidaceae	Prevotella	unclassified_mgs_1554	s__mgs_1554	Saliva
rs140255614	21	20947962	C	T	-0.1015	0.02266	0.02924	7.89e-06	1903	saliva-pheno.1198	20.0638	Bacteria	Bacteroidota	Bacteroidia	Bacteroidales	Bacteroidaceae	Prevotella	unclassified_mgs_1554	s__mgs_1554	Saliva
rs143852820	12	3786695	T	C	-0.1019	0.0227	0.01018	7.59e-06	1903	saliva-pheno.1198	20.151	Bacteria	Bacteroidota	Bacteroidia	Bacteroidales	Bacteroidaceae	Prevotella	unclassified_mgs_1554	s__mgs_1554	Saliva
rs147475161	4	40546322	G	A	-0.1089	0.02259	0.01645	1.55e-06	1903	saliva-pheno.1198	23.2393	Bacteria	Bacteroidota	Bacteroidia	Bacteroidales	Bacteroidaceae	Prevotella	unclassified_mgs_1554	s__mgs_1554	Saliva
rs148872562	18	11424010	T	C	0.1004	0.02266	0.01358	9.86e-06	1903	saliva-pheno.1198	19.6312	Bacteria	Bacteroidota	Bacteroidia	Bacteroidales	Bacteroidaceae	Prevotella	unclassified_mgs_1554	s__mgs_1554	Saliva
rs150096427	3	186885581	T	C	-0.102	0.02268	0.02245	7.34e-06	1903	saliva-pheno.1198	20.2262	Bacteria	Bacteroidota	Bacteroidia	Bacteroidales	Bacteroidaceae	Prevotella	unclassified_mgs_1554	s__mgs_1554	Saliva
rs16922021	8	58243697	C	T	0.104	0.02261	0.1133	4.51e-06	1903	saliva-pheno.1198	21.1576	Bacteria	Bacteroidota	Bacteroidia	Bacteroidales	Bacteroidaceae	Prevotella	unclassified_mgs_1554	s__mgs_1554	Saliva
rs185607651	5	149047404	A	G	0.1039	0.02262	0.008616	4.62e-06	1903	saliva-pheno.1198	21.0982	Bacteria	Bacteroidota	Bacteroidia	Bacteroidales	Bacteroidaceae	Prevotella	unclassified_mgs_1554	s__mgs_1554	Saliva
rs2043867	2	120189300	A	G	-0.1026	0.02268	0.1102	6.44e-06	1903	saliva-pheno.1198	20.4649	Bacteria	Bacteroidota	Bacteroidia	Bacteroidales	Bacteroidaceae	Prevotella	unclassified_mgs_1554	s__mgs_1554	Saliva
rs34283512	2	125333165	T	C	0.1032	0.02262	0.2736	5.37e-06	1903	saliva-pheno.1198	20.8149	Bacteria	Bacteroidota	Bacteroidia	Bacteroidales	Bacteroidaceae	Prevotella	unclassified_mgs_1554	s__mgs_1554	Saliva
rs41301661	7	99271009	G	A	0.1005	0.02268	0.009661	9.82e-06	1903	saliva-pheno.1198	19.6357	Bacteria	Bacteroidota	Bacteroidia	Bacteroidales	Bacteroidaceae	Prevotella	unclassified_mgs_1554	s__mgs_1554	Saliva
rs522194	19	34691697	C	T	0.1067	0.02273	0.459	2.88e-06	1903	saliva-pheno.1198	22.0359	Bacteria	Bacteroidota	Bacteroidia	Bacteroidales	Bacteroidaceae	Prevotella	unclassified_mgs_1554	s__mgs_1554	Saliva
rs57597659	9	92881321	T	C	-0.1052	0.02271	0.1467	3.89e-06	1903	saliva-pheno.1198	21.4584	Bacteria	Bacteroidota	Bacteroidia	Bacteroidales	Bacteroidaceae	Prevotella	unclassified_mgs_1554	s__mgs_1554	Saliva
rs60134884	3	185967777	T	C	0.1034	0.02258	0.0188	4.9e-06	1903	saliva-pheno.1198	20.9697	Bacteria	Bacteroidota	Bacteroidia	Bacteroidales	Bacteroidaceae	Prevotella	unclassified_mgs_1554	s__mgs_1554	Saliva
rs6050455	20	2574223	G	A	0.1012	0.02269	0.2922	8.72e-06	1903	saliva-pheno.1198	19.8926	Bacteria	Bacteroidota	Bacteroidia	Bacteroidales	Bacteroidaceae	Prevotella	unclassified_mgs_1554	s__mgs_1554	Saliva
rs71602634	4	136932703	A	G	0.1081	0.02266	0.03446	1.97e-06	1903	saliva-pheno.1198	22.7579	Bacteria	Bacteroidota	Bacteroidia	Bacteroidales	Bacteroidaceae	Prevotella	unclassified_mgs_1554	s__mgs_1554	Saliva
rs7674113	4	83635676	C	T	0.1032	0.0226	0.236	5.27e-06	1903	saliva-pheno.1198	20.8518	Bacteria	Bacteroidota	Bacteroidia	Bacteroidales	Bacteroidaceae	Prevotella	unclassified_mgs_1554	s__mgs_1554	Saliva
rs77167436	11	126785540	G	A	-0.1015	0.02267	0.1029	8.02e-06	1903	saliva-pheno.1198	20.0461	Bacteria	Bacteroidota	Bacteroidia	Bacteroidales	Bacteroidaceae	Prevotella	unclassified_mgs_1554	s__mgs_1554	Saliva
rs945041	14	57021293	T	C	0.1093	0.0226	0.05692	1.44e-06	1903	saliva-pheno.1198	23.3896	Bacteria	Bacteroidota	Bacteroidia	Bacteroidales	Bacteroidaceae	Prevotella	unclassified_mgs_1554	s__mgs_1554	Saliva
rs116985358	3	25411895	G	C	0.1033	0.02271	0.01567	5.8e-06	1900	saliva-pheno.1199	20.6903	Bacteria	Bacteroidota	Bacteroidia	Bacteroidales	Bacteroidaceae	Prevotella	Prevotella_timonensis_A_mgs_3565	s__Prevotella_timonensis_A_mgs_3565	Saliva
rs117095364	2	234962016	A	G	-0.1018	0.02271	0.02611	7.78e-06	1900	saliva-pheno.1199	20.0938	Bacteria	Bacteroidota	Bacteroidia	Bacteroidales	Bacteroidaceae	Prevotella	Prevotella_timonensis_A_mgs_3565	s__Prevotella_timonensis_A_mgs_3565	Saliva
rs12192239	6	170517448	C	T	-0.1034	0.02277	0.301	5.94e-06	1900	saliva-pheno.1199	20.6213	Bacteria	Bacteroidota	Bacteroidia	Bacteroidales	Bacteroidaceae	Prevotella	Prevotella_timonensis_A_mgs_3565	s__Prevotella_timonensis_A_mgs_3565	Saliva
rs138638106	5	55647818	T	C	0.1055	0.02272	0.02794	3.69e-06	1900	saliva-pheno.1199	21.562	Bacteria	Bacteroidota	Bacteroidia	Bacteroidales	Bacteroidaceae	Prevotella	Prevotella_timonensis_A_mgs_3565	s__Prevotella_timonensis_A_mgs_3565	Saliva
rs142310609	2	69097408	G	A	0.1033	0.02274	0.008616	5.88e-06	1900	saliva-pheno.1199	20.6357	Bacteria	Bacteroidota	Bacteroidia	Bacteroidales	Bacteroidaceae	Prevotella	Prevotella_timonensis_A_mgs_3565	s__Prevotella_timonensis_A_mgs_3565	Saliva
rs145708758	9	78516225	G	A	-0.1016	0.02284	0.02533	9.19e-06	1900	saliva-pheno.1199	19.7877	Bacteria	Bacteroidota	Bacteroidia	Bacteroidales	Bacteroidaceae	Prevotella	Prevotella_timonensis_A_mgs_3565	s__Prevotella_timonensis_A_mgs_3565	Saliva
rs149032458	2	128244522	G	C	-0.1031	0.02273	0.0107	6.15e-06	1900	saliva-pheno.1199	20.574	Bacteria	Bacteroidota	Bacteroidia	Bacteroidales	Bacteroidaceae	Prevotella	Prevotella_timonensis_A_mgs_3565	s__Prevotella_timonensis_A_mgs_3565	Saliva
rs1663186	17	77888930	G	A	0.1036	0.02267	0.007572	5.17e-06	1900	saliva-pheno.1199	20.8841	Bacteria	Bacteroidota	Bacteroidia	Bacteroidales	Bacteroidaceae	Prevotella	Prevotella_timonensis_A_mgs_3565	s__Prevotella_timonensis_A_mgs_3565	Saliva
rs1731535	12	30453257	A	G	-0.1139	0.02268	0.1196	5.66e-07	1900	saliva-pheno.1199	25.2209	Bacteria	Bacteroidota	Bacteroidia	Bacteroidales	Bacteroidaceae	Prevotella	Prevotella_timonensis_A_mgs_3565	s__Prevotella_timonensis_A_mgs_3565	Saliva
rs2236243	14	94959995	G	A	0.1086	0.02269	0.4715	1.83e-06	1900	saliva-pheno.1199	22.9082	Bacteria	Bacteroidota	Bacteroidia	Bacteroidales	Bacteroidaceae	Prevotella	Prevotella_timonensis_A_mgs_3565	s__Prevotella_timonensis_A_mgs_3565	Saliva
rs2535924	14	73438986	A	G	-0.1153	0.02277	0.005744	4.55e-07	1900	saliva-pheno.1199	25.6409	Bacteria	Bacteroidota	Bacteroidia	Bacteroidales	Bacteroidaceae	Prevotella	Prevotella_timonensis_A_mgs_3565	s__Prevotella_timonensis_A_mgs_3565	Saliva
rs2566869	7	128840135	A	G	0.108	0.02276	0.1875	2.22e-06	1900	saliva-pheno.1199	22.5166	Bacteria	Bacteroidota	Bacteroidia	Bacteroidales	Bacteroidaceae	Prevotella	Prevotella_timonensis_A_mgs_3565	s__Prevotella_timonensis_A_mgs_3565	Saliva
rs2837968	21	42586604	T	C	0.1015	0.02273	0.04334	8.49e-06	1900	saliva-pheno.1199	19.9404	Bacteria	Bacteroidota	Bacteroidia	Bacteroidales	Bacteroidaceae	Prevotella	Prevotella_timonensis_A_mgs_3565	s__Prevotella_timonensis_A_mgs_3565	Saliva
rs35285457	1	19205258	T	C	0.1041	0.02269	0.3632	4.8e-06	1900	saliva-pheno.1199	21.049	Bacteria	Bacteroidota	Bacteroidia	Bacteroidales	Bacteroidaceae	Prevotella	Prevotella_timonensis_A_mgs_3565	s__Prevotella_timonensis_A_mgs_3565	Saliva
rs7253284	19	52250761	A	G	0.1062	0.0227	0.0329	3.11e-06	1900	saliva-pheno.1199	21.8876	Bacteria	Bacteroidota	Bacteroidia	Bacteroidales	Bacteroidaceae	Prevotella	Prevotella_timonensis_A_mgs_3565	s__Prevotella_timonensis_A_mgs_3565	Saliva
rs74604910	20	5691918	T	C	0.1011	0.02277	0.02454	9.62e-06	1900	saliva-pheno.1199	19.7141	Bacteria	Bacteroidota	Bacteroidia	Bacteroidales	Bacteroidaceae	Prevotella	Prevotella_timonensis_A_mgs_3565	s__Prevotella_timonensis_A_mgs_3565	Saliva
rs750321	3	138658195	T	C	0.1027	0.02269	0.4619	6.35e-06	1900	saliva-pheno.1199	20.4867	Bacteria	Bacteroidota	Bacteroidia	Bacteroidales	Bacteroidaceae	Prevotella	Prevotella_timonensis_A_mgs_3565	s__Prevotella_timonensis_A_mgs_3565	Saliva
rs79199015	1	38730135	G	A	-0.1037	0.02269	0.03238	5.26e-06	1900	saliva-pheno.1199	20.8876	Bacteria	Bacteroidota	Bacteroidia	Bacteroidales	Bacteroidaceae	Prevotella	Prevotella_timonensis_A_mgs_3565	s__Prevotella_timonensis_A_mgs_3565	Saliva
rs8180738	7	26656707	T	C	0.1112	0.02269	0.2238	1.03e-06	1900	saliva-pheno.1199	24.0182	Bacteria	Bacteroidota	Bacteroidia	Bacteroidales	Bacteroidaceae	Prevotella	Prevotella_timonensis_A_mgs_3565	s__Prevotella_timonensis_A_mgs_3565	Saliva
rs10826605	10	29595102	C	T	-0.1003	0.02224	0.3739	6.79e-06	1909	saliva-pheno.1203	20.3391	Bacteria	Firmicutes	Negativicutes	Veillonellales	Veillonellaceae	Veillonella	Veillonella_rogosae_mgs_2995	s__Veillonella_rogosae_mgs_2995	Saliva
rs113754576	4	183518382	T	C	-0.1063	0.02217	0.02324	1.74e-06	1909	saliva-pheno.1203	22.9898	Bacteria	Firmicutes	Negativicutes	Veillonellales	Veillonellaceae	Veillonella	Veillonella_rogosae_mgs_2995	s__Veillonella_rogosae_mgs_2995	Saliva
rs11782945	8	31082006	A	G	-0.103	0.02218	0.3039	3.68e-06	1909	saliva-pheno.1203	21.5651	Bacteria	Firmicutes	Negativicutes	Veillonellales	Veillonellaceae	Veillonella	Veillonella_rogosae_mgs_2995	s__Veillonella_rogosae_mgs_2995	Saliva
rs118104953	2	38004354	C	T	-0.1028	0.02213	0.01097	3.59e-06	1909	saliva-pheno.1203	21.5786	Bacteria	Firmicutes	Negativicutes	Veillonellales	Veillonellaceae	Veillonella	Veillonella_rogosae_mgs_2995	s__Veillonella_rogosae_mgs_2995	Saliva
rs144392441	14	76354311	T	G	-0.1093	0.02216	0.03107	8.75e-07	1909	saliva-pheno.1203	24.3277	Bacteria	Firmicutes	Negativicutes	Veillonellales	Veillonellaceae	Veillonella	Veillonella_rogosae_mgs_2995	s__Veillonella_rogosae_mgs_2995	Saliva
rs144408472	1	216120531	G	A	0.09879	0.0222	0.0188	9.11e-06	1909	saliva-pheno.1203	19.8025	Bacteria	Firmicutes	Negativicutes	Veillonellales	Veillonellaceae	Veillonella	Veillonella_rogosae_mgs_2995	s__Veillonella_rogosae_mgs_2995	Saliva
rs17592482	5	96367042	T	C	-0.09815	0.02213	0.03629	9.76e-06	1909	saliva-pheno.1203	19.6706	Bacteria	Firmicutes	Negativicutes	Veillonellales	Veillonellaceae	Veillonella	Veillonella_rogosae_mgs_2995	s__Veillonella_rogosae_mgs_2995	Saliva
rs187689004	5	108655805	C	T	-0.1009	0.02227	0.0141	6.24e-06	1909	saliva-pheno.1203	20.5278	Bacteria	Firmicutes	Negativicutes	Veillonellales	Veillonellaceae	Veillonella	Veillonella_rogosae_mgs_2995	s__Veillonella_rogosae_mgs_2995	Saliva
rs1888494	21	41309645	A	G	-0.1118	0.02209	0.2601	4.53e-07	1909	saliva-pheno.1203	25.6149	Bacteria	Firmicutes	Negativicutes	Veillonellales	Veillonellaceae	Veillonella	Veillonella_rogosae_mgs_2995	s__Veillonella_rogosae_mgs_2995	Saliva
rs191857910	20	16893722	A	C	-0.1105	0.0221	0.01802	6.24e-07	1909	saliva-pheno.1203	25	Bacteria	Firmicutes	Negativicutes	Veillonellales	Veillonellaceae	Veillonella	Veillonella_rogosae_mgs_2995	s__Veillonella_rogosae_mgs_2995	Saliva
rs191923676	19	10582464	A	G	0.1019	0.02218	0.01279	4.66e-06	1909	saliva-pheno.1203	21.1069	Bacteria	Firmicutes	Negativicutes	Veillonellales	Veillonellaceae	Veillonella	Veillonella_rogosae_mgs_2995	s__Veillonella_rogosae_mgs_2995	Saliva
rs2276332	4	100203447	C	A	0.1007	0.02225	0.1016	6.38e-06	1909	saliva-pheno.1203	20.4833	Bacteria	Firmicutes	Negativicutes	Veillonellales	Veillonellaceae	Veillonella	Veillonella_rogosae_mgs_2995	s__Veillonella_rogosae_mgs_2995	Saliva
rs243251	22	34387510	A	G	-0.1026	0.02221	0.2397	4.12e-06	1909	saliva-pheno.1203	21.3402	Bacteria	Firmicutes	Negativicutes	Veillonellales	Veillonellaceae	Veillonella	Veillonella_rogosae_mgs_2995	s__Veillonella_rogosae_mgs_2995	Saliva
rs59882199	17	73573172	G	A	-0.1024	0.02212	0.1919	3.9e-06	1909	saliva-pheno.1203	21.4304	Bacteria	Firmicutes	Negativicutes	Veillonellales	Veillonellaceae	Veillonella	Veillonella_rogosae_mgs_2995	s__Veillonella_rogosae_mgs_2995	Saliva
rs7588141	2	58682094	A	G	0.1073	0.02217	0.454	1.4e-06	1909	saliva-pheno.1203	23.4244	Bacteria	Firmicutes	Negativicutes	Veillonellales	Veillonellaceae	Veillonella	Veillonella_rogosae_mgs_2995	s__Veillonella_rogosae_mgs_2995	Saliva
rs77097267	9	20481176	A	T	0.09854	0.0222	0.0342	9.6e-06	1909	saliva-pheno.1203	19.7024	Bacteria	Firmicutes	Negativicutes	Veillonellales	Veillonellaceae	Veillonella	Veillonella_rogosae_mgs_2995	s__Veillonella_rogosae_mgs_2995	Saliva
rs78566629	11	101444237	G	A	0.1012	0.02224	0.04961	5.76e-06	1909	saliva-pheno.1203	20.7058	Bacteria	Firmicutes	Negativicutes	Veillonellales	Veillonellaceae	Veillonella	Veillonella_rogosae_mgs_2995	s__Veillonella_rogosae_mgs_2995	Saliva
rs9427268	1	157466945	T	G	0.1058	0.02218	0.1277	1.97e-06	1909	saliva-pheno.1203	22.7535	Bacteria	Firmicutes	Negativicutes	Veillonellales	Veillonellaceae	Veillonella	Veillonella_rogosae_mgs_2995	s__Veillonella_rogosae_mgs_2995	Saliva
rs12773846	10	126275914	A	G	0.1066	0.02272	0.2781	2.88e-06	1895	saliva-pheno.1204	22.0139	Bacteria	Proteobacteria	Gammaproteobacteria	Enterobacterales	Pasteurellaceae	Aggregatibacter	unclassified_mgs_108	s__mgs_108	Saliva
rs147002631	1	158409992	T	C	-0.1071	0.02266	0.01697	2.47e-06	1895	saliva-pheno.1204	22.3388	Bacteria	Proteobacteria	Gammaproteobacteria	Enterobacterales	Pasteurellaceae	Aggregatibacter	unclassified_mgs_108	s__mgs_108	Saliva
rs17113711	14	43430704	C	T	0.1169	0.02264	0.03446	2.68e-07	1895	saliva-pheno.1204	26.661	Bacteria	Proteobacteria	Gammaproteobacteria	Enterobacterales	Pasteurellaceae	Aggregatibacter	unclassified_mgs_108	s__mgs_108	Saliva
rs6574332	14	77290737	T	C	0.106	0.02279	0.3261	3.56e-06	1895	saliva-pheno.1204	21.6333	Bacteria	Proteobacteria	Gammaproteobacteria	Enterobacterales	Pasteurellaceae	Aggregatibacter	unclassified_mgs_108	s__mgs_108	Saliva
rs72883847	2	181037075	C	G	0.1072	0.02271	0.02756	2.55e-06	1885	saliva-pheno.1204	22.2821	Bacteria	Proteobacteria	Gammaproteobacteria	Enterobacterales	Pasteurellaceae	Aggregatibacter	unclassified_mgs_108	s__mgs_108	Saliva
rs73536338	8	15687242	C	G	0.1083	0.02264	0.2133	1.84e-06	1895	saliva-pheno.1204	22.8825	Bacteria	Proteobacteria	Gammaproteobacteria	Enterobacterales	Pasteurellaceae	Aggregatibacter	unclassified_mgs_108	s__mgs_108	Saliva
rs77657628	10	99367915	A	G	0.1051	0.02264	0.1057	3.69e-06	1895	saliva-pheno.1204	21.5503	Bacteria	Proteobacteria	Gammaproteobacteria	Enterobacterales	Pasteurellaceae	Aggregatibacter	unclassified_mgs_108	s__mgs_108	Saliva
rs78195892	5	16840603	C	T	-0.1006	0.02266	0.01567	9.64e-06	1895	saliva-pheno.1204	19.7095	Bacteria	Proteobacteria	Gammaproteobacteria	Enterobacterales	Pasteurellaceae	Aggregatibacter	unclassified_mgs_108	s__mgs_108	Saliva
rs80236453	2	195524915	G	T	0.1042	0.02264	0.004961	4.42e-06	1895	saliva-pheno.1204	21.1828	Bacteria	Proteobacteria	Gammaproteobacteria	Enterobacterales	Pasteurellaceae	Aggregatibacter	unclassified_mgs_108	s__mgs_108	Saliva
rs80250436	16	6169759	T	C	0.1026	0.02268	0.02219	6.44e-06	1895	saliva-pheno.1204	20.4649	Bacteria	Proteobacteria	Gammaproteobacteria	Enterobacterales	Pasteurellaceae	Aggregatibacter	unclassified_mgs_108	s__mgs_108	Saliva
rs11723044	4	124627790	T	C	-0.1068	0.02277	0.2399	2.93e-06	1894	saliva-pheno.1205	21.9997	Bacteria	Firmicutes	Bacilli	Staphylococcales	Gemellaceae	Gemella	unclassified_mgs_2944	s__mgs_2944	Saliva
rs117293361	11	3665934	A	G	-0.102	0.02298	0.1642	9.55e-06	1894	saliva-pheno.1205	19.7015	Bacteria	Firmicutes	Bacilli	Staphylococcales	Gemellaceae	Gemella	unclassified_mgs_2944	s__mgs_2944	Saliva
rs117931668	12	120560054	G	A	0.109	0.02291	0.1277	2.1e-06	1894	saliva-pheno.1205	22.6362	Bacteria	Firmicutes	Bacilli	Staphylococcales	Gemellaceae	Gemella	unclassified_mgs_2944	s__mgs_2944	Saliva
rs12249016	10	1577017	C	G	0.1086	0.02284	0.142	2.13e-06	1894	saliva-pheno.1205	22.6083	Bacteria	Firmicutes	Bacilli	Staphylococcales	Gemellaceae	Gemella	unclassified_mgs_2944	s__mgs_2944	Saliva
rs139172491	4	24703534	C	A	0.106	0.02283	0.01593	3.67e-06	1894	saliva-pheno.1205	21.5576	Bacteria	Firmicutes	Bacilli	Staphylococcales	Gemellaceae	Gemella	unclassified_mgs_2944	s__mgs_2944	Saliva
rs146687989	1	23363009	G	A	0.1027	0.02285	0.01227	7.36e-06	1894	saliva-pheno.1205	20.2008	Bacteria	Firmicutes	Bacilli	Staphylococcales	Gemellaceae	Gemella	unclassified_mgs_2944	s__mgs_2944	Saliva
rs150909841	2	52331871	T	A	0.113	0.02286	0.01723	8.32e-07	1894	saliva-pheno.1205	24.4346	Bacteria	Firmicutes	Bacilli	Staphylococcales	Gemellaceae	Gemella	unclassified_mgs_2944	s__mgs_2944	Saliva
rs2221114	3	7043258	T	G	-0.112	0.02293	0.03499	1.13e-06	1894	saliva-pheno.1205	23.8577	Bacteria	Firmicutes	Bacilli	Staphylococcales	Gemellaceae	Gemella	unclassified_mgs_2944	s__mgs_2944	Saliva
rs34133755	3	4909828	G	C	-0.1025	0.02286	0.1021	7.88e-06	1894	saliva-pheno.1205	20.1046	Bacteria	Firmicutes	Bacilli	Staphylococcales	Gemellaceae	Gemella	unclassified_mgs_2944	s__mgs_2944	Saliva
rs35913604	8	13468574	G	C	-0.103	0.02285	0.08825	7.01e-06	1894	saliva-pheno.1205	20.319	Bacteria	Firmicutes	Bacilli	Staphylococcales	Gemellaceae	Gemella	unclassified_mgs_2944	s__mgs_2944	Saliva
rs4622352	12	59558798	T	C	-0.1014	0.02283	0.047	9.39e-06	1894	saliva-pheno.1205	19.7271	Bacteria	Firmicutes	Bacilli	Staphylococcales	Gemellaceae	Gemella	unclassified_mgs_2944	s__mgs_2944	Saliva
rs56046612	7	19380010	A	T	0.1151	0.02275	0.4078	4.66e-07	1894	saliva-pheno.1205	25.5969	Bacteria	Firmicutes	Bacilli	Staphylococcales	Gemellaceae	Gemella	unclassified_mgs_2944	s__mgs_2944	Saliva
rs57000286	13	113049841	A	G	-0.1013	0.02284	0.02324	9.7e-06	1894	saliva-pheno.1205	19.671	Bacteria	Firmicutes	Bacilli	Staphylococcales	Gemellaceae	Gemella	unclassified_mgs_2944	s__mgs_2944	Saliva
rs62514528	8	108596201	T	C	-0.1021	0.02292	0.0906	8.92e-06	1894	saliva-pheno.1205	19.8437	Bacteria	Firmicutes	Bacilli	Staphylococcales	Gemellaceae	Gemella	unclassified_mgs_2944	s__mgs_2944	Saliva
rs628040	1	237348973	G	A	0.1018	0.02288	0.4211	9.22e-06	1894	saliva-pheno.1205	19.7963	Bacteria	Firmicutes	Bacilli	Staphylococcales	Gemellaceae	Gemella	unclassified_mgs_2944	s__mgs_2944	Saliva
rs7241069	18	44043658	C	T	-0.1158	0.02275	0.2781	3.95e-07	1894	saliva-pheno.1205	25.9092	Bacteria	Firmicutes	Bacilli	Staphylococcales	Gemellaceae	Gemella	unclassified_mgs_2944	s__mgs_2944	Saliva
rs72827261	5	146433737	T	C	0.1034	0.02279	0.276	6.06e-06	1894	saliva-pheno.1205	20.5851	Bacteria	Firmicutes	Bacilli	Staphylococcales	Gemellaceae	Gemella	unclassified_mgs_2944	s__mgs_2944	Saliva
rs73048345	3	24765635	A	T	-0.105	0.02282	0.07493	4.51e-06	1894	saliva-pheno.1205	21.1713	Bacteria	Firmicutes	Bacilli	Staphylococcales	Gemellaceae	Gemella	unclassified_mgs_2944	s__mgs_2944	Saliva
rs73492744	11	74526319	T	C	-0.102	0.02282	0.1211	8.28e-06	1894	saliva-pheno.1205	19.9788	Bacteria	Firmicutes	Bacilli	Staphylococcales	Gemellaceae	Gemella	unclassified_mgs_2944	s__mgs_2944	Saliva
rs77580099	2	118020597	C	T	-0.1027	0.02282	0.01775	7.18e-06	1894	saliva-pheno.1205	20.2539	Bacteria	Firmicutes	Bacilli	Staphylococcales	Gemellaceae	Gemella	unclassified_mgs_2944	s__mgs_2944	Saliva
rs79441557	1	234352464	A	T	-0.1136	0.02289	0.06162	7.64e-07	1894	saliva-pheno.1205	24.63	Bacteria	Firmicutes	Bacilli	Staphylococcales	Gemellaceae	Gemella	unclassified_mgs_2944	s__mgs_2944	Saliva
rs12162052	16	57629690	A	G	0.1063	0.02238	0.3112	2.21e-06	1898	saliva-pheno.1207	22.5604	Bacteria	Bacteroidota	Bacteroidia	Flavobacteriales	Flavobacteriaceae	Capnocytophaga	unclassified_mgs_982	s__mgs_982	Saliva
rs139274977	18	65473642	C	A	0.1023	0.0224	0.0107	5.31e-06	1898	saliva-pheno.1207	20.8572	Bacteria	Bacteroidota	Bacteroidia	Flavobacteriales	Flavobacteriaceae	Capnocytophaga	unclassified_mgs_982	s__mgs_982	Saliva
rs144655192	6	85921357	T	C	0.1041	0.02242	0.02663	3.72e-06	1898	saliva-pheno.1207	21.5591	Bacteria	Bacteroidota	Bacteroidia	Flavobacteriales	Flavobacteriaceae	Capnocytophaga	unclassified_mgs_982	s__mgs_982	Saliva
rs145020203	5	122494282	C	T	0.1043	0.02244	0.01149	3.54e-06	1898	saliva-pheno.1207	21.6034	Bacteria	Bacteroidota	Bacteroidia	Flavobacteriales	Flavobacteriaceae	Capnocytophaga	unclassified_mgs_982	s__mgs_982	Saliva
rs148599367	7	147203078	G	A	-0.1009	0.02247	0.0141	7.57e-06	1898	saliva-pheno.1207	20.164	Bacteria	Bacteroidota	Bacteroidia	Flavobacteriales	Flavobacteriaceae	Capnocytophaga	unclassified_mgs_982	s__mgs_982	Saliva
rs1935864	10	93832601	A	G	-0.104	0.02247	0.211	3.92e-06	1898	saliva-pheno.1207	21.422	Bacteria	Bacteroidota	Bacteroidia	Flavobacteriales	Flavobacteriaceae	Capnocytophaga	unclassified_mgs_982	s__mgs_982	Saliva
rs28440900	5	114750542	G	T	0.1114	0.02265	0.2818	9.47e-07	1860	saliva-pheno.1207	24.1899	Bacteria	Bacteroidota	Bacteroidia	Flavobacteriales	Flavobacteriaceae	Capnocytophaga	unclassified_mgs_982	s__mgs_982	Saliva
rs28863795	18	29322146	G	A	-0.1005	0.02241	0.1546	7.74e-06	1898	saliva-pheno.1207	20.1117	Bacteria	Bacteroidota	Bacteroidia	Flavobacteriales	Flavobacteriaceae	Capnocytophaga	unclassified_mgs_982	s__mgs_982	Saliva
rs484166	1	38557545	A	T	-0.0997	0.02242	0.01567	9.25e-06	1898	saliva-pheno.1207	19.7751	Bacteria	Bacteroidota	Bacteroidia	Flavobacteriales	Flavobacteriaceae	Capnocytophaga	unclassified_mgs_982	s__mgs_982	Saliva
rs73774825	6	138815916	A	G	-0.1018	0.02259	0.04752	7e-06	1898	saliva-pheno.1207	20.3078	Bacteria	Bacteroidota	Bacteroidia	Flavobacteriales	Flavobacteriaceae	Capnocytophaga	unclassified_mgs_982	s__mgs_982	Saliva
rs9305762	21	17664957	G	C	0.1006	0.02244	0.3645	7.83e-06	1898	saliva-pheno.1207	20.0979	Bacteria	Bacteroidota	Bacteroidia	Flavobacteriales	Flavobacteriaceae	Capnocytophaga	unclassified_mgs_982	s__mgs_982	Saliva
rs11017580	10	132722467	A	C	-0.1098	0.02229	0.312	9.16e-07	1903	saliva-pheno.1208	24.2652	Bacteria	Firmicutes	Bacilli	Lactobacillales	Streptococcaceae	Streptococcus	unclassified_mgs_1034	s__mgs_1034	Saliva
rs141621681	15	79926930	A	T	0.1063	0.02227	0.008094	1.97e-06	1903	saliva-pheno.1208	22.7838	Bacteria	Firmicutes	Bacilli	Lactobacillales	Streptococcaceae	Streptococcus	unclassified_mgs_1034	s__mgs_1034	Saliva
rs145763298	7	26055807	T	C	0.1013	0.02221	0.008616	5.47e-06	1903	saliva-pheno.1208	20.8028	Bacteria	Firmicutes	Bacilli	Lactobacillales	Streptococcaceae	Streptococcus	unclassified_mgs_1034	s__mgs_1034	Saliva
rs17063641	5	173950287	A	G	-0.09917	0.02234	0.3227	9.53e-06	1903	saliva-pheno.1208	19.7058	Bacteria	Firmicutes	Bacilli	Lactobacillales	Streptococcaceae	Streptococcus	unclassified_mgs_1034	s__mgs_1034	Saliva
rs17201317	8	104096256	C	T	-0.1043	0.02226	0.1013	3e-06	1903	saliva-pheno.1208	21.9542	Bacteria	Firmicutes	Bacilli	Lactobacillales	Streptococcaceae	Streptococcus	unclassified_mgs_1034	s__mgs_1034	Saliva
rs2179472	20	9793497	T	C	0.1005	0.02244	0.2034	7.87e-06	1903	saliva-pheno.1208	20.0579	Bacteria	Firmicutes	Bacilli	Lactobacillales	Streptococcaceae	Streptococcus	unclassified_mgs_1034	s__mgs_1034	Saliva
rs56006298	19	57515316	A	G	-0.09894	0.02233	0.2167	9.93e-06	1903	saliva-pheno.1208	19.6321	Bacteria	Firmicutes	Bacilli	Lactobacillales	Streptococcaceae	Streptococcus	unclassified_mgs_1034	s__mgs_1034	Saliva
rs6681647	1	56097676	T	C	-0.1031	0.02249	0.1313	4.84e-06	1903	saliva-pheno.1208	21.0154	Bacteria	Firmicutes	Bacilli	Lactobacillales	Streptococcaceae	Streptococcus	unclassified_mgs_1034	s__mgs_1034	Saliva
rs6783219	3	133155673	A	C	0.09922	0.02233	0.06841	9.4e-06	1903	saliva-pheno.1208	19.7434	Bacteria	Firmicutes	Bacilli	Lactobacillales	Streptococcaceae	Streptococcus	unclassified_mgs_1034	s__mgs_1034	Saliva
rs7113302	11	127073726	G	T	0.1098	0.02231	0.1924	9.31e-07	1903	saliva-pheno.1208	24.2218	Bacteria	Firmicutes	Bacilli	Lactobacillales	Streptococcaceae	Streptococcus	unclassified_mgs_1034	s__mgs_1034	Saliva
rs7295182	12	129625544	C	T	0.113	0.0223	0.3655	4.41e-07	1903	saliva-pheno.1208	25.6772	Bacteria	Firmicutes	Bacilli	Lactobacillales	Streptococcaceae	Streptococcus	unclassified_mgs_1034	s__mgs_1034	Saliva
rs78160334	10	92705510	T	A	0.1019	0.02233	0.03446	5.36e-06	1903	saliva-pheno.1208	20.8243	Bacteria	Firmicutes	Bacilli	Lactobacillales	Streptococcaceae	Streptococcus	unclassified_mgs_1034	s__mgs_1034	Saliva
rs78416741	14	83065623	T	C	-0.1045	0.02224	0.006266	2.83e-06	1903	saliva-pheno.1208	22.0782	Bacteria	Firmicutes	Bacilli	Lactobacillales	Streptococcaceae	Streptococcus	unclassified_mgs_1034	s__mgs_1034	Saliva
rs79585488	16	5451842	G	A	-0.107	0.02223	0.1211	1.61e-06	1903	saliva-pheno.1208	23.168	Bacteria	Firmicutes	Bacilli	Lactobacillales	Streptococcaceae	Streptococcus	unclassified_mgs_1034	s__mgs_1034	Saliva
rs80178693	21	17988121	A	G	-0.1014	0.02233	0.06919	5.96e-06	1903	saliva-pheno.1208	20.6205	Bacteria	Firmicutes	Bacilli	Lactobacillales	Streptococcaceae	Streptococcus	unclassified_mgs_1034	s__mgs_1034	Saliva
rs10402605	19	52798361	T	C	-0.1009	0.02261	0.4715	8.64e-06	1907	saliva-pheno.121	19.915	Bacteria	Firmicutes	Clostridia	Lachnospirales	Lachnospiraceae	Lachnoanaerobaculum	unclassified_mgs_1769	s__mgs_1769	Saliva
rs117997359	13	20680179	A	G	0.104	0.02263	0.05509	4.57e-06	1907	saliva-pheno.121	21.1202	Bacteria	Firmicutes	Clostridia	Lachnospirales	Lachnospiraceae	Lachnoanaerobaculum	unclassified_mgs_1769	s__mgs_1769	Saliva
rs118034512	20	47988624	C	T	-0.1146	0.02261	0.02559	4.41e-07	1907	saliva-pheno.121	25.6902	Bacteria	Firmicutes	Clostridia	Lachnospirales	Lachnospiraceae	Lachnoanaerobaculum	unclassified_mgs_1769	s__mgs_1769	Saliva
rs12256123	10	58523692	A	G	-0.1004	0.02259	0.4003	9.25e-06	1907	saliva-pheno.121	19.7531	Bacteria	Firmicutes	Clostridia	Lachnospirales	Lachnospiraceae	Lachnoanaerobaculum	unclassified_mgs_1769	s__mgs_1769	Saliva
rs12610157	19	9350605	A	G	0.1007	0.02256	0.2731	8.49e-06	1907	saliva-pheno.121	19.9242	Bacteria	Firmicutes	Clostridia	Lachnospirales	Lachnospiraceae	Lachnoanaerobaculum	unclassified_mgs_1769	s__mgs_1769	Saliva
rs1339975	6	97948597	G	T	0.1018	0.02267	0.2423	7.55e-06	1907	saliva-pheno.121	20.1647	Bacteria	Firmicutes	Clostridia	Lachnospirales	Lachnospiraceae	Lachnoanaerobaculum	unclassified_mgs_1769	s__mgs_1769	Saliva
rs139186488	13	103684956	A	G	-0.1115	0.02254	0.04439	8.31e-07	1907	saliva-pheno.121	24.4704	Bacteria	Firmicutes	Clostridia	Lachnospirales	Lachnospiraceae	Lachnoanaerobaculum	unclassified_mgs_1769	s__mgs_1769	Saliva
rs139258906	4	8157810	A	C	-0.1079	0.02258	0.02794	1.91e-06	1907	saliva-pheno.121	22.8347	Bacteria	Firmicutes	Clostridia	Lachnospirales	Lachnospiraceae	Lachnoanaerobaculum	unclassified_mgs_1769	s__mgs_1769	Saliva
rs1892943	11	85665172	T	C	0.1041	0.02259	0.488	4.33e-06	1907	saliva-pheno.121	21.2358	Bacteria	Firmicutes	Clostridia	Lachnospirales	Lachnospiraceae	Lachnoanaerobaculum	unclassified_mgs_1769	s__mgs_1769	Saliva
rs2118532	11	98535467	C	G	-0.104	0.02255	0.3577	4.24e-06	1907	saliva-pheno.121	21.2703	Bacteria	Firmicutes	Clostridia	Lachnospirales	Lachnospiraceae	Lachnoanaerobaculum	unclassified_mgs_1769	s__mgs_1769	Saliva
rs2250562	8	11470460	T	G	0.1041	0.02256	0.0483	4.18e-06	1907	saliva-pheno.121	21.2923	Bacteria	Firmicutes	Clostridia	Lachnospirales	Lachnospiraceae	Lachnoanaerobaculum	unclassified_mgs_1769	s__mgs_1769	Saliva
rs2291252	3	138662983	T	C	0.1089	0.02261	0.4554	1.59e-06	1907	saliva-pheno.121	23.1982	Bacteria	Firmicutes	Clostridia	Lachnospirales	Lachnospiraceae	Lachnoanaerobaculum	unclassified_mgs_1769	s__mgs_1769	Saliva
rs2535675	22	18199976	G	A	0.1006	0.02264	0.09817	9.37e-06	1907	saliva-pheno.121	19.7444	Bacteria	Firmicutes	Clostridia	Lachnospirales	Lachnospiraceae	Lachnoanaerobaculum	unclassified_mgs_1769	s__mgs_1769	Saliva
rs5762546	22	28674333	A	G	0.1089	0.02256	0.08538	1.49e-06	1907	saliva-pheno.121	23.3012	Bacteria	Firmicutes	Clostridia	Lachnospirales	Lachnospiraceae	Lachnoanaerobaculum	unclassified_mgs_1769	s__mgs_1769	Saliva
rs74874934	9	81400109	G	A	-0.1051	0.02253	0.008094	3.34e-06	1907	saliva-pheno.121	21.7612	Bacteria	Firmicutes	Clostridia	Lachnospirales	Lachnospiraceae	Lachnoanaerobaculum	unclassified_mgs_1769	s__mgs_1769	Saliva
rs76220158	11	7601241	G	C	-0.1038	0.02265	0.008877	4.83e-06	1907	saliva-pheno.121	21.0019	Bacteria	Firmicutes	Clostridia	Lachnospirales	Lachnospiraceae	Lachnoanaerobaculum	unclassified_mgs_1769	s__mgs_1769	Saliva
rs76670053	6	23327936	G	A	0.1048	0.02259	0.02611	3.72e-06	1907	saliva-pheno.121	21.5224	Bacteria	Firmicutes	Clostridia	Lachnospirales	Lachnospiraceae	Lachnoanaerobaculum	unclassified_mgs_1769	s__mgs_1769	Saliva
rs1039228	12	24285197	C	G	-0.1088	0.02282	0.1397	1.99e-06	1898	saliva-pheno.1210	22.7314	Bacteria	Fusobacteriota	Fusobacteriia	Fusobacteriales	Fusobacteriaceae	Fusobacterium	unclassified_mgs_2271	s__mgs_2271	Saliva
rs10832679	11	16788224	C	A	0.104	0.02282	0.3449	5.56e-06	1898	saliva-pheno.1210	20.7699	Bacteria	Fusobacteriota	Fusobacteriia	Fusobacteriales	Fusobacteriaceae	Fusobacterium	unclassified_mgs_2271	s__mgs_2271	Saliva
rs11144983	9	79237343	T	A	-0.102	0.02279	0.2569	8e-06	1898	saliva-pheno.1210	20.0314	Bacteria	Fusobacteriota	Fusobacteriia	Fusobacteriales	Fusobacteriaceae	Fusobacterium	unclassified_mgs_2271	s__mgs_2271	Saliva
rs112168249	18	9859491	C	G	0.1077	0.02277	0.04621	2.41e-06	1898	saliva-pheno.1210	22.372	Bacteria	Fusobacteriota	Fusobacteriia	Fusobacteriales	Fusobacteriaceae	Fusobacterium	unclassified_mgs_2271	s__mgs_2271	Saliva
rs117282277	5	122336873	T	C	-0.1202	0.02276	0.008877	1.44e-07	1898	saliva-pheno.1210	27.891	Bacteria	Fusobacteriota	Fusobacteriia	Fusobacteriales	Fusobacteriaceae	Fusobacterium	unclassified_mgs_2271	s__mgs_2271	Saliva
rs12626998	21	17321799	A	C	-0.1017	0.02288	0.1533	9.36e-06	1898	saliva-pheno.1210	19.7574	Bacteria	Fusobacteriota	Fusobacteriia	Fusobacteriales	Fusobacteriaceae	Fusobacterium	unclassified_mgs_2271	s__mgs_2271	Saliva
rs1409302	10	91969947	G	A	0.1043	0.02279	0.1896	4.97e-06	1898	saliva-pheno.1210	20.945	Bacteria	Fusobacteriota	Fusobacteriia	Fusobacteriales	Fusobacteriaceae	Fusobacterium	unclassified_mgs_2271	s__mgs_2271	Saliva
rs147390178	17	49839796	C	A	0.1126	0.02278	0.01802	8.42e-07	1898	saliva-pheno.1210	24.4326	Bacteria	Fusobacteriota	Fusobacteriia	Fusobacteriales	Fusobacteriaceae	Fusobacterium	unclassified_mgs_2271	s__mgs_2271	Saliva
rs183339806	20	47781289	A	G	-0.1097	0.02276	0.02402	1.54e-06	1898	saliva-pheno.1210	23.231	Bacteria	Fusobacteriota	Fusobacteriia	Fusobacteriales	Fusobacteriaceae	Fusobacterium	unclassified_mgs_2271	s__mgs_2271	Saliva
rs4620786	12	95101402	A	G	-0.1061	0.02282	0.1204	3.52e-06	1898	saliva-pheno.1210	21.6172	Bacteria	Fusobacteriota	Fusobacteriia	Fusobacteriales	Fusobacteriaceae	Fusobacterium	unclassified_mgs_2271	s__mgs_2271	Saliva
rs5746644	22	17056280	C	A	-0.1074	0.02278	0.01279	2.61e-06	1898	saliva-pheno.1210	22.228	Bacteria	Fusobacteriota	Fusobacteriia	Fusobacteriales	Fusobacteriaceae	Fusobacterium	unclassified_mgs_2271	s__mgs_2271	Saliva
rs74591336	16	6138863	A	C	0.1037	0.02282	0.06188	5.83e-06	1898	saliva-pheno.1210	20.6503	Bacteria	Fusobacteriota	Fusobacteriia	Fusobacteriales	Fusobacteriaceae	Fusobacterium	unclassified_mgs_2271	s__mgs_2271	Saliva
rs75365050	20	31154508	A	G	-0.1113	0.02276	0.01906	1.09e-06	1898	saliva-pheno.1210	23.9136	Bacteria	Fusobacteriota	Fusobacteriia	Fusobacteriales	Fusobacteriaceae	Fusobacterium	unclassified_mgs_2271	s__mgs_2271	Saliva
rs9597080	13	33840783	A	C	0.1045	0.02287	0.199	5.2e-06	1898	saliva-pheno.1210	20.8785	Bacteria	Fusobacteriota	Fusobacteriia	Fusobacteriales	Fusobacteriaceae	Fusobacterium	unclassified_mgs_2271	s__mgs_2271	Saliva
rs10163011	15	93760024	T	C	0.1028	0.02276	0.1055	6.65e-06	1894	saliva-pheno.1211	20.4005	Bacteria	Fusobacteriota	Fusobacteriia	Fusobacteriales	Fusobacteriaceae	Fusobacterium	unclassified_mgs_2180	s__mgs_2180	Saliva
rs10892024	11	98470675	C	T	-0.104	0.02273	0.3668	5.04e-06	1894	saliva-pheno.1211	20.9348	Bacteria	Fusobacteriota	Fusobacteriia	Fusobacteriales	Fusobacteriaceae	Fusobacterium	unclassified_mgs_2180	s__mgs_2180	Saliva
rs112407563	8	144474030	A	C	0.1099	0.02278	0.02623	1.52e-06	1886	saliva-pheno.1211	23.2749	Bacteria	Fusobacteriota	Fusobacteriia	Fusobacteriales	Fusobacteriaceae	Fusobacterium	unclassified_mgs_2180	s__mgs_2180	Saliva
rs116071694	2	241624163	T	C	-0.103	0.02277	0.03786	6.46e-06	1894	saliva-pheno.1211	20.462	Bacteria	Fusobacteriota	Fusobacteriia	Fusobacteriales	Fusobacteriaceae	Fusobacterium	unclassified_mgs_2180	s__mgs_2180	Saliva
rs11734499	4	79101691	G	A	-0.1011	0.0228	0.3089	9.84e-06	1894	saliva-pheno.1211	19.6622	Bacteria	Fusobacteriota	Fusobacteriia	Fusobacteriales	Fusobacteriaceae	Fusobacterium	unclassified_mgs_2180	s__mgs_2180	Saliva
rs144784095	6	125909880	C	T	-0.1117	0.02276	0.009922	9.92e-07	1894	saliva-pheno.1211	24.0858	Bacteria	Fusobacteriota	Fusobacteriia	Fusobacteriales	Fusobacteriaceae	Fusobacterium	unclassified_mgs_2180	s__mgs_2180	Saliva
rs145515154	17	60887702	G	T	0.1014	0.02275	0.0376	8.8e-06	1894	saliva-pheno.1211	19.8661	Bacteria	Fusobacteriota	Fusobacteriia	Fusobacteriales	Fusobacteriaceae	Fusobacterium	unclassified_mgs_2180	s__mgs_2180	Saliva
rs145814427	14	79332587	A	T	-0.1044	0.02279	0.01906	4.95e-06	1894	saliva-pheno.1211	20.9852	Bacteria	Fusobacteriota	Fusobacteriia	Fusobacteriales	Fusobacteriaceae	Fusobacterium	unclassified_mgs_2180	s__mgs_2180	Saliva
rs146159680	1	5459548	G	A	-0.1025	0.02277	0.02663	7.19e-06	1894	saliva-pheno.1211	20.2638	Bacteria	Fusobacteriota	Fusobacteriia	Fusobacteriales	Fusobacteriaceae	Fusobacterium	unclassified_mgs_2180	s__mgs_2180	Saliva
rs149059486	1	111482619	G	A	0.1155	0.02273	0.1504	4.1e-07	1894	saliva-pheno.1211	25.8205	Bacteria	Fusobacteriota	Fusobacteriia	Fusobacteriales	Fusobacteriaceae	Fusobacterium	unclassified_mgs_2180	s__mgs_2180	Saliva
rs16825235	3	155390917	T	C	0.1209	0.02282	0.01279	1.31e-07	1894	saliva-pheno.1211	28.0686	Bacteria	Fusobacteriota	Fusobacteriia	Fusobacteriales	Fusobacteriaceae	Fusobacterium	unclassified_mgs_2180	s__mgs_2180	Saliva
rs17366987	4	120905242	C	T	0.1016	0.02273	0.04569	8.33e-06	1894	saliva-pheno.1211	19.9797	Bacteria	Fusobacteriota	Fusobacteriia	Fusobacteriales	Fusobacteriaceae	Fusobacterium	unclassified_mgs_2180	s__mgs_2180	Saliva
rs17518325	8	18466379	C	T	0.1079	0.02272	0.1136	2.18e-06	1894	saliva-pheno.1211	22.5541	Bacteria	Fusobacteriota	Fusobacteriia	Fusobacteriales	Fusobacteriaceae	Fusobacterium	unclassified_mgs_2180	s__mgs_2180	Saliva
rs183282	20	41473749	T	C	0.1119	0.02268	0.1875	8.77e-07	1894	saliva-pheno.1211	24.343	Bacteria	Fusobacteriota	Fusobacteriia	Fusobacteriales	Fusobacteriaceae	Fusobacterium	unclassified_mgs_2180	s__mgs_2180	Saliva
rs186444289	7	155678497	A	G	0.1027	0.02279	0.01697	6.94e-06	1894	saliva-pheno.1211	20.3073	Bacteria	Fusobacteriota	Fusobacteriia	Fusobacteriales	Fusobacteriaceae	Fusobacterium	unclassified_mgs_2180	s__mgs_2180	Saliva
rs192953357	1	61488500	A	G	-0.1132	0.02283	0.02768	7.87e-07	1894	saliva-pheno.1211	24.5856	Bacteria	Fusobacteriota	Fusobacteriia	Fusobacteriales	Fusobacteriaceae	Fusobacterium	unclassified_mgs_2180	s__mgs_2180	Saliva
rs342492	18	3696541	C	T	-0.1076	0.02289	0.27	2.79e-06	1894	saliva-pheno.1211	22.097	Bacteria	Fusobacteriota	Fusobacteriia	Fusobacteriales	Fusobacteriaceae	Fusobacterium	unclassified_mgs_2180	s__mgs_2180	Saliva
rs35454572	3	186092962	T	A	-0.1045	0.02275	0.1167	4.67e-06	1894	saliva-pheno.1211	21.0994	Bacteria	Fusobacteriota	Fusobacteriia	Fusobacteriales	Fusobacteriaceae	Fusobacterium	unclassified_mgs_2180	s__mgs_2180	Saliva
rs55760232	8	76022724	C	T	-0.1033	0.02274	0.4026	5.9e-06	1894	saliva-pheno.1211	20.6357	Bacteria	Fusobacteriota	Fusobacteriia	Fusobacteriales	Fusobacteriaceae	Fusobacterium	unclassified_mgs_2180	s__mgs_2180	Saliva
rs55823460	5	158490910	A	T	-0.1061	0.02273	0.2167	3.28e-06	1894	saliva-pheno.1211	21.7887	Bacteria	Fusobacteriota	Fusobacteriia	Fusobacteriales	Fusobacteriaceae	Fusobacterium	unclassified_mgs_2180	s__mgs_2180	Saliva
rs576848	11	95964480	G	C	-0.1091	0.02271	0.124	1.66e-06	1894	saliva-pheno.1211	23.0789	Bacteria	Fusobacteriota	Fusobacteriia	Fusobacteriales	Fusobacteriaceae	Fusobacterium	unclassified_mgs_2180	s__mgs_2180	Saliva
rs6959811	7	26403617	T	C	-0.1034	0.02272	0.03394	5.69e-06	1894	saliva-pheno.1211	20.7121	Bacteria	Fusobacteriota	Fusobacteriia	Fusobacteriales	Fusobacteriaceae	Fusobacterium	unclassified_mgs_2180	s__mgs_2180	Saliva
rs74056285	14	64506495	A	G	-0.1035	0.02276	0.05144	5.74e-06	1894	saliva-pheno.1211	20.6793	Bacteria	Fusobacteriota	Fusobacteriia	Fusobacteriales	Fusobacteriaceae	Fusobacterium	unclassified_mgs_2180	s__mgs_2180	Saliva
rs74189109	7	12963910	C	T	0.1099	0.02272	0.03864	1.42e-06	1894	saliva-pheno.1211	23.398	Bacteria	Fusobacteriota	Fusobacteriia	Fusobacteriales	Fusobacteriaceae	Fusobacterium	unclassified_mgs_2180	s__mgs_2180	Saliva
rs7534166	1	64680654	G	A	0.1047	0.02274	0.4723	4.45e-06	1894	saliva-pheno.1211	21.1989	Bacteria	Fusobacteriota	Fusobacteriia	Fusobacteriales	Fusobacteriaceae	Fusobacterium	unclassified_mgs_2180	s__mgs_2180	Saliva
rs76418675	4	101680761	C	T	-0.1156	0.02275	0.008094	4.16e-07	1894	saliva-pheno.1211	25.8198	Bacteria	Fusobacteriota	Fusobacteriia	Fusobacteriales	Fusobacteriaceae	Fusobacterium	unclassified_mgs_2180	s__mgs_2180	Saliva
rs77410742	18	6839163	T	C	-0.1026	0.02292	0.1065	8.04e-06	1894	saliva-pheno.1211	20.0385	Bacteria	Fusobacteriota	Fusobacteriia	Fusobacteriales	Fusobacteriaceae	Fusobacterium	unclassified_mgs_2180	s__mgs_2180	Saliva
rs10117019	9	6634512	A	T	0.1036	0.02235	0.3397	3.85e-06	1904	saliva-pheno.1214	21.4864	Bacteria	Firmicutes	Bacilli	Lactobacillales	Streptococcaceae	Streptococcus	unclassified_mgs_1195	s__mgs_1195	Saliva
rs10762778	10	80057143	C	T	-0.104	0.02233	0.217	3.45e-06	1904	saliva-pheno.1214	21.6915	Bacteria	Firmicutes	Bacilli	Lactobacillales	Streptococcaceae	Streptococcus	unclassified_mgs_1195	s__mgs_1195	Saliva
rs117625572	18	56976159	T	C	0.1041	0.02232	0.03838	3.34e-06	1904	saliva-pheno.1214	21.7527	Bacteria	Firmicutes	Bacilli	Lactobacillales	Streptococcaceae	Streptococcus	unclassified_mgs_1195	s__mgs_1195	Saliva
rs11782965	8	41081638	T	C	-0.1098	0.0223	0.1107	9.15e-07	1904	saliva-pheno.1214	24.2435	Bacteria	Firmicutes	Bacilli	Lactobacillales	Streptococcaceae	Streptococcus	unclassified_mgs_1195	s__mgs_1195	Saliva
rs1355760	3	142693563	A	G	0.1051	0.0223	0.05013	2.6e-06	1904	saliva-pheno.1214	22.2124	Bacteria	Firmicutes	Bacilli	Lactobacillales	Streptococcaceae	Streptococcus	unclassified_mgs_1195	s__mgs_1195	Saliva
rs139919186	12	49607008	A	G	-0.1013	0.0224	0.02924	6.48e-06	1904	saliva-pheno.1214	20.4514	Bacteria	Firmicutes	Bacilli	Lactobacillales	Streptococcaceae	Streptococcus	unclassified_mgs_1195	s__mgs_1195	Saliva
rs147585275	18	29092043	T	C	0.09942	0.02239	0.00705	9.47e-06	1904	saliva-pheno.1214	19.7169	Bacteria	Firmicutes	Bacilli	Lactobacillales	Streptococcaceae	Streptococcus	unclassified_mgs_1195	s__mgs_1195	Saliva
rs168586	3	155527495	C	T	-0.1039	0.02245	0.1671	3.9e-06	1904	saliva-pheno.1214	21.419	Bacteria	Firmicutes	Bacilli	Lactobacillales	Streptococcaceae	Streptococcus	unclassified_mgs_1195	s__mgs_1195	Saliva
rs184078112	14	100826731	T	C	-0.1068	0.02244	0.0141	2.1e-06	1904	saliva-pheno.1214	22.6515	Bacteria	Firmicutes	Bacilli	Lactobacillales	Streptococcaceae	Streptococcus	unclassified_mgs_1195	s__mgs_1195	Saliva
rs187504	16	49384383	G	C	0.1018	0.02232	0.323	5.38e-06	1904	saliva-pheno.1214	20.8021	Bacteria	Firmicutes	Bacilli	Lactobacillales	Streptococcaceae	Streptococcus	unclassified_mgs_1195	s__mgs_1195	Saliva
rs225913	14	30446569	A	G	-0.1061	0.02247	0.2554	2.5e-06	1904	saliva-pheno.1214	22.2959	Bacteria	Firmicutes	Bacilli	Lactobacillales	Streptococcaceae	Streptococcus	unclassified_mgs_1195	s__mgs_1195	Saliva
rs28521032	22	49261285	A	C	0.1023	0.02235	0.08616	5.04e-06	1904	saliva-pheno.1214	20.9506	Bacteria	Firmicutes	Bacilli	Lactobacillales	Streptococcaceae	Streptococcus	unclassified_mgs_1195	s__mgs_1195	Saliva
rs7113302	11	127073726	G	T	0.1109	0.02238	0.1924	7.9e-07	1904	saliva-pheno.1214	24.5552	Bacteria	Firmicutes	Bacilli	Lactobacillales	Streptococcaceae	Streptococcus	unclassified_mgs_1195	s__mgs_1195	Saliva
rs74966925	7	30703457	T	C	-0.1018	0.02246	0.01593	6.21e-06	1904	saliva-pheno.1214	20.5436	Bacteria	Firmicutes	Bacilli	Lactobacillales	Streptococcaceae	Streptococcus	unclassified_mgs_1195	s__mgs_1195	Saliva
rs7727095	5	75795407	A	G	0.1044	0.02238	0.4037	3.33e-06	1904	saliva-pheno.1214	21.7611	Bacteria	Firmicutes	Bacilli	Lactobacillales	Streptococcaceae	Streptococcus	unclassified_mgs_1195	s__mgs_1195	Saliva
rs7829097	8	23547812	G	A	0.1044	0.02239	0.01384	3.31e-06	1904	saliva-pheno.1214	21.7417	Bacteria	Firmicutes	Bacilli	Lactobacillales	Streptococcaceae	Streptococcus	unclassified_mgs_1195	s__mgs_1195	Saliva
rs10868677	9	90611872	T	C	0.101	0.02247	0.2162	7.48e-06	1914	saliva-pheno.1217	20.204	Bacteria	Firmicutes	Clostridia	Peptostreptococcales	Anaerovoracaceae	Mogibacterium	Mogibacterium_timidum_mgs_310	s__Mogibacterium_timidum_mgs_310	Saliva
rs10969083	9	29328559	C	T	-0.1041	0.02242	0.07076	3.68e-06	1914	saliva-pheno.1217	21.5591	Bacteria	Firmicutes	Clostridia	Peptostreptococcales	Anaerovoracaceae	Mogibacterium	Mogibacterium_timidum_mgs_310	s__Mogibacterium_timidum_mgs_310	Saliva
rs11207839	1	62266521	A	T	0.1071	0.02244	0.02507	1.97e-06	1914	saliva-pheno.1217	22.7789	Bacteria	Firmicutes	Clostridia	Peptostreptococcales	Anaerovoracaceae	Mogibacterium	Mogibacterium_timidum_mgs_310	s__Mogibacterium_timidum_mgs_310	Saliva
rs115020949	2	72339432	T	C	-0.1004	0.02246	0.02585	8.27e-06	1914	saliva-pheno.1217	19.9824	Bacteria	Firmicutes	Clostridia	Peptostreptococcales	Anaerovoracaceae	Mogibacterium	Mogibacterium_timidum_mgs_310	s__Mogibacterium_timidum_mgs_310	Saliva
rs11629259	14	87385622	T	C	-0.1016	0.02242	0.09504	6.26e-06	1914	saliva-pheno.1217	20.536	Bacteria	Firmicutes	Clostridia	Peptostreptococcales	Anaerovoracaceae	Mogibacterium	Mogibacterium_timidum_mgs_310	s__Mogibacterium_timidum_mgs_310	Saliva
rs12122207	1	100222219	T	A	-0.1113	0.02244	0.06371	7.58e-07	1914	saliva-pheno.1217	24.6005	Bacteria	Firmicutes	Clostridia	Peptostreptococcales	Anaerovoracaceae	Mogibacterium	Mogibacterium_timidum_mgs_310	s__Mogibacterium_timidum_mgs_310	Saliva
rs147475161	4	40546322	G	A	-0.1056	0.02239	0.01645	2.57e-06	1914	saliva-pheno.1217	22.2443	Bacteria	Firmicutes	Clostridia	Peptostreptococcales	Anaerovoracaceae	Mogibacterium	Mogibacterium_timidum_mgs_310	s__Mogibacterium_timidum_mgs_310	Saliva
rs17189103	13	94250751	A	G	-0.1052	0.02244	0.2104	2.97e-06	1914	saliva-pheno.1217	21.9779	Bacteria	Firmicutes	Clostridia	Peptostreptococcales	Anaerovoracaceae	Mogibacterium	Mogibacterium_timidum_mgs_310	s__Mogibacterium_timidum_mgs_310	Saliva
rs181450224	10	11965561	C	T	-0.1015	0.02241	0.01332	6.25e-06	1914	saliva-pheno.1217	20.5139	Bacteria	Firmicutes	Clostridia	Peptostreptococcales	Anaerovoracaceae	Mogibacterium	Mogibacterium_timidum_mgs_310	s__Mogibacterium_timidum_mgs_310	Saliva
rs1875448	1	3134188	T	C	-0.1031	0.02238	0.2841	4.42e-06	1914	saliva-pheno.1217	21.2225	Bacteria	Firmicutes	Clostridia	Peptostreptococcales	Anaerovoracaceae	Mogibacterium	Mogibacterium_timidum_mgs_310	s__Mogibacterium_timidum_mgs_310	Saliva
rs2307466	2	37376314	C	G	0.1022	0.02242	0.02115	5.47e-06	1914	saliva-pheno.1217	20.7793	Bacteria	Firmicutes	Clostridia	Peptostreptococcales	Anaerovoracaceae	Mogibacterium	Mogibacterium_timidum_mgs_310	s__Mogibacterium_timidum_mgs_310	Saliva
rs2554520	8	3915914	C	G	-0.1066	0.02243	0.02376	2.18e-06	1914	saliva-pheno.1217	22.5869	Bacteria	Firmicutes	Clostridia	Peptostreptococcales	Anaerovoracaceae	Mogibacterium	Mogibacterium_timidum_mgs_310	s__Mogibacterium_timidum_mgs_310	Saliva
rs35021467	16	74480569	C	T	0.1098	0.02252	0.1193	1.17e-06	1914	saliva-pheno.1217	23.7721	Bacteria	Firmicutes	Clostridia	Peptostreptococcales	Anaerovoracaceae	Mogibacterium	Mogibacterium_timidum_mgs_310	s__Mogibacterium_timidum_mgs_310	Saliva
rs57607265	6	169038291	G	A	-0.1105	0.02249	0.1371	9.78e-07	1914	saliva-pheno.1217	24.1405	Bacteria	Firmicutes	Clostridia	Peptostreptococcales	Anaerovoracaceae	Mogibacterium	Mogibacterium_timidum_mgs_310	s__Mogibacterium_timidum_mgs_310	Saliva
rs7542715	1	48527534	G	A	0.1043	0.02244	0.09582	3.58e-06	1914	saliva-pheno.1217	21.6034	Bacteria	Firmicutes	Clostridia	Peptostreptococcales	Anaerovoracaceae	Mogibacterium	Mogibacterium_timidum_mgs_310	s__Mogibacterium_timidum_mgs_310	Saliva
rs79414598	16	1773193	T	C	0.1058	0.02245	0.0329	2.63e-06	1914	saliva-pheno.1217	22.2095	Bacteria	Firmicutes	Clostridia	Peptostreptococcales	Anaerovoracaceae	Mogibacterium	Mogibacterium_timidum_mgs_310	s__Mogibacterium_timidum_mgs_310	Saliva
rs10148788	14	88384006	A	T	-0.1054	0.0222	0.171	2.22e-06	1905	saliva-pheno.122	22.5411	Bacteria	Proteobacteria	Gammaproteobacteria	Enterobacterales	Pasteurellaceae	Haemophilus_D	Haemophilus_D_parainfluenzae_N_mgs_3011	s__Haemophilus_D_parainfluenzae_N_mgs_3011	Saliva
rs1076872	3	50329826	A	G	-0.102	0.0223	0.2517	5.11e-06	1905	saliva-pheno.122	20.9214	Bacteria	Proteobacteria	Gammaproteobacteria	Enterobacterales	Pasteurellaceae	Haemophilus_D	Haemophilus_D_parainfluenzae_N_mgs_3011	s__Haemophilus_D_parainfluenzae_N_mgs_3011	Saliva
rs11067491	12	115679329	C	T	-0.09913	0.02217	0.3875	8.24e-06	1905	saliva-pheno.122	19.993	Bacteria	Proteobacteria	Gammaproteobacteria	Enterobacterales	Pasteurellaceae	Haemophilus_D	Haemophilus_D_parainfluenzae_N_mgs_3011	s__Haemophilus_D_parainfluenzae_N_mgs_3011	Saliva
rs11253781	10	16138717	G	A	0.1016	0.02224	0.3188	5.25e-06	1905	saliva-pheno.122	20.8698	Bacteria	Proteobacteria	Gammaproteobacteria	Enterobacterales	Pasteurellaceae	Haemophilus_D	Haemophilus_D_parainfluenzae_N_mgs_3011	s__Haemophilus_D_parainfluenzae_N_mgs_3011	Saliva
rs1366442	19	48569709	T	G	0.1004	0.02218	0.1846	6.31e-06	1905	saliva-pheno.122	20.4901	Bacteria	Proteobacteria	Gammaproteobacteria	Enterobacterales	Pasteurellaceae	Haemophilus_D	Haemophilus_D_parainfluenzae_N_mgs_3011	s__Haemophilus_D_parainfluenzae_N_mgs_3011	Saliva
rs138940608	15	63199391	G	C	-0.1008	0.0222	0.03473	5.96e-06	1905	saliva-pheno.122	20.6165	Bacteria	Proteobacteria	Gammaproteobacteria	Enterobacterales	Pasteurellaceae	Haemophilus_D	Haemophilus_D_parainfluenzae_N_mgs_3011	s__Haemophilus_D_parainfluenzae_N_mgs_3011	Saliva
rs139333846	8	116105297	A	G	0.1067	0.0222	0.01697	1.66e-06	1905	saliva-pheno.122	23.1006	Bacteria	Proteobacteria	Gammaproteobacteria	Enterobacterales	Pasteurellaceae	Haemophilus_D	Haemophilus_D_parainfluenzae_N_mgs_3011	s__Haemophilus_D_parainfluenzae_N_mgs_3011	Saliva
rs1465220	7	77764045	T	C	-0.09834	0.02218	0.2974	9.82e-06	1905	saliva-pheno.122	19.6579	Bacteria	Proteobacteria	Gammaproteobacteria	Enterobacterales	Pasteurellaceae	Haemophilus_D	Haemophilus_D_parainfluenzae_N_mgs_3011	s__Haemophilus_D_parainfluenzae_N_mgs_3011	Saliva
rs34727092	1	179253127	A	G	-0.1017	0.02226	0.08982	5.19e-06	1905	saliva-pheno.122	20.8733	Bacteria	Proteobacteria	Gammaproteobacteria	Enterobacterales	Pasteurellaceae	Haemophilus_D	Haemophilus_D_parainfluenzae_N_mgs_3011	s__Haemophilus_D_parainfluenzae_N_mgs_3011	Saliva
rs62362891	5	77253357	A	C	0.1075	0.02219	0.1298	1.38e-06	1905	saliva-pheno.122	23.4694	Bacteria	Proteobacteria	Gammaproteobacteria	Enterobacterales	Pasteurellaceae	Haemophilus_D	Haemophilus_D_parainfluenzae_N_mgs_3011	s__Haemophilus_D_parainfluenzae_N_mgs_3011	Saliva
rs73790036	6	169981839	A	G	-0.1139	0.02223	0.06971	3.32e-07	1905	saliva-pheno.122	26.2524	Bacteria	Proteobacteria	Gammaproteobacteria	Enterobacterales	Pasteurellaceae	Haemophilus_D	Haemophilus_D_parainfluenzae_N_mgs_3011	s__Haemophilus_D_parainfluenzae_N_mgs_3011	Saliva
rs75473537	3	25562203	G	A	-0.09864	0.02216	0.05405	9.05e-06	1905	saliva-pheno.122	19.8137	Bacteria	Proteobacteria	Gammaproteobacteria	Enterobacterales	Pasteurellaceae	Haemophilus_D	Haemophilus_D_parainfluenzae_N_mgs_3011	s__Haemophilus_D_parainfluenzae_N_mgs_3011	Saliva
rs77616400	15	26739850	G	A	0.1046	0.02217	0.0141	2.57e-06	1905	saliva-pheno.122	22.2603	Bacteria	Proteobacteria	Gammaproteobacteria	Enterobacterales	Pasteurellaceae	Haemophilus_D	Haemophilus_D_parainfluenzae_N_mgs_3011	s__Haemophilus_D_parainfluenzae_N_mgs_3011	Saliva
rs79932386	2	160155416	A	G	-0.1032	0.0222	0.3347	3.59e-06	1905	saliva-pheno.122	21.6099	Bacteria	Proteobacteria	Gammaproteobacteria	Enterobacterales	Pasteurellaceae	Haemophilus_D	Haemophilus_D_parainfluenzae_N_mgs_3011	s__Haemophilus_D_parainfluenzae_N_mgs_3011	Saliva
rs7999307	13	111234302	G	A	-0.1034	0.02229	0.4736	3.77e-06	1905	saliva-pheno.122	21.5189	Bacteria	Proteobacteria	Gammaproteobacteria	Enterobacterales	Pasteurellaceae	Haemophilus_D	Haemophilus_D_parainfluenzae_N_mgs_3011	s__Haemophilus_D_parainfluenzae_N_mgs_3011	Saliva
rs8096276	18	2413383	C	G	-0.1065	0.02218	0.3005	1.72e-06	1905	saliva-pheno.122	23.0556	Bacteria	Proteobacteria	Gammaproteobacteria	Enterobacterales	Pasteurellaceae	Haemophilus_D	Haemophilus_D_parainfluenzae_N_mgs_3011	s__Haemophilus_D_parainfluenzae_N_mgs_3011	Saliva
rs113154586	16	51026517	T	C	0.1181	0.02235	0.007833	1.4e-07	1910	saliva-pheno.1220	27.9219	Bacteria	Bacteroidota	Bacteroidia	Bacteroidales	Bacteroidaceae	Alloprevotella	unclassified_mgs_1033	s__mgs_1033	Saliva
rs12341661	9	36697971	T	C	0.1037	0.02241	0.03081	3.95e-06	1910	saliva-pheno.1220	21.4128	Bacteria	Bacteroidota	Bacteroidia	Bacteroidales	Bacteroidaceae	Alloprevotella	unclassified_mgs_1033	s__mgs_1033	Saliva
rs12565079	1	177709079	T	G	0.1009	0.02238	0.03786	6.96e-06	1910	saliva-pheno.1220	20.3265	Bacteria	Bacteroidota	Bacteroidia	Bacteroidales	Bacteroidaceae	Alloprevotella	unclassified_mgs_1033	s__mgs_1033	Saliva
rs13121860	4	91763159	T	C	-0.107	0.02232	0.02611	1.78e-06	1910	saliva-pheno.1220	22.9815	Bacteria	Bacteroidota	Bacteroidia	Bacteroidales	Bacteroidaceae	Alloprevotella	unclassified_mgs_1033	s__mgs_1033	Saliva
rs13433770	3	100514208	G	A	0.101	0.02246	0.2937	7.35e-06	1910	saliva-pheno.1220	20.222	Bacteria	Bacteroidota	Bacteroidia	Bacteroidales	Bacteroidaceae	Alloprevotella	unclassified_mgs_1033	s__mgs_1033	Saliva
rs149457477	13	42883112	C	G	0.1017	0.02248	0.02245	6.44e-06	1910	saliva-pheno.1220	20.4668	Bacteria	Bacteroidota	Bacteroidia	Bacteroidales	Bacteroidaceae	Alloprevotella	unclassified_mgs_1033	s__mgs_1033	Saliva
rs1593129	16	82464659	G	C	-0.1052	0.02231	0.1026	2.59e-06	1910	saliva-pheno.1220	22.2348	Bacteria	Bacteroidota	Bacteroidia	Bacteroidales	Bacteroidaceae	Alloprevotella	unclassified_mgs_1033	s__mgs_1033	Saliva
rs2432188	5	75948848	C	G	0.1007	0.0224	0.2465	7.36e-06	1910	saliva-pheno.1220	20.2098	Bacteria	Bacteroidota	Bacteroidia	Bacteroidales	Bacteroidaceae	Alloprevotella	unclassified_mgs_1033	s__mgs_1033	Saliva
rs2937779	5	6202796	A	C	0.1026	0.02237	0.07755	4.82e-06	1910	saliva-pheno.1220	21.036	Bacteria	Bacteroidota	Bacteroidia	Bacteroidales	Bacteroidaceae	Alloprevotella	unclassified_mgs_1033	s__mgs_1033	Saliva
rs58032785	12	82367270	G	C	0.101	0.02246	0.03394	7.31e-06	1910	saliva-pheno.1220	20.222	Bacteria	Bacteroidota	Bacteroidia	Bacteroidales	Bacteroidaceae	Alloprevotella	unclassified_mgs_1033	s__mgs_1033	Saliva
rs62429830	6	140805300	A	G	0.09964	0.02238	0.153	9.03e-06	1910	saliva-pheno.1220	19.822	Bacteria	Bacteroidota	Bacteroidia	Bacteroidales	Bacteroidaceae	Alloprevotella	unclassified_mgs_1033	s__mgs_1033	Saliva
rs72814174	5	172482569	T	A	0.0989	0.02232	0.07833	9.95e-06	1910	saliva-pheno.1220	19.6338	Bacteria	Bacteroidota	Bacteroidia	Bacteroidales	Bacteroidaceae	Alloprevotella	unclassified_mgs_1033	s__mgs_1033	Saliva
rs75349218	10	29447834	A	C	-0.1103	0.0224	0.008616	9.15e-07	1910	saliva-pheno.1220	24.2468	Bacteria	Bacteroidota	Bacteroidia	Bacteroidales	Bacteroidaceae	Alloprevotella	unclassified_mgs_1033	s__mgs_1033	Saliva
rs77390929	1	4724134	G	A	-0.1001	0.02241	0.1608	8.38e-06	1910	saliva-pheno.1220	19.9519	Bacteria	Bacteroidota	Bacteroidia	Bacteroidales	Bacteroidaceae	Alloprevotella	unclassified_mgs_1033	s__mgs_1033	Saliva
rs77667594	13	65200132	T	C	0.1003	0.02241	0.01305	8.11e-06	1910	saliva-pheno.1220	20.0317	Bacteria	Bacteroidota	Bacteroidia	Bacteroidales	Bacteroidaceae	Alloprevotella	unclassified_mgs_1033	s__mgs_1033	Saliva
rs79827226	2	37684329	T	C	-0.1004	0.02242	0.07206	7.92e-06	1910	saliva-pheno.1220	20.0538	Bacteria	Bacteroidota	Bacteroidia	Bacteroidales	Bacteroidaceae	Alloprevotella	unclassified_mgs_1033	s__mgs_1033	Saliva
rs11142034	9	90608393	T	C	0.1087	0.02235	0.1715	1.24e-06	1911	saliva-pheno.1229	23.654	Bacteria	Spirochaetota	Spirochaetia	Treponematales	Treponemataceae	Treponema_A	unclassified_mgs_3206	s__mgs_3206	Saliva
rs112363595	19	57172241	C	T	0.1007	0.02235	0.06371	7.05e-06	1911	saliva-pheno.1229	20.3004	Bacteria	Spirochaetota	Spirochaetia	Treponematales	Treponemataceae	Treponema_A	unclassified_mgs_3206	s__mgs_3206	Saliva
rs117036512	20	4606889	C	T	-0.1038	0.02227	0.009399	3.35e-06	1911	saliva-pheno.1229	21.7247	Bacteria	Spirochaetota	Spirochaetia	Treponematales	Treponemataceae	Treponema_A	unclassified_mgs_3206	s__mgs_3206	Saliva
rs117887028	16	56393354	T	C	0.0997	0.02234	0.03499	8.55e-06	1911	saliva-pheno.1229	19.917	Bacteria	Spirochaetota	Spirochaetia	Treponematales	Treponemataceae	Treponema_A	unclassified_mgs_3206	s__mgs_3206	Saliva
rs12960067	18	70944262	T	C	0.1009	0.02238	0.4178	6.92e-06	1911	saliva-pheno.1229	20.3265	Bacteria	Spirochaetota	Spirochaetia	Treponematales	Treponemataceae	Treponema_A	unclassified_mgs_3206	s__mgs_3206	Saliva
rs13417081	2	9770050	G	A	-0.1044	0.02229	0.2358	3.02e-06	1911	saliva-pheno.1229	21.9372	Bacteria	Spirochaetota	Spirochaetia	Treponematales	Treponemataceae	Treponema_A	unclassified_mgs_3206	s__mgs_3206	Saliva
rs146719198	15	77539793	G	T	0.1004	0.02243	0.009737	8.1e-06	1896	saliva-pheno.1229	20.0359	Bacteria	Spirochaetota	Spirochaetia	Treponematales	Treponemataceae	Treponema_A	unclassified_mgs_3206	s__mgs_3206	Saliva
rs4367193	4	13227556	A	G	-0.1025	0.02232	0.01149	4.7e-06	1911	saliva-pheno.1229	21.0892	Bacteria	Spirochaetota	Spirochaetia	Treponematales	Treponemataceae	Treponema_A	unclassified_mgs_3206	s__mgs_3206	Saliva
rs623619	1	55402743	T	C	0.09996	0.02229	0.4399	7.77e-06	1911	saliva-pheno.1229	20.1109	Bacteria	Spirochaetota	Spirochaetia	Treponematales	Treponemataceae	Treponema_A	unclassified_mgs_3206	s__mgs_3206	Saliva
rs7198080	16	78969111	C	G	0.102	0.02236	0.3548	5.36e-06	1911	saliva-pheno.1229	20.8093	Bacteria	Spirochaetota	Spirochaetia	Treponematales	Treponemataceae	Treponema_A	unclassified_mgs_3206	s__mgs_3206	Saliva
rs7247029	19	31126033	T	C	0.1018	0.02235	0.01149	5.59e-06	1911	saliva-pheno.1229	20.7463	Bacteria	Spirochaetota	Spirochaetia	Treponematales	Treponemataceae	Treponema_A	unclassified_mgs_3206	s__mgs_3206	Saliva
[truncated: 49,871 more rows]

## Sheet: Supplementary Table 2
Supplementary Table 2:All Mendelian Randomization (MR) Results
Taxa	method	N.SNP	P value	FDR	OR (95% CI)	PVE	Sample type	id	Kingdom	Phylum	Class	Order	Family	Genus	Species
[truncated: 12,465 more rows]

## Sheet: Supplementary Table 3
Supplementary Table 3: Horizontal Pleiotropy Analysis (MR-Egger Regression Intercepts)
[truncated: 20 more rows]

[truncated: 7 more sheets: Supplementary Table 4, Supplementary Table 5, Supplementary Table 6, Supplementary Table 7, Supplementary Table 8, Supplementary Table 9, Supplementary Table 10]
